# Supplementary material for: Deep neural networks for human microRNA precursor detection
Source: BMC Bioinformatics. 2020 Jan 13;21:17. doi: 10.1186/s12859-020-3339-7 (PMC6958766; doi:10.1186/s12859-020-3339-7)
Supplement: Supplementary file 1 — Additional file 1. Human pre-miRNA. [file 12859_2020_3339_MOESM1_ESM.csv]

Accession	HairpinSequence	RNAFolds
hsa-mir-19a	GCAGUCCUCUGUUAGUUUUGCAUAGUUGCACUACAAGAAGAAUGUAGUUGUGCAAAUCUAUGCAAAACUGAUGGUGGCCUGC	((((.((.(((((((((((((((((((((((((((.......))))...))))))..))))))))))))))))).)).))))
hsa-mir-21	UGUCGGGUAGCUUAUCAGACUGAUGUUGACUGUUGAAUCUCAUGGCAACACCAGUCGAUGGGCUGUCUGACA	((((((((((((((((.(((((.(((((.((((.((...))))))))))).)))))))))))))))))))))
hsa-mir-25	GGCCAGUGUUGAGAGGCGGAGACUUGGGCAAUUGCUGGACGCUGCCCUGGGCAUUGCACUUGUCUCGGUCUGACAGUGCCGGCC	((((.((((((..((((.(((((..(.(((((..((((........))))..))))).)..))))).))))..)))))).))))
hsa-mir-93	CUGGGGGCUCCAAAGUGCUGUUCGUGCAGGUAGUGUGAUUACCCAACCUACUGCUGAGCUAGCACUUCCCGAGCCCCCGG	((((((((((..((((((((((((.((((.(((.((.........)))))))))))))).)))))))...))))))))))
hsa-mir-106a	CCUUGGCCAUGUAAAAGUGCUUACAGUGCAGGUAGCUUUUUGAGAUCUACUGCAAUGUAAGCACUUCUUACAUUACCAUGG	((.(((..(((((((((((((((((.(((((.(((.(((...))).)))))))).))))))))))).))))))..))).))
hsa-mir-30d	GUUGUUGUAAACAUCCCCGACUGGAAGCUGUAAGACACAGCUAAGCUUUCAGUCAGAUGUUUGCUGCUAC	((.((.(((((((((...(((((((((((..............))))))))))).))))))))).)).))
hsa-mir-147a	AAUCUAAAGACAACAUUUCUGCACACACACCAGACUAUGGAAGCCAGUGUGUGGAAAUGCUUCUGCUAGAUU	.(((((.(((...(((((((((((((...(((.....)))......)))))))))))))..)))..))))).
hsa-mir-196a-2	UGCUCGCUCAGCUGAUCUGUGGCUUAGGUAGUUUCAUGUUGUUGGGAUUGAGUUUUGAACUCGGCAACAAGAAACUGCCUGAGUUACAUCAGUCGGUUUUCGUCGAGGGC	..(((((..(((((((.((((((((((((((((((.((((((((((.((........)))))))))))).))))))))))))))))))...)))))))...).))))...
hsa-mir-212	CGGGGCACCCCGCCCGGACAGCGCGCCGGCACCUUGGCUCUAGACUGCUUACUGCCCGGGCCGCCCUCAGUAACAGUCUCCAGUCACGGCCACCGACGCCUGGCCCCGCC	((((((.((......)).(((.(((.(((..((.(((((..((((((.((((((...(((...))).))))))))))))..))))).))...))).))))))))))))..
hsa-mir-217	AGUAUAAUUAUUACAUAGUUUUUGAUGUCGCAGAUACUGCAUCAGGAACUGAUUGGAUAAGAAUCAGUCACCAUCAGUUCCUAAUGCAUUGCCUUCAGCAUCUAAACAAG	.................((((..(((((.(.((.((.(((((.((((((((((.((((........))).).)))))))))).))))).)).)).).))))).))))...
hsa-mir-218-1	GUGAUAAUGUAGCGAGAUUUUCUGUUGUGCUUGAUCUAACCAUGUGGUUGCGAGGUAUGAGUAAAACAUGGUUCCGUCAAGCACCAUGGAACGUCACGCAGCUUUCUACA	(((..((.((.(((.(((.((((((.(((((((((..((((((((..((((.........)))).))))))))..))))))))).)))))).))).))).))))..))).
hsa-mir-200c	CCCUCGUCUUACCCAGCAGUGUUUGGGUGCGGUUGGGAGUCUCUAAUACUGCCGGGUAAUGAUGGAGG	.(((((((((((((.((((((((.(((.((........))))).)))))))).)))))).))).))))
hsa-mir-26a-2	GGCUGUGGCUGGAUUCAAGUAAUCCAGGAUAGGCUGUUUCCAUCUGUGAGGCCUAUUCUUGAUUACUUGUUUCUGGAGGCAGCU	((((((..(((((..(((((((((.((((((((((..............)))))))))).)))))))))..)))))..))))))
hsa-mir-376c	AAAAGGUGGAUAUUCCUUCUAUGUUUAUGUUAUUUAUGGUUAAACAUAGAGGAAAUUCCACGUUUU	.(((.(((((..(((((.(((((((((.............))))))))))))))..))))).))).
hsa-mir-382	UACUUGAAGAGAAGUUGUUCGUGGUGGAUUCGCUUUACUUAUGACGAAUCAUUCACGGACAACACUUUUUUCAGUA	((((.(((((((.(((((((((((..(((((((.........).))))))..)))))))))))..)))))))))))
hsa-mir-412	CUGGGGUACGGGGAUGGAUGGUCGACCAGUUGGAAAGUAAUUGUUUCUAAUGUACUUCACCUGGUCCACUAGCCGUCCGUAUCCGCUGCAG	...((((((..((((((.((((.((((((.(((..((((((((....)))).))))))).)))))).)))).)))))))))))).......
hsa-mir-519e	UCUCAUGCAGUCAUUCUCCAAAAGGGAGCACUUUCUGUUUGAAAGAAAACAAAGUGCCUCCUUUUAGAGUGUUACUGUUUGAGA	(((((.(((((.((.(((.(((((((.((((((..(((((......))))))))))).))))))).))).)).))))).)))))
hsa-mir-519b	CAUGCUGUGACCCUCUAGAGGGAAGCGCUUUCUGUUGUCUGAAAGAAAAGAAAGUGCAUCCUUUUAGAGGUUUACUGUUUG	((.((.((((.((((((((((((.(((((((((....(((...)))..))))))))).)))))))))))).)))).)).))
hsa-mir-517a	UCUCAGGCAGUGACCCUCUAGAUGGAAGCACUGUCUGUUGUAUAAAAGAAAAGAUCGUGCAUCCCUUUAGAGUGUUACUGUUUGAGA	((((((((((((((.(((((((.(((.((((.((((...............)))).)))).))).))))))).))))))))))))))
hsa-mir-522	UCUCAGGCUGUGUCCCUCUAGAGGGAAGCGCUUUCUGUUGUCUGAAAGAAAAGAAAAUGGUUCCCUUUAGAGUGUUACGCUUUGAGA	((((((((.(((.(.((((((((((((.((.(((((....(((...)))..))))).)).)))))))))))).).))))).))))))
hsa-mir-519a-1	CUCAGGCUGUGACACUCUAGAGGGAAGCGCUUUCUGUUGUCUGAAAGAAAGGAAAGUGCAUCCUUUUAGAGUGUUACUGUUUGAG	(((((((.(((((((((((((((((.(((((((((....(((...)))..))))))))).))))))))))))))))).)))))))
hsa-mir-548a-1	UGCAGGGAGGUAUUAAGUUGGUGCAAAAGUAAUUGUGAUUUUUGCCAUUAAAAGUAACGACAAAACUGGCAAUUACUUUUGCACCAAACCUGGUAUU	.........((((((.((((((((((((((((((((.(.(((((.(.(((....))).).))))).).))))))))))))))))).))).)))))).
hsa-mir-590	UAGCCAGUCAGAAAUGAGCUUAUUCAUAAAAGUGCAGUAUGGUGAAGUCAAUCUGUAAUUUUAUGUAUAAGCUAGUCUCUGAUUGAAACAUGCAGCA	....((((((((.((.(((((((.(((((((.(((((..(((.....)))..))))).))))))).))))))).)).))))))))............
hsa-mir-596	AGCACGGCCUCUCCGAAGCCUGCCCGGCUCCUCGGGAACCUGCCUCCCGCAUGGCAGCUGCUGCCCUUCGGAGGCCG	....(((((..(((((((...((.(((((((.(((((.......)))))...)).)))))..)).))))))))))))
hsa-mir-621	UAGAUUGAGGAAGGGGCUGAGUGGUAGGCGGUGCUGCUGUGCUCUGAUGAAGACCCAUGUGGCUAGCAACAGCGCUUACCUUUUGUCUCUGGGUCC	......((...((((((.(((.((((((((.((.(((((.(((...(((......)))..)))))))).)).))))))))))).))))))...)).
hsa-mir-627	UACUUAUUACUGGUAGUGAGUCUCUAAGAAAAGAGGAGGUGGUUGUUUUCCUCCUCUUUUCUUUGAGACUCACUACCAAUAAUAAGAAAUACUACUA	..(((((((.((((((((((((((.((((((((((((((.((....)).)))))))))))))).)))))))))))))).)))))))...........
hsa-mir-648	AUCACAGACACCUCCAAGUGUGCAGGGCACUGGUGGGGGCCGGGGCAGGCCCAGCGAAAGUGCAGGACCUGGCACUUAGUCGGAAGUGAGGGUG	..(((...(((.(((((((((.(((((((((..((.(((((......)))))..))..)))))....))))))))))....))).)))...)))
hsa-mir-548d-1	AAACAAGUUAUAUUAGGUUGGUGCAAAAGUAAUUGUGGUUUUUGCCUGUAAAAGUAAUGGCAAAAACCACAGUUUCUUUUGCACCAGACUAAUAAAG	..........((((((..(((((((((((.((((((((((((((((............)))))))))))))))).)))))))))))..))))))...
hsa-mir-653	UUCAUUCCUUCAGUGUUGAAACAAUCUCUACUGAACCAGCUUCAAACAAGUUCACUGGAGUUUGUUUCAAUAUUGCAAGAAUGAUAAGAUGGAAGC	.((((((...((((((((((((((.(((((.(((((.............))))).))))).))))))))))))))...))))))............
hsa-mir-758	GCCUGGAUACAUGAGAUGGUUGACCAGAGAGCACACGCUUUAUUUGUGCCGUUUGUGACCUGGUCCACUAACCCUCAGUAUCUAAUGC	((.(((((((.((((.((((.((((((.(.(((.((((.........).))).)))..))))))).))))...)))))))))))..))
hsa-mir-1301	GGAUUGUGGGGGGUCGCUCUAGGCACCGCAGCACUGUGCUGGGGAUGUUGCAGCUGCCUGGGAGUGACUUCACACAGUCCUC	((((((((.(((((((((((((((((.((((((((.......)).)))))).).))))).))))))))))).))))))))..
hsa-mir-764	AAUCUAGGAGGCAGGUGCUCACUUGUCCUCCUCCAUGCUUGGAAAAUGCAGGGAGGAGGCCAUAGUGGCAACUGUUACCAUGAUU	.(((..((.(((((.(((.((((((.((((((((.(((.........))).)))))))).)).))))))).))))).))..))).
hsa-mir-873	GUGUGCAUUUGCAGGAACUUGUGAGUCUCCUAUUGAAAAUGAACAGGAGACUGAUGAGUUCCCGGGAACACCCACAA	...(((....)))(((((((((.((((((((.((.......)).)))))))).))))))))).(((....)))....
hsa-mir-301b	GCCGCAGGUGCUCUGACGAGGUUGCACUACUGUGCUCUGAGAAGCAGUGCAAUGAUAUUGUCAAAGCAUCUGGGACCA	.((.((((((((.((((((.((((((((.((...........)).))))))))....)))))).))))))))))....
hsa-mir-216b	GCAGACUGGAAAAUCUCUGCAGGCAAAUGUGAUGUCACUGAGGAAAUCACACACUUACCCGUAGAGAUUCUACAGUCUGACA	.(((((((...(((((((((.((.((.((((((.((......)).))))))...)).)).)))))))))...)))))))...
hsa-mir-920	GUAGUUGUUCUACAGAAGACCUGGAUGUGUAGGAGCUAAGACACACUCCAGGGGAGCUGUGGAAGCAGUAACACG	.((.(..((((((((....(((((((((((..........))))).))))))....))))))))..).)).....
hsa-mir-1184-1	CUUGCAGAACGAGGUGAAGGAGGUGGUUCUGCUCAGCAGUCAACAGUGGCCACAUCUCCACCUGCAGCGACUUGAUGGCUUCCGUGUCCUUUUCGUGGG	(((((.(((.((((....((((((.(((.((((..((((......((((........))))))))))))....))).))))))....))))))))))))
hsa-mir-1302-6	AACAAAUAAUUUGGUAAUAUAUGUAUGGCCCACACAAUAUUUAGGACAACAAUAUUUGGGACAUACUUAUGCUAAAAAAGUAUUUGUUGA	((((((((.(((..((.((((.(((((.((((...((((((.........)))))))))).))))).)))).))..))).))))))))..
hsa-mir-1302-7	ACAACAUGUUUUUAGGACAUGUAUGUCUGGUGCAAUAAUUGGGACAUACUUAUGCUAAAAAAAUUAGUGUUC	(((.....(((((((.(...((((((((.(.........).))))))))...).)))))))......)))..
hsa-mir-1303	GGCUGGGCAACAUAGCGAGACCUCAACUCUACAAUUUUUUUUUUUUUAAAUUUUAGAGACGGGGUCUUGCUCUGUUGCCAGGCUUU	((((.(((((((.(((((((((((..(((((.(((((..........))))).)))))..))))))))))).))))))).))))..
hsa-mir-1251	GUGGACUCUAGCUGCCAAAGGCGCUUCUCCUUCUGAACAGAGCGCUUUGCUCAGCCAGUGUAGACAUGGC	((..((.((.((((...(((((((((.((.....))...)))))))))...)))).)).))..)).....
hsa-mir-548p	AUUAGGUUGGUAUAAAAUUAAUUGCAGUUUUUGUCAUUACUUUCAAUAGCAAAAACUGCAGUUACUUUUGCACCAAUGUAAUAC	((((.((((((.(((((.((((((((((((((((.(((......))).)))))))))))))))).))))).)))))).))))..
hsa-mir-1288	GAGGGUGUUGAUCAGCAGAUCAGGACUGUAACUCACCAUAGUGGUGGACUGCCCUGAUCUGGAGACCACUGCCUU	..(((((.((.((..(((((((((...(((..((((((...))))))..))))))))))))..)).)).))))).
hsa-mir-1322	AGUAUCAUGAAUUAGAAACCUACUUAUUACAUAGUUUACAUAAGAAGCGUGAUGAUGCUGCUGAUGCUGUA	(((((((...((((...((((.(((((............))))).)).))..)))).....)))))))...
hsa-mir-1471	GCCCGCGUGUGGAGCCAGGUGUAGAGGCGGAGCACAGCUGGCUCUAAUUUGAGGGGC	((((.....(((((((((.(((.(........)))).))))))))).......))))
hsa-mir-1908	CGGGAAUGCCGCGGCGGGGACGGCGAUUGGUCCGUAUGUGUGGUGCCACCGGCCGCCGGCUCCGCCCCGGCCCCCGCCCC	((((...((((.(((((((.(((((.(((((..((((.....)))).))))).))))).))))))).)))).))))....
hsa-mir-1914	CGUGUGAGCCCGCCCUGUGCCCGGCCCACUUCUGCUUCCUCUUAGCGCAGGAGGGGUCCCGCACUGGGAGGGGCCCUCAC	.(((.(.((((.(((.((((..(((((.(((((((...........))))))))))))..)))).)))..)))).).)))
hsa-mir-1973	UAUGUUCAACGGCCAUGGUAUCCUGACCGUGCAAAGGUAGCAUA	(((((((....((.(((((......)))))))....).))))))
hsa-mir-2277	GUGCUUCCUGCGGGCUGAGCGCGGGCUGAGCGCUGCCAGUCAGCGCUCACAUUAAGGCUGACAGCGCCCUGCCUGGCUCGGCCGGCGAAGCUC	..(((((..((.((((((((.(((((.(.((((((.(((((..............))))).)))))).).))))))))))))).)))))))..
hsa-mir-3118-1	CACACAUACAAUAAUAUUCAUAAUGCAAUCACACACAAUCACCAUGUGACUGCAUUAUGAAAAUUCUUCUAGUGUG	(((((.((.((.(((.(((((((((((.(((((...........))))).))))))))))).))).)).)))))))
hsa-mir-3122	ACCAGCUCUGUUGGGACAAGAGGACGGUCUUCUUUUGGAAGGAAGACCAUCAUCUUGUCCGAAGAGAGCUGGU	(((((((((.((.((((((((.((.((((((((((...)))))))))).)).)))))))).)).)))))))))
hsa-mir-3125	GAGAAUGGGUAGAGGAAGCUGUGGAGAGAACUCACGGUGCCUGUGGUUCGAGAUCCCCGCCUUCCUCCUCCUUUCCUC	(((...(((..(((((((.((.(((..((((.(((((...)))))))))....))).)).)))))))..)))...)))
hsa-mir-378b	GGUCAUUGAGUCUUCAAGGCUAGUGGAAAGAGCACUGGACUUGGAGGCAGAAAGACC	((((.((..(((((((((.((((((.......)))))).)))))))))..)).))))
hsa-mir-3148	GAGUUAAGAUGGAAAAAACUGGUGUGUGCUUAUUGAUGUAGCCAACAAGCAUACAUCAGUUUUUUCCAACUUAACUC	((((((((.((((((((((((((((((((((.(((.......))).)))))))))))))))))))))).))))))))
hsa-mir-3156-1	GCAGAAGAAAGAUCUGGAAGUGGGAGACACUUUUACUAUAUAUAGUGGCUCCCACUUCCAGAUCUUUCUCUCUGU	((((((((((((((((((((((((((.((((............)))).))))))))))))))))))))).)))))
hsa-mir-3157	GGGAAGGGCUUCAGCCAGGCUAGUGCAGUCUGCUUUGUGCCAACACUGGGGUGAUGACUGCCCUAGUCUAGCUGAAGCUUUUCCC	(((((((((((((((.(((((((.((((((.((((((((....))).)))))...)))))).))))))).)))))))))))))))
hsa-mir-3161	CCUCGAGAGCUGAUAAGAACAGAGGCCCAGAUUGAAGUUGAAUAGUGCUGGGCCUUUGUUUUUACCAAGUUCCCUGG	((..(.((((((.(((((((((((((((((((((........)))).))))))))))))))))).).))))))..))
hsa-mir-3169	AUGUGAAAACAUAGGACUGUGCUUGGCACAUAGCACAAAGUCUUAUGGUACUGUGUGCCAAGCAUAGUCCUGUGUUUUUACAU	(((((((((((((((((((((((((((((((((.((...........)).)))))))))))))))))))))))))))))))))
hsa-mir-3156-2	UGCAGAAGAAAGAUCUGGAAGUGGGAGACACUUUCACUAUAUAUAGUGGCUCCCACUUCCAGAUCUUUCUCUCUGUA	(((((((((((((((((((((((((((.((((............)))).))))))))))))))))))))).))))))
hsa-mir-3192	GGAAGGGAUUCUGGGAGGUUGUAGCAGUGGAAAAAGUUCUUUUCUUCCUCUGAUCGCCCUCUCAGCUCUUUCCUUCU	((((((((..((((((((.((...(((.((((.(((....))).)))).)))..)).))))))))....))))))))
hsa-mir-4293	AGAGACACCUGUUCCUUGGGAAGCUGGUGACAUUGCUAAUUCAUUUCACACCAGCCUGACAGGAACAGCCUGACUGAA	........((((((((.(..(.(((((((....((......)).....))))))).)..)))))))))..........
hsa-mir-4255	GAGCAUCCUUCAGUGUUCAGAGAUGGAGUCAGUAUUGGUCUGGCCAUUUUUAGGGCAAAGAGGCAGCAUCAU	((((..((((...(((((((((((((..((((.......)))))))))))).)))))..))))..)).))..
hsa-mir-4274	GGGGCAUUUAGGGUAACUGAGCUGCUGCCGGGGCCUGGCGCUCCUCUACCUUGUCAGGUGACCCAGCAGUCCCUCCCCCUGCAUGGUGCCC	.((((((((((((.....(((..(((((.(((((((((((...........))))))))..))).)))))..))).)))))...)))))))
hsa-mir-4328	AACAGUUGAGUCCUGAGAACCAUUGAGAACCAGUUUUCCCAGGAUUAACUGUUCCG	(((((((((.(((((.(((..((((.....)))).))).))))))))))))))...
hsa-mir-3692	CCAUUCCUGCUGGUCAGGAGUGGAUACUGGAGCAAUAGAUACAGUUCCACACUGACACUGCAGAAGUGG	(((((.((((.((((((..(((((.((((............))))))))).))))).).)))).)))))
hsa-mir-3910-1	CUUUUGCUGUCAGUUUUUCUGUUGCUUGUCUUGGUUUUAUGCCUUUUAUAUCAAGGCACAUAAAAGGCAUAAAACCAAGACAAGCAACAAAAAAAGGAUUGAUCACAGAAG	((((((..((((((((((.((((((((((((((((((((((((((((((..........))))))))))))))))))))))))))))))....))))))))))..))))))
hsa-mir-676	GCAUGACUCUUCAACCUCAGGACUUGCAGAAUUAAUGGAAUGCUGUCCUAAGGUUGUUGAGUUGUGC	(((((((((..((((((.(((((..(((............))).))))).))))))..)))))))))
hsa-mir-3936	AUGAUUCAGAGCAUCUGUCCAGUGUCUGCUGUAGAUCCCUCAAAUCCGUGUUUGGACGCUUCUGGUAAGGGGUGUAUGGCAGAUGCACCCGACAGAUGCACUUGGCAGCA	.......((.(((((((((..((((((((((((.((((((.......((((....))))........)))))).))))))))))))....))))))))).))........
hsa-mir-3937	AGAAGAAUGCCCAACCAGCCCUCAGUUGCUACAGUUCCCUGUUGUUUCAGCUCGACAACAACAGGCGGCUGUAGCAAUGGGGGGCUGGAUGGGCAUCUCAAUGUGC	...(((.((((((.(((((((((.((((((((((((.(((((((((((.....)).))))))))).)))))))))))).))))))))).)))))))))........
hsa-mir-3941	GAGUCAGAAUUCUCAUCAGGCUGUGAUGCUCAGUUGUGUGUAGAUUGAAAGCCCUAAUUUUACACACAACUGAGGAUCAUAGCCUGAUGGUUCCUUUUUGUUU	....(((((...(((((((((((((((.((((((((((((((((..............)))))))))))))))).))))))))))))))).....)))))...
hsa-mir-3945	GAUGUUGAUGCACGUGACGGGGAGGGCAUAGGAGAGGGUUGAUAUAAAAUGCAAUUACAGCCUCUUAUGCUUUCCAAAGUGGGGGAUGAUUCAAUGAU	..((((((..(((.(.((..(((((((((((((...(((((.((...........))))))))))))))))))))...)).).)..))..))))))..
hsa-mir-548ag-2	UGCAAAGGUAAUUGUGGUUUCUGCCAUUGAAAGUAAAGGCAAGAACCUCAAUUACCUUUGCAGC	((((((((((((((.(((((.((((.(((....))).)))).))))).))))))))))))))..
hsa-mir-4459	ACCCAGGAGGCGGAGGAGGUGGAGGUUGCAGUGAGCCAAGAUCGUGGCACUGACUCCAGCCUGGGG	.((((((....((((..((((..((((((.....))...))))....))))..))))..)))))).
hsa-mir-4474	UUGCCUACCUUGUUAGUCUCAUGAUCAGACACAAAUAUGGCUCUUUGUGGCUGGUCAUGAGGCUAACAAGGUAGGCAC	.(((((((((((((((((((((((((((.((((((........)))))).))))))))))))))))))))))))))).
hsa-mir-4475	AUCUCAAUGAGUGUGUGGUUCUAAAUGACUCAUAGUCAAGGGACCAAGCAUUCAUUAUGAA	.((..(((((((((.(((((((...(((((...))))).))))))).)))))))))..)).
hsa-mir-4509-1	CUUUAAUACUAUCUCAAACUAAAGGAUAUAGAAGGUUUUCCCUUUCUCUUGCCCUGAAACCUUCUGUAUCCUUUAUUUUGAGAUAGUAUUAGAA	.(((((((((((((((((.((((((((((((((((((((................)))))))))))))))))))).))))))))))))))))).
hsa-mir-4509-2	CUUUAAUACUAUCUCAAACUAAAGGAUAUAGAAGGUUUUCCCUUUCUCUUGCCCUGAAACCUUCUGUAUCCUUUAUUUUGAGAUAGUAUUAGAA	.(((((((((((((((((.((((((((((((((((((((................)))))))))))))))))))).))))))))))))))))).
hsa-mir-4519	AACCUCAGCAGUGCGCAGGGCUGCACUGUCUCCGUCUGCGGCCUGCAGUAAGCGGGUA	.......(((((((((...)).)))))))..(((....)))(((((.....)))))..
hsa-mir-4539	UGAGCUGAGCUCUGCUGUGCUGUGCUGAGCAGGGCUGAGCUGAACUGGGCUGAGCUGGGC	(.((((.(((((((((..((...))..))))))))).)))).).((.(((...))).)).
hsa-mir-3974	GUUCAGGGAAAAGGUCAUUGUAAGGUUAAUGCACCCAUAUUUUAAUAUCAAACUAUGACAAAUUUGACUACAGCCUUUCCGUACCCCUGCCAAAAC	...(((((.((((((...(((..((((((......((((.(((......))).))))......)))))))))))))))......))))).......
hsa-mir-4639	UUGCUAAGUAGGCUGAGAUUGAUGUCAGGUUAUCCCCAAGCAUAACCUCACUCUCACCUUGCUUUGCAG	.(((.(((((((.(((((.(((.....((((((........))))))))).))))).))))))).))).
hsa-mir-4654	CUGGCUGGUUGUGGGAUCUGGAGGCAUCUGGGGUUGGAAUGUGACCCCAGUCUCCUUUUCCCUCAUCAUCUGCCAG	(((((.(((((.((((...((((((...((((((((.....))))))))))))))...)))).))..))).)))))
hsa-mir-4659a	GAAACUGCUGAAGCUGCCAUGUCUAAGAAGAAAACUUUGGAGAAAAAUUUUCUUCUUAGACAUGGCAACGUCAACAGUUUC	(((((((.(((.(.((((((((((((((((((((.(((.....))).)))))))))))))))))))).).))).)))))))
hsa-mir-4666a	AUCACUUAAAUACAUGUCAGAUUGUAUGCCUACAAAAUCCCUCCAGACUGGCAUACAAUCUGACAUGUAUUUAAGAGAU	(((.((((((((((((((((((((((((((...................)))))))))))))))))))))))))).)))
hsa-mir-4679-1	GUCUUUUUUCUGUGAUAGAGAUUCUUUGCUUUGUUAGAAACAAAAAGCAAAGAAUCUCUAUCACAGAAAAAAGAU	((((((((((((((((((((((((((((((((...........))))))))))))))))))))))))))))))))
hsa-mir-4680	UAUAAGAACUCUUGCAGUCUUAGAUGUUAUAAAAAUAUAUAUCUGAAUUGUAAGAGUUGUUAGCAC	..(((.((((((((((((.((((((((.(((....))))))))))))))))))))))).)))....
hsa-mir-4681	GGCAACGGGAAUGCAGGCUGUAUCUGCAGGGCAUUGUGCUAACAGGUGCAGGCUGCAGACCUGUCACAGGCC	(((.(((((..(((((.(((((((((...((((...))))..))))))))).)))))..))))).....)))
hsa-mir-4686	GGCUUCCUGUAUCUGCUGGGCUUUCUGGUGUUGGCAGCCCAAGAUGACACCCUGGGCCCAGCAGGAGCCAGAAGCC	((((((..((.((((((((((((...((((((..(.......)..))))))..)))))))))))).))..))))))
hsa-mir-4695	CCUGCAGGAGGCAGUGGGCGAGCAGGCGGGGCAGCCCAAUGCCAUGGGCCUGAUCUCACCGCUGCCUCCUUCCC	.....(((((((((((((.((.(((((..((((......))))....))))).)).).))))))))))))....
hsa-mir-4701	CCUUGGCCACCACACCUACCCCUUGUGAAUGUCGGGCAAUGGGUGAUGGGUGUGGUGUCCACA	...(((.(((((((((((((((((((.........)))).))).).))))))))))).)))..
hsa-mir-4710	GACCGAGUGGGGUGAGGGCAGGUGGUUCUUCCCGAAGCAGCUCUCGCCUCUUCGUC	...((((.(((((((((((...((.(((.....))).)))))))))))))))))..
hsa-mir-4716	CAUACUUUGUCUCCAUGUUUCCUUCCCCCUUCUGUAUACAUGUAUACAGGAGGAAGGGGGAAGGAAACAUGGAGACAAAGUGUG	((((((((((((((((((((((((((((((((((((((....)))))....)))))))))))))))))))))))))))))))))
hsa-mir-4734	CUCGGGCCCGACCGCGCCGGCCCGCACCUCCCGGCCCGGAGCUGCGGGCUGCGGUCAGGGCGAUCCCGGG	(((((((((((((((...((((((((.((((......)))).)))))))))))))).))))....)))))
hsa-mir-4771-1	GCUCUAGCCUAAUUUUAGAUCUGGUCUGCUUCAGUUUCACUCCAAGCAGACUUGACCUACAAUUAGCCUAGAGC	(((((((.((((((.(((.((.(((((((((.(((...)))..))))))))).)).))).)))))).)))))))
hsa-mir-4771-2	GCUCUAGCCUAAUUUUAGAUCUGGUCUGCUUCAGUUUCACUCCAAGCAGACUUGACCUACAAUUAGCCUAGAGC	(((((((.((((((.(((.((.(((((((((.(((...)))..))))))))).)).))).)))))).)))))))
hsa-mir-4775	AUUAAGCUUUUAAUUUUUUGUUUCGGUCACUCUUGAUAGCAGACAUUGACUGAAACAAAAAAUUAAAAGCUUUAU	...((((((((((((((((((((((((((.(((.......)))...))))))))))))))))))))))))))...
hsa-mir-4787	CGGUCCAGACGUGGCGGGGGUGGCGGCGGCAUCCCGGACGGCCUGUGAGGGAUGCGCCGCCCACUGCCCCGCGCCGCCUGACCG	(((((.((..((((((((((((((((((.((((((..((.....))..)))))))))))))....))))).)))))))))))))
hsa-mir-4801	UUGAGGCUUGGUUUUCUUAUGUGUAAAAUGUAAUAACAUUUCUUAUGUUUAAAACACUUUACACAAGAAAACCAAGGCUCAA	(((((.(((((((((((..((((((((.(((...(((((.....)))))....))).))))))))))))))))))).)))))
hsa-mir-5002	UCUUCCUCUCUGUCCUCUGGAAUUUGGUUUCUGAGGCACUUAGUAGGUGAUAGCAUGACUGACUGCCUCACUGACCACUUCCAGAUGAGGGUUACUC	.........((.((.(((((((..(((((..(((((((.(((((..(((....))).))))).)))))))..))))).))))))).)).))......
hsa-mir-5003	AUGAGUUUGCUUUGUGUCAUCCUCACAACAACCUUGCAGGGUAGAGAUGAUUUUUCCUACUUUUCUAGGUUGUUGGGGGCUGGGGCAGGGGGAACAGAG	....((((.((((((.(((.((((.(((((((((.(.(((((((.((.......))))))))).).))))))))))))).))).)))))).))))....
hsa-mir-5007	GGUAAACCUUGGUGACUAAUUAGAGUCUGGCUGAUAUGGUUUGACACAGAGCUAAAUCAUAUGAACCAAACUCUAAUUAGUCAAUAAUUUCUGUU	............((((((((((((((.(((.(.((((((((((.(.....).)))))))))).).))).))))))))))))))............
hsa-mir-5095	CUGGGAUUACAGGCGUGAACCACCGCGCCCGGCCUAACUUUUAAGAAACGUCGGCCCGGGAGCGGUGGCUCACGCCUGUAAUCCCAGC	((((((((((((((((((.(((((((.(((((((..................)).))))).))))))).)))))))))))))))))).
hsa-mir-5186	UCAGCCAGCUUAUGACUUGACCCUCUCACCUGAUUUCUACCAACCUUUCCUCAGCUGAUUUCUUUCUGGGGAGAGAUUGGUAGAAAUCAGGUGAGAGGGUCAUGCCAUAAGCUGGCUAAC	..((((((((((((.(.((((((((((((((((((((((((((.((((((((((...........)))))))))).)))))))))))))))))))))))))).).))))))))))))...
hsa-mir-5192	UUAGUUCCAGCCUCCUGGCUCACCUGGAACCAUUUCUCCUGGGAAGCAUGGUAGCCAGGAGAGUGGAUUCCAGGUGGUGAGGGCUUGGUACU	..(((.((((.(.(((.((.((((((((((((((.(((((((............)))))))))))).))))))))))).)))).)))).)))
hsa-mir-664b	UGGGCUAAGGGAGAUGAUUGGGUAGAAAGUAUUAUUCUAUUCAUUUGCCUCCCAGCCUACA	((((((..(((((.(((.(((((((((.......))))))))).))).)))))))))))..
hsa-mir-5583-1	AAACUAAUAUACCCAUAUUCUGGCUAGGUGAUCAUCAGAAUAUGGGUAUAUUAGUUUGG	(((((((((((((((((((((((...........)))))))))))))))))))))))..
hsa-mir-5590	UUGCCAUACAUAGACUUUAUUGUGUUGAUCAACAAUAAAGUUCAUGUAUGGCAA	(((((((((((.(((((((((((........))))))))))).)))))))))))
hsa-mir-5695	CAAGGCCUAUCUAUCUAGAUUCUUCUUGGCCUCUCUGAGCAUGCAUUCCUGAGACUCCAAGAAGAAUCUAGACAGAUAGGCCUUG	((((((((((((.((((((((((((((((..((((.(((......)))..))))..)))))))))))))))).))))))))))))
hsa-mir-5696	GUGCUCAUUUAAGUAGUCUGAUGCCUACUACUGAUGACAUACAAUGUAAGUGCUCAUUUAGGCGUCAGACUACCUAAAUGAGCAC	(((((((((((.(((((((((((((((....(((..((.(((...))).))..)))..))))))))))))))).)))))))))))
hsa-mir-6079	UCCUAGACCUAGUAUCAGUGGCCAAAGAAACUUUUUUGGAAGCUUGGACCAACUAGCUGGCU	..((((..(((((.(((((..(((((((....)))))))..)))..))...)))))))))..
hsa-mir-548az	AGAUUGUAUUAGGUUGGUGCAAAAGUGAUUGUGGUUUUUGCUGUUACUUUUAAUGGCAAAAACUGCAAUCACUUUUGCACCAACCUAAUAAAUUU	.((((.((((((((((((((((((((((((((((((((((((((((....)))))))))))))))))))))))))))))))))))))))))))).
hsa-mir-6509	UUUUUGUGUGUGAAAUUAGGUAGUGGCAGUGGAACACUAUAUUAAUCAGGUUUCCACUGCCACUACCUAAUUUCUCAGAUGGAAA	(((((((.((.(((((((((((((((((((((((..((.........))..))))))))))))))))))))))).)).)))))))
hsa-mir-6786	GCCGGGUGGGGCGGGGCGGCCUCAGGAGGGGCCCAGCUCCCCUGGAUGUGCUGCGGUGGGGCCGGAGGGGCGUCACGUGCACCCAAGUGACGCCCCUUCUGAUUCUGCCUCAG	.(((((.(((((.((((..(((....))).)))).)))))))))).....(((.((((((((.(((((((((((((.((....)).))))))))))))).).))))))).)))
hsa-mir-6813	GUAGGCAGGGGCUGGGGUUUCAGGUUCUCAGUCAGAACCUUGGCCCCUCUCCCCAG	.......((((..((((((..(((((((.....))))))).))))))...))))..
hsa-mir-6823	CAAGGUCAGGGUUGGUAGGGGUUGCUGUUGCUGUGAAAGCUGAGCCUCUCCUUCCCUCCAG	...((..((((..((.(((((((......(((.....)))..)))))))))..))))))..
hsa-mir-6843	CCCCCAUUUCCUCAGGAAUAAAAGUGCAGCAGUGCCUGCUGUGGGGACAGCUGAGGGCAGUGAGGCCCUGGGGAGCUGCUGCAGGCAGCAGGUGGGCGGGACGCCAGCAGGCUGUCUAGCUGUUCCCAUGAUGGUCUCCUGUUCUCUGCAG	((((...((((...)))).......(((((((...)))))))))))...((.((((((((.(((((((..((((((.(((..(((((((..((.((((...)))).))..)))))))))).))))))..)..)))))))))))))).))..
hsa-mir-6849	CCUGGGAGUGGAUAGGGGAGUGUGUGGAGAGAGCACUGAGCCUGCCCACCAGCCUGUGUCCACCUCCAG	.(((((.(((((((.(((..((.((((..((.((.....))))..)))))).))).))))))).)))))
hsa-mir-6868	CCAGGACUGGCAGAACACUGAAGCAGCAGGCACCUGCUUCCUUCUGUUGUCUGUGCAG	...((((.(((((((....(((((((.......))))))).)))))))))))......
hsa-mir-6889	CUGUGUCGGGGAGUCUGGGGUCCGGAAUUCUCCAGAGCCUCUGUGCCCCUACUUCCCAG	.......(((((((..(((((.((((.(((....)))..)))).))))).)))))))..
hsa-mir-3690-2	CCCAUCUCCACCUGGACCCAGCGUAGACAAAGAGGUGUUUCUACUCCAUAUCUACCUGGACCCAGUGUAGAUGGG	(((((((.(((.(((..((((.(((((....(((.........)))....)))))))))..)))))).)))))))
hsa-mir-7973-1	UGUGACCCUAGAAUAAUUACCCAACGUCUCUGAGUCUCGGUUUUGAGAGGGUGAGUAAUUAUUCUAGGGUCACACA	((((((((((((((((((((.((.(.((((.(((......))).)))).).)).))))))))))))))))))))..
hsa-mir-8053	GCUUUUCCACUGGCGAUUUUGGAACUCAAUGGCAGAAAUGUCAAGAAGAGUUUUAUCCUUUGCCGAAAGAGAAAA	..(((((...((((((...((((((((..(((((....)))))....))))))))....))))))...)))))..
hsa-mir-8084	CAGAUAAAUAGAAUACUAAGUAAAAAAUCAGUAUGGAUUAAAUUUAUAUUUUCCUCGAUACUGAGUAUUUUUUCUUAGGUUUAGUUUGG	....(((((.((((.(((((.(((((((((((((.((..(((.......)))..)).)))))))...))))))))))))))).))))).
hsa-mir-6770-2	UAUCCUGAGAAGGCACAGCUUGCACGUGACCUCCUGGGCCUGGCGGCUGUGUCUUCACAG	....(((.((((((((((((.((.((.(.((....)).).)))))))))))))))).)))
hsa-let-7a-1	UGGGAUGAGGUAGUAGGUUGUAUAGUUUUAGGGUCACACCCACCACUGGGAGAUAACUAUACAAUCUACUGUCUUUCCUA	(((((.(((((((((((((((((((((.....(((...((((....)))).)))))))))))))))))))))))))))))
hsa-let-7a-2	AGGUUGAGGUAGUAGGUUGUAUAGUUUAGAAUUACAUCAAGGGAGAUAACUGUACAGCCUCCUAGCUUUCCU	(((..(((.(((.(((((((((((((.........(((......)))))))))))))))).))).))).)))
hsa-let-7a-3	GGGUGAGGUAGUAGGUUGUAUAGUUUGGGGCUCUGCCCUGCUAUGGGAUAACUAUACAAUCUACUGUCUUUCCU	(((.(((((((((((((((((((((((((((...)))))).........))))))))))))))))))))).)))
hsa-let-7b	CGGGGUGAGGUAGUAGGUUGUGUGGUUUCAGGGCAGUGAUGUUGCCCCUCGGAAGAUAACUAUACAACCUACUGCCUUCCCUG	(((((.(((((((((((((((((((((((.((((((.....))))))...))).....)))))))))))))))))))))))))
hsa-let-7c	GCAUCCGGGUUGAGGUAGUAGGUUGUAUGGUUUAGAGUUACACCCUGGGAGUUAACUGUACAACCUUCUAGCUUUCCUUGGAGC	((.((((((..(((.(((.(((((((((((((..((.(..((...))..).))))))))))))))).))).)))..))))))))
hsa-let-7d	CCUAGGAAGAGGUAGUAGGUUGCAUAGUUUUAGGGCAGGGAUUUUGCCCACAAGGAGGUAACUAUACGACCUGCUGCCUUUCUUAGG	(((((((.((((((((((((((.((((((...((((((.....))))))..........)))))).)))))))))))))))))))))
hsa-let-7e	CCCGGGCUGAGGUAGGAGGUUGUAUAGUUGAGGAGGACACCCAAGGAGAUCACUAUACGGCCUCCUAGCUUUCCCCAGG	((.(((..(((.((((((((((((((((.((((.(....))).......)))))))))))))))))).)))..))).))
hsa-let-7f-1	UCAGAGUGAGGUAGUAGAUUGUAUAGUUGUGGGGUAGUGAUUUUACCCUGUUCAGGAGAUAACUAUACAAUCUAUUGCCUUCCCUGA	((((.(.((((((((((((((((((((((((((((((.....))))))).........))))))))))))))))))))))).)))))
hsa-let-7f-2	UGUGGGAUGAGGUAGUAGAUUGUAUAGUUUUAGGGUCAUACCCCAUCUUGGAGAUAACUAUACAGUCUACUGUCUUUCCCACG	.((((((.(((((((((((((((((((((...((((...)))).((((...))))))))))))))))))))))))))))))).
hsa-mir-15a	CCUUGGAGUAAAGUAGCAGCACAUAAUGGUUUGUGGAUUUUGAAAAGGUGCAGGCCAUAUUGUGCUGCCUCAAAAAUACAAGG	(((((.......(..((((((((..((((((((((.............))))))))))..))))))))..).......)))))
hsa-mir-16-1	GUCAGCAGUGCCUUAGCAGCACGUAAAUAUUGGCGUUAAGAUUCUAAAAUUAUCUCCAGUAUUAACUGUGCUGCUGAAGUAAGGUUGAC	((((((..(((.((((((((((((.((((((((.(.(((..........))).).)))))))).)).)))))))))).)))..))))))
hsa-mir-17	GUCAGAAUAAUGUCAAAGUGCUUACAGUGCAGGUAGUGAUAUGUGCAUCUACUGCAGUGAAGGCACUUGUAGCAUUAUGGUGAC	((((..(((((((..((((((((.((.(((((.(((((.......)).)))))))).)).))))))))...)))))))..))))
hsa-mir-18a	UGUUCUAAGGUGCAUCUAGUGCAGAUAGUGAAGUAGAUUAGCAUCUACUGCCCUAAGUGCUCCUUCUGGCA	((((..((((.((((.(((.((((.(((((..(.....)..)).))))))).))).)))).))))..))))
hsa-mir-19b-1	CACUGUUCUAUGGUUAGUUUUGCAGGUUUGCAUCCAGCUGUGUGAUAUUCUGCUGUGCAAAUCCAUGCAAAACUGACUGUGGUAGUG	(((((..(((((((((((((((((((((((((..((((.............)))))))))).)).))))))))))))))))))))))
hsa-mir-19b-2	ACAUUGCUACUUACAAUUAGUUUUGCAGGUUUGCAUUUCAGCGUAUAUAUGUAUAUGUGGCUGUGCAAAUCCAUGCAAAACUGAUUGUGAUAAUGU	((((((....((((((((((((((((((((((((((....(((((((....)))))))....))))))).)).)))))))))))))))))))))))
hsa-mir-20a	GUAGCACUAAAGUGCUUAUAGUGCAGGUAGUGUUUAGUUAUCUACUGCAUUAUGAGCACUUAAAGUACUGC	((((.(((.(((((((((((((((((.(((...........))))))))))))))))))))..))).))))
hsa-mir-22	GGCUGAGCCGCAGUAGUUCUUCAGUGGCAAGCUUUAUGUCCUGACCCAGCUAAAGCUGCCAGUUGAAGAACUGUUGCCCUCUGCC	(((.(((..((((((((((((((((((((.((((((.((.........))))))))))))).))))))))))))))).))).)))
hsa-mir-23a	GGCCGGCUGGGGUUCCUGGGGAUGGGAUUUGCUUCCUGUCACAAAUCACAUUGCCAGGGAUUUCCAACCGACC	((.(((.((((((((((((.((((.((((((..........)))))).)))).))))))).))))).))).))
hsa-mir-24-1	CUCCGGUGCCUACUGAGCUGAUAUCAGUUCUCAUUUUACACACUGGCUCAGUUCAGCAGGAACAGGAG	((((.((.(((.(((((((((..(((((.............))))).))))))))).))).)).))))
hsa-mir-24-2	CUCUGCCUCCCGUGCCUACUGAGCUGAAACACAGUUGGUUUGUGUACACUGGCUCAGUUCAGCAGGAACAGGG	(((((..(((.((....(((((((((..((((((.....))))))....)))))))))...)).))).)))))
hsa-mir-26a-1	GUGGCCUCGUUCAAGUAAUCCAGGAUAGGCUGUGCAGGUCCCAAUGGGCCUAUUCUUGGUUACUUGCACGGGGACGC	(((.((((((.(((((((((.((((((((((...............)))))))))).))))))))).)))))).)))
hsa-mir-26b	CCGGGACCCAGUUCAAGUAAUUCAGGAUAGGUUGUGUGCUGUCCAGCCUGUUCUCCAUUACUUGGCUCGGGGACCGG	((((..((((((.((((((((..(((((((((((.(......))))))))))))..))))))))))).)))..))))
hsa-mir-27a	CUGAGGAGCAGGGCUUAGCUGCUUGUGAGCAGGGUCCACACCAAGUCGUGUUCACAGUGGCUAAGUUCCGCCCCCCAG	(((.((.((.(((((((((((((.(((((((.((.(........))).)))))))))))))))))))).)).)).)))
hsa-mir-28	GGUCCUUGCCCUCAAGGAGCUCACAGUCUAUUGAGUUACCUUUCUGACUUUCCCACUAGAUUGUGAGCUCCUGGAGGGCAGGCACU	(((.(((((((((.((((((((((((((((.(((((((......)))))....)).)))))))))))))))).))))))))).)))
hsa-mir-29a	AUGACUGAUUUCUUUUGGUGUUCAGAGUCAAUAUAAUUUUCUAGCACCAUCUGAAAUCGGUUAU	((((((((((((...(((((((.((((...........)))))))))))...))))))))))))
hsa-mir-30a	GCGACUGUAAACAUCCUCGACUGGAAGCUGUGAAGCCACAGAUGGGCUUUCAGUCGGAUGUUUGCAGCUGC	(((.((((((((((((..((((((((((((((....))).....))))))))))))))))))))))).)))
hsa-mir-31	GGAGAGGAGGCAAGAUGCUGGCAUAGCUGUUGAACUGGGAACCUGCUAUGCCAACAUAUUGCCAUCUUUCC	(((((((.(((((.(((.(((((((((.(((........)))..))))))))).))).))))).)))))))
hsa-mir-32	GGAGAUAUUGCACAUUACUAAGUUGCAUGUUGUCACGGCCUCAAUGCAAUUUAGUGUGUGUGAUAUUUUC	(((((((((((((((.(((((((((((((..((....))..).)))))))))))))))))))))))))))
hsa-mir-33a	CUGUGGUGCAUUGUAGUUGCAUUGCAUGUUCUGGUGGUACCCAUGCAAUGUUUCCACAGUGCAUCACAG	((((((((((((((.(..((((((((((....(((...)))))))))))))..).))))))))))))))
hsa-mir-92a-1	CUUUCUACACAGGUUGGGAUCGGUUGCAAUGCUGUGUUUCUGUAUGGUAUUGCACUUGUCCCGGCCUGUUGAGUUUGG	....((..((((((((((((.(((.(((((((((((......)))))))))))))).))))))))))))..)).....
hsa-mir-92a-2	UCAUCCCUGGGUGGGGAUUUGUUGCAUUACUUGUGUUCUAUAUAAAGUAUUGCACUUGUCCCGGCCUGUGGAAGA	((.(((.(((((.(((((..((.(((.(((((((((...)))).))))).)))))..))))).))))).))).))
hsa-mir-95	AACACAGUGGGCACUCAAUAAAUGUCUGUUGAAUUGAAAUGCGUUACAUUCAACGGGUAUUUAUUGAGCACCCACUCUGUG	.(((.((((((..((((((((((((((((((((((((......))).)))))))))))))))))))))..)))))).))).
hsa-mir-96	UGGCCGAUUUUGGCACUAGCACAUUUUUGCUUGUGUCUCUCCGCUCUGAGCAAUCAUGUGCAGUGCCAAUAUGGGAAA	...((.((.((((((((.((((((..(((((((((......)))...))))))..)))))))))))))).)).))...
hsa-mir-98	AGGAUUCUGCUCAUGCCAGGGUGAGGUAGUAAGUUGUAUUGUUGUGGGGUAGGGAUAUUAGGCCCCAAUUAGAAGAUAACUAUACAACUUACUACUUUCCCUGGUGUGUGGCAUAUUCA	.((((..((((((((((((((.(((((((((((((((((.((((((((((...........)))))).........)))).))))))))))))))))))))))))))).)))).)))).
hsa-mir-99a	CCCAUUGGCAUAAACCCGUAGAUCCGAUCUUGUGGUGAAGUGGACCGCACAAGCUCGCUUCUAUGGGUCUGUGUCAGUGUG	..((((((((((.(((((((((..(((.((((((.((........)))))))).)))..))))))))).))))))))))..
hsa-mir-100	CCUGUUGCCACAAACCCGUAGAUCCGAACUUGUGGUAUUAGUCCGCACAAGCUUGUAUCUAUAGGUAUGUGUCUGUUAGG	((((....((((.(((.((((((.(((.((((((...........)))))).))).)))))).))).)))).....))))
hsa-mir-101-1	UGCCCUGGCUCAGUUAUCACAGUGCUGAUGCUGUCUAUUCUAAAGGUACAGUACUGUGAUAACUGAAGGAUGGCA	((((.....((((((((((((((((((.((((............)))))))))))))))))))))).....))))
hsa-mir-29b-1	CUUCAGGAAGCUGGUUUCAUAUGGUGGUUUAGAUUUAAAUAGUGAUUGUCUAGCACCAUUUGAAAUCAGUGUUCUUGGGGG	(((((((((((((((((((.((((((..((((((.............)))))))))))).)))))))))).))))))))).
hsa-mir-29b-2	CUUCUGGAAGCUGGUUUCACAUGGUGGCUUAGAUUUUUCCAUCUUUGUAUCUAGCACCAUUUGAAAUCAGUGUUUUAGGAG	(((((((((((((((((((.((((((.((.((((..............)))))))))))).)))))))))).)))))))))
hsa-mir-103a-2	UUGUGCUUUCAGCUUCUUUACAGUGCUGCCUUGUAGCAUUCAGGUCAAGCAGCAUUGUACAGGGCUAUGAAAGAACCA	..((.(((((((((.((.(((((((((((.(((.(.(.....).))))))))))))))).)))))..)))))).))..
hsa-mir-103a-1	UACUGCCCUCGGCUUCUUUACAGUGCUGCCUUGUUGCAUAUGGAUCAAGCAGCAUUGUACAGGGCUAUGAAGGCAUUG	...((((.((((((.((.(((((((((((.(((.(.(....).).)))))))))))))).))))))..)).))))...
hsa-mir-105-1	UGUGCAUCGUGGUCAAAUGCUCAGACUCCUGUGGUGGCUGCUCAUGCACCACGGAUGUUUGAGCAUGUGCUACGGUGUCUA	...(((((((((.((.((((((((((..((((((((..........))))))))..)))))))))).)))))))))))...
hsa-mir-105-2	UGUGCAUCGUGGUCAAAUGCUCAGACUCCUGUGGUGGCUGCUUAUGCACCACGGAUGUUUGAGCAUGUGCUAUGGUGUCUA	...(((((((((.((.((((((((((..((((((((..........))))))))..)))))))))).)))))))))))...
hsa-mir-107	CUCUCUGCUUUCAGCUUCUUUACAGUGUUGCCUUGUGGCAUGGAGUUCAAGCAGCAUUGUACAGGGCUAUCAAAGCACAGA	.(((.((((((.((((.((.(((((((((((.(((.(((.....))))))))))))))))).))))))...)))))).)))
hsa-mir-16-2	GUUCCACUCUAGCAGCACGUAAAUAUUGGCGUAGUGAAAUAUAUAUUAAACACCAAUAUUACUGUGCUGCUUUAGUGUGAC	(((.((((..(((((((((..((((((((.((.................)).))))))))..)))))))))..)))).)))
hsa-mir-192	GCCGAGACCGAGUGCACAGGGCUCUGACCUAUGAAUUGACAGCCAGUGCUCUCGUCUCCCCUCUGGCUGCCAAUUCCAUAGGUCACAGGUAUGUUCGCCUCAAUGCCAGC	.........(((.(((((.(.((.((((((((((((((.(((((((................))))))).))))).))))))))).)).).)))..))))).........
hsa-mir-196a-1	GUGAAUUAGGUAGUUUCAUGUUGUUGGGCCUGGGUUUCUGAACACAACAACAUUAAACCACCCGAUUCAC	(((((((.(((.((((.((((((((((..(.........)..).))))))))).)))).))).)))))))
hsa-mir-197	GGCUGUGCCGGGUAGAGAGGGCAGUGGGAGGUAAGAGCUCUUCACCCUUCACCACCUUCUCCACCCAGCAUGGCC	((((((((.((((.(((((((..(((((.((((((....))).))).)))))..))))))).)))).))))))))
hsa-mir-198	UCAUUGGUCCAGAGGGGAGAUAGGUUCCUGUGAUUUUUCCUUCUUCUCUAUAGAAUAAAUGA	(((((..((...((((((((.(((..............)))))))))))...))...)))))
hsa-mir-199a-1	GCCAACCCAGUGUUCAGACUACCUGUUCAGGAGGCUCUCAAUGUGUACAGUAGUCUGCACAUUGGUUAGGC	(((...(((((((.((((((((.(((.((.(((...)))..))...))))))))))).)))))))...)))
hsa-mir-208a	UGACGGGCGAGCUUUUGGCCCGGGUUAUACCUGAUGCUCACGUAUAAGACGAGCAAAAAGCUUGUUGGUCA	((((.(((((((((((.((.((..((((((.(((...))).))))))..)).)).))))))))))).))))
hsa-mir-129-1	GGAUCUUUUUGCGGUCUGGGCUUGCUGUUCCUCUCAACAGUAGUCAGGAAGCCCUUACCCCAAAAAGUAUCU	(((((((((((.(((..((((((.(((..(..((....))..).))).))))))..))).))))))).))))
hsa-mir-148a	GAGGCAAAGUUCUGAGACACUCCGACUCUGAGUAUGAUAGAAGUCAGUGCACUACAGAACUUUGUCUC	((((((((((((((((.((((..(((((((.......))).))))))))..)).))))))))))))))
hsa-mir-30c-2	AGAUACUGUAAACAUCCUACACUCUCAGCUGUGGAAAGUAAGAAAGCUGGGAGAAGGCUGUUUACUCUUUCU	(((....(((((((.(((...(((((((((..............))))))))).))).)))))))....)))
hsa-mir-139	GUGUAUUCUACAGUGCACGUGUCUCCAGUGUGGCUCGGAGGCUGGAGACGCGGCCCUGUUGGAGUAAC	...((((((((((.((.((((((((((((.(.......).)))))))))))))).))).)))))))..
hsa-mir-7-1	UUGGAUGUUGGCCUAGUUCUGUGUGGAAGACUAGUGAUUUUGUUGUUUUUAGAUAACUAAAUCGACAACAAAUCACAGUCUGCCAUAUGGCACAGGCCAUGCCUCUACAG	.((((.((((((((.((.((((((((.(((((.(((((((.(((((((((((....)))))..)))))))))))))))))).)))))))).)))))))).)).))))...
hsa-mir-7-2	CUGGAUACAGAGUGGACCGGCUGGCCCCAUCUGGAAGACUAGUGAUUUUGUUGUUGUCUUACUGCGCUCAACAACAAAUCCCAGUCUACCUAAUGGUGCCAGCCAUCGCA	(((....))).((((...(((((((.((((..((.(((((.(.(((((.(((((((............))))))))))))).))))).))..)))).))))))).)))).
hsa-mir-7-3	AGAUUAGAGUGGCUGUGGUCUAGUGCUGUGUGGAAGACUAGUGAUUUUGUUGUUCUGAUGUACUACGACAACAAGUCACAGCCGGCCUCAUAGCGCAGACUCCCUUCGAC	......(((.((....(((((.((((((((.((..(.((.(((((((.((((((.((......)).))))))))))))))).)..)).))))))))))))))))))....
hsa-mir-10a	GAUCUGUCUGUCUUCUGUAUAUACCCUGUAGAUCCGAAUUUGUGUAAGGAAUUUUGUGGUCACAAAUUCGUAUCUAGGGGAAUAUGUAGUUGACAUAAACACUCCGCUCU	....(((.((((..((((((((.((((.(((((.((((((((((................)))))))))).))))))))).))))))))..))))...))).........
hsa-mir-10b	CCAGAGGUUGUAACGUUGUCUAUAUAUACCCUGUAGAACCGAAUUUGUGUGGUAUCCGUAUAGUCACAGAUUCGAUUCUAGGGGAAUAUAUGGUCGAUGCAAAAACUUCA	...((((((....(((((.((((((((.((((.(((((.((((((((((.(.(((....))).))))))))))).))))))))).)))))))).)))))....)))))).
hsa-mir-34a	GGCCAGCUGUGAGUGUUUCUUUGGCAGUGUCUUAGCUGGUUGUUGUGAGCAAUAGUAAGGAAGCAAUCAGCAAGUAUACUGCCCUAGAAGUGCUGCACGUUGUGGGGCCC	((((.(((((((((((((((..(((((((((((.((((((((((....((....)).....))))))))))))).))))))))..))))))))).))))..))..)))).
hsa-mir-181a-2	AGAAGGGCUAUCAGGCCAGCCUUCAGAGGACUCCAAGGAACAUUCAACGCUGUCGGUGAGUUUGGGAUUUGAAAAAACCACUGACCGUUGACUGUACCUUGGGGUCCUUA	.((((((((....)))...))))).(((((((((((((.(((.((((((..(((((((.((((...........))))))))))))))))).))).))))))))))))).
hsa-mir-181b-1	CCUGUGCAGAGAUUAUUUUUUAAAAGGUCACAAUCAACAUUCAUUGCUGUCGGUGGGUUGAACUGUGUGGACAAGCUCACUGAACAAUGAAUGCAACUGUGGCCCCGCUU	.........................(((((((.....(((((((((...((((((((((....(((....))))))))))))).)))))))))....)))))))......
hsa-mir-181c	CGGAAAAUUUGCCAAGGGUUUGGGGGAACAUUCAACCUGUCGGUGAGUUUGGGCAGCUCAGGCAAACCAUCGACCGUUGAGUGGACCCUGAGGCCUGGAAUUGCCAUCCU	.(((.......(((..(((((.((((..((((((((..(((((((.(((((...........)))))))))))).))))))))..)))).))))))))........))).
hsa-mir-182	GAGCUGCUUGCCUCCCCCCGUUUUUGGCAAUGGUAGAACUCACACUGGUGAGGUAACAGGAUCCGGUGGUUCUAGACUUGCCAACUAUGGGGCGAGGACUCAGCCGGCAC	..((((....((((.((((((..(((((((...((((((...((((((..............))))))))))))...)))))))..)))))).))))...))))......
hsa-mir-183	CCGCAGAGUGUGACUCCUGUUCUGUGUAUGGCACUGGUAGAAUUCACUGUGAACAGUCUCAGUCAGUGAAUUACCGAAGGGCCAUAAACAGAGCAGAGACAGAUCCACGA	.((..((.(.((.(((.((((((((.((((((.((((((..(((((((((((......)))..))))))))))))..)).)))))).))))))))))).)).)))..)).
hsa-mir-187	GGUCGGGCUCACCAUGACACAGUGUGAGACCUCGGGCUACAACACAGGACCCGGGCGCUGCUCUGACCCCUCGUGUCUUGUGUUGCAGCCGGAGGGACGCAGGUCCGCA	...((((((.............((((...((((.((((.(((((((((((.((((.((......).).)).)).))))))))))).)))).))))..))))))))))..
hsa-mir-199a-2	AGGAAGCUUCUGGAGAUCCUGCUCCGUCGCCCCAGUGUUCAGACUACCUGUUCAGGACAAUGCCGUUGUACAGUAGUCUGCACAUUGGUUAGACUGGGCAAGGGAGAGCA	.....(((.((.....((((((((.(((...(((((((.((((((((.(((.((((......))..)).))))))))))).)))))))...))).)))).))))))))).
hsa-mir-199b	CCAGAGGACACCUCCACUCCGUCUACCCAGUGUUUAGACUAUCUGUUCAGGACUCCCAAAUUGUACAGUAGUCUGCACAUUGGUUAGGCUGGGCUGGGUUAGACCCUCGG	((.((((.....(((((((.(((((.(((((((.(((((((.((((.(((..........))).))))))))))).))))))).))))).))).))))......))))))
hsa-mir-203a	GUGUUGGGGACUCGCGCGCUGGGUCCAGUGGUUCUUAACAGUUCAACAGUUCUGUAGCGCAAUUGUGAAAUGUUUAGGACCACUAGACCCGGCGGGCGCGGCGACAGCGA	.(((((..(.(.(((.(((((((((.(((((((((.((((.((((.((((((......).))))))))).)))).))))))))).))))))))).))).).)..))))).
hsa-mir-204	GGCUACAGUCUUUCUUCAUGUGACUCGUGGACUUCCCUUUGUCAUCCUAUGCCUGAGAAUAUAUGAAGGAGGCUGGGAAGGCAAAGGGACGUUCAAUUGUCAUCACUGGC	.....((((..........(((((...(((((.((((((((((.(((((.((((...............))))))))).)))))))))).)))))...))))).))))..
hsa-mir-205	AAAGAUCCUCAGACAAUCCAUGUGCUUCUCUUGUCCUUCAUUCCACCGGAGUCUGUCUCAUACCCAACCAGAUUUCAGUGGAGUGAAGUUCAGGAGGCAUGGAGCUGACA	........((((.(..(((((((....((((((..(((((((((((.((((((((.............)))))))).)))))))))))..))))))))))))))))))..
hsa-mir-210	ACCCGGCAGUGCCUCCAGGCGCAGGGCAGCCCCUGCCCACCGCACACUGCGCUGCCCCAGACCCACUGUGCGUGUGACAGCGGCUGAUCUGUGCCUGGGCAGCGCGACCC	....((..((((.(((((((((((..(((((.(((..(((((((((.((.((((...))).).)).)))))).))).))).)))))..)))))))))))..))))..)).
hsa-mir-211	UCACCUGGCCAUGUGACUUGUGGGCUUCCCUUUGUCAUCCUUCGCCUAGGGCUCUGAGCAGGGCAGGGACAGCAAAGGGGUGCUCAGUUGUCACUUCCCACAGCACGGAG	....(((.....(((((...(((((.(((((((((..(((((.((((...(((...))).)))))))))..))))))))).)))))...)))))......))).......
hsa-mir-181a-1	UGAGUUUUGAGGUUGCUUCAGUGAACAUUCAACGCUGUCGGUGAGUUUGGAAUUAAAAUCAAAACCAUCGACCGUUGAUUGUACCCUAUGGCUAACCAUCAUCUACUCCA	.((((..((((((((((..((.(.(((.((((((..(((((((.((((.((.......)).))))))))))))))))).))).).))..))).)))).)))...))))..
hsa-mir-214	GGCCUGGCUGGACAGAGUUGUCAUGUGUCUGCCUGUCUACACUUGCUGUGCAGAACAUCCGCUCACCUGUACAGCAGGCACAGACAGGCAGUCACAUGACAACCCAGCCU	.....((((((.....(((((((((((.((((((((((...((((((((((((.............))))))))))))...)))))))))).))))))))))))))))).
hsa-mir-215	AUCAUUCAGAAAUGGUAUACAGGAAAAUGACCUAUGAAUUGACAGACAAUAUAGCUGAGUUUGUCUGUCAUUUCUUUAGGCCAAUAUUCUGUAUGACUGUGCUACUUCAA	...........(((((((((((((...((.((((.(((.((((((((((...........)))))))))).)))..)))).))...)))))))).)))))..........
hsa-mir-216a	GAUGGCUGUGAGUUGGCUUAAUCUCAGCUGGCAACUGUGAGAUGUUCAUACAAUCCCUCACAGUGGUCUCUGGGAUUAUGCUAAACAGAGCAAUUUCCUAGCCCUCACGA	((.(((((.((((((((.(((((((((..(((.((((((((.(((....)))....)))))))).))).))))))))).)))))..........))).))))).))....
hsa-mir-218-2	GACCAGUCGCUGCGGGGCUUUCCUUUGUGCUUGAUCUAACCAUGUGGUGGAACGAUGGAAACGGAACAUGGUUCUGUCAAGCACCGCGGAAAGCACCGUGCUCUCCUGCA	...(((..((.((((.(((((((...(((((((((..((((((((..((............))..))))))))..)))))))))...))))))).))))))....)))..
hsa-mir-219a-1	CCGCCCCGGGCCGCGGCUCCUGAUUGUCCAAACGCAAUUCUCGAGUCUAUGGCUCCGGCCGAGAGUUGAGUCUGGACGUCCCGAGCCGCCGCCCCCAAACCUCGAGCGGG	((((.(.((((.(((((((..(((.(((((.((.(((((((((.(((.........)))))))))))).)).))))))))..))))))).)))).........).)))).
hsa-mir-221	UGAACAUCCAGGUCUGGGGCAUGAACCUGGCAUACAAUGUAGAUUUCUGUGUUCGUUAGGCAACAGCUACAUUGUCUGCUGGGUUUCAGGCUACCUGGAAACAUGUUCUC	.((((((((((((....(((.(((((((((((.(((((((((....(((((((.....))).))))))))))))).))))))).)))).))))))))))....)))))..
hsa-mir-222	GCUGCUGGAAGGUGUAGGUACCCUCAAUGGCUCAGUAGCCAGUGUAGAUCCUGUCUUUCGUAAUCAGCAGCUACAUCUGGCUACUGGGUCUCUGAUGGCAUCUUCUAGCU	...(((((((((((......((.(((..(((((((((((((((((((...(((...........)))...))))).))))))))))))))..))).))))))))))))).
hsa-mir-223	CCUGGCCUCCUGCAGUGCCACGCUCCGUGUAUUUGACAAGCUGAGUUGGACACUCCAUGUGGUAGAGUGUCAGUUUGUCAAAUACCCCAAGUGCGGCACAUGCUUACCAG	.((((......((((((((.((((..(.((((((((((((((......(((((((.........))))))))))))))))))))).)..)))).))))).)))...))))
hsa-mir-224	GGGCUUUCAAGUCACUAGUGGUUCCGUUUAGUAGAUGAUUGUGCAUUGUUUCAAAAUGGUGCCCUAGUGACUACAAAGCCC	(((((((..(((((((((.(((.((((((.(.(((((((.....)))))))).)))))).))))))))))))..)))))))
hsa-mir-200b	CCAGCUCGGGCAGCCGUGGCCAUCUUACUGGGCAGCAUUGGAUGGAGUCAGGUCUCUAAUACUGCCUGGUAAUGAUGACGGCGGAGCCCUGCACG	...((..((((..((((.(.(((((((((((((((.((((((..((......)))))))).))))))))))).)))).).)))).)))).))...
hsa-let-7g	AGGCUGAGGUAGUAGUUUGUACAGUUUGAGGGUCUAUGAUACCACCCGGUACAGGAGAUAACUGUACAGGCCACUGCCUUGCCA	.(((.((((((((.((((((((((((.....((((.((.((((....))))))..)))))))))))))))).))))))))))).
hsa-let-7i	CUGGCUGAGGUAGUAGUUUGUGCUGUUGGUCGGGUUGUGACAUUGCCCGCUGUGGAGAUAACUGCGCAAGCUACUGCCUUGCUA	.((((.(((((((((((((((((.(((((.(((((.........)))))))........))).)))))))))))))))))))))
hsa-mir-1-2	ACCUACUCAGAGUACAUACUUCUUUAUGUACCCAUAUGAACAUACAAUGCUAUGGAAUGUAAAGAAGUAUGUAUUUUUGGUAGGC	.((((((.(((((((((((((((((((((..(((((..(........)..))))).))))))))))))))))))))).)))))).
hsa-mir-15b	UUGAGGCCUUAAAGUACUGUAGCAGCACAUCAUGGUUUACAUGCUACAGUCAAGAUGCGAAUCAUUAUUUGCUGCUCUAGAAAUUUAAGGAAAUUCAU	.((((.(((((((...(((.(((((((.((.(((((((.(((.((.......))))).))))))).)).))))))).)))...)))))))...)))).
hsa-mir-23b	CUCAGGUGCUCUGGCUGCUUGGGUUCCUGGCAUGCUGAUUUGUGACUUAAGAUUAAAAUCACAUUGCCAGGGAUUACCACGCAACCACGACCUUGGC	.(((((.(.(((((.(((.(((((((((((((((.((((((..............)))))))).))))))))))..))).))).))).)))))))).
hsa-mir-27b	ACCUCUCUAACAAGGUGCAGAGCUUAGCUGAUUGGUGAACAGUGAUUGGUUUCCGCUUUGUUCACAGUGGCUAAGUUCUGCACCUGAAGAGAAGGUG	((((((((....(((((((((((((((((.((((.(((((((....(((...)))..))))))))))))))))))))))))))))..)))).)))).
hsa-mir-30b	ACCAAGUUUCAGUUCAUGUAAACAUCCUACACUCAGCUGUAAUACAUGGAUUGGCUGGGAGGUGGAUGUUUACUUCAGCUGACUUGGA	.(((((..((((((...((((((((((.((.((((((((............))))))))..))))))))))))...))))))))))).
hsa-mir-122	CCUUAGCAGAGCUGUGGAGUGUGACAAUGGUGUUUGUGUCUAAACUAUCAAACGCCAUUAUCACACUAAAUAGCUACUGCUAGGC	.((((((((((((((..(((((((.(((((((((((............))))))))))).)))))))..)))))).)))))))).
hsa-mir-124-1	AGGCCUCUCUCUCCGUGUUCACAGCGGACCUUGAUUUAAAUGUCCAUACAAUUAAGGCACGCGGUGAAUGCCAAGAAUGGGGCUG	.((((((..(((..((((((((.(((..((((((((.............))))))))..))).))))))))..)))..)))))).
hsa-mir-124-2	AUCAAGAUUAGAGGCUCUGCUCUCCGUGUUCACAGCGGACCUUGAUUUAAUGUCAUACAAUUAAGGCACGCGGUGAAUGCCAAGAGCGGAGCCUACGGCUGCACUUGAA	.(((((..(((((((((((((((..((((((((.(((..((((((((...........))))))))..))).))))))))..))))))))))))....)))..))))).
hsa-mir-124-3	UGAGGGCCCCUCUGCGUGUUCACAGCGGACCUUGAUUUAAUGUCUAUACAAUUAAGGCACGCGGUGAAUGCCAAGAGAGGCGCCUCC	.(((((((.((((..((((((((.(((..((((((((............))))))))..))).))))))))..)))).))).)))).
hsa-mir-125b-1	UGCGCUCCUCUCAGUCCCUGAGACCCUAACUUGUGAUGUUUACCGUUUAAAUCCACGGGUUAGGCUCUUGGGAGCUGCGAGUCGUGCU	.((((..(((.((((.(((((((.(((((((((((..(((((.....))))).))))))))))).))))))).)))).)))..)))).
hsa-mir-128-1	UGAGCUGUUGGAUUCGGGGCCGUAGCACUGUCUGAGAGGUUUACAUUUCUCACAGUGAACCGGUCUCUUUUUCAGCUGCUUC	.((((.((((((...(((((((...((((((..(((((((....)))))))))))))...)))))))...)))))).)))).
hsa-mir-130a	UGCUGCUGGCCAGAGCUCUUUUCACAUUGUGCUACUGUCUGCACCUGUCACUAGCAGUGCAAUGUUAAAAGGGCAUUGGCCGUGUAGUG	.((((((((((((.((((((((.((((((((((.(((...((....))...))).)))))))))).)))))))).))))))).))))).
hsa-mir-132	CCGCCCCCGCGUCUCCAGGGCAACCGUGGCUUUCGAUUGUUACUGUGGGAACUGGAGGUAACAGUCUACAGCCAUGGUCGCCCCGCAGCACGCCCACGCGC	.(((....((((((.(.((((.(((((((((...((((((((((..(....)....))))))))))...))))))))).)))).).)).))))....))).
hsa-mir-133a-1	ACAAUGCUUUGCUAGAGCUGGUAAAAUGGAACCAAAUCGCCUCUUCAAUGGAUUUGGUCCCCUUCAACCAGCUGUAGCUAUGCAUUGA	.((((((...((((.(((((((..((.((.((((((((............)))))))).)).))..))))))).))))...)))))).
hsa-mir-133a-2	GGGAGCCAAAUGCUUUGCUAGAGCUGGUAAAAUGGAACCAAAUCGACUGUCCAAUGGAUUUGGUCCCCUUCAACCAGCUGUAGCUGUGCAUUGAUGGCGCCG	.((.(((((((((...((((.(((((((..((.((.((((((((.(........).)))))))).)).))..))))))).))))...)))))..)))).)).
hsa-mir-135a-1	AGGCCUCGCUGUUCUCUAUGGCUUUUUAUUCCUAUGUGAUUCUACUGCUCACUCAUAUAGGGAUUGGAGCCGUGGCGCACGGCGGGGACA	...(((((((((.(.((((((((((..((((((((((((.............)))))))))))).)))))))))).).)))))))))...
hsa-mir-135a-2	AGAUAAAUUCACUCUAGUGCUUUAUGGCUUUUUAUUCCUAUGUGAUAGUAAUAAAGUCUCAUGUAGGGAUGGAAGCCAUGAAAUACAUUGUGAAAAAUCA	.(((...(((((....(((.((((((((((((.((((((((((((.(.(.....).).)))))))))))))))))))))))).)))...)))))..))).
hsa-mir-137	GGUCCUCUGACUCUCUUCGGUGACGGGUAUUCUUGGGUGGAUAAUACGGAUUACGUUGUUAUUGCUUAAGAAUACGCGUAGUCGAGGAGAGUACCAGCGGCA	...((.((((((((((((((..(((.(((((((((((((.((((((((.....)).))))))))))))))))))).)))..)))))))))))..))).))..
hsa-mir-138-2	CGUUGCUGCAGCUGGUGUUGUGAAUCAGGCCGACGAGCAGCGCAUCCUCUUACCCGGCUAUUUCACGACACCAGGGUUGCAUCA	.(.(((.((..(((((((((((((...(((((..(((.((......)))))...)))))..))))))))))))).)).))).).
hsa-mir-140	UGUGUCUCUCUCUGUGUCCUGCCAGUGGUUUUACCCUAUGGUAGGUUACGUCAUGCUGUUCUACCACAGGGUAGAACCACGGACAGGAUACCGGGGCACC	.(((((((.....((((((((((.(((((((((((((.(((((((.((.((...)))).))))))).))))))))))))))).)))))))).))))))).
hsa-mir-141	CGGCCGGCCCUGGGUCCAUCUUCCAGUACAGUGUUGGAUGGUCUAAUUGUGAAGCUCCUAACACUGUCUGGUAAAGAUGGCUCCCGGGUGGGUUC	.((((.((((.(((.(((((((((((.(((((((((((...((.......))...))).))))))))))))..)))))))..))))))).)))).
hsa-mir-142	GACAGUGCAGUCACCCAUAAAGUAGAAAGCACUACUAACAGCACUGGAGGGUGUAGUGUUUCCUACUUUAUGGAUGAGUGUACUGUG	.((((((((.(((.(((((((((((.(((((((((...(..(....)..)..))))))))).))))))))))).))).)))))))).
hsa-mir-143	GCGCAGCGCCCUGUCUCCCAGCCUGAGGUGCAGUGCUGCAUCUCUGGUCAGUUGGGAGUCUGAGAUGAAGCACUGUAGCUCAGGAAGAGAGAAGUUGUUCUGCAGC	((((((.((....((((.(..((((((.(((((((((.((((((.((((......)).)).)))))).))))))))).))))))..).))))....)).)))).))
hsa-mir-144	UGGGGCCCUGGCUGGGAUAUCAUCAUAUACUGUAAGUUUGCGAUGAGACACUACAGUAUAGAUGAUGUACUAGUCCGGGCACCCCC	.(((((((.((((((.((((((((.(((((((((.((((......))))..))))))))))))))))).)))))).)))).)))..
hsa-mir-145	CACCUUGUCCUCACGGUCCAGUUUUCCCAGGAAUCCCUUAGAUGCUAAGAUGGGGAUUCCUGGAAAUACUGUUCUUGAGGUCAUGGUU	.(((.((.(((((.((..((((.((.((((((((((((.............)))))))))))).)).))))..))))))).)).))).
hsa-mir-152	UGUCCCCCCCGGCCCAGGUUCUGUGAUACACUCCGACUCGGGCUCUGGAGCAGUCAGUGCAUGACAGAACUUGGGCCCGGAAGGACC	.((((..((.((((((((((((((.((.((((..((((...(((....))))))))))).)).)))))))))))))).))..)))).
hsa-mir-153-1	CUCACAGCUGCCAGUGUCAUUUUUGUGAUCUGCAGCUAGUAUUCUCACUCCAGUUGCAUAGUCACAAAAGUGAUCAUUGGCAGGUGUGGC	.(((((.((((((((((((((((((((((.((((((((((......)))..)))))))..))))))))))))).))))))))).))))).
hsa-mir-153-2	AGCGGUGGCCAGUGUCAUUUUUGUGAUGUUGCAGCUAGUAAUAUGAGCCCAGUUGCAUAGUCACAAAAGUGAUCAUUGGAAACUGUG	.(((((..(((((((((((((((((((..(((((((.((.......))..)))))))..))))))))))))).))))))..))))).
hsa-mir-191	CGGCUGGACAGCGGGCAACGGAAUCCCAAAAGCAGCUGUUGUCUCCAGAGCAUUCCAGCUGCGCUUGGAUUUCGUCCCCUGCUCUCCUGCCU	.(((.(((.((((((..(((((((((.((..(((((((.(((.......)))...)))))))..)))))))))))..)))))).))).))).
hsa-mir-9-1	CGGGGUUGGUUGUUAUCUUUGGUUAUCUAGCUGUAUGAGUGGUGUGGAGUCUUCAUAAAGCUAGAUAACCGAAAGUAAAAAUAACCCCA	.(((((((....((((.(((((((((((((((.((((((.(.(....).).)))))).))))))))))))))).))))...))))))).
hsa-mir-9-2	GGAAGCGAGUUGUUAUCUUUGGUUAUCUAGCUGUAUGAGUGUAUUGGUCUUCAUAAAGCUAGAUAACCGAAAGUAAAAACUCCUUCA	.((((.(((((.((((.(((((((((((((((.((((((.(.......))))))).))))))))))))))).)))).))))))))).
hsa-mir-9-3	GGAGGCCCGUUUCUCUCUUUGGUUAUCUAGCUGUAUGAGUGCCACAGAGCCGUCAUAAAGCUAGAUAACCGAAAGUAGAAAUGAUUCUCA	.((((..(((((((((.(((((((((((((((.(((((..((......))..))))).))))))))))))))))).)))))))..)))).
hsa-mir-125a	UGCCAGUCUCUAGGUCCCUGAGACCCUUUAACCUGUGAGGACAUCCAGGGUCACAGGUGAGGUUCUUGGGAGCCUGGCGUCUGGCC	.(((((.(.((((((.(((((((.((((..((((((((((....))....)))))))))))).))))))).)))))).).))))).
hsa-mir-125b-2	ACCAGACUUUUCCUAGUCCCUGAGACCCUAACUUGUGAGGUAUUUUAGUAACAUCACAAGUCAGGCUCUUGGGACCUAGGCGGAGGGGA	.((...((((.(((((((((.((((.(((.((((((((.((.........)).)))))))).))).)))))))).))))).)))).)).
hsa-mir-126	CGCUGGCGACGGGACAUUAUUACUUUUGGUACGCGCUGUGACACUUCAAACUCGUACCGUGAGUAAUAAUGCGCCGUCCACGGCA	.((((..(((((..(((((((((((.(((((((.....(((....)))....))))))).)))))))))))..)))))..)))).
hsa-mir-127	UGUGAUCACUGUCUCCAGCCUGCUGAAGCUCAGAGGGCUCUGAUUCAGAAAGAUCAUCGGAUCCGUCUGAGCUUGGCUGGUCGGAAGUCUCAUCAUC	.(((((.(((...(((.(((.(((.(((((((((.((.((((((((.....))..)))))).)).)))))))))))).))).))))))...))))).
hsa-mir-129-2	UGCCCUUCGCGAAUCUUUUUGCGGUCUGGGCUUGCUGUACAUAACUCAAUAGCCGGAAGCCCUUACCCCAAAAAGCAUUUGCGGAGGGCG	.((((((((((((((((((((.(((..(((((((((((..........)))))...))))))..))).))))))).))))))))))))).
hsa-mir-134	CAGGGUGUGUGACUGGUUGACCAGAGGGGCAUGCACUGUGUUCACCCUGUGGGCCACCUAGUCACCAACCCUC	.(((((..((((((((.((.(((.((((((((.....))))...)))).)))..)).))))))))..))))).
hsa-mir-136	UGAGCCCUCGGAGGACUCCAUUUGUUUUGAUGAUGGAUUCUUAUGCUCCAUCAUCGUCUCAAAUGAGUCUUCAGAGGGUUCU	.((((((((.((((((((.(((((...((((((((((.........))))))))))...))))))))))))).)))))))).
hsa-mir-138-1	CCCUGGCAUGGUGUGGUGGGGCAGCUGGUGUUGUGAAUCAGGCCGUUGCCAAUCAGAGAACGGCUACUUCACAACACCAGGGCCACACCACACUACAGG	.((((...((((((((((.(((..(((((((((((((...(((((((..(.....)..)))))))..))))))))))))).))).))))))))))))))
hsa-mir-146a	CCGAUGUGUAUCCUCAGCUUUGAGAACUGAAUUCCAUGGGUUGUGUCAGUGUCAGACCUCUGAAAUUCAGUUCUUCAGCUGGGAUAUCUCUGUCAUCGU	.(((((.((((((.(((((..((((((((((((.((.(((((.((.......))))))).)).)))))))))))).)))))))))))......))))).
hsa-mir-149	GCCGGCGCCCGAGCUCUGGCUCCGUGUCUUCACUCCCGUGCUUGUCCGAGGAGGGAGGGAGGGACGGGGGCUGUGCUGGGGCAGCUGGA	.(((((((((.(((.(.(.((((((.(((((.(((((.(.(((....))).))))))))))).)))))).).).))).)))).))))).
hsa-mir-150	CUCCCCAUGGCCCUGUCUCCCAACCCUUGUACCAGUGCUGGGCUCAGACCCUGGUACAGGCCUGGGGGACAGGGACCUGGGGAC	.((((((.((((((((((((((..(((.(((((((.((((....))).).))))))))))..)))))))))))).)))))))).
hsa-mir-154	GUGGUACUUGAAGAUAGGUUAUCCGUGUUGCCUUCGCUUUAUUUGUGACGAAUCAUACACGGUUGACCUAUUUUUCAGUACCAA	.(((((((.((((((((((((.((((((((.(.((((.......)))).)...)).)))))).)))))))))))).))))))).
hsa-mir-184	CCAGUCACGUCCCCUUAUCACUUUUCCAGCCCAGCUUUGUGACUGUAAGUGUUGGACGGAGAACUGAUAAGGGUAGGUGAUUGA	.(((((((.(.(((((((((.((((((.(.(((((((((......)))).))))).))))))).))))))))).).))))))).
hsa-mir-185	AGGGGGCGAGGGAUUGGAGAGAAAGGCAGUUCCUGAUGGUCCCCUCCCCAGGGGCUGGCUUUCCUCUGGUCCUUCCCUCCCA	.(((((.((((((((((((.(((((.(((((((((..((......)).))))))))).))))))))))))))))))))))..
hsa-mir-186	UGCUUGUAACUUUCCAAAGAAUUCUCCUUUUGGGCUUUCUGGUUUUAUUUUAAGCCCAAAGGUGAAUUUUUUGGGAAGUUUGAGCU	.(((((.(((((((((((((((((.(((((.((((((..............))))))))))).)))))))))))))))))))))).
hsa-mir-188	UGCUCCCUCUCUCACAUCCCUUGCAUGGUGGAGGGUGAGCUUUCUGAAAACCCCUCCCACAUGCAGGGUUUGCAGGAUGGCGAGCC	.((((((..(((..((..(((((((((..((((((....(.....).....))))))..)))))))))..))..))).)).)))).
hsa-mir-190a	UGCAGGCCUCUGUGUGAUAUGUUUGAUAUAUUAGGUUGUUAUUUAAUCCAACUAUAUAUCAAACAUAUUCCUACAGUGUCUUGCC	.(((((.(.(((((.((((((((((((((((..(((((..........)))))))))))))))))))))..))))).).))))).
hsa-mir-193a	CGAGGAUGGGAGCUGAGGGCUGGGUCUUUGCGGGCGAGAUGAGGGUGUCGGAUCAACUGGCCUACAAAGUCCCAGUUCUCGGCCCCCG	......((((.(((((((((((((.(((((.((((.((.(((..........))).)).)))).))))).))))))))))))).))))
hsa-mir-194-1	AUGGUGUUAUCAAGUGUAACAGCAACUCCAUGUGGACUGUGUACCAAUUUCCAGUGGAGAUGCUGUUACUUUUGAUGGUUACCAA	.(((((.(((((((.(((((((((.((((((.((((..((......)).)))))))))).))))))))).)))))))..))))).
hsa-mir-195	AGCUUCCCUGGCUCUAGCAGCACAGAAAUAUUGGCACAGGGAAGCGAGUCUGCCAAUAUUGGCUGUGCUGCUCCAGGCAGGGUGGUG	.(((.(((((.((..((((((((((.((((((((((..((........))))))))))))..))))))))))..)).))))).))).
hsa-mir-206	UGCUUCCCGAGGCCACAUGCUUCUUUAUAUCCCCAUAUGGAUUACUUUGCUAUGGAAUGUAAGGAAGUGUGUGGUUUCGGCAAGUG	.((((.((((((((((((((((((((((((..(((((.(.(......).)))))).)))))))))))))))))))))))).)))).
hsa-mir-320a	GCUUCGCUCCCCUCCGCCUUCUCUUCCCGGUUCUUCCCGGAGUCGGGAAAAGCUGGGUUGAGAGGGCGAAAAAGGAUGAGGU	((((((.(((....(((((((((..(((((((.((((((....)))))).)))))))..))))))))).....)))))))))
hsa-mir-1-1	UGGGAAACAUACUUCUUUAUAUGCCCAUAUGGACCUGCUAAGCUAUGGAAUGUAAAGAAGUAUGUAUCUCA	(((((.((((((((((((((((..((((((((.....)))...))))).)))))))))))))))).)))))
hsa-mir-155	CUGUUAAUGCUAAUCGUGAUAGGGGUUUUUGCCUCCAACUGACUCCUACAUAUUAGCAUUAACAG	((((((((((((((.(((.((((((((.(((....)))..)))))))))))))))))))))))))
hsa-mir-181b-2	CUGAUGGCUGCACUCAACAUUCAUUGCUGUCGGUGGGUUUGAGUCUGAAUCAACUCACUGAUCAAUGAAUGCAAACUGCGGACCAAACA	....((((((((.....(((((((((..(((((((((((.((.......)))))))))))))))))))))).....))))).)))....
hsa-mir-128-2	UGUGCAGUGGGAAGGGGGGCCGAUACACUGUACGAGAGUGAGUAGCAGGUCUCACAGUGAACCGGUCUCUUUCCCUACUGUGUC	...((((((((.((((((((((...((((((..((((.(........).))))))))))...)))))))))).))))))))...
hsa-mir-194-2	UGGUUCCCGCCCCCUGUAACAGCAACUCCAUGUGGAAGUGCCCACUGGUUCCAGUGGGGCUGCUGUUAUCUGGGGCGAGGGCCAG	((((((.((((((..(((((((((.((((((.((((...(((....))))))))))))).)))))))))..)))))).)))))).
hsa-mir-106b	CCUGCCGGGGCUAAAGUGCUGACAGUGCAGAUAGUGGUCCUCUCCGUGCUACCGCACUGUGGGUACUUGCUGCUCCAGCAGG	(((((.(((((..(((((((.(((((((.(.((((((......))..))))).))))))).)))))))...))))).)))))
hsa-mir-29c	AUCUCUUACACAGGCUGACCGAUUUCUCCUGGUGUUCAGAGUCUGUUUUUGUCUAGCACCAUUUGAAAUCGGUUAUGAUGUAGGGGGA	.(((((((((((...(((((((((((...(((((((.(((...........))))))))))...))))))))))))).))))))))).
hsa-mir-30c-1	ACCAUGCUGUAGUGUGUGUAAACAUCCUACACUCUCAGCUGUGAGCUCAAGGUGGCUGGGAGAGGGUUGUUUACUCCUUCUGCCAUGGA	.(((((..((((...(.(((((((.(((...(((((((((....(((...)))))))))))).))).))))))).)...))))))))).
hsa-mir-200a	CCGGGCCCCUGUGAGCAUCUUACCGGACAGUGCUGGAUUUCCCAGCUUGACUCUAACACUGUCUGGUAACGAUGUUCAAAGGUGACCCGC	.(((((.(((.(((((((((((((((((((((((((.....)))))...........)))))))))))).)))))))).))).).)))).
hsa-mir-302a	CCACCACUUAAACGUGGAUGUACUUGCUUUGAAACUAAAGAAGUAAGUGCUUCCAUGUUUUGGUGAUGG	(((.((((.(((((((((.(((((((((((.........))))))))))).))))))))).)))).)))
hsa-mir-101-2	ACUGUCCUUUUUCGGUUAUCAUGGUACCGAUGCUGUAUAUCUGAAAGGUACAGUACUGUGAUAACUGAAGAAUGGUGGU	((((.((((((((((((((((((((((.(.((((............))))).)))))))))))))))))))).))))))
hsa-mir-219a-2	ACUCAGGGGCUUCGCCACUGAUUGUCCAAACGCAAUUCUUGUACGAGUCUGCGGCCAACCGAGAAUUGUGGCUGGACAUCUGUGGCUGAGCUCCGGG	.(((.(((((((.(((((.(((.(((((..(((((((((((...(.(((...))))...)))))))))))..)))))))).))))).))))))))))
hsa-mir-34b	GUGCUCGGUUUGUAGGCAGUGUCAUUAGCUGAUUGUACUGUGGUGGUUACAAUCACUAACUCCACUGCCAUCAAAACAAGGCAC	(((((..((((...(((((((...((((.((((((((((.....)).))))))))))))...)))))))....))))..)))))
hsa-mir-34c	AGUCUAGUUACUAGGCAGUGUAGUUAGCUGAUUGCUAAUAGUACCAAUCACUAACCACACGGCCAGGUAAAAAGAUU	.((((..(((((.(((.((((.(((((.((((((.((....)).))))))))))).)))).))).)))))..)))).
hsa-mir-299	AAGAAAUGGUUUACCGUCCCACAUACAUUUUGAAUAUGUAUGUGGGAUGGUAAACCGCUUCUU	.((((.((((((((((((((((((((((.......)))))))))))))))))))))).)))).
hsa-mir-301a	ACUGCUAACGAAUGCUCUGACUUUAUUGCACUACUGUACUUUACAGCUAGCAGUGCAAUAGUAUUGUCAAAGCAUCUGAAAGCAGG	.(((((..((.(((((.((((.((((((((((.((((........)).)).))))))))))....)))).))))).))..))))).
hsa-mir-99b	GGCACCCACCCGUAGAACCGACCUUGCGGGGCCUUCGCCGCACACAAGCUCGUGUCUGUGGGUCCGUGUC	(((((..(((((((((..(((.((((.(.(((....))).)...)))).)))..)))))))))..)))))
hsa-mir-296	AGGACCCUUCCAGAGGGCCCCCCCUCAAUCCUGUUGUGCCUAAUUCAGAGGGUUGGGUGGAGGCUCUCCUGAAGGGCUCU	.(((((((((..(((((((.((.(((((((((.(((.........)))))))))))).)).)))))))..)))))).)))
hsa-mir-130b	GGCCUGCCCGACACUCUUUCCCUGUUGCACUACUAUAGGCCGCUGGGAAGCAGUGCAAUGAUGAAAGGGCAUCGGUCAGGUC	((((((.((((..(((((((..(((((((((.((.(((....)))...)).)))))))))..)))))))..)))).))))))
hsa-mir-30e	GGGCAGUCUUUGCUACUGUAAACAUCCUUGACUGGAAGCUGUAAGGUGUUCAGAGGAGCUUUCAGUCGGAUGUUUACAGCGGCAGGCUGCCA	.((((((((..(((.((((((((((((..(((((((((((.(...(....)...).))))))))))))))))))))))).))))))))))).
hsa-mir-361	GGAGCUUAUCAGAAUCUCCAGGGGUACUUUAUAAUUUCAAAAAGUCCCCCAGGUGUGAUUCUGAUUUGCUUC	(((((..(((((((((.((.((((.(((((..........))))).)))).))...)))))))))..)))))
hsa-mir-362	CUUGAAUCCUUGGAACCUAGGUGUGAGUGCUAUUUCAGUGCAACACACCUAUUCAAGGAUUCAAA	.(((((((((((((...((((((((.(((((.....)))))..))))))))))))))))))))).
hsa-mir-363	UGUUGUCGGGUGGAUCACGAUGCAAUUUUGAUGAGUAUCAUAGGAGAAAAAUUGCACGGUAUCCAUCUGUAAACC	.(((..(((((((((..((.(((((((((..................)))))))))))..)))))))))..))).
hsa-mir-365a	ACCGCAGGGAAAAUGAGGGACUUUUGGGGGCAGAUGUGUUUCCAUUCCACUAUCAUAAUGCCCCUAAAAAUCCUUAUUGCUCUUGCA	...((((((..((((((((..(((((((((((((((((.........))).)))....))))))))))).))))))))..)))))).
hsa-mir-365b	AGAGUGUUCAAGGACAGCAAGAAAAAUGAGGGACUUUCAGGGGCAGCUGUGUUUUCUGACUCAGUCAUAAUGCCCCUAAAAAUCCUUAUUGUUCUUGCAGUGUGCAUCGGG	...((((....(.((.(((((((.((((((((..(((.(((((((((((.(((....))).)))).....))))))).))).)))))))).))))))).)).)))))....
hsa-mir-302b	GCUCCCUUCAACUUUAACAUGGAAGUGCUUUCUGUGACUUUAAAAGUAAGUGCUUCCAUGUUUUAGUAGGAGU	(((((.....(((..(((((((((((((((.((...........)).)))))))))))))))..))).)))))
hsa-mir-302c	CCUUUGCUUUAACAUGGGGGUACCUGCUGUGUGAAACAAAAGUAAGUGCUUCCAUGUUUCAGUGGAGG	((((((((..(((((((((((((.((((.(((...)))..)))).)))))))))))))..))))))))
hsa-mir-302d	CCUCUACUUUAACAUGGAGGCACUUGCUGUGACAUGACAAAAAUAAGUGCUUCCAUGUUUGAGUGUGG	((..(((((.((((((((((((((((.(((......)))....)))))))))))))))).))))).))
hsa-mir-367	CCAUUACUGUUGCUAAUAUGCAACUCUGUUGAAUAUAAAUUGGAAUUGCACUUUAGCAAUGGUGAUGG	((((((((((((((((..(((((.((((.(........).)))).)))))..))))))))))))))))
hsa-mir-369	UUGAAGGGAGAUCGACCGUGUUAUAUUCGCUUUAUUGACUUCGAAUAAUACAUGGUUGAUCUUUUCUCAG	.(((.((((((((((((((((..((((((............))))))..)))))))))))))))).))).
hsa-mir-370	AGACAGAGAAGCCAGGUCACGUCUCUGCAGUUACACAGCUCACGAGUGCCUGCUGGGGUGGAACCUGGUCUGUCU	((((((....(((((((..((((((.((((...(((.........))).)))).))))))..)))))))))))))
hsa-mir-371a	GUGGCACUCAAACUGUGGGGGCACUUUCUGCUCUCUGGUGAAAGUGCCGCCAUCUUUUGAGUGUUAC	((((((((((((..((((.(((((((((.(((....)))))))))))).))))..))))))))))))
hsa-mir-372	GUGGGCCUCAAAUGUGGAGCACUAUUCUGAUGUCCAAGUGGAAAGUGCUGCGACAUUUGAGCGUCAC	...((((((((((((.(((((((.((((..(.....)..)))))))))).).))))))))).)))..
hsa-mir-373	GGGAUACUCAAAAUGGGGGCGCUUUCCUUUUUGUCUGUACUGGGAAGUGCUUCGAUUUUGGGGUGUCCC	((((((((((((((.((((((((((((..............)))))))))))).))))).)))))))))
hsa-mir-374a	UACAUCGGCCAUUAUAAUACAACCUGAUAAGUGUUAUAGCACUUAUCAGAUUGUAUUGUAAUUGUCUGUGUA	(((((.(((.((((((((((((.(((((((((((....))))))))))).)))))))))))).))).)))))
hsa-mir-375	CCCCGCGACGAGCCCCUCGCACAAACCGGACCUGAGCGUUUUGUUCGUUCGGCUCGCGUGAGGC	.((((((.((((((...((.(((((.((........)).))))).))...)))))))))).)).
hsa-mir-376a-1	UAAAAGGUAGAUUCUCCUUCUAUGAGUACAUUAUUUAUGAUUAAUCAUAGAGGAAAAUCCACGUUUUC	.((((.((.((((.((((.((((((...(((.....))).....)))))))))).)))).)).)))).
hsa-mir-377	UUGAGCAGAGGUUGCCCUUGGUGAAUUCGCUUUAUUUAUGUUGAAUCACACAAAGGCAACUUUUGUUUG	..((((((((((((((.(((((((.(((((.........).)))))))).))).)))))))))))))).
hsa-mir-378a	AGGGCUCCUGACUCCAGGUCCUGUGUGUUACCUAGAAAUAGCACUGGACUUGGAGUCAGAAGGCCU	(((.((.((((((((((((((.((((..(........)..)))).)))))))))))))).)).)))
hsa-mir-379	AGAGAUGGUAGACUAUGGAACGUAGGCGUUAUGAUUUCUGACCUAUGUAACAUGGUCCACUAACUCU	((((.((((.(((((((..(((((((((..........)).)))))))..))))))).)))).))))
hsa-mir-380	AAGAUGGUUGACCAUAGAACAUGCGCUAUCUCUGUGUCGUAUGUAAUAUGGUCCACAUCUU	.(((((...(((((((..(((((((.(((....))).)))))))..)))))))..))))).
hsa-mir-381	UACUUAAAGCGAGGUUGCCCUUUGUAUAUUCGGUUUAUUGACAUGGAAUAUACAAGGGCAAGCUCUCUGUGAGUA	((((((.((.(((.((((((((.((((((((.((........)).)))))))))))))))).))).)).))))))
hsa-mir-383	CUCCUCAGAUCAGAAGGUGAUUGUGGCUUUGGGUGGAUAUUAAUCAGCCACAGCACUGCCUGGUCAGAAAGAG	(((.((.((((((..((((.((((((((...(((........)))))))))))))))..)))))).))..)))
hsa-mir-340	UUGUACCUGGUGUGAUUAUAAAGCAAUGAGACUGAUUGUCAUAUGUCGUUUGUGGGAUCCGUCUCAGUUACUUUAUAGCCAUACCUGGUAUCUUA	..(((((.((((((.((((((((...((((((.((((.(((((.......))))))))).))))))....)))))))).)))))).)))))....
hsa-mir-330	CUUUGGCGAUCACUGCCUCUCUGGGCCUGUGUCUUAGGCUCUGCAAGAUCAACCGAGCAAAGCACACGGCCUGCAGAGAGGCAGCGCUCUGCCC	....(((((.(.(((((((((((((((((((.(((..((((.............)))).))))))).))))..))))))))))).).)).))).
hsa-mir-328	UGGAGUGGGGGGGCAGGAGGGGCUCAGGGAGAAAGUGCAUACAGCCCCUGGCCCUCUCUGCCCUUCCGUCCCCUG	.(((.((((((((((((.(((((.(((((.......((.....)))))))))))).)))))))))))))))....
hsa-mir-342	GAAACUGGGCUCAAGGUGAGGGGUGCUAUCUGUGAUUGAGGGACAUGGUUAAUGGAAUUGUCUCACACAGAAAUCGCACCCGUCACCUUGGCCUACUUA	.....(((((.((((((((.((((((..((((((..(((((.((((.....)))....).)))))))))))....)))))).)))))))))))))....
hsa-mir-337	GUAGUCAGUAGUUGGGGGGUGGGAACGGCUUCAUACAGGAGUUGAUGCACAGUUAUCCAGCUCCUAUAUGAUGCCUUUCUUCAUCCCCUUCAA	.............((((((((((((.(((.(((((.(((((((((((......))).)))))))).))))).))).))).)))))))))....
hsa-mir-323a	UUGGUACUUGGAGAGAGGUGGUCCGUGGCGCGUUCGCUUUAUUUAUGGCGCACAUUACACGGUCGACCUCUUUGCAGUAUCUAAUC	..((((((.(.((((((((.(.(((((..(.((.((((........)))).)).)..))))).).)))))))).))))))).....
hsa-mir-326	CUCAUCUGUCUGUUGGGCUGGAGGCAGGGCCUUUGUGAAGGCGGGUGGUGCUCAGAUCGCCUCUGGGCCCUUCCUCCAGCCCCGAGGCGGAUUCA	...((((((((...((((((((((.(((((((......((((((.((.....))..))))))..))))))).))))))))))..))))))))...
hsa-mir-151a	UUUCCUGCCCUCGAGGAGCUCACAGUCUAGUAUGUCUCAUCCCCUACUAGACUGAAGCUCCUUGAGGACAGGGAUGGUCAUACUCACCUC	.((((((.((((((((((((..((((((((((.(........).)))))))))).)))))))))))).)))))).(((.......)))..
hsa-mir-135b	CACUCUGCUGUGGCCUAUGGCUUUUCAUUCCUAUGUGAUUGCUGUCCCAAACUCAUGUAGGGCUAAAAGCCAUGGGCUACAGUGAGGGGCGAGCUCC	..(((((((((((((((((((((((...(((((((((((((......)))..))))))))))..))))))))))))))))))).)))).........
hsa-mir-148b	CAAGCACGAUUAGCAUUUGAGGUGAAGUUCUGUUAUACACUCAGGCUGUGGCUCUCUGAAAGUCAGUGCAUCACAGAACUUUGUCUCGAAAGCUUUCUA	...........(((.((((((((((((((((((.((.((((..((((.............)))))))).)).)))))))))))))))))).))).....
hsa-mir-331	GAGUUUGGUUUUGUUUGGGUUUGUUCUAGGUAUGGUCCCAGGGAUCCCAGAUCAAACCAGGCCCCUGGGCCUAUCCUAGAACCAACCUAAGCUC	............(((((((((.((((((((.((((.(((((((...((...........)).))))))).)))))))))))).)))))))))..
hsa-mir-324	CUGACUAUGCCUCCCCGCAUCCCCUAGGGCAUUGGUGUAAAGCUGGAGACCCACUGCCCCAGGUGCUGCUGGGGGUUGUAGUC	..(((((((.(((((.(((.(.(((.(((((.(((.((..........))))).))))).))).).))).))))).)))))))
hsa-mir-338	UCUCCAACAAUAUCCUGGUGCUGAGUGAUGACUCAGGCGACUCCAGCAUCAGUGAUUUUGUUGAAGA	(((.((((((.(((((((((((((((.............))).))))))))).))).)))))).)))
hsa-mir-339	CGGGGCGGCCGCUCUCCCUGUCCUCCAGGAGCUCACGUGUGCCUGCCUGUGAGCGCCUCGACGACAGAGCCGGCGCCUGCCCCAGUGUCUGCGC	.(((((((.((((..(.(((((.((.(((.(((((((.((....)).))))))).))).)).))))).)..)))).)))))))...........
hsa-mir-335	UGUUUUGAGCGGGGGUCAAGAGCAAUAACGAAAAAUGUUUGUCAUAAACCGUUUUUCAUUAUUGCUCCUGACCUCCUCUCAUUUGCUAUAUUCA	.....((((.((((((((.(((((((((.((((((((.((......)).)))))))).))))))))).)))))))).)))).............
hsa-mir-133b	CCUCAGAAGAAAGAUGCCCCCUGCUCUGGCUGGUCAAACGGAACCAAGUCCGUCUUCCUGAGAGGUUUGGUCCCCUUCAACCAGCUACAGCAGGGCUGGCAAUGCCCAGUCCUUGGAGA	((...((.......(((((((((((.((((((((..((.((.((((((.((.((((...)))))))))))).)).))..)))))))).)))))))..))))........))...))...
hsa-mir-325	AUACAGUGCUUGGUUCCUAGUAGGUGUCCAGUAAGUGUUUGUGACAUAAUUUGUUUAUUGAGGACCUCCUAUCAAUCAAGCACUGUGCUAGGCUCUGG	.((((((((((((((..(((.((((.(.(((((((((((...))))).......)))))).).)))).)))..))))))))))))))...........
hsa-mir-345	ACCCAAACCCUAGGUCUGCUGACUCCUAGUCCAGGGCUCGUGAUGGCUGGUGGGCCCUGAACGAGGGGUCUGGAGGCCUGGGUUUGAAUAUCGACAGC	...(((((((.((((((.(.(((((((.((.((((((((((........)))))))))).)).))))))).).)))))))))))))............
hsa-mir-346	GGUCUCUGUGUUGGGCGUCUGUCUGCCCGCAUGCCUGCCUCUCUGUUGCUCUGAAGGAGGCAGGGGCUGGGCCUGCAGCUGCCUGGGCAGAGCGG	...((((((..((((((.((((..((((((...((((((((.((..........)))))))))).)).))))..)))).)))))).))))))...
hsa-mir-384	UGUUAAAUCAGGAAUUUUAAACAAUUCCUAGACAAUAUGUAUAAUGUUCAUAAGUCAUUCCUAGAAAUUGUUCAUAAUGCCUGUAACA	(((((...((((.(((...(((((((.((((((..((((.........)))).))).....))).)))))))...))).)))))))))
hsa-mir-196b	ACUGGUCGGUGAUUUAGGUAGUUUCCUGUUGUUGGGAUCCACCUUUCUCUCGACAGCACGACACUGCCUUCAUUACUUCAGUUG	(((((..((((((..(((((((.((.(((((((((((..........))))))))))).)).)))))))..)))))))))))..
hsa-mir-422a	GAGAGAAGCACUGGACUUAGGGUCAGAAGGCCUGAGUCUCUCUGCUGCAGAUGGGCUCUCUGUCCCUGAGCCAAGCUUUGUCCUCCCUGG	(((.(((((..(((.(((((((.((((.(((((..(((((......).))))))))).)))).)))))))))).)))))...))).....
hsa-mir-423	AUAAAGGAAGUUAGGCUGAGGGGCAGAGAGCGAGACUUUUCUAUUUUCCAAAAGCUCGGUCUGAGGCCCCUCAGUCUUGCUUCCUAACCCGCGC	....(((((((.((((((((((((..(((.((((.(((((.........))))))))).)))...)))))))))))).))))))).........
hsa-mir-424	CGAGGGGAUACAGCAGCAAUUCAUGUUUUGAAGUGUUCUAAAUGGUUCAAAACGUGAGGCGCUGCUAUACCCCCUCGUGGGGAAGGUAGAAGGUGGGG	(((((((.((.((((((..(((((((((((((.((((...)))).)))))))))))))..)))))).)).))))))).....................
hsa-mir-425	GAAAGCGCUUUGGAAUGACACGAUCACUCCCGUUGAGUGGGCACCCGAGAAGCCAUCGGGAAUGUCGUGUCCGCCCAGUGCUCUUUC	(((((.((.((((...(((((((.((.(((((....((((............))))))))).)))))))))...)))).)).)))))
hsa-mir-18b	UGUGUUAAGGUGCAUCUAGUGCAGUUAGUGAAGCAGCUUAGAAUCUACUGCCCUAAAUGCCCCUUCUGGCA	(((...((((.((((.(((.(((((.((................))))))).))).)))).))))...)))
hsa-mir-20b	AGUACCAAAGUGCUCAUAGUGCAGGUAGUUUUGGCAUGACUCUACUGUAGUAUGGGCACUUCCAGUACU	(((((..(((((((((((.(((((..((((.......))))...))))).)))))))))))...)))))
hsa-mir-448	GCCGGGAGGUUGAACAUCCUGCAUAGUGCUGCCAGGAAAUCCCUAUUUCAUAUAAGAGGGGGCUGGCUGGUUGCAUAUGUAGGAUGUCCCAUCUCCCAGCCCACUUCGUCA	((.(((((((.(.((((((((((((.(((.(((((....(((((.((......)).))))).....))))).))))))))))))))).).))))))).))...........
hsa-mir-429	CGCCGGCCGAUGGGCGUCUUACCAGACAUGGUUAGACCUGGCCCUCUGUCUAAUACUGUCUGGUAAAACCGUCCAUCCGCUGC	...((((.((((((((..((((((((((..(((((((..........)))))))..))))))))))...)))))))).)))).
hsa-mir-449a	CUGUGUGUGAUGAGCUGGCAGUGUAUUGUUAGCUGGUUGAAUAUGUGAAUGGCAUCGGCUAACAUGCAACUGCUGUCUUAUUGCAUAUACA	.(((((((((((((.(((((((((((.((((((((((.(..(((....))).))))))))))))))).))))))).)))))))))))))..
hsa-mir-450a-1	AAACGAUACUAAACUGUUUUUGCGAUGUGUUCCUAAUAUGCACUAUAAAUAUAUUGGGAACAUUUUGCAUGUAUAGUUUUGUAUCAAUAUA	....(((((.(((((((...(((((.((((((((((((((.........)))))))))))))).)))))...))))))).)))))......
hsa-mir-431	UCCUGCUUGUCCUGCGAGGUGUCUUGCAGGCCGUCAUGCAGGCCACACUGACGGUAACGUUGCAGGUCGUCUUGCAGGGCUUCUCGCAAGACGACAUCCUCAUCACCAACGACG	.(((((.(((((((((((....))))))))((((((((.......)).))))))..)))..)))))(((((((((.(((...))))))))))))....................
hsa-mir-433	CCGGGGAGAAGUACGGUGAGCCUGUCAUUAUUCAGAGAGGCUAGAUCCUCUGUGUUGAGAAGGAUCAUGAUGGGCUCCUCGGUGUUCUCCAGG	((..((((((...(((.(((((((((((.(((((.(((((......))))).))........))).))))))))))).)))...)))))).))
hsa-mir-329-1	GGUACCUGAAGAGAGGUUUUCUGGGUUUCUGUUUCUUUAAUGAGGACGAAACACACCUGGUUAACCUCUUUUCCAGUAUC	(((((..(((((((((((..((((((...((((((.((......)).)))))).))))))..)))))))))))..)))))
hsa-mir-329-2	GUGGUACCUGAAGAGAGGUUUUCUGGGUUUCUGUUUCUUUAUUGAGGACGAAACACACCUGGUUAACCUCUUUUCCAGUAUCAA	.((((((..(((((((((((..((((((...((((((.((......)).)))))).))))))..)))))))))))..)))))).
hsa-mir-451a	CUUGGGAAUGGCAAGGAAACCGUUACCAUUACUGAGUUUAGUAAUGGUAAUGGUUCUCUUGCUAUACCCAGA	.(((((.(((((((((.(((((((((((((((((....))))))))))))))))).))))))))).))))).
hsa-mir-452	GCUAAGCACUUACAACUGUUUGCAGAGGAAACUGAGACUUUGUAACUAUGUCUCAGUCUCAUCUGCAAAGAAGUAAGUGCUUUGC	((.((((((((((...(.((((((((.((.((((((((...........)))))))).)).)))))))).).)))))))))).))
hsa-mir-409	UGGUACUCGGGGAGAGGUUACCCGAGCAACUUUGCAUCUGGACGACGAAUGUUGCUCGGUGAACCCCUUUUCGGUAUCA	((((((.(((((((.((((..((((((((((((((........).)))).)))))))))..)))).)))))))))))))
hsa-mir-410	GGUACCUGAGAAGAGGUUGUCUGUGAUGAGUUCGCUUUUAUUAAUGACGAAUAUAACACAGAUGGCCUGUUUUCAGUACC	(((((.((((((.((((((((((((.((.((((((..........).))))).)).)))))))))))).)))))))))))
hsa-mir-376b	CAGUCCUUCUUUGGUAUUUAAAACGUGGAUAUUCCUUCUAUGUUUACGUGAUUCCUGGUUAAUCAUAGAGGAAAAUCCAUGUUUUCAGUAUCAAAUGCUG	((((.....(((((((((.(((((((((((.(((((.(((((...((..........))....)))))))))).))))))))))).))))))))).))))
hsa-mir-483	GAGGGGGAAGACGGGAGGAAAGAAGGGAGUGGUUCCAUCACGCCUCCUCACUCCUCUCCUCCCGUCUUCUCCUCUC	(((((((((((((((((((.((.((.(((.(((........)))..))).)).)).))))))))))))).))))))
hsa-mir-484	AGCCUCGUCAGGCUCAGUCCCCUCCCGAUAAACCCCUAAAUAGGGACUUUCCCGGGGGGUGACCCUGGCUUUUUUGGCG	.(((..((((((....(((.(((((((..(((.((((....))))..)))..))))))).)))))))))......))).
hsa-mir-485	ACUUGGAGAGAGGCUGGCCGUGAUGAAUUCGAUUCAUCAAAGCGAGUCAUACACGGCUCUCCUCUCUUUUAGU	(((.(((((((((..(((((((((((.((((...........)))))))).)))))))..))))))))).)))
hsa-mir-486-1	GCAUCCUGUACUGAGCUGCCCCGAGGCCCUUCAUGCUGCCCAGCUCGGGGCAGCUCAGUACAGGAUAC	..(((((((((((((((((((((((..................)))))))))))))))))))))))..
hsa-mir-487a	GGUACUUGAAGAGUGGUUAUCCCUGCUGUGUUCGCUUAAUUUAUGACGAAUCAUACAGGGACAUCCAGUUUUUCAGUAUC	((((((.(((((.(((...((((((.(((((((((.........).)))).))))))))))...))).))))).))))))
hsa-mir-488	GAGAAUCAUCUCUCCCAGAUAAUGGCACUCUCAAACAAGUUUCCAAAUUGUUUGAAAGGCUAUUUCUUGGUCAGAUGACUCUC	((((.((((((..((.(((.((((((.((.((((((((.........)))))))).))))))))))).))..)))))).))))
hsa-mir-489	GUGGCAGCUUGGUGGUCGUAUGUGUGACGCCAUUUACUUGAACCUUUAGGAGUGACAUCACAUAUACGGCAGCUAAACUGCUAC	(((((((.(((((.(((((((((((((.(.((((..(((((....))))))))).).))))))))))))).))))).)))))))
hsa-mir-490	UGGAGGCCUUGCUGGUUUGGAAAGUUCAUUGUUCGACACCAUGGAUCUCCAGGUGGGUCAAGUUUAGAGAUGCACCAACCUGGAGGACUCCAUGCUGUUGAGCUGUUCACAAGCAGCGGACACUUCCA	((((((..((((((.(((((((........((((((((.(((((((((((((((.(((((..........)).))).)))))))))..)))))).))))))))..))).))))))))))...))))))
hsa-mir-491	UUGACUUAGCUGGGUAGUGGGGAACCCUUCCAUGAGGAGUAGAACACUCCUUAUGCAAGAUUCCCUUCUACCUGGCUGGGUUGG	..(((((((((((((((.((((((..(((.((((((((((.....)))))))))).))).)))))).)))))))))))))))..
hsa-mir-511	CAAUAGACACCCAUCGUGUCUUUUGCUCUGCAGUCAGUAAAUAUUUUUUUGUGAAUGUGUAGCAAAAGACAGAAUGGUGGUCCAUUG	((((.(((..((((..(((((((((((.((((.(((.((((......))))))).)))).)))))))))))..))))..))).))))
hsa-mir-146b	CCUGGCACUGAGAACUGAAUUCCAUAGGCUGUGAGCUCUAGCAAUGCCCUGUGGACUCAGUUCUGGUGCCCGG	((.((((((.((((((((..(((((((((..((........))..).)))))))).)))))))))))))).))
hsa-mir-202	CGCCUCAGAGCCGCCCGCCGUUCCUUUUUCCUAUGCAUAUACUUCUUUGAGGAUCUGGCCUAAAGAGGUAUAGGGCAUGGGAAAACGGGGCGGUCGGGUCCUCCCCAGCG	(((....(((..((((((((((((.(((((((((((.(((((((((((.(((......))))))))))))))..))))))))))).))))))).))))).)))....)))
hsa-mir-492	CAACUACAGCCACUACUACAGGACCAUCGAGGACCUGCGGGACAAGAUUCUUGGUGCCACCAUUGAGAACGCCAGGAUUGUCCUGCAGAUCAACAAUGCUCAACUGGCUGCAGAUG	...((.((((((.........((.(((.(..((.(((((((((((...((((((((.............))))))))))))))))))).))..).))).))...)))))).))...
hsa-mir-493	CUGGCCUCCAGGGCUUUGUACAUGGUAGGCUUUCAUUCAUUCGUUUGCACAUUCGGUGAAGGUCUACUGUGUGCCAGGCCCUGUGCCAG	(((((...((((((((.((((((((((((((((((((.................)))))))))))))))))))).)))))))).)))))
hsa-mir-432	UGACUCCUCCAGGUCUUGGAGUAGGUCAUUGGGUGGAUCCUCUAUUUCCUUACGUGGGCCACUGGAUGGCUCCUCCAUGUCUUGGAGUAGAUCA	(((((.(((((((.(.(((((..(((((((.(((((.(((.(((......)).).)))))))).))))))).))))).).))))))).)).)))
hsa-mir-494	GAUACUCGAAGGAGAGGUUGUCCGUGUUGUCUUCUCUUUAUUUAUGAUGAAACAUACACGGGAAACCUCUUUUUUAGUAUC	((((((.((((((((((((.((((((((((.(((((.........)).)))))).))))))).))))))))))))))))))
hsa-mir-495	UGGUACCUGAAAAGAAGUUGCCCAUGUUAUUUUCGCUUUAUAUGUGACGAAACAAACAUGGUGCACUUCUUUUUCGGUAUCA	(((((((.((((((((((.(((((((((..((((((.........).)))))..))))))).)))))))))))).)))))))
hsa-mir-496	CCCAAGUCAGGUACUCGAAUGGAGGUUGUCCAUGGUGUGUUCAUUUUAUUUAUGAUGAGUAUUACAUGGCCAAUCUCCUUUCGGUACUCAAUUCUUCUUGGG	((((((...(((((.((((.((((((((.(((((..(((((((((........)))))))))..))))).)))))))).)))))))))........))))))
hsa-mir-193b	GUGGUCUCAGAAUCGGGGUUUUGAGGGCGAGAUGAGUUUAUGUUUUAUCCAACUGGCCCUCAAAGUCCCGCUUUUGGGGUCAU	((((((((((((.(((((((((((((((.((.((.((.........)).)).)).))))))))))))))).))))))))))))
hsa-mir-497	CCACCCCGGUCCUGCUCCCGCCCCAGCAGCACACUGUGGUUUGUACGGCACUGUGGCCACGUCCAAACCACACUGUGGUGUUAGAGCGAGGGUGGGGGAGGCACCGCCGAGG	......(((((((.((((((((((((((.((((.(((((((((.(((((......)))..)).))))))))).)))).)))).....).)))))))))))).))))......
hsa-mir-181d	GUCCCCUCCCCUAGGCCACAGCCGAGGUCACAAUCAACAUUCAUUGUUGUCGGUGGGUUGUGAGGACUGAGGCCAGACCCACCGGGGGAUGAAUGUCACUGUGGCUGGGCCAGACACGGCUUAAGGGGAAUGGGGAC	(((((((((((((((((...(((..(((((((....(((((((((....((((((((((.((.(........)))))))))))))..)))))))))...))))))).))).......))))).))))))..))))))
hsa-mir-512-1	UCUCAGUCUGUGGCACUCAGCCUUGAGGGCACUUUCUGGUGCCAGAAUGAAAGUGCUGUCAUAGCUGAGGUCCAAUGACUGAGG	.(((((((..(((..((((((..(((.(((((((((............))))))))).)))..))))))..)))..))))))).
hsa-mir-512-2	GGUACUUCUCAGUCUGUGGCACUCAGCCUUGAGGGCACUUUCUGGUGCCAGAAUGAAAGUGCUGUCAUAGCUGAGGUCCAAUGACUGAGGCGAGCACC	(((.((((((((((..(((..((((((..(((.(((((((((............))))))))).)))..))))))..)))..)))))))..))).)))
hsa-mir-498	AACCCUCCUUGGGAAGUGAAGCUCAGGCUGUGAUUUCAAGCCAGGGGGCGUUUUUCUAUAACUGGAUGAAAAGCACCUCCAGAGCUUGAAGCUCACAGUUUGAGAGCAAUCGUCUAAGGAAGUU	.....((((((((........(((((((((((((((((((((.(((((.(((((((...........))))))).))))).).)))))))).))))))))))))........))))))))....
hsa-mir-520e	UCUCCUGCUGUGACCCUCAAGAUGGAAGCAGUUUCUGUUGUCUGAAAGGAAAGAAAGUGCUUCCUUUUUGAGGGUUACUGUUUGAGA	((((..((.(((((((((((((.(((((((.(((((....(((...)))..))))).))))))).))))))))))))).))..))))
hsa-mir-515-1	UCUCAUGCAGUCAUUCUCCAAAAGAAAGCACUUUCUGUUGUCUGAAAGCAGAGUGCCUUCUUUUGGAGCGUUACUGUUUGAGA	(((((.(((((.((.(((((((((((.((((..((((((.......)))))))))).))))))))))).)).))))).)))))
hsa-mir-520f	UCUCAGGCUGUGACCCUCUAAAGGGAAGCGCUUUCUGUGGUCAGAAAGAAAAGCAAGUGCUUCCUUUUAGAGGGUUACCGUUUGGGA	((((((((.((((((((((((((((((((((((((((....)))).........)))))))))))))))))))))))).))))))))
hsa-mir-515-2	UCUCAUGCAGUCAUUCUCCAAAAGAAAGCACUUUCUGUUGUCUGAAAGCAGAGUGCCUUCUUUUGGAGCGUUACUGUUUGAGA	(((((.(((((.((.(((((((((((.((((..((((((.......)))))))))).))))))))))).)).))))).)))))
hsa-mir-519c	UCUCAGCCUGUGACCCUCUAGAGGGAAGCGCUUUCUGUUGUCUGAAAGAAAAGAAAGUGCAUCUUUUUAGAGGAUUACAGUUUGAGA	((((((.((((((.((((((((((((.(((((((((....(((...)))..))))))))).)))))))))))).)))))).))))))
hsa-mir-520a	CUCAGGCUGUGACCCUCCAGAGGGAAGUACUUUCUGUUGUCUGAGAGAAAAGAAAGUGCUUCCCUUUGGACUGUUUCGGUUUGAG	(((((((((.(((..((((((((((((((((((((.((.((...)).)).))))))))))))))))))))..))).)))))))))
hsa-mir-526b	UCAGGCUGUGACCCUCUUGAGGGAAGCACUUUCUGUUGUCUGAAAGAAGAGAAAGUGCUUCCUUUUAGAGGCUUACUGUCUGA	((((((.((((.(((((.((((((((((((((((.((.(.....).)).)))))))))))))))).))))).)))).))))))
hsa-mir-525	CUCAAGCUGUGACUCUCCAGAGGGAUGCACUUUCUCUUAUGUGAAAAAAAAGAAGGCGCUUCCCUUUAGAGCGUUACGGUUUGGG	(((((((((((((.(((.(((((((.((.((((((...............)))))).)).))))))).))).)))))))))))))
hsa-mir-523	UCUCAUGCUGUGACCCUCUAGAGGGAAGCGCUUUCUGUUGUCUGAAAGAAAAGAACGCGCUUCCCUAUAGAGGGUUACCCUUUGAGA	(((((....(((((((((((.((((((((((.((((....(((...)))..)))).)))))))))).)))))))))))....)))))
hsa-mir-518f	UCUCAUGCUGUGACCCUCUAGAGGGAAGCACUUUCUCUUGUCUAAAAGAAAAGAAAGCGCUUCUCUUUAGAGGAUUACUCUUUGAGA	(((((....((((.(((((((((((((((.(((((((((......))))...))))).))))))))))))))).))))....)))))
hsa-mir-520b	CCCUCUACAGGGAAGCGCUUUCUGUUGUCUGAAAGAAAAGAAAGUGCUUCCUUUUAGAGGG	(((((((.(((((((((((((((....(((...)))..))))))))))))))).)))))))
hsa-mir-518b	UCAUGCUGUGGCCCUCCAGAGGGAAGCGCUUUCUGUUGUCUGAAAGAAAACAAAGCGCUCCCCUUUAGAGGUUUACGGUUUGA	(((.(((((((.((((.((((((.(((((((..((((.(((...))).))))))))))).)))))).)))).))))))).)))
hsa-mir-526a-1	CUCAGGCUGUGACCCUCUAGAGGGAAGCACUUUCUGUUGCUUGAAAGAAGAGAAAGCGCUUCCUUUUAGAGGAUUACUCUUUGAG	((((((..((((.(((((((((((((((.((((((.((.((....)))).)))))).))))))))))))))).))))..))))))
hsa-mir-520c	UCUCAGGCUGUCGUCCUCUAGAGGGAAGCACUUUCUGUUGUCUGAAAGAAAAGAAAGUGCUUCCUUUUAGAGGGUUACCGUUUGAGA	((((((((.((..(((((((((((((((((((((((....(((...)))..)))))))))))))))))))))))..)).))))))))
hsa-mir-518c	GCGAGAAGAUCUCAUGCUGUGACUCUCUGGAGGGAAGCACUUUCUGUUGUCUGAAAGAAAACAAAGCGCUUCUCUUUAGAGUGUUACGGUUUGAGAAAAGC	.........(((((.((((((((.((((((((((((((.(((..((((.(((...))).))))))).)))))))))))))).)))))))).))))).....
hsa-mir-524	UCUCAUGCUGUGACCCUACAAAGGGAAGCACUUUCUCUUGUCCAAAGGAAAAGAAGGCGCUUCCCUUUGGAGUGUUACGGUUUGAGA	(((((.((((((((.((.(((((((((((.((((((....(((...)))..)))))).))))))))))).)).)))))))).)))))
hsa-mir-519d	UCCCAUGCUGUGACCCUCCAAAGGGAAGCGCUUUCUGUUUGUUUUCUCUUAAACAAAGUGCCUCCCUUUAGAGUGUUACCGUUUGGGA	(((((.((.(((((.(((.(((((((.((((((..((((((........)))))))))))).))))))).))).))))).)).)))))
hsa-mir-521-2	UCUCGGGCUGUGACUCUCCAAAGGGAAGAAUUUUCUCUUGUCUAAAAGAAAAGAACGCACUUCCCUUUAGAGUGUUACCGUGUGAGA	(((((.((.(((((.(((.(((((((((....(((((((......))))...)))....))))))))).))).))))).)).)))))
hsa-mir-520d	UCUCAAGCUGUGAGUCUACAAAGGGAAGCCCUUUCUGUUGUCUAAAAGAAAAGAAAGUGCUUCUCUUUGGUGGGUUACGGUUUGAGA	(((((((((((((.((..(((((((((((.((((((....(((...)))..)))))).)))))))))))..)).)))))))))))))
hsa-mir-517b	GUGACCCUCUAGAUGGAAGCACUGUCUGUUGUCUAAGAAAAGAUCGUGCAUCCCUUUAGAGUGUUAC	(((((.(((((((.(((.((((.((((.............)))).)))).))).))))))).)))))
hsa-mir-520g	UCCCAUGCUGUGACCCUCUAGAGGAAGCACUUUCUGUUUGUUGUCUGAGAAAAAACAAAGUGCUUCCCUUUAGAGUGUUACCGUUUGGGA	(((((.((.(((((.(((((((((((((((((..(((((.............))))))))))))).))))))))).))))).)).)))))
hsa-mir-516b-2	UCUCAUGAUGUGACCAUCUGGAGGUAAGAAGCACUUUGUGUUUUGUGAAAGAAAGUGCUUCCUUUCAGAGGGUUACUCUUUGAGA	(((((.((.((((((.((((((((...((((((((((.(..........).)))))))))))))))))).))))))))..)))))
hsa-mir-526a-2	GUGACCCUCUAGAGGGAAGCACUUUCUGUUGAAAGAAAAGAACAUGCAUCCUUUCAGAGGGUUAC	((((((((((.((((((.(((..((((...........))))..))).)))))).))))))))))
hsa-mir-518e	UCUCAGGCUGUGACCCUCUAGAGGGAAGCGCUUUCUGUUGGCUAAAAGAAAAGAAAGCGCUUCCCUUCAGAGUGUUAACGCUUUGAGA	((((((((..((((.((((.((((((((((((((((...............)))))))))))))))).)))).))))..)).))))))
hsa-mir-518a-1	UCUCAAGCUGUGACUGCAAAGGGAAGCCCUUUCUGUUGUCUGAAAGAAGAGAAAGCGCUUCCCUUUGCUGGAUUACGGUUUGAGA	(((((((((((((((((((((((((((.((((((.((.(.....).)).)))))).)))))))))))).)).)))))))))))))
hsa-mir-518d	UCCCAUGCUGUGACCCUCUAGAGGGAAGCACUUUCUGUUGUCUGAAAGAAACCAAAGCGCUUCCCUUUGGAGCGUUACGGUUUGAGA	((.((.((((((((.((((((((((((((.((((..(((.(((...)))))).)))).)))))))))))))).)))))))).)).))
hsa-mir-516b-1	UCUCAGGCUGUGACCAUCUGGAGGUAAGAAGCACUUUCUGUUUUGUGAAAGAAAAGAAAGUGCUUCCUUUCAGAGGGUUACUCUUUGAGA	(((((((..((((((.((((((((...((((((((((((.((((.....)))).)))))))))))))))))))).))))))..)))))))
hsa-mir-518a-2	UCUCAAGCUGUGGGUCUGCAAAGGGAAGCCCUUUCUGUUGUCUAAAAGAAGAGAAAGCGCUUCCCUUUGCUGGAUUACGGUUUGAGA	(((((((((((((.(((((((((((((((.((((((.((.(.....).)).)))))).)))))))))))).))))))))))))))))
hsa-mir-517c	GAAGAUCUCAGGCAGUGACCCUCUAGAUGGAAGCACUGUCUGUUGUCUAAGAAAAGAUCGUGCAUCCUUUUAGAGUGUUACUGUUUGAGAAAAUC	.....((((((((((((((.(((((((.(((.((((.((((.............)))).)))).))).))))))).)))))))))))))).....
hsa-mir-520h	UCCCAUGCUGUGACCCUCUAGAGGAAGCACUUUCUGUUUGUUGUCUGAGAAAAAACAAAGUGCUUCCCUUUAGAGUUACUGUUUGGGA	(((((.((.(((((..((((((((((((((((..(((((.............))))))))))))).))))))))))))).)).)))))
hsa-mir-521-1	UCUCAGGCUGUGACCCUCCAAAGGGAAGAACUUUCUGUUGUCUAAAAGAAAAGAACGCACUUCCCUUUAGAGUGUUACCGUGUGAGA	(((((.((.(((((.(((.(((((((((..(.((((....(((...)))..)))).)..))))))))).))).))))).)).)))))
hsa-mir-527	UCUCAAGCUGUGACUGCAAAGGGAAGCCCUUUCUGUUGUCUAAAAGAAAAGAAAGUGCUUCCCUUUGGUGAAUUACGGUUUGAGA	(((((((((((((...(((((((((((.((((((....(((...)))..)))))).))))))))))).....)))))))))))))
hsa-mir-516a-1	UCUCAGGCUGUGACCUUCUCGAGGAAAGAAGCACUUUCUGUUGUCUGAAAGAAAAGAAAGUGCUUCCUUUCAGAGGGUUACGGUUUGAGA	(((((((((((((((((((.((((...((((((((((((....(((...)))..)))))))))))))))).)))))))))))))))))))
hsa-mir-516a-2	UCUCAGGUUGUGACCUUCUCGAGGAAAGAAGCACUUUCUGUUGUCUGAAAGAAAAGAAAGUGCUUCCUUUCAGAGGGUUACGGUUUGAGA	(((((((((((((((((((.((((...((((((((((((....(((...)))..)))))))))))))))).)))))))))))))))))))
hsa-mir-519a-2	UCUCAGGCUGUGUCCCUCUACAGGGAAGCGCUUUCUGUUGUCUGAAAGAAAGGAAAGUGCAUCCUUUUAGAGUGUUACUGUUUGAGA	((((((((.(((.(.(((((.(((((.(((((((((....(((...)))..))))))))).))))).))))).).))).))))))))
hsa-mir-499a	GCCCUGUCCCCUGUGCCUUGGGCGGGCGGCUGUUAAGACUUGCAGUGAUGUUUAACUCCUCUCCACGUGAACAUCACAGCAAGUCUGUGCUGCUUCCCGUCCCUACGCUGCCUGGGCAGGGU	(((((((((.....((...(((((((.(((.((..((((((((.((((((((((.............)))))))))).))))))))..)).))).)))).)))...)).....)))))))))
hsa-mir-500a	GCUCCCCCUCUCUAAUCCUUGCUACCUGGGUGAGAGUGCUGUCUGAAUGCAAUGCACCUGGGCAAGGAUUCUGAGAGCGAGAGC	((((.(.(((((.(((((((((...(((((((....(((.........)))...))))))))))))))))..))))).).))))
hsa-mir-501	GCUCUUCCUCUCUAAUCCUUUGUCCCUGGGUGAGAGUGCUUUCUGAAUGCAAUGCACCCGGGCAAGGAUUCUGAGAGGGUGAGC	((((.(((((((.(((((((.(.(((.(((((....(((.........)))...))))))))))))))))..))))))).))))
hsa-mir-502	UGCUCCCCCUCUCUAAUCCUUGCUAUCUGGGUGCUAGUGCUGGCUCAAUGCAAUGCACCUGGGCAAGGAUUCAGAGAGGGGGAGCU	.((((((((((((((((((((((...((((((((...(((.........)))..))))))))))))))))).))))))))))))).
hsa-mir-450a-2	CCAAAGAAAGAUGCUAAACUAUUUUUGCGAUGUGUUCCUAAUAUGUAAUAUAAAUGUAUUGGGGACAUUUUGCAUUCAUAGUUUUGUAUCAAUAAUAUGG	(((......(((((.(((((((...(((((.(((((((((((((((.......))))))))))))))).)))))...))))))).))))).......)))
hsa-mir-503	UGCCCUAGCAGCGGGAACAGUUCUGCAGUGAGCGAUCGGUGCUCUGGGGUAUUGUUUCCGCUGCCAGGGUA	((((((.((((((((((((((.((.((..(((((.....))))))).)).)))))))))))))).))))))
hsa-mir-504	GCUGCUGUUGGGAGACCCUGGUCUGCACUCUAUCUGUAUUCUUACUGAAGGGAGUGCAGGGCAGGGUUUCCCAUACAGAGGGC	(((.((((((((((((((((.((((((((((.((.(((....))).))..)))))))))).)))))))))))).))))..)))
hsa-mir-505	GAUGCACCCAGUGGGGGAGCCAGGAAGUAUUGAUGUUUCUGCCAGUUUAGCGUCAACACUUGCUGGUUUCCUCUCUGGAGCAUC	(((((..((((.(((((((((((.((((.((((((((...........)))))))).)))).))))))))))).)))).)))))
hsa-mir-513a-1	GGGAUGCCACAUUCAGCCAUUCAGCGUACAGUGCCUUUCACAGGGAGGUGUCAUUUAUGUGAACUAAAAUAUAAAUUUCACCUUUCUGAGAAGGGUAAUGUACAGCAUGCACUGCAUAUGUGGUGUCCC	((((((((((((...((....(((((((((.((((((((.((((((((((..((((((((........))))))))..)))))))))).)))))))).))))).)).))....))..))))))))))))
hsa-mir-513a-2	GGAUGCCACAUUCAGCCAUUCAGUGUGCAGUGCCUUUCACAGGGAGGUGUCAUUUAUGUGAACUAAAAUAUAAAUUUCACCUUUCUGAGAAGGGUAAUGUACAGCAUGCACUGCAUAUGUGGUGUCC	(((((((((((.(((.(((....((((((.((((((((.((((((((((..((((((((........))))))))..)))))))))).)))))))).))))))..)))..)))...)))))))))))
hsa-mir-506	GCCACCACCAUCAGCCAUACUAUGUGUAGUGCCUUAUUCAGGAAGGUGUUACUUAAUAGAUUAAUAUUUGUAAGGCACCCUUCUGAGUAGAGUAAUGUGCAACAUGGACAACAUUUGUGGUGGC	((((((((...........(((((((((.(((.((((((((((.(((((..((((.(((((....)))))))))))))).)))))))))).)))...))).)))))).........))))))))
hsa-mir-507	GUGCUGUGUGUAGUGCUUCACUUCAAGAAGUGCCAUGCAUGUGUCUAGAAAUAUGUUUUGCACCUUUUGGAGUGAAAUAAUGCACAACAGAUAC	((((((((((((....((((((((((((.((((...((((((........))))))...)))).))))))))))))....))))).)))).)))
hsa-mir-508	CCACCUUCAGCUGAGUGUAGUGCCCUACUCCAGAGGGCGUCACUCAUGUAAACUAAAACAUGAUUGUAGCCUUUUGGAGUAGAGUAAUACACAUCACGUAACGCAUAUUUGGUGG	(((((....((((((((((.(((.((((((((((((((..((.((((((........)))))).))..)))))))))))))).))).))))).)))......))......)))))
hsa-mir-509-1	CAUGCUGUGUGUGGUACCCUACUGCAGACAGUGGCAAUCAUGUAUAAUUAAAAAUGAUUGGUACGUCUGUGGGUAGAGUACUGCAUGACACAUG	((((.((((((((((((.(((((((((((.(((.(((((((............))))))).))))))))).))))).))))))))).)))))))
hsa-mir-510	GUGGUGUCCUACUCAGGAGAGUGGCAAUCACAUGUAAUUAGGUGUGAUUGAAACCUCUAAGAGUGGAGUAACAC	(((...(((.((((.((((.((..(((((((((........)))))))))..))))))..)))))))....)))
hsa-mir-514a-1	AACAUGUUGUCUGUGGUACCCUACUCUGGAGAGUGACAAUCAUGUAUAAUUAAAUUUGAUUGACACUUCUGUGAGUAGAGUAACGCAUGACACGUACG	...((((.(((((((.(((.((((((((((.((((.((((((.((........)).)))))).)))))))).)))))).))).)))).)))))))...
hsa-mir-514a-2	GUUGUCUGUGGUACCCUACUCUGGAGAGUGACAAUCAUGUAUAACUAAAUUUGAUUGACACUUCUGUGAGUAGAGUAACGCAUGACAC	..((((((((.(((.((((((((((.((((.((((((.((........)).)))))).)))))))).)))))).))).)))).)))).
hsa-mir-514a-3	GUUGUCUGUGGUACCCUACUCUGGAGAGUGACAAUCAUGUAUAACUAAAUUUGAUUGACACUUCUGUGAGUAGAGUAACGCAUGACAC	..((((((((.(((.((((((((((.((((.((((((.((........)).)))))).)))))))).)))))).))).)))).)))).
hsa-mir-532	CGACUUGCUUUCUCUCCUCCAUGCCUUGAGUGUAGGACCGUUGGCAUCUUAAUUACCCUCCCACACCCAAGGCUUGCAGAAGAGCGAGCCU	......((((.((((.((.((.((((((.((((.(((..((.............))..))).)))).)))))).)).)).)))).))))..
hsa-mir-455	UCCCUGGCGUGAGGGUAUGUGCCUUUGGACUACAUCGUGGAAGCCAGCACCAUGCAGUCCAUGGGCAUAUACACUUGCCUCAAGGCCUAUGUCAUC	.....(((.(((((((((((((((.((((((.(((.(((........))).))).)))))).)))))))))).....)))))..))).........
hsa-mir-539	AUACUUGAGGAGAAAUUAUCCUUGGUGUGUUCGCUUUAUUUAUGAUGAAUCAUACAAGGACAAUUUCUUUUUGAGUAU	(((((((((((((((((.((((((.(((((((((.........).)))).)))))))))).)))))))))))))))))
hsa-mir-544a	AUUUUCAUCACCUAGGGAUCUUGUUAAAAAGCAGAUUCUGAUUCAGGGACCAAGAUUCUGCAUUUUUAGCAAGUUCUCAAGUGAUGCUAAU	.....((((((...((((.((((((((((((((((.(((.............))).))))).))))))))))).))))..)))))).....
hsa-mir-545	CCCAGCCUGGCACAUUAGUAGGCCUCAGUAAAUGUUUAUUAGAUGAAUAAAUGAAUGACUCAUCAGCAAACAUUUAUUGUGUGCCUGCUAAAGUGAGCUCCACAGG	.....((((((((.((((((((((.((((((((((((.((.(((((.............))))))).)))))))))))).).))))))))).))).....).))))
hsa-mir-376a-2	GGUAUUUAAAAGGUAGAUUUUCCUUCUAUGGUUACGUGUUUGAUGGUUAAUCAUAGAGGAAAAUCCACGUUUUCAGUAUC	((((((.((((.((.(((((((((.((((((((((((.....)))..)))))))))))))))))).)).)))).))))))
hsa-mir-487b	UUGGUACUUGGAGAGUGGUUAUCCCUGUCCUGUUCGUUUUGCUCAUGUCGAAUCGUACAGGGUCAUCCACUUUUUCAGUAUCAA	((((((((.(((((((((....((((((.(.(((((............))))).).))))))....))))))))).))))))))
hsa-mir-551a	GGGGACUGCCGGGUGACCCUGGAAAUCCAGAGUGGGUGGGGCCAGUCUGACCGUUUCUAGGCGACCCACUCUUGGUUUCCAGGGUUGCCCUGGAAA	........(((((((((((((((((((.(((((((((...(((((...........)).))).))))))))).))))))))))))))))).))...
hsa-mir-552	AACCAUUCAAAUAUACCACAGUUUGUUUAACCUUUUGCCUGUUGGUUGAAGAUGCCUUUCAACAGGUGACUGGUUAGACAAACUGUGGUAUAUACA	..........((((((((((((((((((((((..((((((((((...((((....))))))))))))))..))))))))))))))))))))))...
hsa-mir-553	CUUCAAUUUUAUUUUAAAACGGUGAGAUUUUGUUUUGUCUGAGAAAAUCUCGCUGUUUUAGACUGAGG	......(((((.(((((((((((((((((((.((......)).))))))))))))))))))).)))))
hsa-mir-554	ACCUGAGUAACCUUUGCUAGUCCUGACUCAGCCAGUACUGGUCUUAGACUGGUGAUGGGUCAGGGUUCAUAUUUUGGCAUCUCUCUCUGGGCAUCU	.((((((.......((((((((((((((((((((((.(((....)))))))))..))))))))))........)))))).....))).))).....
hsa-mir-92b	CGGGCCCCGGGCGGGCGGGAGGGACGGGACGCGGUGCAGUGUUGUUUUUUCCCCCGCCAAUAUUGCACUCGUCCCGGCCUCCGGCCCCCCCGGCCC	.(((((..(((.((((.(((((..(((((((.((((((((((((.............))))))))))))))))))).))))).))))))).)))))
hsa-mir-555	GGAGUGAACUCAGAUGUGGAGCACUACCUUUGUGAGCAGUGUGACCCAAGGCCUGUGGACAGGGUAAGCUGAACCUCUGAUAAAACUCUGAUCUAU	(((((....(((((.((..(((..((((((.((..((((.((........))))))..)))))))).)))..)).)))))....))))).......
hsa-mir-556	GAUAGUAAUAAGAAAGAUGAGCUCAUUGUAAUAUGAGCUUCAUUUAUACAUUUCAUAUUACCAUUAGCUCAUCUUUUUUAUUACUACCUUCAACA	..(((((((((((((((((((((.((.((((((((((..............)))))))))).)).))))))))))))))))))))).........
hsa-mir-557	AGAAUGGGCAAAUGAACAGUAAAUUUGGAGGCCUGGGGCCCUCCCUGCUGCUGGAGAAGUGUUUGCACGGGUGGGCCUUGUCUUUGAAAGGAGGUGGA	....((..(....)..)).....(((((((((..(((((((.((((((((((.....))))...))).))).))))))))))))))))..........
hsa-mir-558	GUGUGUGUGUGUGUGUGUGGUUAUUUUGGUAUAGUAGCUCUAGACUCUAUUAUAGUUUCCUGAGCUGCUGUACCAAAAUACCACAAACGGGCUG	........((.(((.((((((.((((((((((((((((((..((..(((...)))..))..)))))))))))))))))))))))).))).))..
hsa-mir-559	GCUCCAGUAACAUCUUAAAGUAAAUAUGCACCAAAAUUACUUUUGGUAAAUACAGUUUUGGUGCAUAUUUACUUUAGGAUGUUACUGGAGCUCCCA	(((((((((((((((((((((((((((((((((((((((((...))))......))))))))))))))))))))))))))))))))))))).....
hsa-mir-561	CUUCAUCCACCAGUCCUCCAGGAACAUCAAGGAUCUUAAACUUUGCCAGAGCUACAAAGGCAAAGUUUAAGAUCCUUGAAGUUCCUGGGGGAACCAU	.............((((((((((((.(((((((((((((((((((((...........))))))))))))))))))))).)))))))))))).....
hsa-mir-562	AGUGAAAUUGCUAGGUCAUAUGGUCAGUCUACUUUUAGAGUAAUUGUGAAACUGUUUUUCAAAGUAGCUGUACCAUUUGCACUCCCUGUGGCAAU	......((((((((((((.((((((((.(((((((..(((.(((.((...)).))).))))))))))))).))))).)).))).....)))))))
hsa-mir-563	AGCAAAGAAGUGUGUUGCCCUCUAGGAAAUGUGUGUUGCUCUGAUGUAAUUAGGUUGACAUACGUUUCCCUGGUAGCCA	..........((.((((((.....((((((((((((((.((((((...)))))).))))))))))))))..))))))))
hsa-mir-564	CGGGCAGCGGGUGCCAGGCACGGUGUCAGCAGGCAACAUGGCCGAGAGGCCGGGGCCUCCGGGCGGCGCCGUGUCCGCGACCGCGUACCCUGAC	((((..((((..((..(((((((((((.((((((....(((((....)))))..))))....))))))))))))).))..))))....))))..
hsa-mir-566	GCUAGGCGUGGUGGCGGGCGCCUGUGAUCCCAACUACUCAGGAGGCUGGGGCAGCAGAAUCGCUUGAACCCGGGAGGCGAAGGUUGCAGUGAGC	((.((((((........))))))))...........(((((....)))))(((((....((((((.........))))))..))))).......
hsa-mir-567	GGAUUCUUAUAGGACAGUAUGUUCUUCCAGGACAGAACAUUCUUUGCUAUUUUGUACUGGAAGAACAUGCAAAACUAAAAAAAAAAAAAGUUAUUGCU	.........(((....((((((((((((((.((((((((.....))...)))))).))))))))))))))....))).....................
hsa-mir-568	GAUAUACACUAUAUUAUGUAUAAAUGUAUACACACUUCCUAUAUGUAUCCACAUAUAUAUAGUGUAUAUAUUAUACAUGUAUAGGUGUGUAUAUG	.(((((((((((((.((((((((.(((((((((......(((((((....)))))))....)))))))))))))))))))))).))))))))...
hsa-mir-551b	AGAUGUGCUCUCCUGGCCCAUGAAAUCAAGCGUGGGUGAGACCUGGUGCAGAACGGGAAGGCGACCCAUACUUGGUUUCAGAGGCUGUGAGAAUAA	........((((.(((((..((((((((((.((((((....((((........))))......)))))).))))))))))..))))).))))....
hsa-mir-569	GGUAUUGUUAGAUUAAUUUUGUGGGACAUUAACAACAGCAUCAGAAGCAACAUCAGCUUUAGUUAAUGAAUCCUGGAAAGUUAAGUGACUUUAUUU	((((..((((..((((((((.((((((((((((...(((................)))...)))))))..))))).)))))))).))))..)))).
hsa-mir-570	CUAGAUAAGUUAUUAGGUGGGUGCAAAGGUAAUUGCAGUUUUUCCCAUUAUUUUAAUUGCGAAAACAGCAAUUACCUUUGCACCAACCUGAUGGAGU	.........(((((((((.(((((((((((((((((.((((((.(.((((...)))).).)))))).))))))))))))))))).)))))))))...
hsa-mir-571	CCUCAGUAAGACCAAGCUCAGUGUGCCAUUUCCUUGUCUGUAGCCAUGUCUAUGGGCUCUUGAGUUGGCCAUCUGAGUGAGGGCCUGCUUAUUCUA	....((((.(.((..((((((((.((((.(((...((((((((......))))))))....))).)))))).))))))..)).).)))).......
hsa-mir-572	GUCGAGGCCGUGGCCCGGAAGUGGUCGGGGCCGCUGCGGGCGGAAGGGCGCCUGUGCUUCGUCCGCUCGGCGGUGGCCCAGCCAGGCCCGCGGGA	.......((((((.((.....((((..(((((((((((((((((.((((......))))..))))))).)))))))))).)))))).))))))..
hsa-mir-573	UUUAGCGGUUUCUCCCUGAAGUGAUGUGUAACUGAUCAGGAUCUACUCAUGUCGUCUUUGGUAAAGUUAUGUCGCUUGUCAGGGUGAGGAGAGUUUUUG	...(((..((((.((((((((((((..((((((.((((((((..((....)).))).)))))..))))))))))))..)))))).))))...)))....
hsa-mir-574	GGGACCUGCGUGGGUGCGGGCGUGUGAGUGUGUGUGUGUGAGUGUGUGUCGCUCCGGGUCCACGCUCAUGCACACACCCACACGCCCACACUCAGG	........(.((((((.(((((((((.(.(((((((((((((((((.(.(.(....)).)))))))))))))))))))))))))))).)))))).)
hsa-mir-575	AAUUCAGCCCUGCCACUGGCUUAUGUCAUGACCUUGGGCUACUCAGGCUGUCUGCACAAUGAGCCAGUUGGACAGGAGCAGUGCCACUCAACUC	......((((((((((((((((((((((.(((((((((...))))))..))))).)).))))))))).))).)))).))(((........))).
hsa-mir-576	UACAAUCCAACGAGGAUUCUAAUUUCUCCACGUCUUUGGUAAUAAGGUUUGGCAAAGAUGUGGAAAAAUUGGAAUCCUCAUUCGAUUGGUUAUAACCA	..(((((.((.((((((((((((((.((((((((((((.(((......))).)))))))))))).)))))))))))))).)).)))))..........
hsa-mir-577	UGGGGGAGUGAAGAGUAGAUAAAAUAUUGGUACCUGAUGAAUCUGAGGCCAGGUUUCAAUACUUUAUCUGCUCUUCAUUUCCCCAUAUCUACUUAC	(((((((((((((((((((((((.((((((.(((((.............))))).)))))).)))))))))))))))))))))))...........
hsa-mir-578	AGAUAAAUCUAUAGACAAAAUACAAUCCCGGACAACAAGAAGCUCCUAUAGCUCCUGUAGCUUCUUGUGCUCUAGGAUUGUAUUUUGUUUAUAUAU	.........(((((((((((((((((((.(((..((((((((((...((((...))))))))))))))..))).)))))))))))))))))))...
hsa-mir-579	CAUAUUAGGUUAAUGCAAAAGUAAUCGCGGUUUGUGCCAGAUGACGAUUUGAAUUAAUAAAUUCAUUUGGUAUAAACCGCGAUUAUUUUUGCAUCAAC	........(((.((((((((((((((((((((((((((((((((..(((((......))))))))))))))))))))))))))))))))))))).)))
hsa-mir-580	AUAAAAUUUCCAAUUGGAACCUAAUGAUUCAUCAGACUCAGAUAUUUAAGUUAACAGUAUUUGAGAAUGAUGAAUCAUUAGGUUCCGGUCAGAAAUU	....((((((..((((((((((((((((((((((..((((((((((.........))))))))))..))))))))))))))))))))))..))))))
hsa-mir-581	GUUAUGUGAAGGUAUUCUUGUGUUCUCUAGAUCAGUGCUUUUAGAAAAUUUGUGUGAUCUAAAGAACACAAAGAAUACCUACACAGAACCACCUGC	(((.((((.(((((((((((((((((.(((((((..((.............)).))))))).))))))).)))))))))).)))).))).......
hsa-mir-582	AUCUGUGCUCUUUGAUUACAGUUGUUCAACCAGUUACUAAUCUAACUAAUUGUAACUGGUUGAACAACUGAACCCAAAGGGUGCAAAGUAGAAACAUU	...(((((((((((....(((((((((((((((((((..............)))))))))))))))))))....))))))))))).............
hsa-mir-583	AACUCACACAUUAACCAAAGAGGAAGGUCCCAUUACUGCAGGGAUCUUAGCAGUACUGGGACCUACCUCUUUGGU	.............((((((((((.((((((((.(((((((((...))).)))))).)))))))).))))))))))
hsa-mir-584	UAGGGUGACCAGCCAUUAUGGUUUGCCUGGGACUGAGGAAUUUGCUGGGAUAUGUCAGUUCCAGGCCAACCAGGCUGGUUGGUCUCCCUGAAGCAAC	(((((.(((((((((...(((((.((((((((((((.(.((((....)))).).)))))))))))).)))))...))))))))).))))).......
hsa-mir-585	UGGGGUGUCUGUGCUAUGGCAGCCCUAGCACACAGAUACGCCCAGAGAAAGCCUGAACGUUGGGCGUAUCUGUAUGCUAGGGCUGCUGUAACAA	...........((.((((((((((((((((.((((((((((((((.(..........).)))))))))))))).)))))))))))))))).)).
hsa-mir-586	AUGGGGUAAAACCAUUAUGCAUUGUAUUUUUAGGUCCCAAUACAUGUGGGCCCUAAAAAUACAAUGCAUAAUGGUUUUUCACUCUUUAUCUUCUUAU	..((((((((((((((((((((((((((((((((.((((.......)))).)))))))))))))))))))))))))))..)))))............
hsa-mir-587	CUCCUAUGCACCCUCUUUCCAUAGGUGAUGAGUCACAGGGCUCAGGGAAUGUGUCUGCACCUGUGACUCAUCACCAGUGGAAAGCCCAUCCCAUAU	..............((((((((.((((((((((((((((...((((.......))))..)))))))))))))))).))))))))............
hsa-mir-548b	CAGACUAUAUAUUUAGGUUGGCGCAAAAGUAAUUGUGGUUUUGGCCUUUAUUUUCAAUGGCAAGAACCUCAGUUGCUUUUGUGCCAACCUAAUACUU	............(((((((((((((((((((((((.((((((.(((............))).)))))).))))))))))))))))))))))).....
hsa-mir-588	AGCUUAGGUACCAAUUUGGCCACAAUGGGUUAGAACACUAUUCCAUUGUGUUCUUACCCACCAUGGCCAAAAUUGGGCCUAAG	..(((((((.((((((((((((...(((((.(((((((.........))))))).)))))...))))).))))))))))))))
hsa-mir-548a-2	UGUGAUGUGUAUUAGGUUUGUGCAAAAGUAAUUGGGGUUUUUUGCCGUUAAAAGUAAUGGCAAAACUGGCAAUUACUUUUGCACCAAACUAAUAUAA	.......((((((((..(.(((((((((((((((.(((((..((((((((....)))))))))))))..))))))))))))))).)..)))))))).
hsa-mir-589	UCCAGCCUGUGCCCAGCAGCCCCUGAGAACCACGUCUGCUCUGAGCUGGGUACUGCCUGUUCAGAACAAAUGCCGGUUCCCAGACGCUGCCAGCUGGCC	.(((((.((......(((((..(((.(((((.(((.((.(((((((.((......)).))))))).)).)))..))))).)))..))))))))))))..
hsa-mir-550a-1	UGAUGCUUUGCUGGCUGGUGCAGUGCCUGAGGGAGUAAGAGCCCUGUUGUUGUAAGAUAGUGUCUUACUCCCUCAGGCACAUCUCCAACAAGUCUCU	.........(((.(.(((.(..((((((((((((((((((.(.(((((.......))))).)))))))))))))))))))..).))).).)))....
hsa-mir-550a-2	UGAUGCUUUGCUGGCUGGUGCAGUGCCUGAGGGAGUAAGAGCCCUGUUGUUGUCAGAUAGUGUCUUACUCCCUCAGGCACAUCUCCAGCGAGUCUCU	.........(((.(((((.(..((((((((((((((((((.(.(((((.......))))).)))))))))))))))))))..).))))).)))....
hsa-mir-591	UCUUAUCAAUGAGGUAGACCAUGGGUUCUCAUUGUAAUAGUGUAGAAUGUUGGUUAACUGUGGACUCCCUGGCUCUGUCUCAAAUCUACUGAUUC	.........((((((((((((.((((((.((((((((((........)))))..))).)).)))).)).))).)))))))))((((....)))).
hsa-mir-592	UAUUAUGCCAUGACAUUGUGUCAAUAUGCGAUGAUGUGUUGUGAUGGCACAGCGUCAUCACGUGGUGACGCAACAUCAUGACGUAAGACGUCACAAC	..(((((.(((((..((((((((.((((.((((((((..((((....)))))))))))).)))).))))))))..))))).)))))...........
hsa-mir-593	CCCCCAGAAUCUGUCAGGCACCAGCCAGGCAUUGCUCAGCCCGUUUCCCUCUGGGGGAGCAAGGAGUGGUGCUGGGUUUGUCUCUGCUGGGGUUUCUCCU	.((((((.......((((.((.((((.((((((((((.....(((((((....)))))))...)))))))))).)))).)).))))))))))........
hsa-mir-595	ACGGAAGCCUGCACGCAUUUAACACCAGCACGCUCAAUGUAGUCUUGUAAGGAACAGGUUGAAGUGUGCCGUGGUGUGUCUGGAGGAAGCGCCUGU	.((....(((.((.((.....(((((((((((((((((.(..((((...))))..).)))).)))))))..)))))))).)).)))...)).....
hsa-mir-597	UACUUACUCUACGUGUGUGUCACUCGAUGACCACUGUGAAGACAGUAAAAUGUACAGUGGUUCUCUUGUGGCUCAAGCGUAAUGUAGAGUACUGGUC	.(((((((((((((.((((((((..((.(((((((((....(((......)))))))))))).))..)))))....)))..))))))))))..))).
hsa-mir-598	GCUUGAUGAUGCUGCUGAUGCUGGCGGUGAUCCCGAUGGUGUGAGCUGGAAAUGGGGUGCUACGUCAUCGUUGUCAUCGUCAUCAUCAUCAUCCGAG	....(((((......(((((.((((((((((..((((((((((.(((........)))..))))))))))..)))))))))).))))))))))....
hsa-mir-599	AAAGACAUGCUGUCCACAGUGUGUUUGAUAAGCUGACAUGGGACAGGGAUUCUUUUCACUGUUGUGUCAGUUUAUCAAACCCAUACUUGGAUGAC	...........(((((.((((((((((((((((((((((..((((((((.....))).))))))))))))))))))))))..))))))))))...
hsa-mir-548a-3	CCUAGAAUGUUAUUAGGUCGGUGCAAAAGUAAUUGCGAGUUUUACCAUUACUUUCAAUGGCAAAACUGGCAAUUACUUUUGCACCAACGUAAUACUU	..........(((((.((.(((((((((((((((((.((((((.(((((......))))).)))))).))))))))))))))))).)).)))))...
hsa-mir-600	AAGUCACGUGCUGUGGCUCCAGCUUCAUAGGAAGGCUCUUGUCUGUCAGGCAGUGGAGUUACUUACAGACAAGAGCCUUGCUCAGGCCAGCCCUGCCC	.........((.(.((((...((((...((.(((((((((((((((.((............)).))))))))))))))).)).)))).))))).))..
hsa-mir-601	UGCAUGAGUUCGUCUUGGUCUAGGAUUGUUGGAGGAGUCAGAAAAACUACCCCAGGGAUCCUGAAGUCCUUUGGGUGGA	....(((.(((.(((.((((...))))...))).))))))......((((((.((((((......)))))).)))))).
hsa-mir-602	UUCUCACCCCCGCCUGACACGGGCGACAGCUGCGGCCCGCUGUGUUCACUCGGGCCGAGUGCGUCUCCUGUCAGGCAAGGGAGAGCAGAGCCCCCCUG	..(((.(((..((((((((.(((.(((.(((.(((((((..((....)).))))))))))..))))))))))))))..))).))).............
hsa-mir-603	GAUUGAUGCUGUUGGUUUGGUGCAAAAGUAAUUGCAGUGCUUCCCAUUUAAAAGUAAUGGCACACACUGCAAUUACUUUUGCUCCAACUUAAUACUU	.........((((((.((((.((((((((((((((((((....(((((.......)))))....)))))))))))))))))).)))).))))))...
hsa-mir-604	AGAGCAUCGUGCUUGACCUUCCACGCUCUCGUGUCCACUAGCAGGCAGGUUUUCUGACACAGGCUGCGGAAUUCAGGACAGUGCAUCAUGGAGA	.((((((.((.(((((..((((.(((.((.(((((....(((......)))....))))))))).).)))).))))))).)))).)).......
hsa-mir-605	GCCCUAGCUUGGUUCUAAAUCCCAUGGUGCCUUCUCCUUGGGAAAAACAGAGAAGGCACUAUGAGAUUUAGAAUCAAGUUAGG	..(((((((((((((((((((.((((((((((((((..((.......)))))))))))))))).)))))))))))))))))))
hsa-mir-606	UGUAUCCUUGGUUUUUAGUAGUUUUACUAUGAUGAGGUGUGCCAUCCACCCCAUCAUAGUAAACUACUGAAAAUCAAAGAUACAAGUGCCUGACCA	((((((.(((((((((((((((((.(((((((((.((((.......)))).)))))))))))))))))))))))))).))))))............
hsa-mir-607	UUGCCUAAAGUCACACAGGUUAUAGAUCUGGAUUGGAACCCAGGGAGCCAGACUGCCUGGGUUCAAAUCCAGAUCUAUAACUUGUGUGACUUUGGG	...(((((((((((((((((((((((((((((((.(((((((((.((.....)).))))))))).)))))))))))))))))))))))))))))))
hsa-mir-608	GGGCCAAGGUGGGCCAGGGGUGGUGUUGGGACAGCUCCGUUUAAAAAGGCAUCUCCAAGAGCUUCCAUCAAAGGCUGCCUCUUGGUGCAGCACAGGUAGA	..(((..(.((.((((((((((((.((((((.(((((.....................))))))))..)))..)))))).)))))).)).)...)))...
hsa-mir-609	UGCUCGGCUGUUCCUAGGGUGUUUCUCUCAUCUCUGGUCUAUAAUGGGUUAAAUAGUAGAGAUGAGGGCAACACCCUAGGAACAGCAGAGGAACC	..(((.(((((((((((((((((.((((((((((((..((((..........)))))))))))))))).))))))))))))))))).))).....
hsa-mir-610	UCUAUUUGUCUUAGGUGAGCUAAAUGUGUGCUGGGACACAUUUGAGCCAAAUGUCCCAGCACACAUUUAGCUCACAUAAGAAAAAUGGACUCUAGU	(((((((.(((((.((((((((((((((((((((((((..((((...)))))))))))))))))))))))))))).))))).))))))).......
hsa-mir-611	AAAAUGGUGAGAGCGUUGAGGGGAGUUCCAGACGGAGAUGCGAGGACCCCUCGGGGUCUGACCCACA	.....(((.(((.(.((((((((..(((((........)).)))..)))))))).)))).)))....
hsa-mir-612	UCCCAUCUGGACCCUGCUGGGCAGGGCUUCUGAGCUCCUUAGCACUAGCAGGAGGGGCUCCAGGGGCCCUCCCUCCAUGGCAGCCAGGACAGGACUCUCA	(((..(((((...((((((((.((((((((((((((((((.((....))..)))))))).))))))))))))).....))))))))))...)))......
hsa-mir-613	GGUGAGUGCGUUUCCAAGUGUGAAGGGACCCUUCCUGUAGUGUCUUAUAUACAAUACAGUAGGAAUGUUCCUUCUUUGCCACUCAUACACCUUUA	.(((((((.((..........(((((((((((..(((((.(((.......))).))))).)))...))))))))...))))))))).........
hsa-mir-614	UCUAAGAAACGCAGUGGUCUCUGAAGCCUGCAGGGGCAGGCCAGCCCUGCACUGAACGCCUGUUCUUGCCAGGUGGCAGAAGGUUGCUGC	..........(((((((((((((..(((((((((((((((((((.......)))...))))))))))).)))))..))).))))))))))
hsa-mir-615	CUCGGGAGGGGCGGGAGGGGGGUCCCCGGUGCUCGGAUCUCGAGGGUGCUUAUUGUUCGGUCCGAGCCUGGGUCUCCCUCUUCCCCCCAACCCCCC	...(((..(((.((((((((((..(((((.((((((((..((((.(.......).)))))))))))))))))...)))))))))))))..)))...
hsa-mir-616	UUAGGUAAUUCCUCCACUCAAAACCCUUCAGUGACUUCCAUGACAUGAAAUAGGAAGUCAUUGGAGGGUUUGAGCAGAGGAAUGACCUGUUUUAAAA	.(((((.(((((((..((((((.((((((((((((((((((........)).))))))))))))))))))))))..))))))).)))))........
hsa-mir-548c	CAUUGGCAUCUAUUAGGUUGGUGCAAAAGUAAUUGCGGUUUUUGCCAUUACUUUCAGUAGCAAAAAUCUCAAUUACUUUUGCACCAACUUAAUACUU	..........(((((((((((((((((((((((((.(((((((((...((((...))))))))))))).)))))))))))))))))))))))))...
hsa-mir-617	CAUCAUAAGGAGCCUAGACUUCCCAUUUGAAGGUGGCCAUUUCCUACCACCUUCAAAUGGUAAGUCCAGGCUCCUUCUGAUUCAAUAAAUGAGGAGC	.((((.(((((((((.(((((.((((((((((((((..........)))))))))))))).))))).))))))))).))))................
hsa-mir-618	CUCUUGUUCACAGCCAAACUCUACUUGUCCUUCUGAGUGUAAUUACGUACAUGCAGUAGCUCAGGAGACAAGCAGGUUUACCCUGUGGAUGAGUCUGA	..(((((((((((..((((.((.((((((.((((((((.....(((.........))))))))))))))))).))))))...))))))))))).....
hsa-mir-619	CGCCCACCUCAGCCUCCCAAAAUGCUGGGAUUACAGGCAUGAGCCACUGCGGUCGACCAUGACCUGGACAUGUUUGUGCCCAGUACUGUCAGUUUGCAG	......................(((((((..((((((((((..(((....((((......))))))).)))))))))))))))))((((......))))
hsa-mir-620	AUAUAUAUCUAUAUCUAGCUCCGUAUAUAUAUAUAUAUAUAUAUAGAUAUCUCCAUAUAUAUGGAGAUAGAUAUAGAAAUAAAACAAGCAAAGAA	...(((.((((((((((.((((((((((((....((((........))))....)))))))))))).)))))))))).)))..............
hsa-mir-622	AGAGAAGCUGGACAAGUACUGGUCUCAGCAGAUUGAGGAGAGCACCACAGUGGUCAUCACACAGUCUGCUGAGGUUGGAGCUGCUGAGAUGACACU	.......((.(.((.((.(((((((((((((((((.(((((.(((....))).)).)).).))))))))))))))))).)))).).))........
hsa-mir-623	GUACACAGUAGAAGCAUCCCUUGCAGGGGCUGUUGGGUUGCAUCCUAAGCUGUGCUGGAGCUUCCCGAUGUACUCUGUAGAUGUCUUUGCACCUUCUG	.......(((((.(((((...(((((((..(((((((..((.(((..(((...))))))))..)))))))..)))))))))))).)))))........
hsa-mir-624	AAUGCUGUUUCAAGGUAGUACCAGUACCUUGUGUUCAGUGGAACCAAGGUAAACACAAGGUAUUGGUAUUACCUUGAGAUAGCAUUACACCUAAGUG	((((((((((((((((((((((((((((((((((((..((....))..)..)))))))))))))))))))))))))))))))))))...........
hsa-mir-625	AGGGUAGAGGGAUGAGGGGGAAAGUUCUAUAGUCCUGUAAUUAGAUCUCAGGACUAUAGAACUUUCCCCCUCAUCCCUCUGCCCU	(((((((((((((((((((((((((((((((((((((...........)))))))))))))))))))))))))))))))))))))
hsa-mir-626	ACUGAUAUAUUUGUCUUAUUUGAGAGCUGAGGAGUAUUUUUAUGCAAUCUGAAUGAUCUCAGCUGUCUGAAAAUGUCUUCAAUUUUAAAGGCUU	...((((....))))...(((((((..((((((.((((((((.(((..((((......)))).))).)))))))))))))).))))))).....
hsa-mir-628	AUAGCUGUUGUGUCACUUCCUCAUGCUGACAUAUUUACUAGAGGGUAAAAUUAAUAACCUUCUAGUAAGAGUGGCAGUCGAAGGGAAGGGCUCAU	........((.(((.((((((...((((.(((.(((((((((((((..........))))))))))))).))).))))....))))))))).)).
hsa-mir-629	UCCCUUUCCCAGGGGAGGGGCUGGGUUUACGUUGGGAGAACUUUUACGGUGAACCAGGAGGUUCUCCCAACGUAAGCCCAGCCCCUCCCCUCUGCCU	..........(((((((((((((((((((((((((((((((((((..((....)).)))))))))))))))))))))))))))))))))))......
hsa-mir-630	AACUUAACAUCAUGCUACCUCUUUGUAUCAUAUUUUGUUAUUCUGGUCACAGAAUGACCUAGUAUUCUGUACCAGGGAAGGUAGUUCUUAACUAUAU	.............(((((((((((((((.(((((..(((((((((....)))))))))..)))))...))).))))).)))))))............
hsa-mir-631	GUGGGGAGCCUGGUUAGACCUGGCCCAGACCUCAGCUACACAAGCUGAUGGACUGAGUCAGGGGCCACACUCUCC	..((((((..(((((...((((((.(((.((((((((.....)))))).)).))).)))))))))))..))))))
hsa-mir-33b	GCGGGCGGCCCCGCGGUGCAUUGCUGUUGCAUUGCACGUGUGUGAGGCGGGUGCAGUGCCUCGGCAGUGCAGCCCGGAGCCGGCCCCUGGCACCAC	(((((((((.(((.((((((((((((..(((((((((.(((.....))).)))))))))..)))))))))).))))).))).))))...)).....
hsa-mir-632	CGCCUCCUACCGCAGUGCUUGACGGGAGGCGGAGCGGGGAACGAGGCCGUCGGCCAUUUUGUGUCUGCUUCCUGUGGGACGUGGUGGUAGCCGU	((.((.(((((((.((.((..((((((((((((.((.((((...((((...)))).)))).)))))))))))))))).))))))))).)).)).
hsa-mir-633	AACCUCUCUUAGCCUCUGUUUCUUUAUUGCGGUAGAUACUAUUAACCUAAAAUGAGAAGGCUAAUAGUAUCUACCACAAUAAAAUUGUUGUGAGGAUA	............((((......(((((((.((((((((((((((.(((.........))).)))))))))))))).)))))))........))))...
hsa-mir-634	AAACCCACACCACUGCAUUUUGGCCAUCGAGGGUUGGGGCUUGGUGUCAUGCCCCAAGAUAACCAGCACCCCAACUUUGGACAGCAUGGAUUAGUCU	...........((((.((((..((..((.((((((((((.((((((((.((...)).))).)))))..)))))))))).))..))..))))))))..
hsa-mir-635	CAGAGAGGAGCUGCCACUUGGGCACUGAAACAAUGUCCAUUAGGCUUUGUUAUGGAAACUUCUCCUGAUCAUUGUUUUGUGUCCAUUGAGCUUCCAAU	......((((((......(((((((.(((((((((...((((((....(((.....)))....))))))))))))))))))))))...))))))....
hsa-mir-636	UGGCGGCCUGGGCGGGAGCGCGCGGGCGGGGCCGGCCCCGCUGCCUGGAAUUAACCCCGCUGUGCUUGCUCGUCCCGCCCGCAGCCCUAGGCGGCGUCG	..((.(((((((.....((..(((((((((((.(((..(((.((..((......))..)).)))...))).))))))))))).))))))))).))....
hsa-mir-637	UGGCUAAGGUGUUGGCUCGGGCUCCCCACUGCAGUUACCCUCCCCUCGGCGUUACUGAGCACUGGGGGCUUUCGGGCUCUGCGUCUGCACAGAUACUUC	((((..((((((.(((((((((.(((((.((((((.((((.......)).)).)))..))).))))))))..))))))..)))))))).))........
hsa-mir-638	GUGAGCGGGCGCGGCAGGGAUCGCGGGCGGGUGGCGGCCUAGGGCGCGGAGGGCGGACCGGGAAUGGCGCGCCGUGCGCCGCCGGCGUAACUGCGGCGCU	.......(((((.((((..(.(((.((((((((((((((..((.(((.....)))..))......))).))))..)).))))).))))..)))).)))))
hsa-mir-639	UGGCCGACGGGGCGCGCGCGGCCUGGAGGGGCGGGGCGGACGCAGAGCCGCGUUUAGUCUAUCGCUGCGGUUGCGAGCGCUGUAGGGAGCCUGUGCUG	.((((...(.(((((.(((((((.(.((.((..((((((((((......)))))).)))).)).)).)))))))).))))).)...).))).......
hsa-mir-640	GUGACCCUGGGCAAGUUCCUGAAGAUCAGACACAUCAGAUCCCUUAUCUGUAAAAUGGGCAUGAUCCAGGAACCUGCCUCUACGGUUGCCUUGGGG	((((((..(((((.(((((((..(((((....((((((((.....)))))....)))....)))))))))))).)))))....)))))).......
hsa-mir-641	UGGGUGAAAGGAAGGAAAGACAUAGGAUAGAGUCACCUCUGUCCUCUGUCCUCUACCUAUAGAGGUGACUGUCCUAUGUCUUUCCUUCCUCUUACCCCU	.((((((.((((((((((((((((((((..((((((((((((.....(....).....)))))))))))))))))))))))))))))))).))))))..
hsa-mir-642a	AUCUGAGUUGGGAGGGUCCCUCUCCAAAUGUGUCUUGGGGUGGGGGAUCAAGACACAUUUGGAGAGGGAACCUCCCAACUCGGCCUCUGCCAUCAUU	..(((((((((((((.((((((((((((((((((((((.........)))))))))))))))))))))).)))))))))))))..............
hsa-mir-643	ACCAAGUGAUAUUCAUUGUCUACCUGAGCUAGAAUACAAGUAGUUGGCGUCUUCAGAGACACUUGUAUGCUAGCUCAGGUAGAUAUUGAAUGAAAAA	.........((((((.((((((((((((((((.((((((((.(((..(.......).))))))))))).)))))))))))))))).)))))).....
hsa-mir-644a	UUUUUUUUUAGUAUUUUUCCAUCAGUGUUCAUAAGGAAUGUUGCUCUGUAGUUUUCUUAUAGUGUGGCUUUCUUAGAGCAAAGAUGGUUCCCUA	..................(((((..(((((.(((((((.(((((.((((((.....)))))).)))))))))))))))))..))))).......
hsa-mir-645	CAGUUCCUAACAGGCCUCAGACCAGUACCGGUCUGUGGCCUGGGGGUUGAGGACCCCUGCUCUAGGCUGGUACUGCUGAUGCUUAAAAAGAGAG	...(((((...((((.((((..(((((((((((((.(((..(((((((...)))))))))).))))))))))))))))).))))....)).)))
hsa-mir-646	GAUCAGGAGUCUGCCAGUGGAGUCAGCACACCUGCUUUUCACCUGUGAUCCCAGGAGAGGAAGCAGCUGCCUCUGAGGCCUCAGGCUCAGUGGC	..(((.(((((((((..(((((.((((.....((((((((.((((......)))).)).)))))))))).))))).)))...))))))..))).
hsa-mir-647	AGGAAGUGUUGGCCUGUGGCUGCACUCACUUCCUUCAGCCCCAGGAAGCCUUGGUCGGGGGCAGGAGGGAGGGUCAGGCAGGGCUGGGGGCCUGAC	.......((((((((.(((((((.((..((((((((.(((((..((........)).)))))..))))))))...))))..))))).))))).)))
hsa-mir-649	GGCCUAGCCAAAUACUGUAUUUUUGAUCGACAUUUGGUUGAAAAAUAUCUAUGUAUUAGUAAACCUGUGUUGUUCAAGAGUCCACUGUGUUUUGCUG	....((((.((((((.((((((((((.((((((..((((....(((((....)))))....)))).)))))).))))))))..)).)))))).))))
hsa-mir-650	CAGUGCUGGGGUCUCAGGAGGCAGCGCUCUCAGGACGUCACCACCAUGGCCUGGGCUCUGCUCCUCCUCACCCUCCUCACUCAGGGCACAGGUGAU	..((((((((((...((((((.((((..((((((.(((.......))).))))))...)))))))))).)))))..........))))).......
hsa-mir-651	AAUCUAUCACUGCUUUUUAGGAUAAGCUUGACUUUUGUUCAAAUAAAAAUGCAAAAGGAAAGUGUAUCCUAAAAGGCAAUGACAGUUUAAUGUGUUU	...((.(((.((((((((((((((.((((..(((((((............)))))))..)))).)))))))))))))).))).))............
hsa-mir-652	ACGAAUGGCUAUGCACUGCACAACCCUAGGAGAGGGUGCCAUUCACAUAGACUAUAAUUGAAUGGCGCCACUAGGGUUGUGCAGUGCACAACCUACAC	......((...((((((((((((((((((.....(((((((((((..((.....))..))))))))))).))))))))))))))))))...)).....
hsa-mir-661	GGAGAGGCUGUGCUGUGGGGCAGGCGCAGGCCUGAGCCCUGGUUUCGGGCUGCCUGGGUCUCUGGCCUGCGCGUGACUUUGGGGUGGCU	.....((((..(((.(((((((.(((((((((.((((((.(((........))).))).))).))))))))).)).))))).)))))))
hsa-mir-662	GCUGUUGAGGCUGCGCAGCCAGGCCCUGACGGUGGGGUGGCUGCGGGCCUUCUGAAGGUCUCCCACGUUGUGGCCCAGCAGCGCAGUCACGUUGC	(((((((.(((((((((((((..(((.......))).)))))))(((((((...)))))))........)))))))))))))((((.....))))
hsa-mir-548d-2	GAGAGGGAAGAUUUAGGUUGGUGCAAAAGUAAUUGUGGUUUUUGCCAUUGAAAGUAAUGGCAAAAACCACAGUUUCUUUUGCACCAACCUAAUAAAA	............(((((((((((((((((.((((((((((((((((((((....)))))))))))))))))))).))))))))))))))))).....
hsa-mir-663a	CCUUCCGGCGUCCCAGGCGGGGCGCCGCGGGACCGCCCUCGUGUCUGUGGCGGUGGGAUCCCGCGGCCGUGUUUUCCUGGUGGCCCGGCCAUG	....((((.((((((((.((.(((((((((((((((((........).))))).....)))))))).))).))..))))).))))))).....
hsa-mir-449b	UGACCUGAAUCAGGUAGGCAGUGUAUUGUUAGCUGGCUGCUUGGGUCAAGUCAGCAGCCACAACUACCCUGCCACUUGCUUCUGGAUAAAUUCUUCU	...((.(((.(((((.(((((.(((..(((.(.((((((((.((......))))))))))))))))).)))))))))).))).))............
hsa-mir-411	UGGUACUUGGAGAGAUAGUAGACCGUAUAGCGUACGCUUUAUCUGUGACGUAUGUAACACGGUCCACUAACCCUCAGUAUCAAAUCCAUCCCCGAG	(((((((..(((.(.((((.((((((...((((((((.........).)))))))...)))))).)))).).))))))))))..............
hsa-mir-654	GGGUAAGUGGAAAGAUGGUGGGCCGCAGAACAUGUGCUGAGUUCGUGCCAUAUGUCUGCUGACCAUCACCUUUAGAAGCCC	((((......((((.((((((.(.(((((.(((((((.........).))))))))))).).)))))).))))....))))
hsa-mir-655	AACUAUGCAAGGAUAUUUGAGGAGAGGUUAUCCGUGUUAUGUUCGCUUCAUUCAUCAUGAAUAAUACAUGGUUAACCUCUUUUUGAAUAUCAGACUC	...........(((((((((((((((((((.((((((..((((((............))))))..)))))).)))))))))))))))))))......
hsa-mir-656	CUGAAAUAGGUUGCCUGUGAGGUGUUCACUUUCUAUAUGAUGAAUAUUAUACAGUCAACCUCUUUCCGAUAUCGAAUC	(.((((.((((((.(((((.((((((((...((.....)))))))))).))))).)))))).)))).)..........
hsa-mir-549a	AGACAUGCAACUCAAGAAUAUAUUGAGAGCUCAUCCAUAGUUGUCACUGUCUCAAAUCAGUGACAACUAUGGAUGAGCUCUUAAUAUAUCCCAGGC	.................((((((((((((((((((((((((((((((((........)))))))))))))))))))))))))))))))).......
hsa-mir-657	GUGUAGUAGAGCUAGGAGGAGAGGGUCCUGGAGAAGCGUGGACCGGUCCGGGUGGGUUCCGGCAGGUUCUCACCCUCUCUAGGCCCCAUUCUCCUCUG	...((((...))))(((((((((((.((((((((.(.(((((((.(.(((((.....)))))).)).)).)))).)))))))).)))..)))))))).
hsa-mir-658	GCUCGGUUGCCGUGGUUGCGGGCCCUGCCCGCCCGCCAGCUCGCUGACAGCACGACUCAGGGCGGAGGGAAGUAGGUCCGUUGGUCGGUCGGGAACGAGG	.((((.((.((((.(..(((((((((.(((..(((((((.(((.((....)))))))...))))).))).))..)))))))....).).))).)))))).
hsa-mir-659	UACCGACCCUCGAUUUGGUUCAGGACCUUCCCUGAACCAAGGAAGAGUCACAGUCUCUUCCUUGGUUCAGGGAGGGUCCCCAACAAUGUCCUCAUGG	.(((((........)))))...(((((((((((((((((((((((((.......)))))))))))))))))))))))))..................
hsa-mir-660	CUGCUCCUUCUCCCAUACCCAUUGCAUAUCGGAGUUGUGAAUUCUCAAAACACCUCCUGUGUGCAUGGAUUACAGGAGGGUGAGCCUUGUCAUCGUG	..((((.((((((.....((((.((((((.((((.(((...........))).)))).))))))))))......)))))).))))............
hsa-mir-421	GCACAUUGUAGGCCUCAUUAAAUGUUUGUUGAAUGAAAAAAUGAAUCAUCAACAGACAUUAAUUGGGCGCCUGCUCUGUGAUCUC	.((((..((((((((((...((((((((((((.(((.........)))))))))))))))...)))).))))))..)))).....
hsa-mir-542	CAGAUCUCAGACAUCUCGGGGAUCAUCAUGUCACGAGAUACCAGUGUGCACUUGUGACAGAUUGAUAACUGAAAGGUCUGGGAGCCACUCAUCUUCA	....((((((((...((((..((((...(((((((((.(((....)))..)))))))))...))))..))))...))))))))..............
hsa-mir-1264	AGGUCCUCAAUAAGUAUUUGUUGAAAGAAUAAAUAAACCAACAAGUCUUAUUUGAGCACCUGUUAUGUG	((((.(((((((((.((((((((...............)))))))))))).))))).))))........
hsa-mir-671	GCAGGUGAACUGGCAGGCCAGGAAGAGGAGGAAGCCCUGGAGGGGCUGGAGGUGAUGGAUGUUUUCCUCCGGUUCUCAGGGCUCCACCUCUUUCGGGCCGUAGAGCCAGGGCUGGUGC	(((...(..(((((.((((.((((((((.(((.((((((..(((((((((((.((.......)).)))))))))))))))))))).)))))))).)))).....)))))..)...)))
hsa-mir-668	GGUAAGUGCGCCUCGGGUGAGCAUGCACUUAAUGUGGGUGUAUGUCACUCGGCUCGGCCCACUACC	((((.(((.(((((((((((.((((((((((...))))))))))))))))))...))).)))))))
hsa-mir-550a-3	GAUGCUUUGCUGGCUGGUGCAGUGCCUGAGGGAGUAAGAGUCCUGUUGUUGUAAGAUAGUGUCUUACUCCCUCAGGCACAUCUCCAACAAGUCUC	........(((.(.(((.(..((((((((((((((((((...(((((.......)))))..))))))))))))))))))..).))).).)))...
hsa-mir-767	GCUUUUAUAUUGUAGGUUUUUGCUCAUGCACCAUGGUUGUCUGAGCAUGCAGCAUGCUUGUCUGCUCAUACCCCAUGGUUUCUGAGCAGGAACCUUCAUUGUCUACUGC	......(((.((.(((((((((((((...(((((((..((.((((((.((((.....)))).)))))).)).)))))))...))))))))))))).)).))).......
hsa-mir-1224	GUGAGGACUCGGGAGGUGGAGGGUGGUGCCGCCGGGGCCGGGCGCUGUUUCAGCUCGCUUCUCCCCCCACCUCCUCUCUCCUCAG	.((((((...(((((((((.(((((((.((...)).))))(((((((...))))..)))...))).)))))))))...)))))).
hsa-mir-151b	ACCUCUGAUGUGUCAGUCUCUCUUCAGGGCUCCCGAGACACAGAAACAGACACCUGCCCUCGAGGAGCUCACAGUCUAGACAAACAAACCCAGGGU	(((.(((...(((..((((.......(((((((((((...(((..........)))..)))).))))))).......))))..)))....))))))
hsa-mir-320b-1	AAUUAAUCCCUCUCUUUCUAGUUCUUCCUAGAGUGAGGAAAAGCUGGGUUGAGAGGGCAAACAAAUUAACUAAUUAAUU	.......(((((((..(((((((.(((((......))))).)))))))..)))))))......................
hsa-mir-320c-1	UUUGCAUUAAAAAUGAGGCCUUCUCUUCCCAGUUCUUCCCAGAGUCAGGAAAAGCUGGGUUGAGAGGGUAGAAAAAAAAUGAUGUAGG	.((((((((........((((((((..(((((((.((((........)))).)))))))..))))))))..........)))))))).
hsa-mir-1296	ACCUACCUAACUGGGUUAGGGCCCUGGCUCCAUCUCCUUUAGGAAAACCUUCUGUGGGGAGUGGGGCUUCGACCCUAACCCAGGUGGGCUGU	.(((((((....(((((((((....(((((((.((((((..((((....))))..)))))))))))))....))))))))))))))))....
hsa-mir-1468	GGUGGGUGGUUUCUCCGUUUGCCUGUUUCGCUGAUGUGCAUUCAACUCAUUCUCAGCAAAAUAAGCAAAUGGAAAAUUCGUCCAUC	(((((((((.((.(((((((((.(((((.(((((.(((.........)))..))))).))))).))))))))).)).)))))))))
hsa-mir-1323	ACUGAGGUCCUCAAAACUGAGGGGCAUUUUCUGUGGUUUGAAAGGAAAGUGCACCCAGUUUUGGGGAUGUCAA	..(((.(((((((((((((.((.(((((((((...........))))))))).))))))))))))))).))).
hsa-mir-1271	CACCCAGAUCAGUGCUUGGCACCUAGCAAGCACUCAGUAAAUAUUUGUUGAGUGCCUGCUAUGUGCCAGGCAUUGUGCUGAGGGCU	..(((((..(((((((((((((.(((((.(((((((((((....))))))))))).))))).)))))))))))))..))).))...
hsa-mir-454	UCUGUUUAUCACCAGAUCCUAGAACCCUAUCAAUAUUGUCUCUGCUGUGUAAAUAGUUCUGAGUAGUGCAAUAUUGCUUAUAGGGUUUUGGUGUUUGGAAAGAACAAUGGGCAGG	.(((((((((.((((((.((((((((((((((((((((((((.(((((....)))))...)))....)))))))))...)))))))))))).))))))...))....))))))).
hsa-mir-1185-2	UUUGGUACUUAAAGAGAGGAUACCCUUUGUAUGUUCACUUGAUUAAUGGCGAAUAUACAGGGGGAGACUCUCAUUUGCGUAUCAAA	((((((((.(((((((((..(.((((((((((((((.((........)).)))))))))))))))..))))).)))).))))))))
hsa-mir-449c	GCUGGGAUGUGUCAGGUAGGCAGUGUAUUGCUAGCGGCUGUUAAUGAUUUUAACAGUUGCUAGUUGCACUCCUCUCUGUUGCAUUCAGAAGC	(((.((((((..((((.(((.((((((..(((((((((((((((.....)))))))))))))))))))))))).))))..))))))...)))
hsa-mir-1283-1	CUCAAGCUAUGAGUCUACAAAGGAAAGCGCUUUCUGUUGUCAGAAAGAAGAGAAAGCGCUUCCCUUUUGAGGGUUACGGUUUGAGAA	((((((((.(((.(((..(((((.(((((((((((.((.(.....).)).))))))))))).)))))..))).))).))))))))..
hsa-mir-769	GCCUUGGUGCUGAUUCCUGGGCUCUGACCUGAGACCUCUGGGUUCUGAGCUGUGAUGUUGCUCUCGAGCUGGGAUCUCCGGGGUCUUGGUUCAGGGCCGGGGCCUCUGGGUUCCAAGC	..(((((.(((((..(((.((((((((.((((((((((.(((.(((.((((.(((........))))))).))).))).)))))))))).)))))))).)))..))..))).))))).
hsa-mir-766	GCAUCCUCAGGACCUGGGCUUGGGUGGUAGGAGGAAUUGGUGCUGGUCUUUCAUUUUGGAUUUGACUCCAGCCCCACAGCCUCAGCCACCCCAGCCAAUUGUCAUAGGAGC	((.((((...(((...((((.(((((((..((((...(((.(((((....(((.........)))..))))).)))...)))).))))))).))))....)))..))))))
hsa-mir-320b-2	UGUUAUUUUUUGUCUUCUACCUAAGAAUUCUGUCUCUUAGGCUUUCUCUUCCCAGAUUUCCCAAAGUUGGGAAAAGCUGGGUUGAGAGGGCAAAAGGAAAAAAAAAGAAUUCUGUCUCUGACAUAAUUAGAUAGGGAA	.....((((((((((((......((((((((...((((..((((((((..(((((.(((((((....)))))))..)))))..))))))))..))))........))))))))......)).......))))))))))
hsa-mir-378d-2	GAAUGGUUACAAGGAGAGAACACUGGACUUGGAGUCAGAAAACUUUCAUCCAAGUCAUUCCCUGCUCUAAGUCCCAUUUCUGUUCCAUGAGAUUGUUU	((((((((.((.((((((((....((((((((((.(((...((((......))))......)))))))))))))...)))).)))).)).))))))))
hsa-mir-1185-1	UUUGGUACUUGAAGAGAGGAUACCCUUUGUAUGUUCACUUGAUUAAUGGCGAAUAUACAGGGGGAGACUCUUAUUUGCGUAUCAAA	((((((((.(((((((((..(.((((((((((((((.((........)).)))))))))))))))..))))).)))).))))))))
hsa-mir-762	GGCCCGGCUCCGGGUCUCGGCCCGUACAGUCCGGCCGGCCAUGCUGGCGGGGCUGGGGCCGGGGCCGAGCCCGCGGCGGGGCC	(((((.(((.((((.((((((((((.((((((.((((((...)))))).))))))..))..)))))))))))).))).)))))
hsa-mir-802	GUUCUGUUAUUUGCAGUCAGUAACAAAGAUUCAUCCUUGUGUCCAUCAUGCAACAAGGAGAAUCUUUGUCACUUAGUGUAAUUAAUAGCUGGAC	...((((((.(((((.(.(((.((((((((((.(((((((............))))))))))))))))).))).).))))).))))))......
hsa-mir-670	GUUUAGGGGUGGACCUGAUGUCCCUGAGUGUAUGUGGUGAACCUGAAUUUGCCUUGGGUUUCCUCAUAUUCAUUCAGGAGUGUCAGUUGCCCCUUCAC	....((((((((..((((((.(((((((((.((((((.((((((((.......)))))))).).))))).)))))))).)))))))))))))))....
hsa-mir-1298	AGACGAGGAGUUAAGAGUUCAUUCGGCUGUCCAGAUGUAUCCAAGUACCCUGUGUUAUUUGGCAAUAAAUACAUCUGGGCAACUGACUGAACUUUUCACUUUUCAUGACUCA	....(((((((.(((((((((.((((.((((((((((((((((((((........)))))))......))))))))))))).)))).))))))))).)))))))........
hsa-mir-2113	UUUUCAAAGCAAUGUGUGACAGGUACAGGGACAAAUCCCGUUAAUAAGUAAGAGGAUUUGUGCUUGGCUCUGUCACAUGCCACUUUGAAAA	(((((((((...(((((((((((..((((.((((((((..(((.....)))..)))))))).))))..)))))))))))...)))))))))
hsa-mir-761	GGAGGAGCAGCAGGGUGAAACUGACACAGUUCUGGUGAGUUUCACUUUGCUGCUCCUCC	((((((((((((((((((((((.((.((....)))).))))))))))))))))))))))
hsa-mir-759	UAAUAAAUUAAAUGCCUAAACUGGCAGAGUGCAAACAAUUUUGACUCAGAUCUAAAUGUUUGCACUGGCUGUUUAAACAUUUAAUUUGUUA	((((((((((((((..(((((.(((..((((((((((.(((.((......)).))))))))))))).))))))))..))))))))))))))
hsa-mir-765	UUUAGGCGCUGAUGAAAGUGGAGUUCAGUAGACAGCCCUUUUCAAGCCCUACGAGAAACUGGGGUUUCUGGAGGAGAAGGAAGGUGAUGAAGGAUCUGUUCUCGUGAGCCUGAA	(((((((.((((.(((.......((((....((...(((((((((((((((........))))))))......)))))))...))..)))).......)))))).).)))))))
hsa-mir-770	AGGAGCCACCUUCCGAGCCUCCAGUACCACGUGUCAGGGCCACAUGAGCUGGGCCUCGUGGGCCUGAUGUGGUGCUGGGGCCUCAGGGGUCUGCUCUU	.(((((.(((((..(((.((((((((((((..((((((.((.((((((......)))))))))))))))))))))))))).))).)))))..))))).
hsa-mir-675	CCCAGGGUCUGGUGCGGAGAGGGCCCACAGUGGACUUGGUGACGCUGUAUGCCCUCACCGCUCAGCCCCUGGG	(((((((.((((.((((.((((((..((((((..........))))))..)))))).)))))))).)))))))
hsa-mir-298	UCAGGUCUUCAGCAGAAGCAGGGAGGUUCUCCCAGUGGUUUUCCUUGACUGUGAGGAACUAGCCUGCUGCUUUGCUCAGGAGUGAGCU	(((..((((.((((((((((((..((((((.(((((.(.......).)))).).))))))..))))))..)))))).)))).)))...
hsa-mir-891a	CCUUAAUCCUUGCAACGAACCUGAGCCACUGAUUCAGUAAAAUACUCAGUGGCACAUGUUUGUUGUGAGGGUCAAAAGA	.....(((((((((((((((.((.((((((((.............)))))))).)).))))))))))))))).......
hsa-mir-300	UGCUACUUGAAGAGAGGUAAUCCUUCACGCAUUUGCUUUACUUGCAAUGAUUAUACAAGGGCAGACUCUCUCUGGGGAGCAAA	((((.((((.((((((....(((((....((((.((.......)))))).......)))))....)))))).)))).))))..
hsa-mir-892a	GCAGUGCCUUACUCAGAAAGGUGCCAGUCACUUACACUACAUGUCACUGUGUCCUUUCUGCGUAGAGUAAGGCUC	.....((((((((((((((((.((((((.((...........)).)))).))))))))).....)))))))))..
hsa-mir-509-2	CAUGCUGUGUGUGGUACCCUACUGCAGACAGUGGCAAUCAUGUAUAAUUAAAAAUGAUUGGUACGUCUGUGGGUAGAGUACUGCAUGACAC	.....((((((((((((.(((((((((((.(((.(((((((............))))))).))))))))).))))).))))))))).))).
hsa-mir-450b	GCAGAAUUAUUUUUGCAAUAUGUUCCUGAAUAUGUAAUAUAAGUGUAUUGGGAUCAUUUUGCAUCCAUAGUUUUGUAU	((((((((((...(((((.(((.((((((((((.........)))).)))))).))).)))))...))))))))))..
hsa-mir-874	UUAGCCCUGCGGCCCCACGCACCAGGGUAAGAGAGACUCUCGCUUCCUGCCCUGGCCCGAGGGACCGACUGGCUGGGC	((((((...(((.(((.((..((((((((((.(((...))).))...))))))))..)).))).)))...))))))..
hsa-mir-890	GGAAGUGCCCUACUUGGAAAGGCAUCAGUUGCUUAGAUUACAUGUAACUAUUCCCUUUCUGAGUAGAGUAAGUCUUA	(((..(((.(((((((((((((.(..((((((...........))))))..).))))))))))))).)))..)))..
hsa-mir-891b	CCUUAAUCCUUGCAACUUACCUGAGUCAUUGAUUCAGUAAAACAUUCAAUGGCACAUGUUUGUUGUUAGGGUCAAAAGA	.....(((((.(((((..((.((.((((((((.............)))))))).)).))..))))).))))).......
hsa-mir-888	GGCAGUGCUCUACUCAAAAAGCUGUCAGUCACUUAGAUUACAUGUGACUGACACCUCUUUGGGUGAAGGAAGGCUCA	(((..(.((.((((((((.((.((((((((((...........)))))))))).)).)))))))).)).)..)))..
hsa-mir-892b	UGCAAUGCCCUACUCAGAAAGGUGCCAUUUAUGUAGAUUUUAUGUCACUGGCUCCUUUCUGGGUAGAGCAAGGCUCA	.((..(((.(((((((((((((.((((...(((((.....)))))...)))).))))))))))))).)))..))...
hsa-mir-541	ACGUCAGGGAAAGGAUUCUGCUGUCGGUCCCACUCCAAAGUUCACAGAAUGGGUGGUGGGCACAGAAUCUGGACUCUGCUUGUG	(((.(((((...((((((((.((((.(..((((((....((((...))))))))))).))))))))))))...)))))..))).
hsa-mir-889	GUGCUUAAAGAAUGGCUGUCCGUAGUAUGGUCUCUAUAUUUAUGAUGAUUAAUAUCGGACAACCAUUGUUUUAGUAUCC	(((((.(((.(((((.((((((..((.(((((((.........)).)))))))..)))))).))))).))).)))))..
hsa-mir-875	UUAGUGGUACUAUACCUCAGUUUUAUCAGGUGUUCUUAAAAUCACCUGGAAACACUGAGGUUGUGUCUCACUGAAC	(((((((.((...((((((((.((.(((((((..........))))))).)).))))))))...)).)))))))..
hsa-mir-876	UGAAGUGCUGUGGAUUUCUUUGUGAAUCACCAUAUCUAAGCUAAUGUGGUGGUGGUUUACAAAGUAAUUCAUAGUGCUUCA	((((((((((((((((.((((((((((((((((..(.........)..)))))))))))))))).))))))))))))))))
hsa-mir-708	AACUGCCCUCAAGGAGCUUACAAUCUAGCUGGGGGUAAAUGACUUGCACAUGAACACAACUAGACUGUGAGCUUCUAGAGGGCAGGGA	..((((((((.(((((((((((.(((((.((...((..(((.......)))..)).)).))))).))))))))))).))))))))...
hsa-mir-147b	UAUAAAUCUAGUGGAAACAUUUCUGCACAAACUAGAUUCUGGACACCAGUGUGCGGAAAUGCUUCUGCUACAUUUUUAGG	...((((.((((((((.((((((((((((.........((((...)))))))))))))))).)))))))).)))).....
hsa-mir-190b	UGCUUCUGUGUGAUAUGUUUGAUAUUGGGUUGUUUAAUUAGGAACCAACUAAAUGUCAAACAUAUUCUUACAGCAGCAG	((((.(((((.(((((((((((((((.((((((((......))).))))).)))))))))))))))..))))).)))).
hsa-mir-744	UUGGGCAAGGUGCGGGGCUAGGGCUAACAGCAGUCUUACUGAAGGUUUCCUGGAAACCACGCACAUGCUGUUGCCACUAACCUCAACCUUACUCGGUC	.((((.(((((..((((.((((((.(((((((...........((((((...)))))).......)))))))))).))).)))).))))).))))...
hsa-mir-885	CCGCACUCUCUCCAUUACACUACCCUGCCUCUUCUCCAUGAGAGGCAGCGGGGUGUAGUGGAUAGAGCACGGGU	(((..((((.(((((((((((.(((((((((((......))))))))).))))))))))))).))))..)))..
hsa-mir-877	GUAGAGGAGAUGGCGCAGGGGACACGGGCAAAGACUUGGGGGUUCCUGGGACCCUCAGACGUGUGUCCUCUUCUCCCUCCUCCCAG	...((((((..((.(.((((((((((.(.......((((((((((...)))))))))).).)))))))))).).))))))))....
hsa-mir-887	GUGCAGAUCCUUGGGAGCCCUGUUAGACUCUGGAUUUUACACUUGGAGUGAACGGGCGCCAUCCCGAGGCUUUGCACAG	(((((((.((((((((((((((((..(((((((.........))))))).)))))).))..)))))))).)))))))..
hsa-mir-665	UCUCCUCGAGGGGUCUCUGCCUCUACCCAGGACUCUUUCAUGACCAGGAGGCUGAGGCCCCUCACAGGCGGC	...(((.((((((((((.((((((...(((((....))).))....)))))).))))))))))..)))....
hsa-mir-543	UACUUAAUGAGAAGUUGCCCGUGUUUUUUUCGCUUUAUUUGUGACGAAACAUUCGCGGUGCACUUCUUUUUCAGUAUC	((((.((.(((((((.(((((((..(.((((((.........).))))).)..))))).))))))))).)).))))..
hsa-mir-374b	ACUCGGAUGGAUAUAAUACAACCUGCUAAGUGUCCUAGCACUUAGCAGGUUGUAUUAUCAUUGUCCGUGUCU	((.(((((((..(((((((((((((((((((((....)))))))))))))))))))))..))))))).))..
hsa-mir-760	GGCGCGUCGCCCCCCUCAGUCCACCAGAGCCCGGAUACCUCAGAAAUUCGGCUCUGGGUCUGUGGGGAGCGAAAUGCAAC	.(((..((((.((((.(((....((((((((.((((.........))))))))))))..))).)))).))))..)))...
hsa-mir-208b	CCUCUCAGGGAAGCUUUUUGCUCGAAUUAUGUUUCUGAUCCGAAUAUAAGACGAACAAAAGGUUUGUCUGAGGGCAG	.((((((((.((((((((((.(((..((((((((.......))))))))..))).)))))))))).))))))))...
hsa-mir-921	ACUAGUGAGGGACAGAACCAGGAUUCAGACUCAGGUCCAUGGGCCUGGAUCACUGG	.(((((((....(((..((((((((........))))).)))..)))..)))))))
hsa-mir-922	AUGGCGUUUUCCCUCUCCCUGUCCUGGACUGGGGUCAGACUGUGCCCCGAGGAGAAGCAGCAGAGAAUAGGACUACGUCAU	(((((((..(((.((((.(((((((....(((((.((.....))))))))))....))))..))))...)))..)))))))
hsa-mir-924	AAUAGAGUCUUGUGAUGUCUUGCUUAAGGGCCAUCCAACCUAGAGUCUACAAC	..((((.(((((.((((((((.....)))).))))))....))).))))....
hsa-mir-509-3	GUGGUACCCUACUGCAGACGUGGCAAUCAUGUAUAAUUAAAAAUGAUUGGUACGUCUGUGGGUAGAGUACUGCAU	(((((((.((((((((((((((.(((((((............))))))).))))))))).))))).)))))))..
hsa-mir-933	ACUUGGGUCAGUUCAGAGGUCCUCGGGGCGCGCGUCGAGUCAGCCGUGUGCGCAGGGAGACCUCUCCCACCCACAGU	((((((((..(...((((((((((.(.(((((((.(......).))))))).).))).))))))))..))))).)))
hsa-mir-934	AGAAAUAAGGCUUCUGUCUACUACUGGAGACACUGGUAGUAUAAAACCCAGAGUCUCCAGUAAUGGACGGGAGCCUUAUUUCU	((((((((((((((((((((.((((((((((.((((...........)))).)))))))))).))))))))))))))))))))
hsa-mir-935	GGCGGGGGCGCGGGCGGCAGUGGCGGGAGCGGCCCCUCGGCCAUCCUCCGUCUGCCCAGUUACCGCUUCCGCUACCGCCGCCGCUCCCGCU	(((((((((...((((((.(((((((((((((...((.(((............))).))...))))))))))))).)))))))))))))))
hsa-mir-936	UCAAGGCCACUGGGACAGUAGAGGGAGGAAUCGCAGAAAUCACUCCAGGAGCAACUGAGAGACCUUGCUUCUACUUUACCAGGUCCUGCUGGCCCAGA	....(((((.((((((((((((((((((..((.(((...((.......))....))).))..)))).)))))))).......)))))).)))))....
hsa-mir-937	AGCACUGCCCCCGGUGAGUCAGGGUGGGGCUGGCCCCCUGCUUCGUGCCCAUCCGCGCUCUGACUCUCUGCCCACCUGCAGGAGCU	(((.((((....((((((((((((((.((.(((......((.....))))).)).)))))))))))...))).....))))..)))
hsa-mir-938	GAAGGUGUACCAUGUGCCCUUAAAGGUGAACCCAGUGCACCUUCAUGAACCGUGGUACACCUUUAAGAACUUGGUAUGCCUUC	((((((((((((.((...((((((((((.((((.((.((......)).)).).))).)))))))))).)).))))))))))))
hsa-mir-939	UGUGGGCAGGGCCCUGGGGAGCUGAGGCUCUGGGGGUGGCCGGGGCUGACCCUGGGCCUCUGCUCCCCAGUGUCUGACCGCG	.((((...((((.(((((((((.(((((.((((((..(((....)))..))))))))))).))))))))).))))..)))).
hsa-mir-940	GUGAGGUGUGGGCCCGGCCCCAGGAGCGGGGCCUGGGCAGCCCCGUGUGUUGAGGAAGGAAGGCAGGGCCCCCGCUCCCCGGGCCUGACCCCAC	(((.(((..((((((((.....((((((((((((.(.(..((((.........))..))..).).))).))))))))))))))))).))).)))
hsa-mir-941-1	UGUGGACAUGUGCCCAGGGCCCGGGACAGCGCCACGGAAGAGGACGCACCCGGCUGUGUGCACAUGUGCCCA	((.((((((((((.((.((((.(((...(((((........)).))).))))))).)).)))))))).))))
hsa-mir-941-2	UGUGCACAUGUGCCCAGGGCCCGGGACAGCGCCACGGAAGAGGACGCACCCGGCUGUGUGCACAUGUGCCCA	...((((((((((.((.((((.(((...(((((........)).))).))))))).)).))))))))))...
hsa-mir-941-3	UGUGCACAUGUGCCCAGGGCCCGGGACAGCGCCACGGAAGAGGACGCACCCGGCUGUGUGCACAUGUGCCCA	...((((((((((.((.((((.(((...(((((........)).))).))))))).)).))))))))))...
hsa-mir-941-4	UGUGCACAUGUGCCCAGGGCCCGGGACAGCGCCACGGAAGAGGACGCACCCGGCUGUGUGCACAUGUGCCCA	...((((((((((.((.((((.(((...(((((........)).))).))))))).)).))))))))))...
hsa-mir-942	AUUAGGAGAGUAUCUUCUCUGUUUUGGCCAUGUGUGUACUCACAGCCCCUCACACAUGGCCGAAACAGAGAAGUUACUUUCCUAAU	((((((((((((.(((((((((((((((((((((((..............))))))))))))))))))))))).))))))))))))
hsa-mir-943	GGGACGUUCUGAGCUCGGGGUGGGGGACGUUUGCCGGUCACUGCUGCUGGCGCCCUGACUGUUGCCGUCCUCCAGCCCCACUCAAAGGCAUCCC	((((.(((.((((...(((((((((((((...((((((((.((((...))))...))))))..))))))))))).)))).))))..))).))))
hsa-mir-944	GUUCCAGACACAUCUCAUCUGAUAUACAAUAUUUUCUUAAAUUGUAUAAAGAGAAAUUAUUGUACAUCGGAUGAGCUGUGUCUGGGAU	((((((((((((.((((((((((.(((((((.((((((............)))))).))))))).)))))))))).))))))))))))
hsa-mir-297	UGUAUGUAUGUGUGCAUGUGCAUGUAUGUGUAUAUACAUAUAUAUGUAUUAUGUACUCAUAUAUCA	...(((((((.((((((((((((((((((((....))))))))))))).))))))).)))))))..
hsa-mir-1178	GCGUUGGCUGGCAGAGGAAGGGAAGGGUCCAGGGUCAGCUGAGCAUGCCCUCAGGUUGCUCACUGUUCUUCCCUAGAAUGUCAGGUGAUGU	((((((.((((((.....(((((((((........(((.((((((.(((....)))))))))))))))))))))....)))))).))))))
hsa-mir-1179	GGCUGGAAAGGAAGAAGCAUUCUUUCAUUGGUUGGUGUGUAUUGCCUUGUCAACCAAUAAGAGGAUGCCAUUUAUCCUUUUCUGACUAGCU	((((((((((((.((((((((((((.(((((((((...(......)...))))))))).)))))))))..))).)))))).....))))))
hsa-mir-1180	GCUGCUGGACCCACCCGGCCGGGAAUAGUGCUCCUGGUUGUUUCCGGCUCGCGUGGGUGUGUCGGCGGC	((((((((((((((.(((((((((((((..(....).))))))))))).)).))))))...))))))))
hsa-mir-1181	UCCACUGCUGCCGCCGUCGCCGCCACCCGAGCCGGAGCGGGCUGGGCCGCCAAGGCAAGAUGGUGGACUACAGCGUGUGGG	.((((((((((((((((((((((..(((.((((......)))))))..))...)))..))))))))....))))).)))).
hsa-mir-1182	GGGACUUGUCACUGCCUGUCUCCUCCCUCUCCAGCAGCGACUGGAUUCUGGAGUCCAUCUAGAGGGUCUUGGGAGGGAUGUGACUGUUGGGAAGCCC	(((.(((.(((..((..(((.(.((((((.((((....((((...(((((((.....))))))))))))))))))))).).))).))))).))))))
hsa-mir-1183	AUUAUUCAAAUGCUCGGAGACACAGAACAUUAGAGAAGACAGGAGUUCACUGUAGGUGAUGGUGAGAGUGGGCAUGGAGCAGGAGUGCC	..(((((...(((((.(.(.(((....(((((..(...((((.......))))...)..)))))...)))..).).))))).)))))..
hsa-mir-1225	GUGGGUACGGCCCAGUGGGGGGGAGAGGGACACGCCCUGGGCUCUGCCCAGGGUGCAGCCGGACUGACUGAGCCCCUGUGCCGCCCCCAG	.(((((...))))).(((((((((.((((...((((((((((...))))))))))..(((((.....))).)))))).).)).)))))).
hsa-mir-1226	GUGAGGGCAUGCAGGCCUGGAUGGGGCAGCUGGGAUGGUCCAAAAGGGUGGCCUCACCAGCCCUGUGUUCCCUAG	...((((.(((((((.((((.((((((.((((((....))).....))).)))))))))).))))))).))))..
hsa-mir-1227	GUGGGGCCAGGCGGUGGUGGGCACUGCUGGGGUGGGCACAGCAGCCAUGCAGAGCGGGCAUUUGACCCCGUGCCACCCUUUUCCCCAG	.(((((..(((.((((((.....((((..((.((.......)).))..)))).(((((........))))))))))))))..))))).
hsa-mir-1228	GUGGGCGGGGGCAGGUGUGUGGUGGGUGGUGGCCUGCGGUGAGCAGGGCCCUCACACCUGCCUCGCCCCCCAG	..((((((((.((((((((.((........(.(((((.....))))).))).)))))))))))))))).....
hsa-mir-1229	GUGGGUAGGGUUUGGGGGAGAGCGUGGGCUGGGGUUCAGGGACACCCUCUCACCACUGCCCUCCCACAG	(((((.(((((...((.(((((.(((..(((.....)))...))).))))).))...))))))))))..
hsa-mir-1231	GUCAGUGUCUGGGCGGACAGCUGCAGGAAAGGGAAGACCAAGGCUUGCUGUCUGUCCAGUCUGCCACCCUACCCUGUCUGUUCUUGCCACAG	........((((((((((((..(((((..((((........(((..((((......))))..))).))))..)))))))))))..))).)))
hsa-mir-1233-1	GUGAGUGGGAGGCCAGGGCACGGCAGGGGGAGCUGCAGGGCUAUGGGAGGGGCCCCAGCGUCUGAGCCCUGUCCUCCCGCAG	....((((((((.((((((........(((.((((..(((((........))))))))).)))..)))))).))))))))..
hsa-mir-1234	GUGAGUGUGGGGUGGCUGGGGCGGGGGGGGCCCGGGGACGGCUUGGGCCUGCCUAGUCGGCCUGACCACCCACCCCACAG	.....((((((((((.((((((.(((.(((((((((.....))))))))).))....).)))...))).)))))))))).
hsa-mir-1236	GUGAGUGACAGGGGAAAUGGGGAUGGACUGGAAGUGGGCAGCAUGGAGCUGACCUUCAUCAUGGCUUGGCCAACAUAAUGCCUCUUCCCCUUGUCUCUCCAG	..(((.((((((((((..((((........((.(.(((((((.....)))).))).).)).((((...))))........)))))))))).)))).)))...
hsa-mir-1237	GUGGGAGGGCCCAGGCGCGGGCAGGGGUGGGGGUGGCAGAGCGCUGUCCCGGGGGCGGGGCCGAAGCGCGGCGACCGUAACUCCUUCUGCUCCGUCCCCCAG	.((((.((((...((.(((((.((((((.(.(((.((...(((((((((((....))))))...))))).)).))).).))))))))))).)))))))))).
hsa-mir-1238	GUGAGUGGGAGCCCCAGUGUGUGGUUGGGGCCAUGGCGGGUGGGCAGCCCAGCCUCUGAGCCUUCCUCGUCUGUCUGCCCCAG	.....((((.((..(((..((.((..(((((((.(((((((.....)))).)))..)).))))))).)).)))...)))))).
hsa-mir-1200	UGCUACUUCUCCUGAGCCAUUCUGAGCCUCAAUCACUUGCCAGAGAGAUUGGUUCAGGAAUUUGUCAGGGAUAGCC	.((((..((.(((((....(((((((((..((((.(((....))).))))))))))))).....))))))))))).
hsa-mir-1202	CCUGCUGCAGAGGUGCCAGCUGCAGUGGGGGAGGCACUGCCAGGGCUGCCCACUCUGCUUAGCCAGCAGGUGCCAAGAACAGG	((((((((((((..(.(((((((((((.......))))))...))))).)..))))))......)))))).............
hsa-mir-1203	UCCUCCCCGGAGCCAGGAUGCAGCUCAAGCCACAGCAGGGUGUUUAGCGCUCUUCAGUGGCUCCAGAUUGUGGCGCUGGUGCAGG	.(((.(((((.((((.(((....((..((((((.(.(((((((...))))))).).))))))..))))).)))).)))).).)))
hsa-mir-663b	GGUGCCGAGGGCCGUCCGGCAUCCUAGGCGGGUCGCUGCGGUACCUCCCUCCUGUCUGUGGCGGUGGGAUCCCGUGGCCGUGUUUUCCUGGUGGCCCGGCCGUGCCUGAGGUUUC	...(((..((((((.((((..(((((((((.(..(((((((....((((.((.(((...))))).))))..)))))))).))....))))).)).)))).)).))))..)))...
hsa-mir-1204	ACCUCGUGGCCUGGUCUCCAUUAUUUGAGAUGAGUUACAUCUUGGAGGUGAGGACGUGCCUCGUGGU	(((.((.(((...((((.(((..(((((((((.....))))))))).))).))))..))).)).)))
hsa-mir-1205	GAAGGCCUCUGCAGGGUUUGCUUUGAGGUACUUCCUUCCUGUCAACCCUGUUCUGGAGUCUGU	..((((.(((((((((((.((...((((.....))))...)).))))))))...)))))))..
hsa-mir-1206	CAGUGUUCAUGUAGAUGUUUAAGCUCUUGCAGUAGGUUUUUGCAAGCUAGUGAACGCUG	((((((((((.(((...........(((((((.......))))))))))))))))))))
hsa-mir-1207	GCAGGGCUGGCAGGGAGGCUGGGAGGGGCUGGCUGGGUCUGGUAGUGGGCAUCAGCUGGCCCUCAUUUCUUAAGACAGCACUUCUGU	(((((((((...((((((.((...(((((((((((((((((....))))).))))))))))))))))))))....))))...)))))
hsa-mir-1208	CACCGGCAGAAUCACUGUUCAGACAGGCGGAGACGGGUCUUUCUCGCCCUCUGAUGAGUCACCACUGUGGUGG	(((((.(((....(((..(((((..((((((((......)))).)))).)))))..))).....)))))))).
hsa-mir-548e	UUAUUAGGUUGGUACAAAAGCAAUCGCGGUUUUUGCUAUUACUUUUAAAGGCAAAAACUGAGACUACUUUUGCACCAACCUGAUAGAA	(((((((((((((.((((((...((.(((((((((((.(((....))).))))))))))).))...)))))).)))))))))))))..
hsa-mir-548j	GGGCAGCCAGUGAAUAGUUAGCUGGUGCAAAAGUAAUUGCGGUCUUUGGUAUUACUUUCAGUGGCAAAAACUGCAUUACUUUUGCACCAGCCUACUAGAACGCUGAGUUCAG	((((...(((((..((((..(((((((((((((((((.(((((.((((.((((......)))).)))).))))))))))))))))))))))..))))...))))).))))..
hsa-mir-1285-1	UGUAGAGAUAGGAUCUCACUUUGUUGCCCAGGCUGGUCUCAAACUCCUGGUCUGGGCAACAAAGUGAGACCUUAUCUCUACAAG	((((((((((((.(((((((((((((((((((((((..........))))))))))))))))))))))).))))))))))))..
hsa-mir-1285-2	UUUGGGAGGCCGAGGCUGGUGCAUCACUUGAGCCCAGCAAUUUGAGACCAAUCUGGGCAACAAAGUGAGACCUCCGUCUCUACAAAGA	((((((((((.((((........((((((..((((((....(((....))).))))))....))))))..)))).)))))).))))..
hsa-mir-1286	UGUCCUCUGGGGACUCAGCUUGCUCUGGCUGCUGGAUUGAAUUAGCUGCAGGACCAAGAUGAGCCCUUGGUGGAGACA	..(((.((((((.((((.((((.(((.((.((((........)))).)).))).)))).)))).)))))).)))....
hsa-mir-1287	GUUGUGCUGUCCAGGUGCUGGAUCAGUGGUUCGAGUCUGAGCCUUUAAAAGCCACUCUAGCCACAGAUGCAGUGAUUGGAGCCAUGACAA	((((((...(((((.(((((.(((.((((((.((((..(.((........))))))).)))))).))).))))).)))))..))))))..
hsa-mir-1289-1	UUCUCAAUUUUUAGUAGGAAUUAAAAACAAAACUGGUAAAUGCAGACUCUUGGUUUCCACCCCCAGAGAAUCCCUAAACCGGGGGUGGAGUCCAGGAAUCUGCAUUUUAGAAAGUACCCAGGGUGAUUCUGAUAAUUGGGAACA	(((((((((.......(((((((........(((...(((((((((.((((((.((((((((((................)))))))))).)))))).))))))))).....)))........)))))))...)))))))))..
hsa-mir-1289-2	CCACGGUCCUAGUUAAAAAGGCACAUUCCUAGACCCUGCCUCAGAACUACUGAACAGAGUCACUGGGUGUGGAGUCCAGGAAUCUGCAUUUUUACCCCUAUCGCCCCCGCC	....(((..(((.((((((.(((.((((((.(((.(((((((((.(((.((....)))))..))))).)))).))).)))))).))).))))))...)))..)))......
hsa-mir-1290	GAGCGUCACGUUGACACUCAAAAAGUUUCAGAUUUUGGAACAUUUCGGAUUUUGGAUUUUUGGAUCAGGGAUGCUCAA	(((((((.(.((((...(((((((..((((((.((((((....)))))).))))))))))))).))))))))))))..
hsa-mir-1291	GGUAGAAUUCCAGUGGCCCUGACUGAAGACCAGCAGUUGUACUGUGGCUGUUGGUUUCAAGCAGAGGCCUAAAGGACUGUCUUCCUG	((.(((..(((...(((((((.((..((((((((((((.......))))))))))))..))))).))))....)))...))).))..
hsa-mir-548k	CUUUUCUCAAGUAUUGCUGUUAGGUUGGUGCAAAAGUACUUGCGGAUUUUGCUUUACUUUUAAUGGCAAAAACCGCAAUUAUUUUUGCUUCAACCUAAUAUGAUGCAAAAUUGGCU	..........((((((.(((((((((((.(((((((((.((((((.(((((((...........))))))).)))))).))))))))).)))))))))))))))))..........
hsa-mir-1293	AGGUUGUUCUGGGUGGUCUGGAGAUUUGUGCAGCUUGUACCUGCACAAAUCUCCGGACCACUUAGUCUUUA	........(((((((((((((((((((((((((.......)))))))))))))))))))))))))......
hsa-mir-1294	CACCUAAUGUGUGCCAAGAUCUGUUCAUUUAUGAUCUCACCGAGUCCUGUGAGGUUGGCAUUGUUGUCUGGCAUUGUCUGAUAUACAACAGUGCCAACCUCACAGGACUCAGUGAGGUGAAACUGAGGAUUAGGAAGGUGUA	(((((........((..(((((..(((.((.(.(((((((.((((((((((((((((((((((((((....((.....))....)))))))))))))))))))))))))).))))))).))).)))))))).)).)))))..
hsa-mir-1295a	AGGACAUUUUGCCCAGAUCCGUGGCCUAUUCAGAAAUGUGGCCUGUGAUUAGGCCGCAGAUCUGGGUGAAAUGUCCUCC	(((((((((((((((((((.((((((((.(((.(.........).))).)))))))).)))))))))))))))))))..
hsa-mir-1297	UGUUUAUCUCUAGGGUUGAUCUAUUAGAAUUACUUAUCUGAGCCAAAGUAAUUCAAGUAAUUCAGGUGUAGUGAAAC	......((.(((.(.((((..((((.(((((((((..........))))))))).))))..)))).).))).))...
hsa-mir-1299	CCUCAUGGCAGUGUUCUGGAAUCCUACGUGAGGGACAAUCAUUCAGACCCACGUAGCAGUGUUCUGGAAUUCUGUGUGAGGGA	(((((..((((.((((((((((.(((((((.((..............)))))))))....)))))))))).)))).)))))..
hsa-mir-548l	UAUUAGGUUGGUGCAAAAGUAUUUGCGGGUUUUGUCGUAGAAAGUAAUGGCAAAAACUGCAGUUACUUGUGCACCAACCAAAUGCU	((((.((((((((((.(((((.((((((..((((((((........))))))))..)))))).))))).)))))))))).))))..
hsa-mir-1302-1	CAGAAAGCCCAGUUAAAUUUGAAUUUCAAGUAAACAAUGAAUAAUUGUGUAUGUAAGAAUAUCCCAUACAAUAUUUGGGACAUACUUAUGCUAAAAAUUAUUCCUUGCUUAUCUGAAAUUCAAAUGUAACUAGGAUUCCUGUA	(((.((.((.(((((.((((((((((((.((((.(((.((((((((......(((((.((.(((((.........))))).)).)))))......)))))))).))).)))).)))))))))))).))))).)).)).)))..
hsa-mir-1302-2	GGAUGCCCAGCUAGUUUGAAUUUUAGAUAAACAACGAAUAAUUUCGUAGCAUAAAUAUGUCCCAAGCUUAGUUUGGGACAUACUUAUGCUAAAAAACAUUAUUGGUUGUUUAUCUGAGAUUCAGAAUUAAGCAUUUUA	((((((........(((((((((((((((((((((.((((((....((((((((.((((((((((((...)))))))))))).))))))))......)))))).))))))))))))))))))))).....))))))..
hsa-mir-1302-3	GGAUGCCCAGCUAGUUUGAAUUUUAGAUAAACAACGAAUAAUUUCGUAGCAUAAAUAUUUCCCAAGCUUAGUUUGGGACAUACUUAUGCUAAAAAACAUUAUUGGUUGUUUAUCUGAGAUUCAAAAUUAAGCAUUUUA	((((((........(((((((((((((((((((((.((((((....((((((((.(((.((((((((...)))))))).))).))))))))......)))))).))))))))))))))))))))).....))))))..
hsa-mir-1302-4	AAUGCAGAAGCACAGCUAAAAUUUGAAUUUCAGAUAAACAAAUUUUUCUUAGAAUAAGUAUGUCUCCAUGCAACAUUUGGGACAUACUUAUGCUAAAAUAUUAUUUGUGUUUCAUCUGAAAUUCAAAUUCAACUGGACAUCCUGUAUUUU	((((((((.(..(((....((((((((((((((((..((((((.....((((.(((((((((((.(((.........)))))))))))))).))))......)))))).....))))))))))))))))...)))..).).)))))))..
hsa-mir-1302-5	UGCCCGGCCUCCCAUUAAAUUGGUUUUUCAGACAAAUCACAAAUUUGUUUAGGUAUAAGUAUAUCCCAUGUAAUCUUUGGGACAUACUUAUGCUAAAAUAAUUGUUCCUUGUUGAUUGGAAAUUUUAAUUUUAAUUAGGUGUCCUGUAUU	......((((......(((((((.(((((((((((...((((..((((((.(((((((((((.(((((.........))))).))))))))))).))))))))))...)))))...))))))..))))))).....))))..........
hsa-mir-1302-8	CCCAUUUAAACUUGAAUUUCAUAUAAACACCGUAAUUUUCAGCAUUAGUGUAUCACAUGCAGUAUUUGGGACAUACUUAUGCUAAAAAAUUAGGUGGUGUUGAUCUGAAAUUCCAGUGUAGAUGGGCA	((((((((.(((.((((((((.((.((((((((((((((.(((((.(((((.((.((.........)).)).))))).)))))..)))))))..))))))).)).)))))))).))).))))))))..
hsa-mir-1304	AAACACUUGAGCCCAGCGGUUUGAGGCUACAGUGAGAUGUGAUCCUGCCACAUCUCACUGUAGCCUCGAACCCCUGGGCUCAAGUGAUUCA	...(((((((((((((.((((((((((((((((((((((((.......)))))))))))))))))))))))).))))))))))))).....
hsa-mir-1305	AAGAUCCUGCUGUUUCUACCAUUAGUUUUGAAUGUUUAUUGUAAAGAUACUUUUCAACUCUAAUGGGAGAGACAGCAGGAUUCUCC	..(((((((((((((((.(((((((..(((((....((((.....))))...)))))..))))))).)))))))))))))))....
hsa-mir-1243	CUAAAACUGGAUCAAUUAUAGGAGUGAAAUAAAGGUCCAUCUCCUGCCUAUUUAUUACUUUGCUUUGGUAAUAAAUCUAUUUUUAAAAGAACC	.(((((.(((((..(((((.((((((((((((((((.........))))..))))...)))))))).)))))..))))).)))))........
hsa-mir-548f-1	AUUAGGUUGGUGCAAAAGUAAUCACAGUUUUUGACAUUACUUUCAAAGACAAAAACUGUAAUUACUUUUGGACCAACCUAAUAG	(((((((((((.((((((((((.((((((((((................)))))))))).)))))))))).)))))))))))..
hsa-mir-548f-2	UAAUAACUAUUAGGUUGGUGCGAACAUAAUUGCAGUUUUUAUCAUUACUUUUAAUGGCAAAAACUGUAAUUACUUUUGCACCAACCUAAUAUUUUAGU	.......(((((((((((((((((..((((((((((((((.((((((....)))))).))))))))))))))..))))))))))))))))).......
hsa-mir-548f-3	AUUAGGUUGGUGCAAACCUAAUUGCAAUUUUUGCAGUUUUUUUAAGUAAUUGCAAAAACUGUAAUUACUUUUGCACCAACCUAAUAC	((((((((((((((((..((((((((.(((((((((((.........))))))))))).))))))))..))))))))))))))))..
hsa-mir-548f-4	GAGUUCUAACGUAUUAGGUUGGUGCAAAAGUAAUAGUGGUUUUUGCCAUUAAAAGUAAUGACAAAAACUGUAAUUACUUUUGGAACAAUAUUAAUAGAAUUUCAG	((((((((.....(((.((((.(.((((((((((..(((((((((.(((((....))))).)))))))))..)))))))))).).))))..)))))))))))...
hsa-mir-548f-5	UAUUAGGUUGCUGCAAAAGUAAUCAUGUUUUUUUCCAUUGUAAGUAAUGGGAAAAACUGUAAUUACUUUUGUACCAACCUAAUAGC	((((((((((.((((((((((((.(((.((((((((((((....)))))))))))).))).)))))))))))).))))))))))..
hsa-mir-1244-1	AUCUUAUUCCGAGCAUUCCAGUAACUUUUUUGUGUAUGUACUUAGCUGUACUAUAAGUAGUUGGUUUGUAUGAGAUGGUUAAAAA	(((((((.....(((..((((..(((......((((.((((......)))))))))))..))))..)))))))))).........
hsa-mir-1245a	AUUUAUGUAUAGGCCUUUAGAUCAUCUGAUGUUGAAUACUCUUUAAGUGAUCUAAAGGCCUACAUAUAAA	.(((((((.((((((((((((((((.(((.............))).)))))))))))))))).)))))))
hsa-mir-1246	UGUAUCCUUGAAUGGAUUUUUGGAGCAGGAGUGGACACCUGACCCAAAGGAAAUCAAUCCAUAGGCUAGCAAU	(((..(((...((((((((((((..((((........))))..))))).......))))))))))...)))..
hsa-mir-1247	CCGCUUGCCUCGCCCAGCGCAGCCCCGGCCGCUGGGCGCACCCGUCCCGUUCGUCCCCGGACGUUGCUCUCUACCCCGGGAACGUCGAGACUGGAGCGCCCGAACUGAGCCACCUUCGCGGACCCCGAGAGCGGCG	.((((.((((((.((.(((.((....(((((.(((((((.((.(((.((..(((.(((((..((........)).))))).))).)).))).)).)))))))...)).)))..)).)))))....)))).))))))
hsa-mir-1248	UUUACCUUCUUGUAUAAGCACUGUGCUAAAAUUGCAGACACUAGGACCAUGUCUUGGUUUUUGCAAUAAUGCUAGCAGAGUACACACAAGAAGAAAAGUAACAGCA	.....((((((((....(.(((.(((((..((((((((.((((((((...)))))))).)))))))).....))))).))).)..)))))))).............
hsa-mir-1249	GGGAGGAGGGAGGAGAUGGGCCAAGUUCCCUCUGGCUGGAACGCCCUUCCCCCCCUUCUUCACCUG	.(((((((((.((.((.((((...(((((........))))))))).)).))))))))))).....
hsa-mir-1250	CUGUCCCGCUGGCCUGGCAGGUGACGGUGCUGGAUGUGGCCUUUUUGCCUUUUCUAAAGGCCACAUUUUCCAGCCCAUUCAACCUUCCAGAGCCCUCUGAAGUGGCCACAGGC	((((.((((((((((((.((((((.((.((((((((((((((((...........))))))))))...))))))))..)).)))).)))).)))......)))))..))))..
hsa-mir-1253	AGCAGCAAGAGAUAGAAUCCAAAAGAGAAGAAGAUCAGCCUGCAGAUGUGGACUGCUAAAUGCAGGCUGAUCUUCUCCCCUUUGGGAUUCUCUUAUGAGAAGCCA	.((..((.((((..((((((.((((.(.((((((((((((((((....(((....)))..)))))))))))))))).).)))).)))))))))).))....))..
hsa-mir-1254-1	GGUGGGAGGAUUGCUUGAGCCUGGAAGCUGGAGCCUGCAGUGAACUAUCAUUGUGCCACUGUACUCCAGCCUAGGCAACAAAAUGAAAUCCUGUCUA	...((.((((((..(((.((((((..(((((((..(((((((.((.......))..))))))))))))))))))))..))).....)))))).))..
hsa-mir-1255a	AUUGGAAAUCCUUUGAGUUGCUUCUCAAGGAUGAGCAAAGAAAGUAGAUUUUUUAGAUUCUAAAGAAACUAUCUUCUUUGCUCAUCCUUGAGAAGCAACUCCUUAUCCAUUAA	..((((........((((((((((((((((((((((((((((.((((.((((((((...)))))))).)))).))))))))))))))))))))))))))))....))))....
hsa-mir-1256	AGUCAGCCUGUUGAAGCUUUGAAGCUUUGAUGCCAGGCAUUGACUUCUCACUAGCUGUGAAAGUCCUAGCUAAAGAGAAGUCAAUGCAUGACAUCUUGUUUCAAUAGAUGGCUGUUUCA	(((((..((((((((((...........((((.((.(((((((((((((..((((((.((...)).))))))..))))))))))))).)).))))..)))))))))).)))))......
hsa-mir-1257	GCCCUGGGCUUGUGCUUGGGGAGUGAAUGAUGGGUUCUGACCCCCAUGCACCCCUGUGGGCCCCUGGCAUCACUGGCCCCAUCCUUCACCCCUGCCAACCACGCUUGCCCUGUGCCU	((.(.((((.((((.((((((.(((((.((((((.(((((...(((.(..(((....)))..).)))..)))..)).)))))).))))).))..)))).))))...)))).).))..
hsa-mir-1258	CUGUGGCUUCCACGACCUAAUCCUAACUCCUGCGAGUCCCUGGAGUUAGGAUUAGGUCGUGGAAGCCACAGGA	((((((((((((((((((((((((((((((...........))))))))))))))))))))))))))))))..
hsa-mir-1260a	ACCUUUCCAGCUCAUCCCACCUCUGCCACCAAAACACUCAUCGCGGGGUCAGAGGGAGUGCCAAAAAAGGUAA	((((((...((.(.((((...((((((.((..............)))).))))))))).))....))))))..
hsa-mir-548g	AGUUAUUAGAUUAGUGCAAAAGUAAUUGCAGUUUUUGCAUUACGUUCUAUGGCAAAACUGUAAUUACUUUUGUACCAACAUAAUACUUC	(((.((((..((.((((((((((((((((((((((..(((........)))..)))))))))))))))))))))).))..)))))))..
hsa-mir-1261	UGCUAUGGAUAAGGCUUUGGCUUAUGGGGAUAUUGUGGUUGAUCUGUUCUAUCCAGAUGACUGAAACUUUCUCCAUAGCAGC	(((((((((.((((.(((((.((((..(((((...(((.....)))...)))))..))))))))).)))).)))))))))..
hsa-mir-1262	AUCUACAAUGGUGAUGGGUGAAUUUGUAGAAGGAUGAAAGUCAAAGAAUCCUUCUGGGAACUAAUUUUUGGCCUUCAACAAGAAUUGUGAUAU	(((.(((((..(((.((((.(((((.(((((((((............))))))))).))).......)).)))))))......))))))))..
hsa-mir-1263	CUACCCCAAAAUAUGGUACCCUGGCAUACUGAGUAUUUUAAUACUGGCAUACUCAGUAUGCCAUGUUGCCAUAUUUUGGGGUAGCA	((((((((((((((((((.(.(((((((((((((((.(((....))).))))))))))))))).).))))))))))))))))))..
hsa-mir-548n	AGGUUGGUGCAAAAGUAAUUGUGGAUUUUGUCGUUAAAAAUAGCAAAACCCGCAAUUACUUUUGCACCAACCUAA	((((((((((((((((((((((((.((((((.(((...))).)))))).))))))))))))))))))))))))..
hsa-mir-548m	AUAUUAGGUUGGUGCAAAGGUAUUUGUGGUUUUUGUCAUUAAAGUAAUGCAAAAGCCACAAAUACCUUUGCACCAACCUAAUAUUA	(((((((((((((((((((((((((((((((((((.(((((...))))))))))))))))))))))))))))))))))))))))..
hsa-mir-1265	AUGGUUUGGGACUCAGGAUGUGGUCAAGUGUUGUUAAGGCAUGUUCAGGAACAAUACUUGACCACAUUUUGAAUUCCAAACCAUAU	(((((((((((.(((((((((((((((((((((((...(......)...))))))))))))))))))))))).)))))))))))..
hsa-mir-548o	UGGUGAAAAUGUGUUGAUUGUAAUGGUUCCUAUUCUGAUCAAUAAACAUGGUUUGAGCCUAGUUACAAUGAUCUAAAAUUCACGGUCCAAAACUGCAGUUACUUUUGCACCAAC	..(((((.....(.(.(((((((((((((..(((.((.........)).)))..)))))..)))))))).).).....)))))..........(((((......))))).....
hsa-mir-1266	ACAGGUAGUGUCCCUCAGGGCUGUAGAACAGGGCUGGGAUUACUAAAGCCCUGUUCUAUGCCCUGAGGGACACUGAGCAUGUCA	(((..((((((((((((((((.(((((((((((((((.....))..)))))))))))))))))))))))))))))....)))..
hsa-mir-1267	CUCCCAAAUCUCCUGUUGAAGUGUAAUCCCCACCUCCAGCAUUGGGGAUUACAUUUCAACAUGAGAUUUGGAUGAGGA	((((((((((((.(((((((((((((((((((..........))))))))))))))))))).)))))))))..)))..
hsa-mir-1268a	UAGCCGGGCGUGGUGGUGGGGGCCUGUGGUCCCAGCUACUUUGGAGGCUGAG	(((((...((.((((((.((((((...)))))).)))))).))..)))))..
hsa-mir-1269a	UGGAUUGCCUAGACCAGGGAAGCCAGUUGGCAUGGCUCAGUCCAAGUCUGACCACCUGAGGAAUGCCUGGACUGAGCCGUGCUACUGGCUUCCCUGGUCUCCAGC	((((.......((((((((((((((((.((((((((((((((((.((....((......))...)).))))))))))))))))))))))))))))))))))))..
hsa-mir-1270	CACAGAGUUAUACUGGAGAUAUGGAAGAGCUGUGUUGGGUAUAAGUAACAGGCUUUUCUUUAUCUUCUAUGUGGCUCUUUGCA	((.(((((((((..(((((((.(((((((((.(((((........)))))))))))))).)))))))..))))))))).))..
hsa-mir-1272	CCAGAUCAGAUCUGGGUGCGAUGAUGAUGGCAGCAAAUUCUGAAAACGUGCUCAGUGUCUUUAUAACAGGAAAGCCGUAAACUUAGAAAUGUAGGCUGCAGCUCGUGUGCUCUGUGGUCUGGGCUGGUA	((((..((((((.((((((.((((.....(((((...((((((..(((.(((...(((.......)))....))))))....))))))......)))))...))))))))))...))))))..))))..
hsa-mir-1273a	UGAGGCAGGAGAAUUGCUUGAACCCGGGUGGUGGAGGUUGCAGUGAGCCAAGAUUGCGCCACUGCACUCCAGCCUGGGCGACAAAGCAAGACUCUUUCUUGGA	.((((.(((((..((((((...(((((((..(((((..(((((((.((((....)).))))))))))))))))))))).....))))))..)))))))))...
hsa-mir-548h-1	UCUGUCCAUUAGGUGGGUGCAAAAGUAAUCGCGGUUUUUGUCAUUACUUUUAAUGGUAAAAACUGGAAUUACUUUUGCACUGACCUAAUAUUAAGCCAGAUA	.((....(((((((.((((((((((((((..(((((((((((((((....)))))))))))))))..)))))))))))))).)))))))....)).......
hsa-mir-548h-2	GUAUUAGGUUGGUGCAAAAGUAAUCGCGGUUUUUGUCAUUACUUUCAAUGGCAAACACCACAAUUACUUUUGCACCAACCUAAUAUAA	((((((((((((((((((((((((.(.(((.(((((((((......))))))))).))).).))))))))))))))))))))))))..
hsa-mir-548h-3	UCUGAUUCUGCAUGUAUUAGGUUGGUGCAAAAGUAAUCGCGGUUUUUGUCAUUGAAAGUAAUAGCAAAAACUGCAAUUACUUUUGCACCAACCUAAAAGUAGUCACUGUCUUCAGAUA	(((((..((((.....(((((((((((((((((((((.(((((((((((.((((....)))).))))))))))).)))))))))))))))))))))..)))).........)))))..
hsa-mir-548h-4	GCUAUUAGGUUGGUGCAAAAGUAAUCGCGGUUUUUGUCAUUACUUUAAUUACUUUACGUUUCAUUAAUGACAAAAACCGCAAUUACUUUUGCACCAACCUAAUACUUGCUA	(((((((((((((((((((((((((.((((((((((((((((....(((........)))....)))))))))))))))).)))))))))))))))))))))))...))..
hsa-mir-1275	CCUCUGUGAGAAAGGGUGUGGGGGAGAGGCUGUCUUGUGUCUGUAAGUAUGCCAAACUUAUUUUCCCCAAGGCAGAGGGA	(((((((...........((((((((((((...((((......))))...))).......)))))))))..)))))))..
hsa-mir-1276	CCCCAGCUAGGUAAAGAGCCCUGUGGAGACACCUGGAUUCAGAGAACAUGUCUCCACUGAGCACUUGGGCCUUGAUGGCGGCU	(((((...((((.(((.((.(.(((((((((((((....))).)....))))))))).).)).)))..))))...))).))..
hsa-mir-302e	UUGGGUAAGUGCUUCCAUGCUUCAGUUUCCUUACUGGUAAGAUGGAUGUAGUAAUAGCACCUACCUUAUAGA	..(((((.((((((((((...(((((......)))))....))))).........))))).)))))......
hsa-mir-302f	UCUGUGUAAACCUGGCAAUUUUCACUUAAUUGCUUCCAUGUUUAUAAAAGA	(((.(((((((..(((((((.......))))))).....)))))))..)))
hsa-mir-1277	ACCUCCCAAAUAUAUAUAUAUAUGUACGUAUGUGUAUAUAAAUGUAUACGUAGAUAUAUAUGUAUUUUUGGUGGGUUU	((((.(((((.((((((((((((.(((((((((((......))))))))))).)))))))))))).))))).))))..
hsa-mir-548i-1	CAGAUGGCUCUGAAGUUUGCACCCUAUUAGGUUGGUGCAAAAGUAAUUGCGGAUUUUGCCAUUAAAAGUAAUGGCAAAAAUAGCAAUUAUUUUUGUACCAGCCUAGUAUCUUUUCUCCUUCUACCAAACUUUGUCCCUGAGCCAUCUCA	.((((((((((((((((((.....((((((((((((((((((((((((((...(((((((((((....)))))))))))...))))))))))))))))))))))))))................))))))))).....)))))))))..
hsa-mir-548i-2	UAGAUGGCUCCGAAGUUUGCAUCCUAUUAGUUUGGUGCAAAAGUAAUUGCGGAUUUUGCCAUUAAAAGUAAUGGCAAAAAUAGCAAUUAUUUUUGUACCAGCCUAGUAUCUUUUCUCCUUCUAACAAAGUUCGUCCCUGAUCCAUCUCA	.((((((.((((((.((((.....((((((.(((((((((((((((((((...(((((((((((....)))))))))))...))))))))))))))))))).))))))................)))).)))).....)).))))))..
hsa-mir-548i-3	CAGAUGGCUCCGAAGUUUACAUCCUAUUAGGUUUGUGCAAAAGUAAUUGCGGAUUUUGCCAUUAAAAGUAAUGGCAAAAAUAGCAAUUAUUUUUGUACCAGCCUAGUAUCUUUUCUCCUUCUACCAAACUUUGUCCCUGAGCCAUCUCA	.(((((((((((((((((......(((((((((.((((((((((((((((...(((((((((((....)))))))))))...)))))))))))))))).))))))))).................)))))))).....)))))))))..
hsa-mir-548i-4	AGGUUGGUGCAAAAGUAAUUGCGGAUUUUGCCAUACUUUUAACGGCAAAAACCACAAAUAUUAUUGCACCAACCUAU	((((((((((((.((((.(((.((.(((((((...........))))))).)).))).)))).))))))))))))..
hsa-mir-1278	AUUUGCUCAUAGAUGAUAUGCAUAGUACUCCCAGAACUCAUUAAGUUGGUAGUACUGUGCAUAUCAUCUAUGAGCGAAUAG	(((((((((((((((((((((((((((((.(((..(((.....)))))).)))))))))))))))))))))))))))))..
hsa-mir-1279	AUAUUCACAAAAAUUCAUAUUGCUUCUUUCUAAUGCCAAGAAAGAAGAGUAUAAGAACUUCC	.............((((((((.(((((((((.......))))))))))))))..))).....
hsa-mir-1281	AGGGGGCACCGGGAGGAGGUGAGUGUCUCUUGUCGCCUCCUCCUCUCCCCCCUU	((((((....((((((((((((..........))))))))))))...)))))).
hsa-mir-1282	CCUUCUUCUCGUUUGCCUUUUUCUGCUUCUGCUGCAUGAUCUCCGAGUCCCUGGGGGUAGAGAUGAUGGGGCACUGGGAGGUACCAGAGGGCAAAAAGGAC	((((.......((((((((((..((((((((((.(((.(((((..(.(((...))).).))))).))).)))....)))))))..))))))))))))))..
hsa-mir-1283-2	CUCAAGCUGUGAGUCUACAAAGGAAAGCGCUUUCUGUUGUCUGAAAGAAAAGAAAUCGCUUCCCUUUGGAGUGUUACGGUUUGAGAA	((((((((((((..((.((((((.(((((.(((((....(((...)))..))))).))))).)))))).))..))))))))))))..
hsa-mir-1284	AUUUUGAUAUAUAAGCCAGUUUAAUGUUUUCUAUACAGACCCUGGCUUUUCUUAAAUUUUAUAUAUUGGAAAGCCCAUGUUUGUAUUGGAAACUGCUGGUUUCUUUCAUACUGAAAAUCU	............((((((((.....((((((.((((((((...((((((((................))))))))...)))))))).)))))).)))))))).(((((...)))))....
hsa-mir-1292	CCUGGGAACGGGUUCCGGCAGACGCUGAGGUUGCGUUGACGCUCGCGCCCCGGCUCCCGUUCCAGG	(((((.((((((..((((..(.(((.((((((.....))).))))))).))))..)))))))))))
hsa-mir-1252	AGAAAGAAGGAAAUUGAAUUCAUUUAGAAAAGAGAAUUCCAAAUGAGCUUAAUUUCCUUUUUUCU	(((((((((((((((((.(((((((.(((.......))).))))))).)))))))))))))))))
hsa-mir-1255b-1	UACGGAUGAGCAAAGAAAGUGGUUUCUUAAAAUGGAAUCUACUCUUUGUGAAGAUGCUGUGAA	(((((((..(((((((..((((.((((......)))).)))))))))))....)).)))))..
hsa-mir-1255b-2	UCUUACGGAUGAGCAAAGAAAGUGGUUUGCGCCUCAAGAAACCACUUUCUUUGCUCAUCCAUAAGGA	(((((.((((((((((((((((((((((..........)))))))))))))))))))))).))))).
hsa-mir-664a	GAACAUUGAAACUGGCUAGGGAAAAUGAUUGGAUAGAAACUAUUAUUCUAUUCAUUUAUCCCCAGCCUACAAAAUGAAAAAA	...((((......((((.((((...(((.(((((((((.......))))))))).))))))).)))).....))))......
hsa-mir-1306	GUGAGCAGUCUCCACCACCUCCCCUGCAAACGUCCAGUGGUGCAGAGGUAAUGGACGUUGGCUCUGGUGGUGAUGGACAGUCCGA	....((.((((.(((((((......((.((((((((.((.(.....).)).)))))))).))...)))))))..)))).))....
hsa-mir-1307	CAUCAAGACCCAGCUGAGUCACUGUCACUGCCUACCAAUCUCGACCGGACCUCGACCGGCUCGUCUGUGUUGCCAAUCGACUCGGCGUGGCGUCGGUCGUGGUAGAUAGGCGGUCAUGCAUACGAAUUUUCAGCUCUUGUUCUGGUGAC	(((((.(((..(((((((((..(((.((((((((.(.(((.(((((((.((.((.((((.(((..((......))..))).)))))).))..))))))).))).).))))))))...)))...))...)))))))...))).)))))..
hsa-mir-513b	GUGUACAGUGCCUUUCACAAGGAGGUGUCAUUUAUGUGAACUAAAAUAUAAAUGUCACCUUUUUGAGAGGAGUAAUGUACAGCA	.((((((.(((.((((.((((((((((.(((((((((........))))))))).)))))))))).)))).))).))))))...
hsa-mir-513c	GCGUACAGUGCCUUUCUCAAGGAGGUGUCGUUUAUGUGAACUAAAAUAUAAAUUUCACCUUUCUGAGAAGAGUAAUGUACAGCA	(((((((.(((.(((((((.(((((((..((((((((........))))))))..))))))).))))))).))).))))).)).
hsa-mir-1321	ACAUUAUGAAGCAAGUAUUAUUAUCCCUGUUUUACAAAUAAGGAAAUAAACUCAGGGAGGUGAAUGUGAUCAAAGAUAG	......(((.(((....((((..((((((.((((............))))..)))))).)))).)))..))).......
hsa-mir-1197	ACUUCCUGGUAUUUGAAGAUGCGGUUGACCAUGGUGUGUACGCUUUAUUUGUGACGUAGGACACAUGGUCUACUUCUUCUCAAUAUCA	......(((((((.(((((...(((.(((((((.(((.(((((.........).))))..)))))))))).))))))))..)))))))
hsa-mir-1324	CCUGAAGAGGUGCAUGAAGCCUGGUCCUGCCCUCACUGGGAACCCCCUUCCCUCUGGGUACCAGACAGAAUUCUAUGCACUUUCCUGGAGGCUCCA	(((...((((((((((((..(((.((.(((((.....(((((.....)))))...)))))...)))))..))).))))))))).....))).....
hsa-mir-1469	CUCGGCGCGGGGCGCGGGCUCCGGGUUGGGGCGAGCCAACGCCGGGG	(((((((((((((....))))))((((......))))..))))))).
hsa-mir-1470	GCCCUCCGCCCGUGCACCCCGGGGCAGGAGACCCCGCGGGACGCGCCGAGGUAGGGGGGAC	.((((((((((((((.(((((((((....).))))).)))..))).)).))).))))))..
hsa-mir-1537	ACAGCUGUAAUUAGUCAGUUUUCUGUCCUGUCCACACAGAAAACCGUCUAGUUACAGUUGU	((((((((((((((.(.(((((((((.........))))))))).).))))))))))))))
hsa-mir-1538	GGGAACAGCAGCAACAUGGGCCUCGCUUCCUGCCGGCGCGGCCCGGGCUGCUGCUGUUCCU	(((((((((((((.(.((((((.((((.......)))).)))))).).)))))))))))))
hsa-mir-1539	GGCUCUGCGGCCUGCAGGUAGCGCGAAAGUCCUGCGCGUCCCAGAUGCCC	(((((((.(((.((((((..((......)))))))).))).)))).))).
hsa-mir-103b-1	UCAUAGCCCUGUACAAUGCUGCUUGAUCCAUAUGCAACAAGGCAGCACUGUAAAGAAGCCGA	.....((.((.((((.((((((((...............)))))))).)))).))..))...
hsa-mir-103b-2	UCAUAGCCCUGUACAAUGCUGCUUGACCUGAAUGCUACAAGGCAGCACUGUAAAGAAGCUGA	...((((.((.((((.((((((((...............)))))))).)))).))..)))).
hsa-mir-320d-1	UUCUCGUCCCAGUUCUUCCCAAAGUUGAGAAAAGCUGGGUUGAGAGGA	((((((.(((((((.(((.((....)).))).))))))).))))))..
hsa-mir-320c-2	CUUCUCUUUCCAGUUCUUCCCAGAAUUGGGAAAAGCUGGGUUGAGAGGGU	((((((..(((((((.((((((....)))))).)))))))..))))))..
hsa-mir-320d-2	UUCUCUUCCCAGUUCUUCUUGGAGUCAGGAAAAGCUGGGUUGAGAGGA	(((((..(((((((.((((((....)))))).)))))))..)))))..
hsa-mir-1825	AGAGACUGGGGUGCUGGGCUCCCCUAGACUAGGACUCCAGUGCCCUCCUCUCC	.((((..(((((((((((.(((.........))).)))))))))))..)))).
hsa-mir-1827	UCAGCAGCACAGCCUUCAGCCUAAAGCAAUGAGAAGCCUCUGAAAGGCUGAGGCAGUAGAUUGAAU	((((....((.((((.((((((....((..(((....)))))..)))))))))).))...))))..
hsa-mir-1909	CAUCCAGGACAAUGGUGAGUGCCGGUGCCUGCCCUGGGGCCGUCCCUGCGCAGGGGCCGGGUGCUCACCGCAUCUGCCCC	....((((....((((((((((((((.(((((.(.(((.....))).).))))).))).)))))))))))..))))....
hsa-mir-1910	UGUCCCUUCAGCCAGUCCUGUGCCUGCCGCCUUUGUGCUGUCCUUGGAGGGAGGCAGAAGCAGGAUGACAAUGAGGGCAA	....((((((....(((((((..(((((.(((((............))))).)))))..))))))).....))))))...
hsa-mir-1911	UCGGCAUCUGCUGAGUACCGCCAUGUCUGUUGGGCAUCCACAGUCUCCCACCAGGCAUUGUGGUCUCCGCUGACGCUUUG	..(((.((.((.(((.(((((.(((((((.((((...(....)...)))).))))))).)))))))).)).)).)))...
hsa-mir-1912	CUCUAGGAUGUGCUCAUUGCAUGGGCUGUGUAUAGUAUUAUUCAAUACCCAGAGCAUGCAGUGUGAACAUAAUAGAGAUU	(((((..((((.(.(((((((((..(((.((((.(.......).)))).)))..))))))))).).))))..)))))...
hsa-mir-1913	ACCUCUACCUCCCGGCAGAGGAGGCUGCAGAGGCUGGCUUUCCAAAACUCUGCCCCCUCCGCUGCUGCCAAGUGGCUGGU	(((.((((....((((((.(((((..((((((..(((....)))...))))))..))))).))))))....))))..)))
hsa-mir-1915	UGAGAGGCCGCACCUUGCCUUGCUGCCCGGGCCGUGCACCCGUGGGCCCCAGGGCGACGCGGCGGGGGCGGCCCUAGCGA	..((.((((((.(((((((.((.((((((((((..((....)).)))))..))))).)).))))))))))))))).....
hsa-mir-1972-1	UAUAGGCAUGUGCCACCACACCUGGCUUAAAUGUGUCAUUUAAAAAUUCAGGCCAGGCACAGUGGCUCAUGCCUGUA	((((((((((.(((((....((((((((.(((.............))).))))))))....))))).))))))))))
hsa-mir-1976	GCAGCAAGGAAGGCAGGGGUCCUAAGGUGUGUCCUCCUGCCCUCCUUGCUGU	((((((((((.((((((((.((......).).)).)))))).))))))))))
hsa-mir-2052	CUGUUUUGAUAACAGUAAUGUCCCUUUAGUUCAAAGUUACCAGCUAUCAAAACAA	.((((((((((...(((((................)))))....)))))))))).
hsa-mir-2053	CUUGCCAUGUAAAUACAGAUUUAAUUAACAUUUGCAACCUGUGAAGAUGCAAAACUUUAAGUGUUAAUUAAACCUCUAUUUACAUAGCAAG	(((((.(((((((((.((.(((((((((((((((((..((....)).)))))........)))))))))))).)).))))))))).)))))
hsa-mir-2054	CUGUAAUAUAAAUUUAAUUUAUUCUCUAUCAUUAAAAAAUGUAUUACAG	((((((((((..((((((............))))))...))))))))))
hsa-mir-2110	CAGGGGUUUGGGGAAACGGCCGCUGAGUGAGGCGUCGGCUGUGUUUCUCACCGCGGUCUUUUCCUCCCACUCUUG	(((((((..(((((((.((((((((((.((.(((.....))).)).))))..)))))).)))))))..)))))))
hsa-mir-2114	CCUCCAUGCUCCUAGUCCCUUCCUUGAAGCGGUCGGAUAAUCACAUGACGAGCCUCAAGCAAGGGACUUCAAGCUGGUGG	((.(((.(((...((((((((.(((((.((.((((..........))))..)).))))).))))))))...)))))).))
hsa-mir-2115	ACUGUCAUCCCACUGCUUCCAGCUUCCAUGACUCCUGAUGGAGGAAUCACAUGAAUUCAUCAGAAUUCAUGGAGGCUAGAAGCAGUAUGAGGAUCAUUUA	......(((((((((((((.(((((((((((...((((((((.............))))))))...))))))))))).))))))))..).))))......
hsa-mir-2116	GACCUAGGCUAGGGGUUCUUAGCAUAGGAGGUCUUCCCAUGCUAAGAAGUCCUCCCAUGCCAAGAACUCCCAGACUAGGA	..(((((.((.(((((((((.((((.(((((.((((.........)))).))))).)))).))))))))).)).))))).
hsa-mir-2117	GCUCUGAUUUACUUCUGUCCGGCAUGGUGAACAGCAGGAUUGGCUGUAGCUGUUCUCUUUGCCAAGGACAGAUCUGAUCU	.....((((....(((((((((((.((.(((((((((......))...))))))).)).))))..)))))))...)))).
hsa-mir-548q	AUAUUAGGCUGGUGCAAAAGUAAUGGCGGUUUUUGCCAUUACUUUUCAUUUUUACCAUUAAAAGUAAUGGCAAAAAGCAUGAUUACUUUUUCACCAACCU	.....(((.(((((.(((((((((.(.(.(((((((((((((((((.((.......)).))))))))))))))))).).).))))))))).))))).)))
hsa-mir-2276	GUGUUCUUCCAGUCCGCCCUCUGUCACCUUGCAGACGGCUUUCUCUCCGAAUGUCUGCAAGUGUCAGAGGCGAGGAGUGGCAGCUGCAU	((((.((.(((.(((.(((((((.(((.(((((((((...(((.....))))))))))))))).)))))).).))).))).))..))))
hsa-mir-2278	GUGCUGCAGGUGUUGGAGAGCAGUGUGUGUUGCCUGGGGACUGUGUGGACUGGUAUCACCCAGACAGCUUGCACUGACUCCAGACCCUGCCGUCAU	..((.(((((.(((((((..((((((..((((.(((((((((((....)).))..)).))))).))))..)))))).))))).))))))).))...
hsa-mir-2681	GCCCCCUUUUCACGCAUUUGUGUUUUACCACCUCCAGGAGACUGCCCAAAGACUCUUCAGUAUCAUGGAGUUGGUAAAGCACAGAUGCAUGAAUAAUUCAACGUG	........((((.(((((((((((((((((.(((((.((.((((.............)))).)).))))).))))))))))))))))).))))............
hsa-mir-2682	ACCUUCCUGAAAGAGGUUGGGGCAGGCAGUGACUGUUCAGACGUCCAAUCUCUUUGGGACGCCUCUUCAGCGCUGUCUUCCCUGCCUCUGCCUUUAGGACGAGUCUCAAA	(((.(((((((((((((.((((.((((((((.(((...((.(((((..........))))).))...))))))))))))))).))))))...))))))).).))......
hsa-mir-711	ACUGACUUUGAGUCUCUCCUCAGGGUGCUGCAGGCAAAGCUGGGGACCCAGGGAGAGACGUAAGUGAGGGGAGAUG	.((.((((...(((((((((..((((.((.(((......))).)))))).)))))))))..)))).))........
hsa-mir-718	GGCCGCGGCGCGCAAGAUGGCGGCGGGCCCGGGCACCGCCCCUUCCGCCCCGCCGGGCGUCGCACGAGGC	.(((.((((((((..(.(((.((((((...((((...))))..))))))))).)..))).))).)).)))
hsa-mir-2861	GGCGCCUCUGCAGCUCCGGCUCCCCCUGGCCUCUCGGGAACUACAAGUCCCAGGGGGCCUGGCGGUGGGCGGCGGGCGGAAGAGGCGGGG	..(((((((...(((((.((((((((.(((((((.((((........)))).))))))).)).)).)))).).))))...)))))))...
hsa-mir-2909	GGUGUUAGGGCCAACAUCUCUUGGUCUUUCCCCUGUGGUCCCAAGAUGGCUGUUGCAACUUAACGCCAU	(((((((((..(((((((((((((.((.........))..)))))).)).)))))...)))))))))..
hsa-mir-3115	UCUGAAUAUGGGUUUACUAGUUGGUGGUGAAUUCAUGAGUCGCCAACUAUUAGGCCUUUAUGUCCAGA	((((.(((((((((((.((((((((((((....)))....))))))))).)))))))..)))).))))
hsa-mir-3116-1	CUUUAUUGAGUCCCUACUAUGUUCCAGGCACUGGGUAUCGUAGGUGCCUGGAACAUAGUAGGGACUCAAUAAAG	((((((((((((((((((((((((((((((((..........))))))))))))))))))))))))))))))))
hsa-mir-3116-2	UAUUGAGUCCCUACUAUGUUCCAGGCACCUACGAUACCCAGUGCCUGGAACAUAGUAGGGACUCAAUA	((((((((((((((((((((((((((((............))))))))))))))))))))))))))))
hsa-mir-3117	CCCUAAAGGGCCAGACACUAUACGAGUCAUAUAAGGGAAGGCAUUAUAGGACUCAUAUAGUGCCAGGUGUUUUGUGGG	((((((((.(((.(.(((((((.(((((.(((((.(.....).))))).))))).))))))).).))).))))).)))
hsa-mir-3118-2	CAUACUACAAUAAUUUUCAUAAUGCAAUCACACACAAUCACCGUGUGACUGCAUUAUGAAAAUUCUUCUAGUGUG	(((((((.((.(((((((((((((((.((((((.........)))))).))))))))))))))).)).)))))))
hsa-mir-3118-3	CAUACUACAAUAAUUUUCAUAAUGCAAUCACACACAAUCACCGUGUGACUGCAUUAUGAAAAUUCUUCUAGUGUG	(((((((.((.(((((((((((((((.((((((.........)))))).))))))))))))))).)).)))))))
hsa-mir-3119-1	AUUAACUCUGGCUUUUAACUUUGAUGGCAAAGGGGUAGCUAAACAAUCUAUGUCUUUGCCAUCAAAGUUAAAAGCCAUAGUUAAU	(((((((.(((((((((((((((((((((((((.((((.........)))).))))))))))))))))))))))))).)))))))
hsa-mir-3119-2	AUUAACUAUGGCUUUUAACUUUGAUGGCAAAGACAUAGAUUGUUUAGCUACCCCUUUGCCAUCAAAGUUAAAAGCCAGAGUUAAU	(((((((.((((((((((((((((((((((((...(((.........)))...)))))))))))))))))))))))).)))))))
hsa-mir-3120	GUCAUGUGACUGCCUGUCUGUGCCUGCUGUACAGGUGAGCGGAUGUUCUGCACAGCAAGUGUAGACAGGCAGACACAUGAC	((((((((.((((((((((((((.((((((.((((...........)))).)))))).)))))))))))))).))))))))
hsa-mir-3121	AAAUGGUUAUGUCCUUUGCCUAUUCUAUUUAAGACACCCUGUACCUUAAAUAGAGUAGGCAAAGGACAGAAACAUUU	.((((....(((((((((((((((((((((((((((...)))..))))))))))))))))))))))))....)))).
hsa-mir-3123	AUGGAUUUGAUUGAAUGAUUCUCCCAUUUCCACAUGGAGAGUGGAGCCCAGAGAAUUGUUUAAUCAUGUAUCCAU	((((((.((((((((((((((((....((((((.......))))))....))))))))))))))))...))))))
hsa-mir-3124	GCGGGCUUCGCGGGCGAAGGCAAAGUCGAUUUCCAAAAGUGACUUUCCUCACUCCCGUGAAGUCGGC	((.(((((((((((.(.(((.((((((.((((....)))))))))))))..).))))))))))).))
hsa-mir-548s	UUGCUGCAAAAAUAAUUGCAGUUUUUGCCAUUAUUUUUAAUAAUUAUAAUAAUGGCCAAAACUGCAGUUAUUUUUGCACCAA	(((.(((((((((((((((((((((.(((((((((............))))))))).))))))))))))))))))))).)))
hsa-mir-3126	AUGAUUAUAUGAGGGACAGAUGCCAGAAGCACUGGUUAUGAUUUGCAUCUGGCAUCCGUCACACAGAUAAUUAU	((((((((.((...(((.(((((((((.(((............))).))))))))).)))...)).))))))))
hsa-mir-3127	GGCCAGGCCCAUCAGGGCUUGUGGAAUGGGAAGGAGAAGGGACGCUUCCCCUUCUGCAGGCCUGCUGGGUGUGGCU	(((((.(((((.((((.(((((((((.((((((...........)))))).))))))))))))).))))).)))))
hsa-mir-3128	UUCCUCUGGCAAGUAAAAAACUCUCAUUUUCCUUAAAAAAUGAGAGUUUUUUACUUGCAAUAGGAA	(((((...((((((((((((((((((((((......))))))))))))))))))))))...)))))
hsa-mir-3129	GUACUUGGGCAGUAGUGUAGAGAUUGGUUUGCCUGUUAAUGAAUUCAAACUAAUCUCUACACUGCUGCCCAAGAGC	...((((((((((((((((((((((((((((..(........)..))))))))))))))))))))))))))))...
hsa-mir-3130-1	CUUGUCAUGUCUUACCCAGUCUCCGGUGCAGCCUGUUGUCAAGGCUGCACCGGAGACUGGGUAAGACAUGACAAG	((((((((((((((((((((((((((((((((((.......))))))))))))))))))))))))))))))))))
hsa-mir-3130-2	CUUGUCAUGUCUUACCCAGUCUCCGGUGCAGCCUUGACAACAGGCUGCACCGGAGACUGGGUAAGACAUGACAAG	((((((((((((((((((((((((((((((((((.......))))))))))))))))))))))))))))))))))
hsa-mir-3131	GAGUCGAGGACUGGUGGAAGGGCCUUUCCCCUCAGACCAAGGCCCUGGCCCCAGCUUCUUCUC	(((..((((.((((.((.((((((((((......))..))))))))..))))))))))..)))
hsa-mir-3132	GGUGGGAUGGGUAGAGAAGGAGCUCAGAGGACGGUGCGCCUUGUUUCCCUUGAGCCCUCCCUCUCUCAUCCCACC	(((((((((((.((((.(((.((((((.(((.((....)).....))).)))))))))..)))))))))))))))
hsa-mir-3133	CAGAAAUUGUAAAGAACUCUUAAAACCCAAUAGUAAAAAGACAACCUGUUGAGUUUUAAGAGUUCUUUAUAUAUUCUG	(((((..(((((((((((((((((((.((((((............)))))).)))))))))))))))))))..)))))
hsa-mir-3134	UGUAUCCAAUGUGUAGUCUUUUAUCCCUCACAUGGAGUAAAAUAUGAUGGAUAAAAGACUACAUAUUGGGUACA	((((((((((((((((((((((((((.(((.((........)).))).))))))))))))))))))))))))))
hsa-mir-3135a	UCACUUUGGUGCCUAGGCUGAGACUGCAGUGGUGCAAUCUCAGUUCACUGCAGCCUUGACCUCCUGGGCUCAGGUGA	((((((.((.(((((((..(((.(((((((((.((.......))))))))))).))).....)))))))))))))))
hsa-mir-466	GUGUGUGUAUAUGUGUGUUGCAUGUGUGUAUAUGUGUGUAUAUAUGUACACAUACACAUACACGCAACACACAUAUAUACAUGC	(((((((((((((((((((((.(((((((.((((((((........)))))))).))))))).)))))))))))))))))))))
hsa-mir-3136	AAUAUGAAACUGACUGAAUAGGUAGGGUCAUUUUUCUGUGACUGCACAUGGCCCAACCUAUUCAGUUAGUUCCAUAUU	.(((((.((((((((((((((((.((((((......((((....)))))))))).)))))))))))))))).))))).
hsa-mir-544b	GGAAUUUUGUUAAAAUGCAGAAUCCAUUUCUGUAGCUCUGAGACUAGACCUGAGGUUGUGCAUUUCUAACAAAGUGCC	((.((((((((((((((((.((((((..(((((..(...)..)).)))..)).)))).))))))).))))))))).))
hsa-mir-3137	UACAGGUCUGUAGCCUGGGAGCAAUGGGGUGUAUGGUAUAGGGGUAGCCUCGUGCUCCUGGGCUACAAACCUGUA	(((((((.(((((((((((((((.((((((.(((.........)))))))))))))))))))))))).)))))))
hsa-mir-3138	CCCUCCUCGGCACUUCCCCCACCUCACUGCCCGGGUGCCCACAAGACUGUGGACAGUGAGGUAGAGGGAGUGCCGAGGAGGG	(((((((((((((((((.(.((((((((((((((............))).)).))))))))).).)))))))))))))))))
hsa-mir-3139	GGCUCAGAGUAGGAGCUCAACAGAUGCCUGUUGACUGAAUAAUAAACAGGUAUCGCAGGAGCUUUUGUUAUGUGCC	(((.((...(((((((((....((((((((((............))))))))))....)))))))))...)).)))
hsa-mir-3140	CCUCUUGAGGUACCUGAAUUACCAAAAGCUUUAUGUAUUCUGAAGUUAUUGAAAAUAAGAGCUUUUGGGAAUUCAGGUAGUUCAGGAGUG	.((((((((.(((((((((..(((((((((((.(((.(((..........))).))))))))))))))..))))))))).))))))))..
hsa-mir-548t	AGGGUGGUGCAAAAGUGAUCGUGGUUUUUGCAAUUUUUUAAUGACAAAAACCACAAUUACUUUUGCACCAACCU	(((.(((((((((((((((.((((((((((..(((....)))..)))))))))).))))))))))))))).)))
hsa-mir-3141	UCACCCGGUGAGGGCGGGUGGAGGAGGAGGGUCCCCACCAUCAGCCUUCACUGGGACGGGA	...((((((((((((.(((((.((.(((...))))).))))).))))))))))))......
hsa-mir-3142	UUCAGAAAGGCCUUUCUGAACCUUCAGAAAGGCUGCUGAAUCUUCAGAAAGGCCUUUCUGAACCUUCAGAAAGGCUGCUGAA	(((((...((((((((((((..((((((((((((.((((....))))...))))))))))))..)))))))))))).)))))
hsa-mir-3143	UAGAUAACAUUGUAAAGCGCUUCUUUCGCGGUUGGGCUGGAGCAACUCUUUACAAUGUUUCUA	((((.((((((((((((.(...((((.((......)).))))...).))))))))))))))))
hsa-mir-548u	AUUAGGAUGGUGCAAAAGUAAUGUGGUUUUUUUCUUUACUUUUAAUGGCAAAGACUGCAAUUACUUUUGCGCCAACCUAAU	((((((.((((((((((((((((((((((((.((.(((....))).)).))))))))).))))))))))))))).))))))
hsa-mir-3144	AACUACACUUUAAGGGGACCAAAGAGAUAUAUAGAUAUCAGCUACCUAUAUACCUGUUCGGUCUCUUUAAAGUGUAGUU	.(((((((((((((((((((.((.((.(((((((...........))))))).)).)).))))))))))))))))))).
hsa-mir-3145	UAUAUGAGUUCAACUCCAAACACUCAAAACUCAUUGUUGAAUGGAAUGAGAUAUUUUGAGUGUUUGGAAUUGAACUCGUAUA	(((((((((((((.(((((((((((((((((((((.(.....).))))))...))))))))))))))).)))))))))))))
hsa-mir-1273c	UGCAGCCUGGGCGACAAAACGAGACCCUGUCUUUUUUUUUUUCUGAGACAGAGUCUCGUUCUGUUGCCCAAGCUGGA	..((((.(((((((((.((((((((.(((((((...........))))))).)))))))).))))))))).))))..
hsa-mir-3146	GCUAAGUCCCUUCUUUCUAUCCUAGUAUAACUUGAAGAAUUCAAAUAGUCAUGCUAGGAUAGAAAGAAUGGGACUUGGC	((((((((((((((((((((((((((((.(((((((...))))...))).)))))))))))))))))).))))))))))
hsa-mir-3147	GUCCGGGUUGGGCAGUGAGGAGGGUGUGACGCCGCGAAGUGCACCUCGCCCUUGUCCAACUCGGAC	(((((((((((((((.(.((.(((.(((.(((......))))))))).))))))))))))))))))
hsa-mir-548v	AAUACUAGGUUUGAGCAAAAGUAAUUGCGGUUUUGCCAUCAUGCCAAAAGCUACAGUUACUUUUGCACCAGCCUAAUAUU	.(((.((((((.(.(((((((((((((.((((((((......))..)))))).))))))))))))).).)))))).))).
hsa-mir-3149	AUACAUACAUGUACACACACAUGUCAUCCACACACAUACAUAUAUAUAUGUUUGUAUGGAUAUGUGUGUGUAUGUGUGUGUAU	(((((((((((((((((((((((((....(((.(((((........))))).)))...)))))))))))))))))))))))))
hsa-mir-3150a	GGGAAGCAGGCCAACCUCGACGAUCUCCUCAGCACCUGAACGCCAAGGCUGGGGAGAUCCUCGAGGUUGGCCUGCUUUCC	((((((((((((((((((((.((((((((((((.(.((.....)).))))))))))))).))))))))))))))))))))
hsa-mir-3151	GGGGUGAUGGGUGGGGCAAUGGGAUCAGGUGCCUCAAAGGGCAUCCCACCUGAUCCCACAGCCCACCUGUCACCCC	(((((((((((((((.(..(((((((((((((((....)))).....)))))))))))..))))))))))))))))
hsa-mir-3152	GUGCAGAGUUAUUGCCUCUGUUCUAACACAAGACUAGGCUUCCCUGUGUUAGAAUAGGGGCAAUAACUCUGCAC	((((((((((((((((((((((((((((((.(..........).))))))))))))))))))))))))))))))
hsa-mir-3153	GACAAAUUUUAAAUGUCCCUGUCCCCUUCCCCCCAAUUAAAGUAGAUUGGGGGAAAGCGAGUAGGGACAUUUAAAAUUUGUU	(((((((((((((((((((((.(.((((.(((((((((......))))))))).))).).))))))))))))))))))))))
hsa-mir-3074	GCUCGACUCCUGUUCCUGCUGAACUGAGCCAGUGUGUAAAAUGAGAACUGAUAUCAGCUCAGUAGGCACCGGAGGGCGGGU	(((((.((((.((.((((((((.((((..((((.............))))...)))).)))))))).)).))))..)))))
hsa-mir-3154	GGCCCCUCCUUCUCAGCCCCAGCUCCCGCUCACCCCUGCCACGUCAAAGGAGGCAGAAGGGGAGUUGGGAGCAGAGAGGGGACC	((((((((..(((..((((((((((((.((.....(((((.(......)..))))).)))))))))))).))))))))))).))
hsa-mir-3155a	UCCGGGCAUCACCUCCCACUGCAGAGCCUGGGGAGCCGGACAGCUCCCUUCCCAGGCUCUGCAGUGGGAACUGAUGCCUGGA	(((((((((((..((((((((((((((((((((((..(((....)))))))))))))))))))))))))..)))))))))))
hsa-mir-3158-1	AUUCAGGCCGGUCCUGCAGAGAGGAAGCCCUUCUGCUUACAGGUAUUGGAAGGGCUUCCUCUCUGCAGGACCGGCCUGAAU	(((((((((((((((((((((((((((((((((((((....)))...))))))))))))))))))))))))))))))))))
hsa-mir-3158-2	AUUCAGGCCGGUCCUGCAGAGAGGAAGCCCUUCCAAUACCUGUAAGCAGAAGGGCUUCCUCUCUGCAGGACCGGCCUGAAU	(((((((((((((((((((((((((((((((((...............)))))))))))))))))))))))))))))))))
hsa-mir-3159	CCAAAGUCCUAGGAUUACAAGUGUCGGCCACGGGCUGGGCACAGUGGCUCACGCCUGUAAUCCCAGCAUUUUGG	(((((((.((.((((((((.((((.((((((.(((...)).).)))))).)))).)))))))).)).)))))))
hsa-mir-3160-1	GGACCUGCCCUGGGCUUUCUAGUCUCAGCUCUCCUCCAGCUCAGCUGGUCAGGAGAGCUGAGACUAGAAAGCCCAGGGCAGGUUC	((((((((((((((((((((((((((((((((((((((((...)))))..)))))))))))))))))))))))))))))))))))
hsa-mir-3160-2	ACCUGCCCUGGGCUUUCUAGUCUCAGCUCUCCUGACCAGCUGAGCUGGAGGAGAGCUGAGACUAGAAAGCCCAGGGCAGGU	(((((((((((((((((((((((((((((((((..(((((...))))))))))))))))))))))))))))))))))))))
hsa-mir-3162	CUGACUUUUUUAGGGAGUAGAAGGGUGGGGAGCAUGAACAAUGUUUCUCACUCCCUACCCCUCCACUCCCCAAAAAAGUCAG	(((((((((((.((((((.((.((((((((((...(((......)))...)))))))))).)).)))))).)))))))))))
hsa-mir-3163	UUCCUCAUCUAUAAAAUGAGGGCAGUAAGACCUUCCUUCCUUGUCUUACUACCCCCAUUUUAUAGAUGAGGAA	((((((((((((((((((.(((.((((((((...........)))))))).))).))))))))))))))))))
hsa-mir-3164	CUUGGAAACUGUGACUUUAAGGGAAAUGGCGCACAGCAGACCCUGCAAUCAUGCCGUUUUGCUUGAAGUCGCAGUUUCCCAGG	((.((((((((((((((((((.(((((((((....((((...)))).....))))))))).)))))))))))))))))).)).
hsa-mir-3165	CCGGUGGCAAGGUGGAUGCAAUGUGACCUCAACUCUUGGUCCUCUGAGGUCACAUUGUAUCCACCUUACCACUGG	(((((((.((((((((((((((((((((((((((...)))....))))))))))))))))))))))).)))))))
hsa-mir-3166	AAAUUUUUUUGAGGCCAGUAGGCAUUGUCUGCGUUAGGAUUUCUGUAUCAUCCUCCUAACGCAGACAAUGCCUACUGGCCUAAGAAAAAUUU	.(((((((((.((((((((((((((((((((((((((((..............)))))))))))))))))))))))))))).))))))))).
hsa-mir-1260b	UCUCCGUUUAUCCCACCACUGCCACCAUUAUUGCUACUGUUCAGCAGGUGCUGCUGGUGGUGAUGGUGAUAGUCUGGUGGGGGCGGUGG	...((((...(((((((((((.((((((((((((.......((((((...)))))))))))))))))).))))..)))))))))))...
hsa-mir-3167	GGCUGUGGAGGCACCAGUAUUUCUGAAAUUCUUUUUUCUGAAAUUCUUCAGGAAGGAUUUCAGAAAUACUGGUGUCCCGACAGCC	((((((((.(((((((((((((((((((((((...(((((((....)))))))))))))))))))))))))))))))).))))))
hsa-mir-3168	AAGAUCAUGAGUUCUACAGUCAGACAGCCUGAGUUGGAGGCUCAUCUUCACUUCUUGCUGUGUGACCCUGGGCCAGUGACUU	.((.((((..((((....((((.(((((..(((.(((((......))))).)))..))))).))))...))))..)))))).
hsa-mir-3170	CUGGUAACACUGGGGUUCUGAGACAGACAGUGUUAGCUCCAGAAGCAUUGCCUGUCUUAGAACCCCUAUGUUACCAG	(((((((((..(((((((((((((((.(((((((.........))))))).)))))))))))))))..)))))))))
hsa-mir-3171	UAUAUAUAGAGAUGUAUGGAAUCUGUAUAUAUCUAUAUAUAUGUGUAUAUAUAGAUUCCAUAAAUCUAUAUAUG	((((((((((....((((((((((((((((((.(((....))).))))))))))))))))))..))))))))))
hsa-mir-3173	UCCCUGCCCUGCCUGUUUUCUCCUUUGUGAUUUUAUGAGAACAAAGGAGGAAAUAGGCAGGCCAGGGA	((((((.(((((((((((((((((((((..((....))..))))))))))))))))))))).))))))
hsa-mir-1193	GUAGCUGAGGGGAUGGUAGACCGGUGACGUGCACUUCAUUUACGAUGUAGGUCACCCGUUUGACUAUCCACCAGCGCC	...((((.(.(((((((((((.((((((.((((..((......)))))).)))))).)))).))))))).)))))...
hsa-mir-323b	UGGUACUCGGAGGGAGGUUGUCCGUGGUGAGUUCGCAUUAUUUAAUGAUGCCCAAUACACGGUCGACCUCUUUUCGGUAUCA	((((((.(((((((((((((.(((((........(((((((...)))))))......))))).)))))))))))))))))))
hsa-mir-3118-4	CAUACUACAAUAAUUUUCAUAAUGCAAUCACACACAAUCACCGUGUGACUGCAUUAUGAAAAUUCUUCUAGUGUG	(((((((.((.(((((((((((((((.((((((.........)))))).))))))))))))))).)).)))))))
hsa-mir-3174	GUUACCUGGUAGUGAGUUAGAGAUGCAGAGCCCUGGGCUCCUCAGCAAACCUACUGGAUCUGCAUUUUAAUUCACAUGCAUGGUAAU	((((((..((((((((((.((((((((((.((.((((............))))..)).))))))))))))))))).)))..))))))
hsa-mir-3175	CCUGGGGGGCGGGGAGAGAACGCAGUGACGUCUGGCCGCGUGCGCAUGUCGGGCGCUUUCUCCUCCCCCUACCCAGG	(((((((((.(((((((((.(((..((((((.((........)).)))))).))).))))))))).)))..))))))
hsa-mir-3176	UGGCCUCUCCAGUCUGCAGCUCCCGGCAGCCUCGGGCCACACUCCCGGGAUCCCCAGGGACUGGCCUGGGACUACCGGGGGUGGCGGCCG	.((((..........((.((((((((.((.(((((((((...(((((((...))).)))).))))))))).)).)))))))).)))))).
hsa-mir-3177	CCACGUGCCAUGUGUACACACGUGCCAGGCGCUGUCUUGAGACAUUCGCGCAGUGCACGGCACUGGGGACACGUGGCACUGG	(((.(((((((((((...((.(((((..(((((((..(((.....))).)))))))..)))))))...))))))))))))))
hsa-mir-3178	GAGGCUGGGCGGGGCGCGGCCGGAUCGGUCGAGAGCGUCCUGGCUGAUGACGGUCUCCCGUGCCCACGCCCCAAACGCAGUCUC	(((((((((((((((((((..((((((.(((..(((......)))..))))))))).)))))))).))))).......))))))
hsa-mir-3179-1	CAGGAUCACAGACGUUUAAAUUACACUCCUUCUGCUGUGCCUUACAGCAGUAGAAGGGGUGAAAUUUAAACGUCUGUGAUCCUG	((((((((((((((((((((((.(((((((((((((((........))))))))))))))).))))))))))))))))))))))
hsa-mir-3180-1	CAGUGCGACGGGCGGAGCUUCCAGACGCUCCGCCCCACGUCGCAUGCGCCCCGGGAAAGCGUGGGGCGGAGCUUCCGGAGGCCCCGCCCUGCUG	(((((....((((((.((((((.((.((((((((((((((....(.((...)).)...)))))))))))))).)).)))))).)))))))))))
hsa-mir-3180-2	GCGACGGGCGGAGCUUCCAGACGCUCCGCCCCACGUCGCAUGCGCCCCGGGAAAGCGUGGGGCGGAGCUUCCGGAGGCCCCGCCCUGC	(((..((((((.((((((.((.((((((((((((((....(.((...)).)...)))))))))))))).)).)))))).)))))))))
hsa-mir-3179-2	CAGGAUCACAGACGUUUAAAUUACACUCCUUCUGCUGUGCCUUACAGCAGUAGAAGGGGUGAAAUUUAAACGUCUGUGAUCCUG	((((((((((((((((((((((.(((((((((((((((........))))))))))))))).))))))))))))))))))))))
hsa-mir-3180-3	CAGUGCGACGGGCGGAGCUUCCAGACGCUCCGCCCCACGUCGCAUGCGCCCCGGGAAAGCGUGGGGCGGAGCUUCCGGAGGCCCCGCCCUGCUG	(((((....((((((.((((((.((.((((((((((((((....(.((...)).)...)))))))))))))).)).)))))).)))))))))))
hsa-mir-3179-3	CAGGAUCACAGACGUUUAAAUUACACUCCUUCUGCUGUGCCUUACAGCAGUAGAAGGGGUGAAAUUUAAACGUCUGUGAUCCUG	((((((((((((((((((((((.(((((((((((((((........))))))))))))))).))))))))))))))))))))))
hsa-mir-548w	GGUUGGUGCAAAAGUAACUGCGGUUUUUGCCUUUCAACAUAAUGGCAAAACCCACAAUUACUUUUGCACCAAUC	(((((((((((((((((.((.((.(((((((............))))))).)).)).)))))))))))))))))
hsa-mir-3181	CGGCGACCAUCGGGCCCUCGGCGCCGGCCCGUUAGUUGCCCGGGCCCGAGCCGGCCGGGCCCGCGGGUUGCCG	((((((((..((((((((((((.(.((((((.........)))))).).)))))..)))))))..))))))))
hsa-mir-3182	GCUGCUUCUGUAGUGUAGUCCGUGCAUCCGCCCUUCGAUGCUUGGGUUGGAUCAUAGAGCAGU	((((((.((((.((.(((((((.(((((........))))).))))))).)).))))))))))
hsa-mir-3183	CUCUGCCCUGCCUCUCUCGGAGUCGCUCGGAGCAGUCACGUUGACGGAAUCCUCCGGCGCCUCCUCGAGGGAGGAGAGGCAGGG	(((((((((.((((((((((((.(((.(((((...((.((....))))...)))))))).))))..)))))))))).)))))))
hsa-mir-3184	AAGCAAGACUGAGGGGCCUCAGACCGAGCUUUUGGAAAAUAGAAAAGUCUCGCUCUCUGCCCCUCAGCCUAACUU	.((..((.(((((((((...(((.(((((((((.........))))).)))).)))..))))))))).))..)).
hsa-mir-3185	GAAUGGAAGAAGAAGGCGGUCGGUCUGCGGGAGCCAGGCCGCAGAGCCAUCCGCCUUCUGUCCAUGUC	..(((((...(((((((((..(((((((((........))))))).))..))))))))).)))))...
hsa-mir-3065	CUGCCCUCUUCAACAAAAUCACUGAUGCUGGAGUCGCCUGAGUCAUCACUCAGCACCAGGAUAUUGUUGGAGAGGACAG	(((.((((((((((((.(((.(((.(((((((.((....)).))......))))).)))))).)))))))))))).)))
hsa-mir-3186	AGCCUGCGGUUCCAACAGGCGUCUGUCUACGUGGCUUCAACCAAGUUCAAAGUCACGCGGAGAGAUGGCUUUGGAACCAGGGGCU	(((((..((((((((.((.(((((.(((.((((((((.(((...)))..)))))))).))).))))).))))))))))..)))))
hsa-mir-3187	GCUGGCCCUGGGCAGCGUGUGGCUGAAGGUCACCAUGUUCUCCUUGGCCAUGGGGCUGCGCGGGGCCAGC	((((((((((.(((((.(((((((.((((............)))))))))))..))))).))))))))))
hsa-mir-3188	GGCGCCUCCUGCUCUGCUGUGCCGCCAGGGCCUCCCCUAGCGCGCCUUCUGGAGAGGCUUUGUGCGGAUACGGGGCUGGAGGCCU	((.((((((.((((((.(((.(((((((((((((.((.((........)))).))))))))).))))))))))))).))))))))
hsa-mir-3189	GCCUCAGUUGCCCCAUCUGUGCCCUGGGUAGGAAUAUCCUGGAUCCCCUUGGGUCUGAUGGGGUAGCCGAUGC	((.((.(((((((((((.(.((((.((((((((...)))))....)))..))))).))))))))))).)).))
hsa-mir-320e	GCCUUCUCUUCCCAGUUCUUCCUGGAGUCGGGGAAAAGCUGGGUUGAGAAGGU	((((((((..(((((((.(((((.(...).))))).)))))))..))))))))
hsa-mir-3190	CUGGGGUCACCUGUCUGGCCAGCUACGUCCCCACGGCCCUUGUCAGUGUGGAAGGUAGACGGCCAGAGAGGUGACCCCGG	((((((((((((.(((((((..((((.(((.((((((....))).))).)))..))))..))))))).))))))))))))
hsa-mir-3191	GGGGUCACCUCUCUGGCCGUCUACCUUCCACACUGACAAGGGCCGUGGGGACGUAGCUGGCCAGACAGGUGACCCC	((((((((((.((((((((.((((.((((.(((.(.(....)).))))))).)))).)))))))).))))))))))
hsa-mir-3193	UCCUGCGUAGGAUCUGAGGAGUGGACGAGUCUCAUUACCCAGCUCCUGAGCAGGA	((((((.(((((.(((.((((((((....)).)))).))))).))))).))))))
hsa-mir-3194	AGGUGGCAGGGCCAGCCACCAGGAGGGCUGCGUGCCACCCGGGCAGCUCUGCUGCUCACUGGCAGUGUCACCU	((((((((..(((((....(((.((((((((.((.....)).)))))))).)))....)))))..))))))))
hsa-mir-3195	CCGCAGCCGCCGCGCCGGGCCCGGGUUGGCCGCUGACCCCCGCGGGGCCCCCGGCGGCCGGGGCGGGGGCGGGGGCUGCCCCGG	..((((((.((((.((.(.(((((....((((..(.((((...)))).)..))))..))))).).)).)))).)))))).....
hsa-mir-3196	GGGUGGGGGCGGGGCGGCAGGGGCCUCCCCCAGUGCCAGGCCCCAUUCUGCUUCUCUCCCAGCU	((.((((((.(((((((..(((((((...........)))))))...))))))).)))))).))
hsa-mir-3156-3	UGCAGAAGAAAGAUCUGGAAGUGGGAGACACUUUCACUAUAUAUAGUGGCUCCCACUUCCUGAUCUUUCUCUCUGUA	(((((((((((((((.(((((((((((.((((............)))).))))))))))).))))))))).))))))
hsa-mir-548x	AGGUUAGUGCAAAAGUAAUUGCAGUUUUUGCGUUACUUUCAAUCGUAAAAACUGCAAUUACUUUCACACCAAUCU	(((((.(((..(((((((((((((((((((((...........)))))))))))))))))))))..))).)))))
hsa-mir-3197	GGCGAGGGGAGGCGCAGGCUCGGAAAGGCGCGCGAGGCUCCAGGCUCCUUCCCGAUCCACCGCUCUCCUCGCU	(((((((((((.((..((.((((.((((.((..(......)..)).)))).)))).))..)))))))))))))
hsa-mir-3198-1	GACUGUGCUCUCACUGUUCACCCAGCACUAGCAGUACCAGACGGUUCUGUGGAGUCCUGGGGAAUGGAGAGAGCACAGUC	((((((((((((.((((((.(((((.(((.((((.(((....))).))))..))).))))))))))).))))))))))))
hsa-mir-3199-1	GGUGACUCCAGGGACUGCCUUAGGAGAAAGUUUCUGGAAGUUCUGACAUUCCAGAAACUUUCUCCUAAGGCAGUCCCUGGGAGUCACU	(((((((((((((((((((((((((((((((((((((((((....)).)))))))))))))))))))))))))))))).)))))))))
hsa-mir-3199-2	GUGACUCCCAGGGACUGCCUUAGGAGAAAGUUUCUGGAAUGUCAGAACUUCCAGAAACUUUCUCCUAAGGCAGUCCCUGGAGUCAC	((((((((.((((((((((((((((((((((((((((((.((....))))))))))))))))))))))))))))))))))))))))
hsa-mir-3200	GGUGGUCGAGGGAAUCUGAGAAGGCGCACAAGGUUUGUGUCCAAUACAGUCCACACCUUGCGCUACUCAGGUCUGCUCGUGCCCU	((.(((((((.(.(((((((..((((((..((((((((((...)))))).....)))))))))).))))))).).)))).)))))
hsa-mir-3201	GGGAUAUGAAGAAAAAUAAGAGGCUAGGAUUGCCUCUUAUUUUUACAUGCCC	(((.((((...(((((((((((((.......))))))))))))).)))))))
hsa-mir-514b	CAUGUGGUACUCUUCUCAAGAGGGAGGCAAUCAUGUGUAAUUAGAUAUGAUUGACACCUCUGUGAGUGGAGUAACACAUG	((((((.((((((.(((((((((....(((((((((........)))))))))...))))).)))).)))))).))))))
hsa-mir-3202-1	UAUUAAUAUGGAAGGGAGAAGAGCUUUAAUGAUUGGAGUCAUUUUCAGAGCAUUAAAGCUCUUCUCCCUUCCAUAUUAAUG	(((((((((((((((((((((((((((((((.((((((....))))))..)))))))))))))))))))))))))))))))
hsa-mir-3202-2	AUUAAUAUGGAAGGGAGAAGAGCUUUAAUGCUCUGAAAAUGACUCCAAUCAUUAAAGCUCUUCUCCCUUCCAUAUUAAU	((((((((((((((((((((((((((((((....((.......))....))))))))))))))))))))))))))))))
hsa-mir-1273d	GAAUCGCUUGAACCCAUGAGGUUGAGGCUGCAGUGAGCCAAGAUCGUGCCACUGCACUUCAGCCUGGGUGACAAGAGCGAAACUUC	...((((((..(((((...((((((((.(((((((.(((......).)))))))))))))))))))))).....))))))......
hsa-mir-4295	CUUUGUGGAACAGUGCAAUGUUUUCCUUGCCUGUGGCAAGACCACUUCGGUUCAAGGCUAAGAAACUAGACUGUUCCUACAGAGA	((((((((((((((.....((((((((((((.((((.....))))...))..)))))....)))))...)))))))).)))))).
hsa-mir-4296	UUGGGCUUUGAUGUGGGCUCAGGCUCAGAGGGCUGAAGUGGUUGUGGGGAGGGGCUUCUGGGGACUGUGUCCAUGUCUCUGUCGUUUU	...(((...(((((((((.(((.((((((((.((.................)).))))))))..))).)))))))))...))).....
hsa-mir-4297	AGCACGCACGUGCCUUCCUGUCUGUGCCUGCCUUCGAAGUGCACGGCAGGGCCAGGACGGGUCGCUGUGGGUGGGG	..(((.((((((((((((((.((.(((((((((....)).))).)))).)).))))).))).))).))).)))...
hsa-mir-378c	GGAGGCCAUCACUGGACUUGGAGUCAGAAGAGUGGAGUCGGGUCAGACUUCAACUCUGACUUUGAAGGUGGUGAGUGCCUC	.(((((..((((((...(((((((((((....(((((((......)))))))..)))))))))))...))))))..)))))
hsa-mir-4294	CCGAUGCCUCGGGAGUCUACAGCAGGGCCAUGUCUGUGAGGGCCCAAGGGUGCAUGUGUCUCCCAGGUUUCGGUGC	((((.((((.(((((.(.(((((((((((...........))))).....))).)))).))))))))).))))...
hsa-mir-4301	ACCAGCCACCUCCCACUACUUCACUUGUGAACAUUGCAUUCGUGGAGGGUGGCAGGUGCAGCUCUG	...((((((((.(((((.((((((.(((((...)))))...))))))))))).)))))..)))...
hsa-mir-4299	GGGUUCUGACCAAUCAUGUUACAGUGUUUUCUCCUUUAGAGAGAGCUGGUGACAUGAGAGGCAGAAAAAGGA	...(((((.((..(((((((((...((((((((.....))))))))..)))))))))..)))))))......
hsa-mir-4298	GGGGAGGUACCUGGGACAGGAGGAGGAGGCAGCCUUGCCUCAGAAACCAAACUGUCAAAAGUGUAGGUUCCAC	.((((..(((((..(((((..((..((((((....)))))).....))...)))))...)).)))..))))..
hsa-mir-4300	UGAGUUUAGAAGAGGGCCAGCUAAAUCAGCAGAGACAUGAGGUGAUCAAAAACCUUUUUUCAAAGCAGUGGGAGCUGGACUACUUCUGAACCAAUA	((.(((((((((.((.((((((....(.((.((((...(((((........))))).))))...)).)....)))))).)).)))))))))))...
hsa-mir-4304	AGAGAAGUGGCCGGCAUGUCCAGGGCAUCCCCAUUGCUCUGUGACUGCUGCCAUCCUUCUCC	.((((((((((.((((.((((((((((.......))))))).)))))))))))..)))))).
hsa-mir-4302	UCAGGAGGGACCAGUGUGGCUCAGCGAGGUGGCUGAGUUUACUUAAGGUAUUGGAAUGAG	(((......(((((((.((((((((......))))))))))))...))).......))).
hsa-mir-4303	AGAAAAUAGCUUCUGAGCUGAGGACAGCUUGCUCUGCUUUUCUUUAGCUUAGGAGCUAACCAUGGU	......((((((((((((((((((.(((.......)))..))))))))))))))))))........
hsa-mir-4305	CUGCCUUAGACCUAGACACCUCCAGUUCUGGGUUCUUAGAGGCCUAAUCCUCUACAAACUCAGUUUUCAGACUGUGAGGGAAAUUCUCUGUCUUAUUGCUUU	..((...((((..(((..((((((((((((((((..((((((......))))))..)))))))......))))).)))).....)))..))))....))...
hsa-mir-4306	AAGCUGCUUAGUGUCCUUAGAGUCUCCAGAGGCAUCCCUAACCCAGAAUCUUUUGACUGUCCUCUGGAGAGAAAGGCAGUAGGUCUGUACC	.....(((((.((.((((....((((((((((((((..................)).)).))))))))))..)))))).))))).......
hsa-mir-4309	UCUGGGGGUUCUGGAGUCUAGGAUUCCAGGAUCUGGGUUUUGAGGUCUUGGGUUGUAGGGUCUGCGGUUUGAAGCCCCUCUUG	...((((.(((((((.((((.(((.(((((((((........)))))))))))).)))).))))......))).)))).....
hsa-mir-4307	UCAGAAGAAAAAACAGGAGAUAAAGUUUGUGAUAAUGUUUGUCUAUAUAGUUAUGAAUGUUUUUUCCUGUUUCCUUCAGGGCCA	...((((...((((((((((....(((((((((.((((......)))).)))))))))....)))))))))).)))).......
hsa-mir-4308	UAUGGGUUCAGAGGGAACUCCAUUGGACAGAAAUUUCCUUUUGAGGAAAUCUUUCCCUGGAGUUUCUUCUUACCUUUUUCC	...((((..(((((((((((((..(((.(((..((((((....))))))))).))).))))))))))))).))))......
hsa-mir-4310	UGGCGUCUGGGGCCUGAGGCUGCAGAACAUUGCAGCAUUCAUGUCCCACCCCCACCA	(((.(..((((((.((((((((((......)))))).)))).))))))..))))...
hsa-mir-4311	UCAGAGAGGGGAAAGAGAGCUGAGUGUGACCUGGAGCAGCUCAGGAGGGCUUCCUGGGUGAGGUGGCAGGUUACAGGUUCGAUCUUUGGCCCUCAGAUUC	.....(((((.((((((((((...(((((((((..((.((((((((.....))))))))...))..))))))))))))))..)))))..)))))......
hsa-mir-4312	GAAAGGUUGGGGGCACAGAGAGCAAGGAGCCUUCCCCAGAGGAGUCAGGCCUUGUUCCUGUCCCCAUUCCUCAGAG	...(((...((((.((((.(((((((..(((((((.....)))...)))))))))))))))))))...))).....
hsa-mir-4313	GAUCAGGCCCAGCCCCCUGGCCCCAAACCCUGCAGCCCCAGCUGGAGGAUGAGGAGAUGCUGGGCUUGGGUGGGGGAAUCAGGGGUGUAAAGGGGCCUGCU	...(((((((.(((((((((((((..((((...(((((.(((................)))))))).)))).))))..))))))).))....)))))))..
hsa-mir-4315-1	UGGGCUUUGCCCGCUUUCUGAGCUGGACCCUCUCUCUACCUCUGGUGCAGAACUACAGCGGAAGGAAUCUCUG	.((((...)))).((((((..((((.......(((.((((...)))).)))....))))))))))........
hsa-mir-4316	AGUGGCCCAGGGUGAGGCUAGCUGGUGUGGUCACCCACUCUCCAGCCCAGCCCCAAUCCCACCACAACCAC	.((((....(((((.((((.(((((.((((....))))...)))))..)))).))..))).))))......
hsa-mir-4314	GGCCAUUCCUCUCUGGGAAAUGGGACAGGUAGUGGCCACAGUGAGAAAGCUGGCCUGUCCUUCUGCCCCAGGGCCCAGAGUCUGUGACUGGA	..(((.(((.(((((((...((((.((((....(((((..((......)))))))......)))).))))...)))))))...).)).))).
hsa-mir-4318	GCUUCUUAAUUAUGUCAUAAACCCACUGUGGACAAGGGCCUUGUCUUAGACAGUCACUGUGGGUACAUGCUAGGUGCUCAA	((..((((..(((((.....((((((.(((((((((...)))))).........))).))))))))))).)))).))....
hsa-mir-4319	UUGGCUUGAGUCCCUGAGCAAAGCCACUGGGAAUGCUCCCUGAGGACGUUAUAUGAGUGCUCAGCUCAUGGGGCUAUGAUGGUCA	.(((((..(((((((((((..(((.(((.(....(((((....))).))....).))))))..))))).)))))).....)))))
hsa-mir-4320	GACAUGUGGGGUUUGCUGUAGACAUUUCAGAUAACUCGGGAUUCUGUAGCUUCCUGGCAACUUUG	....(((.(((...((((((((.(((((((....)).)))))))))))))..))).)))......
hsa-mir-4317	AAAAGGCGAGACAUUGCCAGGGAGUUUAUUUUGUAGCUCUCUUGAUAAAAUGUUUUAGCAAACAC	.....((((((((((..(((((((((........))))).))))....)))))))).))......
hsa-mir-4322	ACCGCGAGUUCCGCGCCUGGCCGUGUCGCCCCACGAGGGGGACUGUGGGCUCAGCGCGUGGGGCCCGGAGCAU	.(((.(.(((((((((((((((..(((.((((....)))))))....))).))).))))))))))))).....
hsa-mir-4321	CUGGUCUCCGCAGAGCCUCUGCCCCUCCCGAGACACCCGCUACCUGGUGUUAGCGGUGGACCGCCCUGCGGGGGCCUGGC	(.(((((((((((.((.((((((.((.....((((((........)))))))).))))))..)).))))))))))).)..
hsa-mir-4323	CGGGGCCCAGGCGGGCAUGUGGGGUGUCUGGAGACGCCAGGCAGCCCCACAGCCUCAGACCUCGGGCAC	....((((((((((((.((((((((((((((.....))))))).)))))))))))..).))).))))..
hsa-mir-4324	CGGCCCCUUUGUUAAGGGUCUCAGCUCCAGGGAACUUUAAAACCCUGAGACCCUAACCUUAAAGGUGCUGCA	((((.(((((((((.(((((((((.....((...........)))))))))))))))...))))).))))..
hsa-mir-4256	UGUUCCAUUUAUCUGACCUGAUGAAGGUCUCCUGGCAUUGAUUAGGUCUGAUGAUCCAUUUCUG	........(((((.((((((((.((.(((....))).)).)))))))).)))))..........
hsa-mir-4257	GGCUUAGAAACAGUCCCUAGGUAGGAUUUGGGGAGGAGCUAAGAAGCCCCUACAGGGCCCAGAGGUGGGGACUGAGCCUUAGUUGG	(((((((......(((((((((...)))))))))...(((....)))(((....)))((((....))))..)))))))........
hsa-mir-4258	ACGCCCCCCGCCCCGCCACCGCCUUGGAGGCUGACCUCUUACUUUCGGUCGGUCUUCUUCCCUGGGCUUGGUUUGGGGGCGGGGGAGUGUC	((((((((((((((((((..((((.(((((((((((..........))))))))).....)).)))).))))...)))))))))).)))).
hsa-mir-4259	GAUGGGCCCCUUGUGUCCUGAAUUGGGUGGGGGCUCUGAGUGGGGAAAGUGGGGGCCUAGGGGAGGUCACAGUUGGGUCUAGGGGUCAGGAGGGCCCAGGA	..(((((((((((..((((((.((((.((.((.((((...((((...........))))..)))).)).)).)))).)).))))..)))).)))))))...
hsa-mir-4260	AACAAGGUGACUUGGGGCAUGGAGUCCCACUUCCUGGAGCCCACACCCCAGCUUGUCACACACCAAC	......(((((((((((..(((..(((........)))..)))..))))))...)))))........
hsa-mir-4253	CCAGCCAUCGCCCUUGAGGGGCCCUAGGACUUACUUGUGCAGGGCAUGUCCAGGGGGUCCAGGUCUGC	.(((((..(.((((.((.(.(((((.(.((......)).)))))).).)).)))).)....)).))).
hsa-mir-4251	CACGUCCUCCAGCUUUUUUCCUUAGUGGCCAAUUCCUGAGAAAAGGGCCAACGUGCUUCCA	(((((......(((((((((.((((.((.....)))))))))))))))..)))))......
hsa-mir-4254	CUUGGGAGGAGGGUGGGGUGGCUCCUCUGCAGUGAGUAGGUCUGCCUGGAGCUACUCCACCAUCUCCCCCAGCCCC	.(((((.((((((((((((((((((...((((.........))))..))))))))))))))..)))))))))....
hsa-mir-4252	UGGGGGGCUGGCAGCUCAUCAGUCCAGGCCAUCUGGCCACUGAGUCAGCACCAGCGCCCAAUC	..(((.(((((..(((..(((((...((((....)))))))))...))).))))).)))....
hsa-mir-4325	GGGGAAGAUGUUGCACUUGUCUCAGUGAGAGAUGCUUCUAGAUCCAGGAGGCAGACCUCAAGGAUGGAGAGAAGGCAGAUCCUUUGAGAU	..................(((((((.(.((..(((((((..((((..((((....))))..))))....)))).)))..))).)))))))
hsa-mir-4326	GCUGCUCUGCUGUUCCUCUGUCUCCCAGACUCUGGGUGGAUGGAGCAGGUCGGGGGCCA	(((.((...(((((((...(((((((((...))))).)))))))))))...)).)))..
hsa-mir-4327	GGCCUGGGUAGGCUUGCAUGGGGGACUGGGAAGAGACCAUGAACAGGUUAGUCCAGGGAGUUCUCAUCAAGCCUUUACUCAGUAG	...(((((((((((((.((((((..(((((....((((.......))))..))))).....)))))))))))))..))))))...
hsa-mir-4261	GGUGGAAGUGGGUUCCUCCCAGUUCCUGAGACAGGAAACAGGGACCCAGGAGACCAGC	(((.....(((((((((.....((((((...))))))..)))))))))....)))...
hsa-mir-4265	UGCAGUGGGUUGGAGCUUCAGCCUACACCUGUAAAGAAUUGGUCAGCCUGGGGACUGGUGAUCUCUGCAGCUGUGGGCUCAGCUCUGGGCUGGGCCUGG	.((..(((.((((((((..((((((((.(((((.((((((((((........)))))))..))).))))).)))))))).)))))))).))).))....
hsa-mir-4266	CCACUGCUGGCCGGGGCCCCUACUCAAGGCUAGGAGGCCUUGGCCAAGGACAGUC	..((((((((((((((((((((........)))).))))))))))..)).)))).
hsa-mir-4267	CUCAGCAGGCUCCAGCUCGGUGGCACUGGGGGAAGGCUCCAGACCCCAGCCUCUGUCAUCCCUGCAUGGAGCCCACAUCUCC	.......(((((((((..(((((((((((((............))))))....))))).))..)).))))))).........
hsa-mir-4262	GAAAGCUGCAGGUGCUGAUGUUGGGGGGACAUUCAGACUACCUGCAGCAGAGCC	....((((((((((((((((((.....)))).)))).).)))))))))......
hsa-mir-2355	CAGACGUGUCAUCCCCAGAUACAAUGGACAAUAUGCUAUUAUAAUCGUAUGGCAUUGUCCUUGCUGUUUGGAGAUAAUACUGCUGAC	(((..((((.(((.((((((((((.(((((..(((((((.........))))))))))))))).))))))).))).))))..)))..
hsa-mir-4268	AUGCACAUCAGGUUCUAGAGGUUUUGCCCUAGCGGCUCCUCCUCUCAGGAUGUGAUGUCACCUG	.((.((((((.((((((((((....(((.....)))....))))).))))).))))))))....
hsa-mir-4269	ACAGCGCCCUGCAGGCACAGACAGCCCUGGCUUCUGCCUCUUUCUUUGUGGAAGCCACUCUGUCAGGCCUGGGAUGGAGGGGCA	.....(((((.(((((.(.(((((...((((((((((..........))))))))))..))))).)))))).)......)))).
hsa-mir-4263	AUAGUGCUCUUCAGGGUUUUACUUGGGAGAUUGGAGUGGCCAGUGUUCCUAAACAAUUCUAAGUGCCUUGGCCCACAACAUAC	...(((....(((((((...((((((((.(((((.....))))).))))...........)))))))))))..))).......
hsa-mir-4264	AAAGCUGGAUACUCAGUCAUGGUCAUUGUAACAUGAUAGUGACAGGUACUGGGUAAGACUGCAUAG	...((.(..((((((((....((((((((......))))))))....))))))))...).))....
hsa-mir-4270	ACAAAUAGCUUCAGGGAGUCAGGGGAGGGCAGAAAUAGAUGGCCUUCCCCUGCUGGGAAGAAAGUGGGUC	........((((....((.(((((((((((...........)))))))))))))..))))..........
hsa-mir-4271	AAAUCUCUCUCCAUAUCUUUCCUGCAGCCCCCAGGUGGGGGGGAAGAAAAGGUGGGGAAUUAGAUUC	.(((((.(((((((.((((((((.(.(((....))).).))))))))....)))))))...))))).
hsa-mir-4272	UUUUCUGCACAAAUUAAUCAGUUAAUGCAUAGAAAGCAUUCAACUAGUGAUUGUGUUAUAAGAG	..((((((((((....((.(((((((((.......))))).)))).))..))))))....))))
hsa-mir-4273	UCCCCUGUGUGUGUUCUCUGAUGGACAGUAAGCCUUGACUUAUGGCUAAAUGCUUCUUCACAAUGGUCACAUGCAUAGGGCUUU	..((((((((((((((..((.((((.((((((((.........))))...))))..))))))..))..))))))))))))....
hsa-mir-4276	CACAGUCUGACUCAGUGACUCAUGUGCUGGCAGUGGCCACGUAAAUAGAGCUACUGUGUCUGAAAGCAAU	.....((.(((.(((((.(((((.(((((((....)))).))).)).))).))))).))).)).......
hsa-mir-4275	ACAUUUUUGUCCAAUUACCACUUCUUUUUGCCACCUGAGCACAGUCAGCAGUCAGCAUAAAAAAGUGAUAAUGGGAAGUUAAUGUCU	(((((....(((.((((.(((((.(((.(((.((((((......))))..))..))).))).))))).)))).)))....)))))..
hsa-mir-4281	GCUGGGGGUCCCCCGACAGUGUGGAGCUGGGGCCGGGUCCCGGGGAGGGGGGUUCUGGGCAG	(((.((((((((((..(..((.(((.(((....))).))))).)..)))))))))).)))..
hsa-mir-4277	CUGGGUCGAGGCAGUUCUGAGCACAGUACACUGGGCUGCCCCCACUGCCCAGUGCCCUGCUCAGCUCAAGUCCUUGUGCCCCUC	..((((((((((.(..(((((((.....((((((((..........))))))))...)))))))..)..).))))).))))...
hsa-mir-4279	UGCUCUGUGGAGCUGAGGAGCAGAUUCUCUCUCUCUCCUCCCGGCUUCACCUCCUGAG	......((((((((((((((.(((.......)))))))))..))))))))........
hsa-mir-4278	AUCUAACACCAGGAGAAUCCCAUAGAACAUUGACAUCAACACUAGGGGGUUUGCCCUUGUGGGGAAGAA	.(((..(((.(((.(((((((.(((....(((....)))..))).)))))))..))).))).)))....
hsa-mir-4280	AAUCAGGGUGGAGUGUAGUUCUGAGCAGAGCCUUAAAGGAUGAGGUAUGUUCAAGACUGAAUGACACCUUUGUGAU	.(((((((((..((.(((((.((((((..((((((.....)))))).)))))).))))).))..)))))...))))
hsa-mir-4282	GGUGAAGUUCCAGGGGAAGAUUUUAGUAUGCCACAUUUCUAAAAUUUGCAUCCAGGAACAUCAUCCU	(((((.(((((.(((..(((((((((.(((...)))..)))))))))...))).))))).)))))..
hsa-mir-4285	AUUAGGCGGGGCGGCGAGUCCGACUCAUAAAUAUUUUAAGGAAUGACCCGGCCCUGGGGUGCGGAAUUGCUGCGCGGGCGGGGGC	....((..((((.....))))..)).....................(((.((((....((((((.....)))))))))).)))..
hsa-mir-4283-1	ACUCUGAUCCUGGGGCUCAGCGAGUUUGCAAGGGGUGUUUCUGUCCAUGGUCAGGCUUGCCAGCCUUGGUCCUUGGGCCC	.(((.....((((((((..((((((((((...(((........)))...).))))))))).)))))))).....)))...
hsa-mir-4284	GUUCUGUGAGGGGCUCACAUCACCCCAUCAAAGUGGGGACUCAUGGGGAGAGGGGGUAGUUAGGAGCUUUGAUAGAGGCGG	.((((((..(((((((....((((((.((...((((....))))...))...))))).)....))))))).))))))....
hsa-mir-4286	UACUUAUGGCACCCCACUCCUGGUACCAUAGUCAUAAGUUAGGAGAUGUUAGAGCUGUGAGUACCAUGACUUAAGUGUGGUGGCUUAAACAUG	...(((.(.((((.(((((.((((((((((((..(((...........)))..)))))).)))))).)).....))).)))).).))).....
hsa-mir-4287	UAGUUCUUUUUCUCCCUUGAGGGCACUUUUCAGUUCCUGAGAUCAAUGUGGUCCCUACUGGGGAGACCAUAGGAGCCC	..((((((..(((((((.(((((.(((((((((...)))))).......))))))).).)))))))....))))))..
hsa-mir-4288	AUGGAGGUGGAGAGUCAUCAGCAGCACUGAGCAGGCAGUGUUGUCUGCUGAGUUUCCACGUCAUUUG	...((.(((((((.(((.(((((((((((......)))))))).))).))).))))))).)).....
hsa-mir-4292	GAGACACCAGAAGGCCACCUGCUUAGGAGGCCAGAGGUGCCCCUGGGCCGGCCUUGGUGAGGGGCCC	....(((((..(((((....(((((((.((((....).)))))))))).))))))))))........
hsa-mir-4289	CCUUGGGAGGGCAUUGUGCAGGGCUAUCAGGCAGUUUCCUGGGCCCUGUCUGCAGAGCCUAAACAGAUCA	..(((...((((.((((((((((((..((((......))))))))))))..)))).))))...)))....
hsa-mir-4290	GCCACCAAGAAGGUGAAGGGAGGGUCAGUCCCAAUCUGAAUCCCACCAAAAUAGGUGGUAGAGGGUUGCCCUCCUUUCUUCCCUCACCUCUGACC	.......(((.(((((((((((((.(((.(((..((((....(((((......))))))))))))))))))))))).......))))))))....
hsa-mir-4291	CGCCGGGGGCUUCAGCAGGAACAGCUGGGUGGAGGCAGAGCUGUUCUGCUGUGGCUGCAGCCCUG	.((..(.((((.((((((.(((((((..((....))..))))))))))))).)))).).))....
hsa-mir-4329	UAGAGAGGAAGGUGUACCAGGGUUUUGGAGUUUUUUUUUCCUCCUGAGACCCUAGUUCCACAUUCUGGAGC	......((((.(((.((.((((((((((((..........)))).)))))))).))..))).)))).....
hsa-mir-4330	AAUUGUCAGCAGGCAAUUAUCUGAGGAUGCAGGAGAGGAAGGGGGCUUCUUUUUGACGCCUACUUCAUCAGCUGCUCCUCAGAUCAGAGCCUUGCAGGUCAGGCC	..(((.(.((((((..(.(((((((((.((((..((.((((.((((.((.....)).)))).)))).))..))))))))))))).)..))).)))..).)))...
hsa-mir-500b	CCCCCUCUCUAAUCCUUGCUACCUGGGUGAGAGUGCUUUCUGAAUGCAGUGCACCCAGGCAAGGAUUCUGCAAGGGGGA	((((((..(.(((((((((...(((((((..(.(((.........))).).))))))))))))))))..)..)))))).
hsa-mir-1184-2	CUUGCAGAACGAGGUGAAGGAGGUGGUUCUGCUCAGCAGUCAACAGUGGCCACAUCUCCACCUGCAGCGACUUGAUGGCUUCCGUGUCCUUUUCGUGGG	(((((.(((.((((....((((((.(((.((((..((((......((((........))))))))))))....))).))))))....))))))))))))
hsa-mir-1184-3	CUUGCAGAACGAGGUGAAGGAGGUGGUUCUGCUCAGCAGUCAACAGUGGCCACAUCUCCACCUGCAGCGACUUGAUGGCUUCCGUGUCCUUUUCGUGGG	(((((.(((.((((....((((((.(((.((((..((((......((((........))))))))))))....))).))))))....))))))))))))
hsa-mir-1233-2	GUGAGUGGGAGGCCAGGGCACGGCAGGGGGAGCUGCAGGGCUAUGGGAGGGGCCCCAGCGUCUGAGCCCUGUCCUCCCGCAG	....((((((((.((((((........(((.((((..(((((........))))))))).)))..)))))).))))))))..
hsa-mir-1244-2	AUCUUAUUCCGAGCAUUCCAGUAACUUUUUUGUGUAUGUACUUAGCUGUACUAUAAGUAGUUGGUUUGUAUGAGAUGGUUAAAAA	(((((((.....(((..((((..(((......((((.((((......)))))))))))..))))..)))))))))).........
hsa-mir-1244-3	AUCUUAUUCCGAGCAUUCCAGUAACUUUUUUGUGUAUGUACUUAGCUGUACUAUAAGUAGUUGGUUUGUAUGAGAUGGUUAAAAA	(((((((.....(((..((((..(((......((((.((((......)))))))))))..))))..)))))))))).........
hsa-mir-1972-2	UAUAGGCAUGUGCCACCACACCUGGCUUAAAUGUGUCAUUUAAAAAUUCAGGCCAGGCACAGUGGCUCAUGCCUGUA	((((((((((.(((((....((((((((.(((.............))).))))))))....))))).))))))))))
hsa-mir-1302-9	GGAUGCCCAGCUAGUUUGAAUUUUAGAUAAACAACGAAUAAUUUCGUAGCAUAAAUAUGUCCCAAGCUUAGUUUGGGACAUACUUAUGCUAAAAAACAUUAUUGGUUGUUUAUCUGAGAUUCAGAAUUAAGCAUUUUA	((((((........(((((((((((((((((((((.((((((....((((((((.((((((((((((...)))))))))))).))))))))......)))))).))))))))))))))))))))).....))))))..
hsa-mir-1302-10	GGAUGCCCAGCUAGUUUGAAUUUUAGAUAAACAACGAAUAAUUUCGUAGCAUAAAUAUGUCCCAAGCUUAGUUUGGGACAUACUUAUGCUAAAAAACAUUAUUGGUUGUUUAUCUGAGAUUCAGAAUUAAGCAUUUUA	((((((........(((((((((((((((((((((.((((((....((((((((.((((((((((((...)))))))))))).))))))))......)))))).))))))))))))))))))))).....))))))..
hsa-mir-1302-11	GGAUGCCCAGCUAGUUUGAAUUUUAGAUAAACAACGAAUAAUUUCGUAGCAUAAAUAUGUCCCAAGCUUAGUUUGGGACAUACUUAUGCUAAAAAACAUUAUUGGUUGUUUAUCUGAGAUUCAGAAUUAAGCAUUUUA	((((((........(((((((((((((((((((((.((((((....((((((((.((((((((((((...)))))))))))).))))))))......)))))).))))))))))))))))))))).....))))))..
hsa-mir-4283-2	ACUCUGAUCCUGGGGCUCAGCGAGUUUGCAAGGGGUGUUUCUGUCCAUGGUCAGGCUUGCCAGCCUUGGUCCUUGGGCCC	.(((.....((((((((..((((((((((...(((........)))...).))))))))).)))))))).....)))...
hsa-mir-4315-2	UGGGCUUUGCCCGCUUUCUGAGCUGGACCCUCUCUCUACCUCUGGUGCAGAACUACAGCGGAAGGAAUCUCUG	.((((...)))).((((((..((((.......(((.((((...)))).)))....))))))))))........
hsa-mir-3605	ACUUUAUACGUGUAAUUGUGAUGAGGAUGGAUAGCAAGGAAGCCGCUCCCACCUGACCCUCACGGCCUCCGUGUUACCUGUCCUCUAGGUGGGACGCUCG	........(((.(.(((.....((((((((.(((((.(((.((((.................)))).))).))))).))))))))..))).).)))....
hsa-mir-3606	UUGUUGCUAUCUAGGUUAGUGAAGGCUAUUUUAAUUUUUUUAAAAUUUCUUUCACUACUUAGG	.........(((((((.((((((((..(((((((.....)))))))..)))))))))))))))
hsa-mir-3607	AAGGUUGCGGUGCAUGUGAUGAAGCAAAUCAGUAUGAAUGAAUUCAUGAUACUGUAAACGCUUUCUGAUGUACUACUCA	..(((...(((((((..((..((((....((((((..(((....))).)))))).....))))))..))))))))))..
hsa-mir-3609	GUAACAGUAACUUUUAUUCUCAUUUUCCUUUUCUCUACCUUGUAGAGAAGCAAAGUGAUGAGUAAUACUGGCUGGAGCCC	((..((((.....(((((((((((((...(((((((((...))))))))).))))))).)))))).....))))..))..
hsa-mir-3610	AAGAGCCGCGGCGUAACGGCAGCCAUCUUGUUUGUUUGAGUGAAUCGGAAAGGAGGCGCCGGCUGUGGCGGCG	....(((((.(((...((((.(((.((((.((((.((.....)).)))).)))))))))))..))).))))).
hsa-mir-3611	AGCAGGUCUAAUAAGAAUUUCUUUUUCUUCACAAUUAUGAAAGAAAAGAAAUUGUGAAGAAAGAAAUUCUUACUAGUUUUGCU	((((((.(((.((((((((((((..(((((((((((.............))))))))))))))))))))))).))).))))))
hsa-mir-3612	GGGACUGGGGAUGAGGAGGCAUCUUGAGAAAUGGAAGGAAUGGGAUCUACUUCCAGUUCACUAGAGGCGUCCUGACACCCCUAGCUC	(((.((((((.(.((((.((.(((.(.(((.((((((............)))))).))).).))).)).)))).)...)))))))))
hsa-mir-3613	UGGUUGGGUUUGGAUUGUUGUACUUUUUUUUUUGUUCGUUGCAUUUUUAGGAACAAAAAAAAAAGCCCAACCCUUCACACCACUUCA	(((...(((.((((..((((..(((((((((((((((.(.........).)))))))))))))))..))))..)))).)))...)))
hsa-mir-3614	GGUUCUGUCUUGGGCCACUUGGAUCUGAAGGCUGCCCCUUUGCUCUCUGGGGUAGCCUUCAGAUCUUGGUGUUUUGAAUUCUUACU	(((((......)))))(((.((((((((((((((((((..........)))))))))))))))))).)))................
hsa-mir-3615	GACUCUGGGACGCUCAGACGCCGCGCGGGGCGGGGAUUGGUCUGUGGUCCUCUCUCGGCUCCUCGCGGCUCGCGGCGGCCGACGGUU	((((.(.((.((((..((.((((((.(((((.((((..((........))..)))).))))).))))))))..)))).)).).))))
hsa-mir-3616	UGUCACUCCGCCAGCAUCAUGAAGUGCACUCAUGAUAUGUUUGCCCCAUCAGCGUGUCACGAGGGCAUUUCAUGAUGCAGGCGGGGUUGGCA	((((((((((((.((((((((((((((.(((.(((((((((.........))))))))).))).)))))))))))))).))))))).)))))
hsa-mir-3617	AGGUCAUAGAAAGACAUAGUUGCAAGAUGGGAUUAGAAACCAUAUGUCUCAUCAGCACCCUAUGUCCUUUCUCUGCCCU	.((.((.((((((((((((.(((..((((((((............)))))))).)))..)))))).)))))).))))..
hsa-mir-3618	UAAGCUGAGUGCAUUGUGAUUUCCAAUAAUUGAGGCAGUGGUUCUAAAAGCUGUCUACAUUAAUGAAAAGAGCAAUGUGGCCAGCUUG	(((((((..((((((((..(((.((.((((..(((((((..........)))))))..)))).)).)))..))))))))..)))))))
hsa-mir-3619	ACGGCAUCUUUGCACUCAGCAGGCAGGCUGGUGCAGCCCGUGGUGGGGGACCAUCCUGCCUGCUGUGGGGUAAGGACGGCUGU	(((((.(((((((.(((((((((((((.((((.(..(((.....)))).)))).))))))))))).)).)))))))..)))))
hsa-mir-23c	AGUGACUUUCCAGGUGUCACACAGUGAGUGGCAUAAUCAGAGUACAAUUUGAGUCAUGCCCAUACAUCACAUUGCCAGUGAUUACCCAAGGAAAGUGACG	.((.(((((((.((((((((.(((((((((((((..(((((......)))))...)))))...)).))))..))...)))).))))...))))))).)).
hsa-mir-3620	GUGAGGUGGGGGCCAGCAGGGAGUGGGCUGGGCUGGGCUGGGCCAAGGUACAAGGCCUCACCCUGCAUCCCGCACCCAG	.((.((((.(((...((((((....((((.(((...))).)))).((((.....))))..))))))..))).)))))).
hsa-mir-3621	GUGAGCUGCUGGGGACGCGGGUCGGGGUCUGCAGGGCGGUGCGGCAGCCGCCACCUGACGCCGCGCCUUUGUCUGUGUCCCACAG	........(((((((((((((((((.(((.....((((((......))))))....))).))).))))......))))))).)))
hsa-mir-3622a	AAUAGAGGGUGCACAGGCACGGGAGCUCAGGUGAGGCAGGGAGCUGAGCUCACCUGACCUCCCAUGCCUGUGCACCCUCUAUU	.((((((((((((((((((.(((((.(((((((((.(((....)))..))))))))).))))).)))))))))))))))))).
hsa-mir-3622b	AGUGAUAUAAUAGAGGGUGCACAGGCAUGGGAGGUCAGGUGAGCUCAGCUCCCUGCCUCACCUGAGCUCCCGUGCCUGUGCACCCUCUAUUGGCU	.......((((((((((((((((((((((((((.(((((((((..(((....))).))))))))).))))))))))))))))))))))))))...
hsa-mir-3646	UUCAGUAGGUUGGGUUCAUUUCAUUUUCAUGACAACCCUAUAUGGGAAAAUGUUGUGAAAAUGAAAUGAGCCCAGCCCAUUGAA	((((((.(((((((((((((((((((((((((((.(((.....)))....))))))))))))))))))))))))))).))))))
hsa-mir-3648-1	CGCGACUGCGGCGGCGGUGGUGGGGGGAGCCGCGGGGAUCGCCGAGGGCCGGUCGGCCGCCCCGGGUGCCGCGCGGUGCCGCCGGCGGCGGUGAGGCCCCGCGCGUGUGUCCCGGCUGCGGUCGGCCGCGCUCGAGGGGUCCCCGUGGCGUCCCCUUCCCCGCCGGCCGCCUUUCUCGCG	(((((..((((((((((.((.((((((.((((((((((((.(((((.((.((((((((((.(((((((((((((((.(((((((....))))..))).))))))).))).)))))..)))))))))))).)))).).)))))))))))).)))))).))))))).))))).....)))))
hsa-mir-3649	GCUUGGAACAGGCACCUGUGUGUGCCCAAGUGUUUCUAGCAAACACAGGGACCUGAGUGUCUAAGC	(((((((.((((..(((((((.(((...((.....)).))).)))))))..))))....)))))))
hsa-mir-3650	UCAAGGUGUGUCUGUAGAGUCCUGACUGCGUGCCAGGGGCUCUGUCUGGCACAUUUCUGA	((((((((((((.((((((((((............))))))))).).))))))))).)))
hsa-mir-3651	GAUUCGAUGGGCCAUAGCAAUCCUGUGAUUUAUGCAUGGAGGCUGCUUCUCCUCAGCAGCUGCCAUAGCCCGGUCGCUGGUACAUGAUUC	((.((.(((.((((..........((((((...((((((.(((((((.......))))))).)))).))..)))))))))).))))).))
hsa-mir-3652	CGGCUGGAGGUGUGAGGAUCCGAACCCAGGGGUGGGGGGUGGAGGCGGCUCCUGCGAUCGAAGGGGACUUGAGACUCACCGGCCGCACGCCAUGAGGGCCCUGUGGGUGCUGGGCCUCUGCUGCGUCCUGC	..((.(((.((((((((.((((.((((((((((.....((((.(((((((..((.(.((.(((....)))..))).))..)))))).).))))....))))).)))))..)))))))).)).)).))).))
hsa-mir-3653	UCCCUGGGGACCCCUGGCAGCCCCUCCUGAUGAUUCUUCUUCCUGAGCACGCUCAUGAUGAGCAAACUGAGCCUCUAAGAAGUUGACUGAAGGGGCUGCUUCCCCAAGGA	(((.((((((.....((((((((((.(........((((((.((.((...(((((...)))))...)).)).....))))))......).)))))))))))))))).)))
hsa-mir-3654	UUCAUGAGCUGCAAUCUCAUCACUGGAAUGUUCCAGCGACUGGACAAGCUGAGGAA	(((.(.((((....(((..((.(((((....))))).))..)))..)))).).)))
hsa-mir-3655	GCUUGUCGCUGCGGUGUUGCUGUUGGAGACUCGAUUGUUGGUGACAGCGAAAGAACGAUAACAAAAUGCCGGAGCGAGAUAGU	((((.(((((.(((((((..(((((.....((..((((((....))))))..))....))))).))))))).))))).).)))
hsa-mir-3656	CUUUCGGCCAGCGGGACGGCAUCCGAGGUGGGCUAGGCUCGGGCCCGUGGCGGGUGCGGGGGUGGGAGG	((((((.((.......(.(((((((...((((((.......))))))...))))))).))).)))))).
hsa-mir-3657	UGUGUCCCAUAAUUAAAUAAUGAAAUCUGAAAUCACCAAUAAUGGGACACUAAUGUGAUUAAUGUUGUUGUGUCCCAUUAUUGGUGAUUUCAGAUUUCAUAUAUGAUUAAGGACAUA	(((((((..((((((.(((.((((((((((((((((((((((((((((((((((((.....))))))..))))))))))))))))))))))))))))))))).)))))).)))))))
hsa-mir-3658	UAUUUAAGAAAACACCAUGGAGAUGAAAUGCCUUUGAUUUUUUUUUUCUUUUUGUA	.....(((((((......((((((.(((....))).)))))).)))))))......
hsa-mir-1273e	UGAGGCAGGAGAAUUGCUUGAACCCAGGAAGUGGAGGCUGCAGUGAGCCGAGAUCGAGCCACUGUACUCCAGCCUGGGUGACACAGCGAGACUCCAGUCUCA	((((((.((((..(((((((.(((((((...(((((..(((((((.((((....)).)))))))))))))).)))))))..)).)))))..)))).))))))
hsa-mir-3659	UCUACAAGCAGAUACAAGGAUGCCCUUGUACACAACACACGUGCUGCUUGUAUAGACAUGAGUGUUGUCUACGAGGGCAUCCUUGUGUCUGUGUGUGUG	..((((.(((((((((((((((((((((((.(((((((.(((((((......))).)))).))))))).))))))))))))))))))))))).))))..
hsa-mir-3660	GAAAGAAGAACUGGACAAAAUUAAAAUGCUCUUCUGUCAUUGUAAUAGUUCAUAUGGGCACUGACAGGAGAGCAUUUUGACUUUGUCAAGUGUGUCUGCU	...(((...(((.((((((.(((((((((((((((((((.(((.(((.....)))..))).))))))))))))))))))).)))))).)))...)))...
hsa-mir-3661	CACCUUCUCGCAGAGGCUCUUGACCUGGGACUCGGACAGCUGCUUGCACUCGUUCAGCUGCUCGAUCCACUGGUCCAGCUCCUUGGUGAACACCUU	.......((((.((((..((.((((.((((.((((.((((((...((....)).)))))).))))))).).)))).))..)))).)))).......
hsa-mir-3662	UGUGUUUUCCUCAACGCUCACAGUUACACUUCUUACUCUCAAUCCAUUCAUAUUGAAAAUGAUGAGUAGUGACUGAUGAAGCACAAAUCAGCCAA	((((((...........((((((((((((((.(((...(((((........)))))...))).)))).))))))).)))))))))..........
hsa-mir-3663	CCCGGGACCUUGGUCCAGGCGCUGGUCUGCGUGGUGCUCGGGUGGAUAAGUCUGAUCUGAGCACCACACAGGCCGGGCGCCGGGACCAAGGGGGCUC	(((....(((((((((.((((((((((((.((((((((((((((((....))).))))))))))))).)))))).)))))).))))))))))))...
hsa-mir-3664	CUGUAAACUUGAAGGUAGGGAACUCUGUCUUCACUCAUGAGUACCUUCCAACACGAGCUCUCAGGAGUAAAGACAGAGUUCCCUACCUUCAAUGUGGAU	......(((((((((((((((((((((((((.((((.((((....(((......)))..)))).)))).))))))))))))))))))))))).))....
hsa-mir-3665	GCGGGCGGCGGCGGCGGCAGCAGCAGCAGGUGCGGGGCGGCGGCCGCGCUGGCCGCUCGACUCCGCAGCUGCUCGUUCUGCUUCUCCAGCUUGCGCACCAGCUCC	(((((((..(((((.(((((.((((((((.(((((((((((((((.....)))))).)).))))))).))))).))))))))...)).)))..))).)).))...
hsa-mir-3666	AGUAAGGUCCGUCAGUUGUAAUGAGACCCAGUGCAAGUGUAGAUGCCGACUCCGUGGCAGAGUUCAGCGUUUCACACUGCCUGGUCUCUGUCACUCUAUUGAAUUAGAUUG	.....((((..(((((.((...((((((.((.(((.((((((((((.(((((.......)))))..)))))).)))))))))))))))....))...)))))....)))).
hsa-mir-3667	UGAGGAUGAAAGACCCAUUGAGGAGAAGGUUCUGCUGGCUGAGAACCUUCCUCUCCAUGGGUCUUUCAUCCUCA	((((((((((((((((((.((((.(((((((((........))))))))).)))).))))))))))))))))))
hsa-mir-3668	AUAUAUGAAAUGUAGAGAUUGAUCAAAAUAGUUUCUAUCAAAAUAGUUUUGAUCAAUCUCUGCAAUUUUAUAUAU	(((((((((((((((((((((((((((((.((((......)))).)))))))))))))))))).)))))))))))
hsa-mir-3670-1	UCUAGACUGGUAUAGCUGCUUUUGGAGCCUCACCUGCUGAGAGCUCACAGCUGUCCUUCUCUAGA	((((((..((.(((((((......((((((((.....)))).)))).)))))))))...))))))
hsa-mir-3671	AUGUUAUUGCUGCUGCUGUCACAUUUACAUGAAAAUAAAAUGUAAAUUAUUUUAUUUCUAUCAAAUAAGGACUAGUCUGCAGUGAUAU	....(((((((((.((((((........(((.((((((((((.....)))))))))).)))........))).)))..))))))))).
hsa-mir-3672	UCUUUGUGAUUACCAUGAGACUCAUGUAAAACAUCUUAGACUAUUACAAGAUGUUUUAUGAGUCUCAUGAUAAUCACAAAGA	((((((((((((.(((((((((((..(((((((((((..........)))))))))))))))))))))).))))))))))))
hsa-mir-3674	ACAUCACUAUUGUAGAACCUAAGAUUGGCCGUUUGAGAUGUCCUUUCAAGUUUUUGCAUUUCUGAUGU	((((((..(.(((((((.((..((..((.((((...)))).))..)).)).))))))).)..))))))
hsa-mir-3675	GGAUGAUAAGUUAUGGGGCUUCUGUAGAGAUUUCUAUGAGAACAUCUCUAAGGAACUCCCCCAAACUGAAUUC	((((....((((.(((((.((((.(((((((((((...)))).))))))).))))...)))))))))..))))
hsa-mir-3677	GGCAGUGGCCAGAGCCCUGCAGUGCUGGGCAUGGGCUUCUCGUGGGCUCUGGCCACGGCC	(((.(((((((((((((.((((.(((.......)))..)).))))))))))))))).)))
hsa-mir-3678	GAAUCCGGUCCGUACAAACUCUGCUGUGUUGAAUGAUUGGUGAGUUUGUUUGCUCAUUGAUUGAAUCACUGCAGAGUUUGUACGGACCGGAUUC	((((((((((((((((((((((((.(((......(((((((((((......)))))))))))....))).))))))))))))))))))))))))
hsa-mir-3679	CGUGGUGAGGAUAUGGCAGGGAAGGGGAGUUUCCCUCUAUUCCCUUCCCCCCAGUAAUCUUCAUCAUG	((((((((((((.(((..((((((((((...........)))))))))).)))...))))))))))))
hsa-mir-3680-1	AAAUUUAAGGAGGGACUCACUCACAGGAUUGUGCAAAUGCAAAGUUGGCUUUUGCAUGACCCUGGGAGUAGGUGCCUCCUUAAAUUU	.((((((((((((.(((.((((.((((.(((((((((.((.......)).))))))))).)))).)))).))).)))))))))))).
hsa-mir-3681	ACUUCCAGUAGUGGAUGAUGCACUCUGUGCAGGGCCAACUGUGCACACAGUGCUUCAUCCACUACUGGAAGU	((((((((((((((((((.(((((.((((((.((....)).)))))).))))).))))))))))))))))))
hsa-mir-3682	UAAGUUAUAUAUGUCUACUUCUACCUGUGUUAUCAUAAUAAAGGUGUCAUGAUGAUACAGGUGGAGGUAGAAAUAUAUAACUUA	((((((((((((.(((((((((((((((((((((((.(((....))).))))))))))))))))))))))).))))))))))))
hsa-mir-3683	GGGUGUACACCCCCUGCGACAUUGGAAGUAGUAUCAUCUCUCCCUUGGAUGCUACGAACAAUAUCACAGAAGGUGUACACCC	(((((((((((..(((.((.((((...((((((((............))))))))...)))).)).)))..)))))))))))
hsa-mir-3684	AAUCUAAAGGACCUGUACUAGGUUUAACAUGUUGAGCAUUACUCAUGUUAGACCUAGUACACGUCCUUUAGAUU	.(((((((((((.((((((((((((((((((............)))))))))))))))))).))))))))))).
hsa-mir-3685	GUACAUUUCCUACCCUACCUGAAGACUUGAGAUUAUAGUCUUUGGGGGGAUGGGCAAAGUAC	((((.((((((((((..((((((((((.........))))))))))))).)))).)))))))
hsa-mir-3686	CUCACCUCAUUCAUUUACCUUCUCUUACAGAUCACUUUUCUGCACUGGACAGUGAUCUGUAAGAGAAAGUAAAUGAAAGAGGUGAG	((((((((.(((((((((.(((((((((((((((((.(((......))).))))))))))))))))).))))))))).))))))))
hsa-mir-3687-1	CGCGCGUGCGCCCGAGCGCGGCCCGGUGGUCCCUCCCGGACAGGCGUUCGUGCGACGUGUG	(((((((.(((.(((((((.(.((((.((....)))))).)..))))))).))))))))))
hsa-mir-3688-1	UCUUCACUUUCAAGAGUGGCAAAGUCUUUCCAUAUGUAUGUAUGUAUGUCUGUUACACAUAUGGAAAGACUUUGCCACUCUUUAAAGUGAAGA	((((((((((.((((((((((((((((((((((((((..(((...........))))))))))))))))))))))))))))).))))))))))
hsa-mir-3689a	CCUGGGAGGUGUGAUAUCAUGGUUCCUGGGAGGUGUGAUCCUGUGCUUCCUGGGAGGUGUGAUAUCGUGGUUCCUGGG	((((((((.((((((((((((.(((((((((((((........))))))))))))).)))))))))))).))))))))
hsa-mir-3690-1	CCCAUCUCCACCUGGACCCAGCGUAGACAAAGAGGUGUUUCUACUCCAUAUCUACCUGGACCCAGUGUAGAUGGG	(((((((.(((.(((..((((.(((((....(((.........)))....)))))))))..)))))).)))))))
hsa-mir-3691	UUGAGGCACUGGGUAGUGGAUGAUGGAGACUCGGUACCCACUGCUGAGGGUGGGGACCAAGUCUGCGUCAUCCUCUCCUCAGUGCCUCAA	(((((((((((((.((.((((((((.(((((.(((.((((((......)))))).))).))))).)))))))).)).)))))))))))))
hsa-mir-3713	GGUAUCCGUUUGGGGAUGGUUUCACUAUCCCCAGAUGGAUACCAA	((((((((((((((((((((...))))))))))))))))))))..
hsa-mir-3714	GAAGGCAGCAGUGCUCCCCUGUGACGUGCUCCAUCACCGGGCAGGGAAGACACCGCUGCCACCUC	...((((((.(((((.((((((...(((......)))...)))))).)).))).)))))).....
hsa-mir-3180-4	GCUCCGCCCCACGUCGCAUGCGCCCCGGGAACGCGUGGGGCGGAGCUUCCGGAGGCCCCGCUCUGCUGCCGACCCUGUGGAGCGGAGGGUGAAGCCUCCGGAUGCCAGUCCCUCAUCGCUGGCCUGGUCGCGCUGUGGCGAAGGGGGCGGAGC	((((((((((.(((((((.((((.(((((...(((.(((((.(.((.(((((((((..((((((.(((((.((...)).).))))))))))..))))))))).))).)))))....)))...)))))..)))))))))))...))))))))))
hsa-mir-3180-5	GCUCCGCCCCACGUCGCAUGCGCCCCGGGAACGCGUGGGGCGGAGCUUCCGGAGGCCCCGCCCUGCUGCCGACCCUGUGGAGCGGAGGGUGAAGCCUCCGGAUGCCAGUCCCUCAUCGCUGGCCCGGUCGCGCUGUGGCGAAGGGGGCGGAGC	((((((((((.(((((((.((((.(((((...(((.(((((.(.((.(((((((((..((((((.(((((.((...)).).))))))))))..))))))))).))).)))))....)))...)))))..)))))))))))...))))))))))
hsa-mir-3907	GGGUUGGAAAGCUGUAGGUGUGGAGGGGCAUGGAUACGGGGGCCAUGAGGGUGGGGUCCAGGCUGGACCAGGCCUGCCCUGAGUCCCCCAGCAGGUGCUCCAGGCUGGCUCACACCCUCUGCCUCUCUCUCUUCCUUCCUGGCCCCAACCC	(((((((.........(((..(((((((...(((...((((((...((((((((((.((((.(((((....((((((..((.......))))))))..))))).))))))).))))))).))))))...))))))))))..))))))))))
hsa-mir-3689b	GAUCCUGUGCUCCCUGGGGGGUCUGAUCCUGUGCUUCCUGGGAGGUGUGAUAUCAUGGUUCCUGGGAGGUGUGAUCCCGUGCUUCCUGGGAGGUGUGAUAUUGUGGUUCCUGGGAGGUGUGAUCCCGUGCUCCCUGGGAGGUGUGAUC	((((.....(((((.(((((((..((((...(((((((((((((.((((((((((((.(((((((((((((((....))))))))))))))).)))))))))))).))))))))))))).))))....))))))))))))....))))
hsa-mir-3908	GCCUGAGCAAUGUAGGUAGACUGUUUCUAAAAAAAUAAAAAGUUAAAAAAAUUUAUGUUAACGUGUAAUGUGUUUACUAAUUUUUUUUUUUUUUUUUGGAGACAGAGUCUCCCUCUGUCGCCAGGC	(((((.((.(((.(((.((((((((((((((((((.((((((...........(((((((.....)))))))...........)))))).)))))))))))))..))))).))).))).)))))))
hsa-mir-3909	GGUAUGCUGUUGCGCUGUCCUUCCUCUGGGGAGCAGGCUCCGGGGGACAGGGAAAAGCACACAAGGAACUUGUCCUCUAGGGCCUGCAGUCUCAUGGGAGAGUGACAUGCACCAGGACC	(((...(((.((((.((((((((((.(((((.((((((((.((((((((((.................)))))))))).))))))))..))))).)))).)).)))))))).))).)))
hsa-mir-3911	GGGUGAGGAUGUGUGUGGAUCCUGGAGGAGGCAGAGAAGACAGUGAGCUUGCCAGUUCUGGUUUCCAACACUUCCUUUCCUGCGCUUCUCGAUUCCCAGAUCUGCACCC	(((((.((((.((.(.(((((...((((((((((.((((..((((.....((((....))))......))))..)))).)))).)))))))))))))).)))).)))))
hsa-mir-3912	AGAGAGGAAUGAACAGUUAAAUUAUAACAUGUCCAUAUUAUGGGUUAGUUGUGGACACAUACUAACGCAUAAUAUGGACAUGUUAUAAUUUAACUGUUCCUUUCU	((((((((....((((((((((((((((((((((((((((((.((((((.(((....))))))))).))))))))))))))))))))))))))))))))))))))
hsa-mir-3913-1	UUGUUUAUAAUAAACUGAAAUAUUUGGGACUGAUCUUGAUGUCUGCCAAAACCUUGGCAGACAUCAAGAUCAGUCCCAAAUAUUUCAGUUUAUUAUAGACAG	.((((((((((((((((((((((((((((((((((((((((((((((((....)))))))))))))))))))))))))))))))))))))))))))))))).
hsa-mir-3913-2	UGUCUAUAAUAAACUGAAAUAUUUGGGACUGAUCUUGAUGUCUGCCAAGGUUUUGGCAGACAUCAAGAUCAGUCCCAAAUAUUUCAGUUUAUUAUAAACA	(((.((((((((((((((((((((((((((((((((((((((((((((....)))))))))))))))))))))))))))))))))))))))))))).)))
hsa-mir-3914-1	UGGACUUCAGAUUUAACUUCUCAUUUUCUGGUUCCUUCUAAUGAGUAUGCUUAACUUGGUAGAAGGAACCAGAAAAUGAGAAGUUGAGUAGGAACUCUA	((((.(((..((((((((((((((((((((((((((((((.(((((.......))))).))))))))))))))))))))))))))))))..))).))))
hsa-mir-3915	CAAGUUGGCACUGUAGAAUAUUGAGGAAAAGAUGGUCUUAUUGCAAAGAUUUUCAAUAAGACCAUCCUUUCCUCAAUAUUCUGUGGUGUCAUCUUUG	.(((.((((((((((((((((((((((((.(((((((((((((.((....)).))))))))))))).)))))))))))))))))))))))).)))..
hsa-mir-3914-2	GAGUUCCUACUCAACUUCUCAUUUUCUGGUUCCUUCUACCAAGUUAAGCAUACUCAUUAGAAGGAACCAGAAAAUGAGAAGUUAAAUCUGAAGUC	((((....))))((((((((((((((((((((((((((...(((.......)))...))))))))))))))))))))))))))............
hsa-mir-3916	AUCCCAGAGAAGAAGGAAGAAGAGGAAGAAAUGGCUGGUUCUCAGGUGAAUGUGUCUGGGUUCAGGGGAUGUGUCUCCUCUUUUCUUCUGGGAU	((((((((......((((((.(((((.((.....((((..((((((........)))))).))))........)))))))))))))))))))))
hsa-mir-3917	GGCGCUUUUGUGCGCGCCCGGGUCUGUUGGUGCUCAGAGUGUGGUCAGGCGGCUCGGACUGAGCAGGUGGGUGCGGGGCUCGGAGGAGGCGGC	(.(((((((...((.((((.(..((.....(((((((..((.((((....))))))..)))))))....))..).)))).))..))))))).)
hsa-mir-3918	AGGCGGUUAAGCCAUGGGACAGGGCCGCAGAUGGAGACUGCUCAAGGUCAAAGGGGUCUCCAGCUGGGACCCUGCACCUGGUUCGUAGCCCCU	(((.((((((((((.((..(((((((.(((.((((((((.((.........)).)))))))).))))).)))))..)))))))..))))))))
hsa-mir-3919	CCUGAGCACCAUUUACUGAGUCCUUUGUUCUCUACUAGUUUGUAGUAGUUCGUAGCAGAGAACAAAGGACUCAGUAAAUGGUGCUCAGG	(((((((((((((((((((((((((((((((((.(((...............))).)))))))))))))))))))))))))))))))))
hsa-mir-3150b	GAGGGAAAGCAGGCCAACCUCGAGGAUCUCCCCAGCCUUGGCGUUCAGGUGCUGAGGAGAUCGUCGAGGUUGGCCUGCUUCCCCUC	(((((.(((((((((((((((((.(((((((.((((((((.....)))).)))).))))))).))))))))))))))))).)))))
hsa-mir-3920	ACUGAGUGAGGGAGUCAGAGAGUUAAGAGAAUUAGUACAGGUGAGAUUGUACUGAUUAUCUUAACUCUCUGACCCCCUCACUCAGU	((((((((((((.(((((((((((((((.(((((((((((......))))))))))).))))))))))))))).))))))))))))
hsa-mir-3921	CCUAGCCCAGUACAAGGCAUAUGGUACUCAAGAGACUUAGAAAUCCCUAAGUCUCUGAGUACCAUAUGCCUUGUACUGGGCUAGG	((((((((((((((((((((((((((((((.(((((((((......)))))))))))))))))))))))))))))))))))))))
hsa-mir-3922	GGAAGAGUCAAGUCAAGGCCAGAGGUCCCACAGCAGGGCUGGAAAGCACACCUGUGGGACUUCUGGCCUUGACUUGACUCUUUC	(((((((((((((((((((((((((((((((((....(((....)))....)))))))))))))))))))))))))))))))))
hsa-mir-3923	GGUAGAGUGAGCUCUAAUCCAAUAUUACUAGCUUCUUUAUAAGAAGAGGAAACUAGUAAUGUUGGAUUAGGGCUCACUCUACU	((((((((((((((((((((((((((((((((((((((....)))))))...)))))))))))))))))))))))))))))))
hsa-mir-3910-2	UUUUUUUGUUGCUUGUCUUGGUUUUAUGCCUUUUAUGUGCCUUGAUAUAAAAGGCAUAAAACCAAGACAAGCAACAGAAAAA	((((((((((((((((((((((((((((((((((((((......))))))))))))))))))))))))))))))))))))))
hsa-mir-3924	UAAAUGAAAAAGUAGUAGUCAAAUAUGCAGAUCUAUGUCAUAUAUACAGAUAUGUAUAUGUGACUGCUACUUUUUUGUUUA	(((((((((((((((((((((.(((((((.((((.(((.....))).)))).))))))).)))))))))))))))))))))
hsa-mir-3925	GUGGGAAUAGCAAGAGAACUGAAAGUGGAGCCUGUCACAUCUCCAGACUCCAGUUUUAGUUCUCUUGCUAUUUCCAC	((((((((((((((((((((((((.(((((.(((.........))).))))).))))))))))))))))))))))))
hsa-mir-3926-1	AAAAUGGAGCUGGCCAAAAAGCAGGCAGAGACUUUAAAAGCGUCUCUGCCUGCUUUUUGGCCAGCUCCGUUUU	.(((((((((((((((((((((((((((((((.........))))))))))))))))))))))))))))))).
hsa-mir-3927	UGCCAAUGCCUAUCACAUAUCUGCCUGUCCUAUGACAAACAUGGCAGGUAGAUAUUUGAUAGGCAUUGGCA	(((((((((((((((.(((((((((((.((.(((.....)))))))))))))))).)))))))))))))))
hsa-mir-3926-2	GGAGCUGGCCAAAAAGCAGGCAGAGACGCUUUUAAAGUCUCUGCCUGCUUUUUGGCCAGCUCC	(((((((((((((((((((((((((((.........)))))))))))))))))))))))))))
hsa-mir-3928	GCUGAAGCUCUAAGGUUCCGCCUGCGGGCAGGAAGCGGAGGAACCUUGGAGCUUCGGC	(((((((((((((((((((..((((.........)))).)))))))))))))))))))
hsa-mir-3929	AGUGGCUCACACCAGUAAUCCCAGCACUUUGGGAGGCUGAUGUGAGUAGACCACU	(((((((((((.((((..((((((....)))))).)))).))))))....)))))
hsa-mir-3934	CACAGCCCUUCCUGUCCCCAGUUUUCAGGUGUGGAAACUGAGGCAGGAGGCAGUGAAGUAACUUGCUCAGGUUGCACAGCUGGGAAGUGGAGCAGGGAUUUGAAUCC	..(((...(((((((..(((.(((((((.((((.(..(((((.((((..((......))..)))))))))..).)))).))))))).))).))))))).))).....
hsa-mir-3935	GGAUGUGUUCCUGUCCCAGAAGGAGCUGAUGGUUGUAUCUAUGAAGGUAAGCAUUUUUGUAGAUACGAGCACCAGCCACCCUAAGCAAAGGCAGAGAAUGCUUA	....(((((((((((.....(((.((((.((.((((((((((((((((....)))))))))))))))).)).))))...))).......))))).))))))...
hsa-mir-3938	AGGAAUUUUUAACCCGAUCACUAGAUUAUCUACAAGGGAAUUUUUUUUUAAUUUAAAAAAUUCCCUUGUAGAUAACCCGGUGGUCAGGUUGGAUGGCUCCAUG	.(((...(((((((.(((((((.(.(((((((((((((((((((((........))))))))))))))))))))).).))))))).)))))))....)))...
hsa-mir-548y	GCCUAAACUAUUAGGUUGGUGCAAAAGUAAUCACUGUUUUUGCCAUUACUCUCAGUGGCAAAAACCGUGAUUACUUUUGCACCAACCUAGUAACACCUUCACUGUGGGGG	........((((((((((((((((((((((((((.((((((((((((......)))))))))))).))))))))))))))))))))))))))...((((((...))))))
hsa-mir-3939	CUGGCUUCCAAAGGCCUCUGUGUGUUCCUGUAUGUGGGCGUGCACGUACCUGUCACAUGUGUACGCGCAGACCACAGGAUGUCCACACUGGCUUCCAAACACAUCU	.(((...))).(((((..((((...((((((.(.((.((((((((((.........)))))))))).)).)..))))))....))))..)))))............
hsa-mir-3940	GCUUAUCGAGGAAAAGAUCGAGGUGGGUUGGGGCGGGCUCUGGGGAUUUGGUCUCACAGCCCGGAUCCCAGCCCACUUACCUUGGUUACUCUCCUUCCUUCU	.......(((((...((((((((((((((((((((((((.(((((......))))).))))))..)))))))))....)))))))))....)))))......
hsa-mir-3942	UCUUCAGUAUGACACCUCAAAGAAGCAAUACUGUUACCUGAAAUAGGCUGCGAAGAUAACAGUAUUUCAGAUAACAGUAUUACAUCUUUGAAGUGUCAUAUUCACUGAC	...((((((((((((.(((((((.(.((((((((((.(((((((..((((.........))))))))))).)))))))))).).))))))).)))))))....))))).
hsa-mir-3943	CACACAGACGGCAGCUGCGGCCUAGCCCCCAGGCUUCACUUGGCGUGGACAACUUGCUAAGUAAAGUGGGGGGUGGGCCACGGCUGGCUCCUACCUGGAC	.........(.((((((.((((((.(((((..((((.((((((((.(.....).)))))))).))))))))).)))))).)))))).)(((.....))).
hsa-mir-3944	UCCACCCAGCAGGCGCAGGUCCUGUGCAGCAGGCCAACCGAGAAGCGCCUGCGUCUCCCAUUUUCGGGCUGGCCUGCUGCUCCGGACCUGUGCCUGAUCUUAAUGCUG	.........(((((((((((((.(.(((((((((((.((((((((((....)))......)))))))..))))))))))).).)))))))))))))............
hsa-mir-374c	ACACGGACAAUGAUAAUACAACCUGCUAAGUGCUAGGACACUUAGCAGGUUGUAUUAUAUCCAUCCGAGU	...((((.....((((((((((((((((((((......)))))))))))))))))))).....))))...
hsa-mir-642b	GAGUUGGGAGGUUCCCUCUCCAAAUGUGUCUUGAUCCCCCACCCCAAGACACAUUUGGAGAGGGACCCUCCCAACUC	(((((((((((.(((((((((((((((((((((...........))))))))))))))))))))).)))))))))))
hsa-mir-550b-1	AGAGACUUGUUGGAGAUGUGCCUGAGGGAGUAAGACACUAUCUUACAACAACAGGGCUCUUACUCCCUCAGGCACUGCACCAGCCAGCAAAGCAUCA	.....((.(((((....((((((((((((((((((..((..............))..))))))))))))))))))....))))).))..........
hsa-mir-550b-2	AGAGACUCGCUGGAGAUGUGCCUGAGGGAGUAAGACACUAUCUGACAACAACAGGGCUCUUACUCCCUCAGGCACUGCACCAGCCAGCAAAGCAUCA	.....((.(((((....((((((((((((((((((.....((((.......))))..))))))))))))))))))....))))).))..........
hsa-mir-548z	AAGUAUUAAGUUGGUGCAAAAGUAAUUGAGAUUUUUGCUACUGAAAGUAAUGGCAAAAACCGCAAUUACUUUUGCACCAACCUAAUAGAUGCCAAUG	...(((((.(((((((((((((((((((.(.(((((((((.((....)).))))))))).).))))))))))))))))))).)))))..........
hsa-mir-548aa-1	CUUUAUUAGUCUGGUGCAAAAGAAACUGUGGUUUUUGCCAUUACUUUUACAGGCAAAAACCACAAUUACUUUUGCACCAACCUAAUAUAACUUGUUU	...((((((..(((((((((((.((.(((((((((((((............))))))))))))).)).)))))))))))..))))))..........
hsa-mir-548aa-2	UUUUAUUAGGUUGGUGCAAAAGAAACUGUGGUUUUUGCCAUUACUUUCAAUGGCAAAAACCACAAUUACUUUUGCACCAACCUAAAUCUUCCCUCUC	.....(((((((((((((((((.((.((((((((((((((((......)))))))))))))))).)).)))))))))))))))))............
hsa-mir-548o-2	UGGUGCAAAAGUAAUUGCGGUUUUUGCCAUUAAAAGUAAUGCGGCCAAAACUGCAGUUACUUUUGCACCC	.(((((((((((((((((((((((.(((((((....))))..))).))))))))))))))))))))))).
hsa-mir-1254-2	CUGAGCCUGGAAGCUGGAGCCUGCAGUGAGCUAUGAUCAUGUCCCUGUACUCUAGCCUGGGCA	....((((((..(((((((..(((((.(.((.........)).))))))))))))))))))).
hsa-mir-1268b	ACCCGGGCGUGGUGGUGGGGGUGGGUGCCUGUAAUUCCAGCUAGUUGGGA	.(((((((.(((...((.((((....)))).))...))))))...)))).
hsa-mir-378d-1	ACUGUUUCUGUCCUUGUUCUUGUUGUUAUUACUGGACUUGGAGUCAGAAACAGG	.((((((((((((..((((..((.......)).))))..)))..))))))))).
hsa-mir-378e	CUGACUCCAGUGUCCAGGCCAGGGGCAGACAGUGGACAGAGAACAGUGCCCAAGACCACUGGACUUGGAGUCAGGACAU	((((((((((.((((((.....(((((....((.........))..))))).......)))))))))))))))).....
hsa-mir-548h-5	ACAAAAGUAAUCGCGGUUUUUGUCAUUACUUUUAACUGUAAAAACCACGGUUGCUUUUGC	.((((((((((((.((((((((.(((((....))).)))))))))).)))))))))))).
hsa-mir-548ab	AUGUUGGUGCAAAAGUAAUUGUGGAUUUUGCUAUUACUUGUAUUUAUUUGUAAUGCAAAACCCGCAAUUAGUUUUGCACCAACC	..((((((((((((.(((((((((.((((((.(((((............))))))))))).))))))))).)))))))))))).
hsa-mir-4417	GAAAACAACCAGGUGGGCUUCCCGGAGGGCGGAACACCCAGCCCCAGCAUCCAGGGCUCACCUACCACGUUUG	..((((....((((((((..((.(((((((((.....)).)))).....))).)))))))))).....)))).
hsa-mir-4418	UGGUUUUUGCUCUGAGUGACCGUGGUGGUUGUGGGAGUCACUGCAGGACUCAGCAGGAAUUC	.((((((((((..((((..(((((((((((.....))))))))).)))))))))))))))).
hsa-mir-4419a	UGGUGGUGUGUGCCUGUAGUCUUAGCUACUCGGGAGGCUGAGGGAGGAGACUGCAGUGAGUGGAGGUCACGCCACUG	.(((((((((.((((((((((((..((.(((((....)))))))..)))))))).........))))))))))))).
hsa-mir-378f	GUCAGGUCCUGGACUCCCAUAGUUUUCAGGCUGCUAAACAACAGAACGAGCACUGGACUUGGAGCCAGAAGUCUUGGG	.(((((.(((((.((((...((((..((((((................))).))))))).))))))))..).))))).
hsa-mir-4420	CUCUUGGUAUGAACAUCUGUGUGUUCAUGUCUCUCUGUGCACAGGGGACGAGAGUCACUGAUGUCUGUAGCUGAGAC	(((..(.((((.(((((.(((..(((.((((((.(((....))))))))).))).))).))))).)))).).)))..
hsa-mir-4421	CUGGGUCUCCUUUCUGCUGAGAGUUGAACACUUGUUGGGACAACCUGUCUGUGGAAAGGAGCUACCUAC	.((((((((((((((((.((.(((((..(........)..))).)).)).)))))))))))..))))).
hsa-mir-4422	AGUUCUUCUGCAGACAAAAGCAUCAGGAAGUACCCACCAUGUACCAGUGGGCCCUUCUUGAUGCUCUUGAUUGCAGAGGAGCC	.((((((((((((.(((.((((((((((((..(((((.........)))))..)))))))))))).))).)))))))))))).
hsa-mir-4423	AUCAUGUACUGCAGUUGCCUUUUUGUUCCCAUGCUGUUUAAGCCUAGCAUAGGCACCAAAAAGCAACAACAGUAUGUGAA	.((((((((((..(((((.((((((...((((((((........)))))).))...)))))))))))..)))))))))).
hsa-mir-378g	CACUGGGCUUGGAGUCAGAAGACCUGGCUCCAGCCCAGCUC	..(((((((.((((((((.....)))))))))))))))...
hsa-mir-548ac	GUAUUAGGUUGGUGCAAAAGUUAUUGUGGUUUUUGCUAUUUUUUUUUAAUGGCAAAAACCGGCAAUUACUUUUGCACUAACCUAGUAG	.((((((((((((((((((((.((((((((((((((((((.......))))))))))))).))))).)))))))))))))))))))).
hsa-mir-4424	CUUACAUCACACACAGAGUUAACUCAAAAUGGACUAAUUUUUCCACUAGUUAGUCCAUUUCAAGUUAACUCUGUGUGUGAUGUAGU	.(((((((((((((((((((((((..(((((((((((((........)))))))))))))..))))))))))))))))))))))).
hsa-mir-4425	GUGCUUUACAUGAAUGGUCCCAUUGAAUCCCAACAGCUUUGCGAAGUGUUGUUGGGAUUCAGCAGGACCAUUCGUGUAAAGUAA	.(((((((((((((((((((..(((((((((((((((..........)))))))))))))))..))))))))))))))))))).
hsa-mir-4426	AGUUGGAAGAUGGACGUACUUUGUCUGACUACAAUAUUCAAAAGGAGUCUACUCUUCAUCUUG	.....((((((((((...((((..................))))..))))).)))))......
hsa-mir-4427	GAAGCCUCUUGGGGCUUAUUUAGACAAUGGUUUCAUCAUUUCGUCUGAAUAGAGUCUGAAGAGUCUUU	((((.(((((.((((((((((((((((((((...))))))..)))))))).)))))).))))).))))
hsa-mir-4428	UUGGCAGGUGCCAUGUUGCCUGCUCCUUACUGUACACGUGGCUGGCAAGGAGACGGGAACAUGGAGCCGCCAU	.((((.(((.(((((((.((((((((((.((((.......)).)).)))))).))))))))))).))))))).
hsa-mir-4429	AGGGAGAAAAGCUGGGCUGAGAGGCGACUGGUGUCUAAUUUGUUUGUCUCUCCAACUCAGACUGCCUGGCCCA	.(((.....(((((((..((((((((((.(((.....))).).)))))))))...))))).))......))).
hsa-mir-4430	GUGAGGCUGGAGUGAGCGGAGAUCGUACCACUGCACUCCAACCUGGUGA	.(.(((.(((((((((.((........)).)).))))))).))).)...
hsa-mir-548ad	CUGUUAGGUUGGUGCAAAAGUAAUUGUGGUUUUUGAAAGUAACUUGGCGAAAACGACAAUGACUUUUGCACCAAUCUAAUAC	.((((((((((((((((((((.(((((.(((((((.(((...)))..))))))).))))).)))))))))))))))))))).
hsa-mir-4431	UGGUUUGCGACUCUGAAAACUAGAAGGUUUAUGACUGGGCAUUUCUCACCCAAUGCCCAAUAUUGAACUUUCUAGUUGUCAGAGUCAUUAACCC	.((((...((((((((.((((((((((((((..(.((((((((........)))))))).)..)))))))))))))).))))))))...)))).
hsa-mir-4432	GCAUCUUGCAGAGCCGUUCCAAUGCGACACCUCUAGAGUGUCAUCCCCUAGAAUGUCACCUUGGAAAGACUCUGCAAGAUGCCU	(((((((((((((.(.((((((.(.((((..(((((.(.(....)).))))).)))).).)))))).).)))))))))))))..
hsa-mir-4433a	CAUCCUCCUUACGUCCCACCCCCCACUCCUGUUUCUGGUGAAAUAUUCAAACAGGAGUGGGGGUGGGACAUAAGGAGGAUA	.((((((((((.(((((((((((.(((((((((..(((........))))))))))))))))))))))).)))))))))).
hsa-mir-4434	UCACUUUAGGAGAAGUAAAGUAGAACUUUGGUUUUCAACUUUUCCUACAGUGU	.((((.((((((((((...(.(((((....)))))).)))))))))).)))).
hsa-mir-4435-1	AGGCAGCAAAUGGCCAGAGCUCACACAGAGGGAUGAGUGCACUUCACCUGCAGUGUGACUCAGCAGGCCAACAGAUGCUA	.((((.....(((((.(((.((((((...(((.((((.....)))))))...)))))))))....))))).....)))).
hsa-mir-4436a	GCCUCACUUUUCCACUUAUGCCUGCCCUGCCCCUCGAAUCUGCUCCACGAUUUGGGCAGGACAGGCAGAAGUGGAUAAGUGAGGA	.((((((((.(((((((.((((((.(((((((...(((((........)))))))))))).)))))).))))))).)))))))).
hsa-mir-4435-2	GCAAAUGGCCAGAGCUCACACAGAGGGAUGAGUGCACUUCACCUGCAGUGUGACUCAGCAGGCCAACAGAUGCU	(((..(((((.(((.((((((...(((.((((.....)))))))...)))))))))....))))).....))).
hsa-mir-4437	ACUUUGUGCAUUGGGUCCACAAGGAGGGGAUGACCCUUGUGGGCUCAGGGUACAAAGGUU	.((((((((.((((((((((((((.(.......))))))))))))))).))))))))...
hsa-mir-548ae-1	GCAGUUUUUGCCAUUAAGUUGCGGUUUUUGCCAUUAUAAUGGCAAAAACUGCAAUUACUUUCACACCUGC	((((....((......((((((((((((((((((....)))))))))))))))))).....))...))))
hsa-mir-548ae-2	UGUGCAAAAGUAAUUGUGGUUUUUGUCAUUUAAAAGUAAUGGCAAAAACUGCAAUUACUUUCACACC	.(((..((((((((((((((((((((((((.......))))))))))))))))))))))))..))).
hsa-mir-4438	UAAGUGUAAACUUAAGGACUGUCUUUUCUAAGCCUGUGCCUUGCCUUUCCUUUGGCACAGGCUUAGAAAAGACAGUCUUUAAGUUUACACUUC	.(((((((((((((((((((((((((((((((((((((((.............))))))))))))))))))))))))))))))))))))))).
hsa-mir-4439	CCAGUGACUGAUACCUUGGAGGCAUUUUAUCUAAGAUACACACAAAGCAAAUGCCUCUAAGGUAUCAGUUUACCAGGCCA	((.((((((((((((((((((((((((((((...))))..........)))))))))))))))))))).))))..))...
hsa-mir-4440	CUCUCACCAAGCAAGUGCAGUGGGGCUUGCUGGCUUGCACCGUGACUCCCUCUCACCAAGCAAGUGUCGUGGGGCUUGCUGGCUUGCACUGUGAAGAU	((.((((...((((((.(((((((.(((((..((((((...((((.......))))...))))))...))))).)))))))))))))...))))))..
hsa-mir-4441	CAGAGUCUCCUUCGUGUACAGGGAGGAGACUGUACGUGAGAGAUAGUCAGAUCCGCAUGUUAGAGCAGAGUCUCCUUCGUGUACAGGGAGGAGAUUGUAC	.(.((((((((((.((((((.((((((((((.((((((.(.(((......)))).)))))......).)))))))))).)))))).)))))))))).)..
hsa-mir-4442	GCGCCCUCCCUCUCUCCCCGGUGUGCAAAUGUGUGUGUGCGGUGUUAUGCCGGACAAGAGGGAGGUG	....(((((((((....((((((((((..(((......))).)).))))))))...)))))))))..
hsa-mir-4443	GGUGGGGGUUGGAGGCGUGGGUUUUAGAACCUAUCCCUUUCUAGCCCUGAGCA	(.(.(((((((((((.(((((((....))))))).))..))))))))).).).
hsa-mir-4444-1	GUGACGACUGGCCCCGCCUCUUCCUCUCGGUCCCAUAUUGAACUCGAGUUGGAAGAGGCGAGUCCGGUCUCAAA	.(((.((((((.(.((((((((((.((((((.(......).)).))))..)))))))))).).)))))))))..
hsa-mir-4445	UUCCUGCAGAUUGUUUCUUUUGCCGUGCAAGUUUAAGUUUUUGCACGGCAAAAGAAACAAUCCAGAGGGU	.((((...(((((((((((((((((((((((........)))))))))))))))))))))))...)))).
hsa-mir-4446	CUGGUCCAUUUCCCUGCCAUUCCCUUGGCUUCAAUUUACUCCCAGGGCUGGCAGUGACAUGGGUCAA	.((((((((.((.((((((...((((((.............)))))).)))))).)).)))))))).
hsa-mir-4447	GUUCUAGAGCAUGGUUUCUCAUCAUUUGCACUACUGAUACUUGGGGUCAGAUAAUUGUUUGUGGUGGGGGCUGUUGUUUGCAUUGUAGGAU	((((((((((((((((((.((((((..(((.(((((((.......))))).))..)))..))))))))))))).)))))......))))))
hsa-mir-4448	AGGAGUGACCAAAAGACAAGAGUGCGAGCCUUCUAUUAUGCCCAGACAGGGCCACCAGAGGGCUCCUUGGUCUAGGGGUAAUGCCA	.((....(((...((((..(((...(((((((((.....((((.....))))....)))))))))))).))))...)))....)).
hsa-mir-4449	AGCAGCCCUCGGCGGCCCGGGGGGCGGGCGGCGGUGCCCGUCCCGGGGCUGCGCGAGGCACAGGCG	.((...((((((((((((..((((((((((....)))))))))).))))))).))))).....)).
hsa-mir-548ag-1	GUGCAAAGGUAAUUGUGGUUUCUGCUUUUAAAGGUAAUGGCAAAUAUUACAUUUACUUUUGCACCA	((((((((((((.((((((...((((.(((....))).))))...)))))).))))))))))))..
hsa-mir-4450	UGUCUGGGGAUUUGGAGAAGUGGUGAGCGCAGGUCUUUGGCACCAUCUCCCCUGGUCCCUUGGCU	.(((.(((((((.((.((.(((((..((.(((....)))))))))).)).)).))))))).))).
hsa-mir-548ah	AGGUUGGUGCAAAAGUGAUUGCAGUGUUUGCCAAUAAAAGUAAUGACAAAAACUGCAGUUACUUUUGCACCAGCCC	.((((((((((((((((((((((((.((((.((.((....)).)).)))).)))))))))))))))))))))))).
hsa-mir-4451	UCUGUACCUCAGCUUUGCUCCCAACCAACCACUUCCACAUGUUUUGCUGGUAGAGCUGAGGACAGC	.((((.(((((((((((((..(((..(((...........))))))..))))))))))))))))).
hsa-mir-4452	UGGAUCACUUGAGGCCAAGAGUGCAAGGCUGUAGUGUGCACAGCCUUGAAUUCUUGGCCUUAAGUGAUCCC	.(((((((((((((((((((((.(((((((((.......))))))))).))))))))))))))))))))).
hsa-mir-4453	UGGAGAGCUUGGUCUGUAGCGGUUUCCUUCGGGGCAGGUGGGGACUGCUCCUUUGGGAGGAAGGAGGAGGCCCAGGCCGCGUCUUCAGG	((((((((..((((((....(((((((((((((((((.......)))))))...........)))))))))))))))))).))))))..
hsa-mir-4454	CCGGAUCCGAGUCACGGCACCAAAUUUCAUGCGUGUCCGUGUGAAGAGACCACCA	..((.(((....((((((((((.......)).))).)))))....).))))....
hsa-mir-4455	AGAAGGGUGUGUGUGUUUUUCCUGAGAAUAAGAGAAGGAAGGACAGCCAAAUUCUUCA	.(((((((.((..((((((((((............))))))))))..)).))))))).
hsa-mir-4456	AUGAACCUGGUGGCUUCCUUUUCUGGGAGGAAGUUAGGGUUCA	.(((((((..(((((((((((....))))))))))))))))))
hsa-mir-4457	GGAGUACUCCAGUCAAUACCGUGUGAGUUAGAAAAGCUCAAUUCACAAGGUAUUGACUGGCGUAUUCA	.((((((.((((((((((((.((((((((.((.....)))))))))).)))))))))))).)))))).
hsa-mir-4458	GAGCGCACAGAGGUAGGUGUGGAAGAAAGUGAAACACUAUUUUAGGUUUUAGUUACACUCUGCUGUGGUGUGCUG	.(((((((...((((((((((......(.((((((.(((...))))))))).)))))).)))))...))))))).
hsa-mir-4460	GUUUUUUGCCCAUAGUGGUUGUGAAUUUACCUUCUCCUCUUUGCAGUGAUAAAGGAGGUAAAUUCACAACCACUGUGGGCAGAAAC	..(((((((((((((((((((((((((((((((((..((........))...))))))))))))))))))))))))))))))))).
hsa-mir-4461	GAGUAGGCUUAGGUUAUGUACGUAGUCUAGGCCAUACGUGUUGGAGAUUGAGACUAGUAGGGCUAGGCCUACUG	.(((((((((((.((...(((.((((((...(((.......)))......))))))))))).))))))))))).
hsa-mir-378h	ACAGGAACACUGGACUUGGUGUCAGAUGGGAUGAGCCCUGGCUCUGUUUCCUAGCAGCAAUCUGAUCUUGAGCUAGUCACUGG	.(((....(((((.(((((.(((((((((((.((((....))))...))))........))))))).))))))))))..))).
hsa-mir-3135b	UGCCCAGGCUGGAGCGAGUGCAGUGGUGCAGUCAGUCCUAGCUCACUGCAGCCUCGAACUCCUGGGCU	.(((((((..((..((((((((((((.((((......)).))))))))))..))))..))))))))).
hsa-mir-4462	CUUCCCAGCUGCCCUAAGUCAGGAGUGGCUUUCCUGACACGGAGGGUGGCUUGGGAAA	.((((((((((((((..((((((((.....))))))))....)))))))).)))))).
hsa-mir-4463	AAUAGAUUAUUGGUCACCACCUCCAGUUUCUGAAUUUGUGAGACUGGGGUGGGGCCUGAGAAUUUGC	..((((((...((((.(((((.((((((((.........)))))))))))))))))....)))))).
hsa-mir-4464	GGAACCUUAGUAAGGUUUGGAUAGAUGCAAUAAAGUAUGUCCACAGCUGAAAGGACAUACUUUAUUGCAUGUAUCCAAACCUUACUAAUUCA	.(((..(((((((((((((((((.((((((((((((((((((..........)))))))))))))))))).)))))))))))))))))))).
hsa-mir-548ai	GUAUUAGGUUGGUGCAAAGGUAAUUGCAGUUUUUCCCAUUUAAAAUAUGGAAAAAAAAAUCACAAUUACUUUUGCAUCAACCUAAUAA	.(((((((((((((((((((((((((..((((((.((((.......))))....))))))..))))))))))))))))))))))))).
hsa-mir-548aj-1	AUUGGUGUAAAAGUAAUUGCAGGUUAUGCCAUUAAAAGUAAUGGUAAAAACUGCAAUUACUUUUACACUAAC	.(((((((((((((((((((((..(.((((((((....)))))))).)..))))))))))))))))))))).
hsa-mir-548aj-2	AAGGUAUUAGGUUGGUGCAAAAGUAAUUGCAGUUUUUGCUAUUACUUUUAAUGGUAAAAACUGCAAUUACUUUUACACCAACCUAAUAUUUA	.((((((((((((((((.((((((((((((((((((((((((((....)))))))))))))))))))))))))).)))))))))))))))).
hsa-mir-4465	CAUGUGUCCCCUGGCACGCUAUUUGAGGUUUACUAUGGAACCUCAAGUAGUCUGACCAGGGGACACAUGA	((((((((((((((((.((((((((((((((......)))))))))))))).)).)))))))))))))).
hsa-mir-4466	ACGCGGGUGCGGGCCGGCGGGGUAGAAGCCACCCGGCCCGGCCCGGCCCGGCGA	.(((((((.(((((((((.((((.......)))).).)))))))))))).))).
hsa-mir-4467	UGGUGGCGGCGGUAGUUAUGGGCUUCUCUUUCUCACCAGCAGCCCCUGGGCCGCCGCCUCCCU	.((.(((((((((..(((.(((((.((..........)).))))).)))))))))))).))..
hsa-mir-4468	AGUCUUCUCCUGGGGCUUUGGUGGCUAUGGUUGACUGGGCCACUCAGAGCAGAAGGAUGAGAUG	.(((((.((((...((((((((((((..(.....)..)))))).))))))...)))).))))).
hsa-mir-4469	CCGACGCGGAGAGCGGCUCUAGGUGGGUUUGGCGGCGGCGAGGACACCGCCGCUCCCUCUAGGGUCGCUCGGAGCGUGA	...((((...(((((((((((((.(((...((((((((.(....).))))))))))))))))))))))))...))))..
hsa-mir-4470	CGAGCCUCUUUCGGCUUUCCAGUUUGUCUCGGUCCUUUGGAACGUGGCAAACGUGGAAGCCGAGAGGGCUCU	.(((((.((((((((((.((((((((((.((.(((...))).)).))))))).)))))))))))))))))).
hsa-mir-4471	CCAAAUUUAAAACUUAAACCUCUACUAAGUUUCCAUGAAAAGAACCCAUGGGAACUUAGUAGAGGUUUAAGUUUUAAAUUUGA	.((((((((((((((((((((((((((((((((((((.........)))))))))))))))))))))))))))))))))))).
hsa-mir-4472-1	UGGCAGACCCUUGCUCUCUCACUCUCCCUAAUGGGGCUGAAGACAGCUCAGGGGCAGGGUGGGGGGUGUUGUUUUUGUUU	.((((((.....(((((((((((((((((....((((((....)))))).)))).))))))))))).))....)))))).
hsa-mir-4472-2	UGGUGGGGGUGGGGGGUGUUGUUUUUGUUUUUGAGACAGAGUCUUGCUCCGUCGCCCAGGCCGGAGU	((((..((((((((((((....((((((((...))))))))...)))))).))))))..))))....
hsa-mir-4473	AAGGAACAGGGGACACUUGUAAUGGAGAACACUAAGCUAUGGACUGCUAUGGACUGCUAGUGCUCUCCGUUACAAGUAUCCCCUGUUACCU	.((((((((((((.((((((((((((((.(((((((((((((....)))))).))..))))).)))))))))))))).))))))))).)))
hsa-mir-4476	AAAAGCCUGUCCCUAAGUCCCUCCCAGCCUUCCAGAGUUGGUGCCAGGAAGGAUUUAGGGACAGGCUUUG	.(((((((((((((((((((.(((..((...(((....))).))..))).))))))))))))))))))).
hsa-mir-4477a	UCCUCCUCCCAUCAAUCACAAAUGUCCUUAAUGGCAUUUAAGGAUUGCUAUUAAGGACAUUUGUGAUUCACGGGAGGAGGU	.(((((((((...(((((((((((((((((((((((.........)))))))))))))))))))))))...))))))))).
hsa-mir-4477b	ACCUCCUCCCGUGAAUCACAAAUGUCCUUAAUAGCAAUCCUUAAAUGCCAUUAAGGACAUUUGUGAUUGAUGGGAGGAGGA	.(((((((((((.(((((((((((((((((((.(((.........))).))))))))))))))))))).))))))))))).
hsa-mir-4478	GGCCGAGGCUGAGCUGAGGAGCCUCCAAACCUGUAGACAGGGUCAUGCAGUACUAGGGGCGAGCCUCAUCCCCUGCAGCCCUGGCC	(((((.(((((((.(((((.(((((.....((((((((...))).))))).....)))))...)))))....)).))))).)))))
hsa-mir-3689c	GGGAGGUGUGAUAUCGUGGUUCCUGGGAGGUGUGAUAUCGUGGUUCCUGGGAGGUGUGAUAUUGUGGUUCCU	(((((.((((((((((((.((((((((((.((((....)))).)))))))))).)))))))))))).)))))
hsa-mir-548x-2	AUGCCAAAUAUUAGGUUGGCACAAAAGUAAUUGUGGCUUUUGCCAUUAAAAGUAAUGGUAAAAACUGCAAUUACUUUCGUGCCAACCUAAUAUUUGUGUG	..((((((((((((((((((((.(((((((((((((.(((((((((((....))))))))))).))))))))))))).)))))))))))))))))).)).
hsa-mir-3689d-1	UGGGAGGUGUGAUCUCACACUCGCUGGGAGGUGUGCUAUCGUCUUCCCCGGGAGGUGUGAUCCUGUUCUUCCUG	.((((((...((((.(((.(((.(.((((((((......)).)))))).).)))))).)))).....)))))).
hsa-mir-3689d-2	ACUGGGAGGUGUGAUCUCACACUCGCUGGGAGGUGUGCUAUCGUCUUCCCUGGGAGGUGUGAUCCUGUUCUUCCUGAGCG	.((((((((...((((.(((.(((.(.((((((((......)).)))))).).)))))).)))).....)))))).))..
hsa-mir-3689e	GGGAGGUGUGAUAUCAUGGUUCCUGGGAGGUAUGAUAUCGUGGUUCCUGGGAGGUGUGAUCCCGUGCUCCCU	(((((...((..((((((.((((((((((.((((....)))).)))))))))).))))))..))..))))).
hsa-mir-3689f	AGGUGUGAUAUCGUGCUUCCUGGGACGUGUGAUGCUGUGCUUCCUGGGAGGUGUGAUCCCACACUC	.((((((..((((((((((((((((.(((........))).))))))))))))))))..)))))).
hsa-mir-4479	GAAACCAAGUCCGAGCGUGGCUGGCGCGGGAAAGUUCGGGAACGCGCGCGGCCGUGCUCGGAGCAGCGCCA	.........(((((((((((((((((((..............))))).)))))))))))))).........
hsa-mir-3155b	CCACUGCAGAGCCUGGGAAGGGAGCUGUCCGGCUCCCCAGGCUCUGCAGUGGGAGG	(((((((((((((((((....(((((....))))))))))))))))))))))....
hsa-mir-548ak	GUGCAAAAGUAACUGCGGUUUUUGAGAAGUAAUUGAAAACCGCAAUUACUUUUGCAG	.(((((((((((.((((((((((((.......)))))))))))).))))))))))).
hsa-mir-4480	GCAGAGGUGAGUUGACCUCCACAGGGCCACCCAGGGAGUAAGUAGCCAAGUGGAAGUUACUUUACCUCUGU	(((((((((((.((((.(((((..(((.((...........)).)))..))))).)))).)))))))))))
hsa-mir-4481	GGAGUGGGCUGGUGGUUUUUUAAGAGGAAGGGAGACCUAAGCUAGCACAUGAGCACGCUC	.(((((.(((.((((((.......(((........))).....))).))).))).)))))
hsa-mir-4482	AGUGAGCAACCCAGUGGGCUAUGGAAAUGUGUGGAAGAUGGCAUUUCUAUUUCUCAGUGGGGCUCUUACC	.(((((...((((.((((..((((((((((..........))))))))))..)))).))))...))))).
hsa-mir-4483	AAAAAACAACAUACUUAGUGCAUACCCAUAUAAUAUUAGGGGUGGUCUGUUGUUGUUUUUCU	.((((((((((.((..((.((.(((((.((......)).)))))))))))))))))))))..
hsa-mir-4484	GGGUUUCCUCUGCCUUUUUUUCCAAUGAAAAUAACGAAACCUGUUAUUUCCCAUUGAGGGGGAAAAAGGCGGGAGAAGCCCCA	(((((((.(((((((((((((((((((.((((((((.....))))))))..))))...))))))))))))))).)))))))..
hsa-mir-4485	AGAGGCACCGCCUGCCCAGUGACAUGCGUUUAACGGCCGCGGUACCCUAACUGUGCA	((.((.(((((..(((....(((....)))....))).))))).)))).........
hsa-mir-4486	GCAUGCUGGGCGAGGCUGGCAUCUAGCACAGGCGGUAGAUGCUUGCUCUUGCCAUUGCAAUGA	.(((((..((((((((.((((((((.(......).)))))))).)).))))))...)).))).
hsa-mir-4487	ACUGUCCUUCAGCCAGAGCUGGCUGAAGGGCAGAAGGGAACUGUCCUUCAGCCAGAGCUGGCUGAAGGGCAGA	.(((((((((((((((..(((((((((((((((.......)))))))))))))))..))))))))))))))).
hsa-mir-4488	GGUAGGGGGCGGGCUCCGGCGCUGGGACCCCACUAGGGUGGCGCCUUGGCCCCGCCCCGCCC	(((..((((((((((..((((((...((((.....))))))))))..)).))))))))))).
hsa-mir-4489	GGGGGUGGGGCUAGUGAUGCAGGACGCUGGGGACUGGAGAAGUCCUGCCUGACCCUGUCCCA	.(((((((((.(((....(((((((.((.........))..)))))))))).))))))))).
hsa-mir-548al	GGUCGGUGCAAAAGUAAUUGCUGUUUUUGCCAUUAAAAAUAAUGGCAUUAAAAGUAAUGGCAAAAACGGCAAUGACUUUUGUACCAAUCUAAUAUCU	(((.(((((((((((.(((((((((((((((((((....((((...))))....))))))))))))))))))).))))))))))).)))........
hsa-mir-4490	AUAGUUUCUGCAAUGCUCAAAUCUCUGGCCAAAGACCAGAACUUAAUGGUCUCUGGUAAGAGAUUUGGGCAUAUUAGAAACUAA	.(((((((((..((((((((((((((.((((.((((((........)))))).)))).))))))))))))))..))))))))).
hsa-mir-4491	ACAUUUGGUCACACCAGUCCACAUUAACGUGGACCAGACAAUAUUAAUGUGGACUGGUGUGACCAAAA	...((((((((((((((((((((((((..((.......))...)))))))))))))))))))))))).
hsa-mir-4492	CUGCAGCGUGCUUCUCCAGGCCCCGCGCGCGGACAGACACACGGACAAGUCCCGCCAGGGGCUGGGCGCGCGCCAGCCGG	(.((.((((((...(((((.((((..(((.((((..............)))))))..))))))))).))))))..)).).
hsa-mir-4493	CCAGAGAUGGGAAGGCCUUCCGGUGAUUAUCACAGCCAUGCCUUUACCUCCAGAAGGCCUUUCCAUCUCUGUC	.(((((((((((((((((((.(((((.................)))))....)))))))))))))))))))..
hsa-mir-4494	AGUUUUAGUUACCCUGGUCAUCUGCAGUCUGAAAAUACAAAAUGGAAAAUUCCAGACUGUGGCUGACCAGAGGUAACUGAAACC	.(((((((((((((((((((.((((((((((.....................)))))))))).))))))).)))))))))))).
hsa-mir-4495	AAGAAAUGUAAACAGGCUUUUUGCUCAGUGGAGUUAUUUUGAGCAAAAAGCUUAUUUACAUUUCUG	.(((((((((((.(((((((((((((((..........))))))))))))))).))))))))))).
hsa-mir-4496	ACAUCAGCUCAUAUAAUCCUCGAAGCUGCCUUUAGAAAUGAGGAAACUGAAGCUGAGAGGG	...((((((((.....((((((...(((....)))...))))))...)).)))))).....
hsa-mir-4497	ACCUCCGGGACGGCUGGGCGCCGGCGGCCGGGAGAUCCGCGCUUCCUGAAUCCCGGCCGGCCCGCCCGGCGCCCGUCCGCCCGCGGGUC	((((.((((.(((.(((((((((((((((((((..((.(......).)).)))))))))......)))))))))).))))))).)))).
hsa-mir-4498	AGGGCUGGGCUGGCAGGGCAAGUGCUGCAGAUCUUUGUCUAAGCAGCCCCUGCCUUGGAUCUCCCA	.(((..((((((((((((.....(((((((((....))))..))))))))))))..)).)))))).
hsa-mir-4419b	CUCAGGCUCAGUGGUGCAUGCUUAUAGUCCCAGCCACUCUGGAGGCUGAAGGAAGAUGGCUUGAGCCU	...(((((((((.((.(.(.(((.(((((((((.....)))).)))))))).).))).)).)))))))
hsa-mir-4499	AAGACUGAGAGGAGGGAACUGGUGAGUUGUACAUAGAAAUGCUUUCUAACUCCUUGUCUCAGUCUGUUU	.(((((((((.(((((...(((.((((.............)))).)))..))))).)))))))))....
hsa-mir-4500	CAGGAGAGAAAGUACUGCCCAGAAGCUAAAGUGUAGAUCAAACGCAUAAUGGCUGAGGUAGUAGUUUCUUGAACUU	.((..((((((.(((((((....(((((..((((.........))))..)))))..))))))).))))))...)).
hsa-mir-4501	UAUGUGACCUCGGAUGAAUCACUGAAAUAUGUCUGAGCUUCUGUUUCAUCAGAUGUCACAUUUU	.(((((((.((.((((((.((..(((............))))).)))))).)).)))))))...
hsa-mir-4502	AGCCUUUAGCAAGUUGUAAUCUUUUUGCUGAUGGAGGGUCUUGCCUCCAUGGGGAUGGCUGAUGAUGAUGGUGCUGAAGGC	.((((((((((.(((((.(((....(.((.(((((((......))))))).)).).....))).)))))..))))))))))
hsa-mir-4503	ACAAUGUAGAUAUUUAAGCAGGAAAUAGAAUUUACAUAUAAAUUUCUAUUUGUUUCUAUUUCCUGCUUAAAUAUCUACAUUGC	.(((((((((((((((((((((((((((((...(((.(((......))).)))))))))))))))))))))))))))))))).
hsa-mir-4504	CUAAGAUAAUGUCCUCCAGGUUCAUCUCUGUUGUCAUUUGUGGCAUGGACCAUUUGUGACAAUAGAGAUGAACAUGGAGGAUAUUAUCUUAA	.(((((((((((((((((.((((((((((((((((((..((((......))))..)))))))))))))))))).))))))))))))))))).
hsa-mir-4505	GGAGGCUGGGCUGGGACGGACACCCGGCCUCCACUUUCUGUGGCAGGUACCUCCUCCAUGUCGGCCCGCCUUG	.(((((.(((((((.(.(((......((((((((.....)))).))))......))).).)))))))))))).
hsa-mir-4506	UGGCCUCUGCCAUCAGACCAUCUGGGUUCAAGUUUGGCUCCAUCUUUAUGAAAUGGGUGGUCUGAGGCAAGUGGUCU	.((((.(((((.((((((((((((..((((((..((....)).))...)))).))))))))))))))).)).)))).
hsa-mir-2392	AUGGUCCCUCCCAAUCCAGCCAUUCCUCAGACCAGGUGGCUCCCGAGCCACCCCAGGCUGUAGGAUGGGGGUGAGAGGUGCUAG	.((((.((((.((.(((..((((((..(((.((.(((((((....)))))))...)))))..))))))))))).)))).)))).
hsa-mir-4507	UCUGGGCUGAGCCGAGCUGGGUUAAGCCGAGCUGGGUUGGGCUGGGCUGGGU	.((.((((.((((.((((.(((...))).)))).)))).)))).))......
hsa-mir-4508	AGGACCCAGCGGGGCUGGGCGCGCGGAGCAGCGCUGGGUGCAGCGCCUGCGCCGGCAGCUGCAAGGGCCG	.((.(((.((((.((((((((.(((..(((.(....).)))..))).))).)))))..))))..))))).
hsa-mir-4509-3	CUUUAAUACUAUCUCAAACUAAAGGAUAUAGAAGGUUUUCCCUUUCUCUUGCCCUGAAACCUUCUGUAUCCUUUAUUUUGAGAUAGUAUUAGAA	.(((((((((((((((((.((((((((((((((((((((................)))))))))))))))))))).))))))))))))))))).
hsa-mir-4510	GUGUAUGUGAGGGAGUAGGAUGUAUGGUUGUUAGAUAGACAACUACAAUCUUUUCUCACAACAGACAG	.(((.(((((((((...((((...((((((((.....))))))))..)))))))))))))))).....
hsa-mir-4511	AAAAAAAAGGGAAAGAAGAACUGUUGCAUUUGCCCUGCACUCAGUUUGCACAGGGUAAAUGCAAUAGUUCUUCUUUCCCUUUUUUUA	.((((((((((((((((((((((((((((((((((((..(.......)..)))))))))))))))))))))))))))))))))))).
hsa-mir-4512	CUCAGCCCGGGCAAUAUAGUGAGACCUCGUCUCUACAAAAAAUUGAGACAGGGCCUCACUGUAUCGCCCAGGCUGGA	.((((((.((((.((((((((((.(((.(((((...........))))).))).)))))))))).)))).)))))).
hsa-mir-4513	AUUCUAGGUGGGGAGACUGACGGCUGGAGGCCCAUAAGCUGUCUAAAACUUCGGCCCCCAGAUUUCUGGUCUCCCCACUUCAGAAC	.(((((((((((((((((((...((((.((((...(((.(......).))).)))).))))...)).))))))))))))).)))).
hsa-mir-4514	GUUGAGACAGGCAGGAUUGGGGAAACAUCUUUUACCUCGUCUCUUGCCUGUUUUAGA	.(((((((((((((((.((((((((.....))).)))))..))))))))))))))).
hsa-mir-4515	GCGGGAGGUGUAACAGGACUGGACUCCCGGCAGCCCCAGGGCAGGGGCGUGGGGAGCUGGUCCUAGCUCAGCGCUCCCGGA	.((((((((.....((((((((.(((((.((.(((((......))))))).)))))))))))))......)).))))))..
hsa-mir-4516	AGGGAGAAGGGUCGGGGCAGGGAGGGCAGGGCAGGCUCUGGGGUGGGGGGUCUGUGAGUCAGCCACGGCUCUGCCCACGUCUCCCC	.((((((.(((.((((((.(((..(((...(((((((((.......)))))))))..)))..)).).)))))))))...)))))).
hsa-mir-4517	AGGUAAAUAUGAUGAAACUCACAGCUGAGGAGCUUAGCAAGUAGCUAAGGCCAGAGCUUGUGUUUGGGUGGUGUGGCUG	.(((..((((.((.((((.((.((((..((..((((((.....)))))).))..)))))).))))..)).)))).))).
hsa-mir-4518	UGGGGGAAAAGUGCUGGGAUUGAUUAGUGAUGUCUGCUGGGGAACCGGGGCUCAGGGAUGAUAACUGUGCUGAGAAGCCCCCU	.(((((...(((((.(..(((.(((..(((.(((..((((....))))))))))..))))))..).)))))......))))).
hsa-mir-4520-1	GUGUGCCACCUGCGUGUUUUCUGUCCAAAUCAGAAAAGGAUUUGGACAGAAAACACGCAGGAAGAAGGAA	........(((((((((((((((((((((((.......))))))))))))))))))))))).........
hsa-mir-4521	UCGGCUAAGGAAGUCCUGUGCUCAGUUUUGUAGCAUCAAAACUAGGAUUUCUCUUGUUAC	..(((.(((((((((((......(((((((......))))))))))))))).))))))..
hsa-mir-1269b	UGAGGUUUCUGGACUGAGCCAUGCUACUGGCUUCUCUGGUUCUCCAGCUUACAGAUGGCUUAUCAUGGGACCUCU	.((((((((..((.((((((((....(((......((((....))))....)))))))))))))..)))))))).
hsa-mir-4522	GCGGGCGUUGCCUGGGGGCCUCGCAGGGGGAGAUCCAGCCCAGGCUGGUUCCGCUGACUCUGCCUGUAGGCCGGUGGCGUCUUCUGG	..((((((((((....(((((.(((((.((((..(((((....))))).........)))).)))))))))))))))))))).....
hsa-mir-4523	GCGGGGGACCGAGAGGGCCUCGGCUGUGUGAGGACUAGAGGCGGCCGAGGCCCGGGCCGGUUCCCCCGA	.((((((((((...(((((((((((((.(.........).)))))))))))))....))).))))))).
hsa-mir-4524a	GAACGAUAGCAGCAUGAACCUGUCUCACUGCAGAAUUAUUUUGAGACAGGCUUAUGCUGCUAUCCUUCA	(((.(((((((((((((.(((((((((..............))))))))).))))))))))))).))).
hsa-mir-4525	GUCAGAGGGGGGAUGUGCAUGCUGGUUGGGGUGGGCUGCCUGUGGACCAAUCAGCGUGCACUUCCCCACCCUGAA	.((((.(((((((.(((((((((((((((...((....))......))))))))))))))).))))).)))))).
hsa-mir-4526	UGCGGUGACAUCAGGGCCCAGUCCCUGCUGUCAUGCCCCAGGUGACGUGCUGGGCUGACAGCAGGGCUGGCCGCUAACGUCACUGUC	.((((((((...((((((.((.(((((((((((.((((.((........))))))))))))))))))))))).))...)))))))).
hsa-mir-4527	CCAGAAGUGGUCUGCAAAGAGAUGACUGUGAAUCCAAGAUCCACAUCAGCUCUGUGCUGCCUACAUCUGA	.((((.((((.(.(((.((((.(((.((((.(((...))).))))))).)))).))).).)))).)))).
hsa-mir-4528	UAUUCUACUGAGAGUACAGAUCUUUAUAUAUAUGAUCAUUAUAUGUAUGAUGAGAUCAUUAUAUGUAUGAUCUGGACACCCAGUAGAAUC	.(((((((((.(.((.((((((..((((((((((((((((((....)))))))..))).)))))))).)))))).)).).))))))))).
hsa-mir-4529	AUGACAGGCCAUCAGCAGUCCAAUGAAGACAUGAAGACCCAAUGUCUUCAUUGGACUGCUGAUGGCCCGUCACUGGGA	.((((.((((((((((((((((((((((((((.........)))))))))))))))))))))))))).))))......
hsa-mir-4530	CGACCGCACCCGCCCGAAGCUGGGUCAAGGAGCCCAGCAGGACGGGAGCGCGGCGC	((.((((.((((.((...(((((((......))))))).)).))))...)))))).
hsa-mir-4531	GCCUAGGAGUCCUUGGUCAGUGGGGACAUGGAGAAGGCUUCUGAGGA	.((((((((.((((..((.(((....))).)).))))))))).))).
hsa-mir-4532	ACAGACCCCGGGGAGCCCGGCGGUGAAGCUCCUGGUAUCCUGGGUGUCUGA	.((((((((((((.(((.((.(......).)).))).))))))).))))).
hsa-mir-4533	UGAGAAUGUGGAAGGAGGUUGCCGGACGCUGCUGGCUGCCUUCCAGCGUCCACUUCCCUUUCUCUCUCUCC	.((((..(.((((((((((....((((((((..((...))...)))))))))))).)))))).)..)))).
hsa-mir-4534	UGUGAAUGACCCCCUUCCAGAGCCAAAAUCACCAGGGAUGGAGGAGGGGUCUUGGGUACU	.(((...((((((((((((...((..........))..)))))).)))))).....))).
hsa-mir-378i	GGGAGCACUGGACUAGGAGUCAGAAGGUGGAGUUCUGGGUGCUGUUUUCCCACUCUUGGGCCCUGGGCAUGUUCUG	.((((((.((..(((((.(((..((((((((((.......)))......)))).))).)))))))).)))))))).
hsa-mir-4535	AACUGGGUCCCAGUCUUCACAGUUGGUUUCUGACACGUGGACCUGGCUGGGACGAUGUG	.((...((((((((((((((.(((((...)))))..)))))...)))))))))...)).
hsa-mir-548am	AGUUGGUGCAAAAGUAAUUGCGGUUUUUGCCGUCGAAAAUAAUGGCAAAAACUGCAGUUACUUUUGUACCAAUG	.((((((((((((((((((((((((((((((((........)))))))))))))))))))))))))))))))).
hsa-mir-1587	UUUGGGCUGGGCUGGGUUGGGCAGUUCUUCUGCUGGACUCACCUGUGACCAGC	.((((..((((.((((((.(((((.....))))).))))))))))...)))).
hsa-mir-4536-1	AUGUGGUAGAUAUAUGCACGAUAUAUAUACUGCCCUGCUUUUAUACAUACAUACAUACAUACCUAUAUCGUGCAUAUAUCUACCACAU	(((((((((((((((((((((((((......................................)))))))))))))))))))))))))
hsa-mir-548an	CAUUAGGUUGGUGCAAAAGGCAUUGUGGUUUUUGCCUAUAAAAGUAAUGGCAAAAACCGCAAUUCCUUUUGCACCAACCUAAU	.(((((((((((((((((((.(((((((((((((((............))))))))))))))).)))))))))))))))))))
hsa-mir-4537	UGAGCCGAGCUGAGCUUAGCUGGGCUGAGCUAACCAGGGCUGGGCUGAGCUGGGCUGAGCUGAGCUGAGC	(.(((..((((.(((((((((.((((.((((......)))).)))).))))))))).))))..))).)..
hsa-mir-4538	GAGCUUGGAUGAGCUGGGCUGAACUGGGCUGGGUUGAGCUGGGCUGGGCUGAGUUGAGCCAGACUGAUCUGGGCUGAG	.(((((((((.((((((.((.((((.((((.((((......)))).)))).)))).)))))).)).)))))))))...
hsa-mir-4540	AAGCUGCAUGGACCAGGACUUGGCACCUUUGGCCUUAGUCCUGCCUGUAGGUUUA	((.(((((.((..(((((((.(((.......)))..)))))))))))))).))..
hsa-mir-3960	GGCGCCCCGGCUCCCCGCGCCCCCGAUCGGGGCCGCCGCUAGUAGUGGCGGCGGCGGAGGCGGGGGCAGCGGCGGCGGCGGCGGAGGCGCC	(((((((((((((((((((((((((.((...((((((((((....))))))))))...))))))))).)))).)).)))..))).))))))
hsa-mir-3972	GCCCAUUUGCCUUGGCUUGGGGUGGCAGUCCUGUGGGAAUGAGAGAUGCCAAACUGGACCUGCCAGCCCCGUUCCAGGGCACAGCAU	.......((((((((..((((((((((((((..(((.(........).)))....))).)))))).)))))..))))))))......
hsa-mir-3973	GCCCAGGGUAGCUCUCUGUAUUGCUUGUUACAUUUUAGGAUUGCUUGCCCCUUGCUCCAAUGGUGCAGGCAGAAGAAAUGCAAACAAAGUACAGCAUUAGCCUUAGC	((..(((.(((....(((((((..(((((.((((((....((((((((((.(((...))).)).))))))))..))))))..))))))))))))..))).)))..))
hsa-mir-3975	CAUGUAGGUGAGUGAUUGCUAUUUCAAAAGACUAGAGGUAGGAAAUGAGGCUAAUGCACUACUUCACAUG	(((((((((.(((((((((((((((.....(((...)))..)))))..))).))).)))))))).)))))
hsa-mir-3976	UGAGGGAUAUAGAGAGCAGGAAGAUUAAUGUCAUAUUGGAGUUGGACUGCAGGGCUUCCUUUACACAAUAAAUAUUGUAUGAAGUGCUGAUGUAACCUUUACUGCAGCAUGACAUGGGAUUUGGCUGUUUUUAUGGCUC	...(((.((((((((.(((..(((((.(((((((.(((.(((.((..((((.(((...(((((.(((((....))))).))))).)))..))))..))..))).))).)))))))..)))))..))))))))))).)))
hsa-mir-3977	UUGUGCUUCAUCGUAAUUAACCUUAAGUGGUUCGGGUAAAUCACUUUAAUUUGUUAUGUGUUGGCAGAAU	((.((((.((.((((((.......((((((((......))))))))......))))))))..)))).)).
hsa-mir-3978	UCAGUGGAAAGCAUGCAUCCAGGGUGUGGAGCCAAAAUUAGAAGGGCCAAAAUUCUACCUGGCCCACUACCACAGCAACCUUGGGCAUCGUUUUCUUUUGA	((((.(((((((((((..(((((((((((.........(((..((((((..........)))))).)))))))....))))))))))).))))))).))))
hsa-mir-4632	GAGGGCAGCGUGGGUGUGGCGGAGGCAGGCGUGACCGUUUGCCGCCCUCUCGCUGCUCUAG	.(((((((((.(((.((((((((((((....)).)).)))))))).))).)))))))))..
hsa-mir-4633	UGGCAAGUCUCCGCAUAUGCCUGGCUAGCUCCUCCACAAAUGCGUGUGGAGGAGCUAGCCAGGCAUAUGCAGAGCGUCA	((((..(.(((.((((((((((((((((((((((((((......)))))))))))))))))))))))))).))))))))
hsa-mir-4634	GGACAAGGGCGGCGCGACCGGCCCGGGGCUCUUGGGCGGCCGCGUUUCCCCUCC	(((...(((.((((((.(((.((((((...))))))))).)))))).))).)))
hsa-mir-4635	CCGGGACUUUGUGGGUUCUGACCCCACUUGGAUCACGCCGACAACACUGGUCUUGAAGUCAGAACCCGCAAAGUCCUGG	((((((((((((((((((((((..((...((((((............))))))))..))))))))))))))))))))))
hsa-mir-4636	UAGAUUCAGAACUCGUGUUCAAAGCCUUUAGCCCAGCAAUGGGAGAGUGCUAAAGGCUUCAAGCACGAGUUCUGAAUCUA	(((((((((((((((((((..((((((((((((((....)))......)))))))))))..)))))))))))))))))))
hsa-mir-4637	CCCUUACUUGGAUCUGCAAUUAGUAUUUUAAUCAUAGAUUGUAUUUAGUUAGUUUUUAAUACUAACUGCAGAUUCAAGUGAGGG	((((((((((((((((((.((((((((..((.(...(((((....))))).).))..)))))))).))))))))))))))))))
hsa-mir-4638	GACUCGGCUGCGGUGGACAAGUCCGGCUCCAGAACCUGGACACCGCUCAGCCGGCCGCGGCAGGGGUC	(((((.((((((((.(....(..(((.(((((...)))))..)))..)...).))))))))..)))))
hsa-mir-4640	CUGUGGGCUGGGCCAGGGAGCAGCUGGUGGGUGGGAAGUAAGAUCUGACCUGGACUCCAUCCCACCCACCCCCUGUUUCCUGGCCCACAG	........(((((((((((((((..(((((((((((....((.(((.....)))))...)))))))))))..)))))))))))))))...
hsa-mir-4641	GGGGGGCAGGGGGCAGAGGGCAUCAGAGGACAGCCGCCUGGUGCCCAUGCCAUACUUUUGCCUCAG	..(((((((((((((..(((((((((.((....))..))))))))).))))....)))))))))..
hsa-mir-4642	CACAACUGCAUGGCAUCGUCCCCUGGUGGCUGUGGCCUAGGGCAAGCCACAAAGCCACUCAGUGAUGAUGCCAGCAGUUGUG	(((((((((.((((((((((..((((((((((((((.........)))))..)))))).))).)))))))))))))))))))
hsa-mir-4643	GUGUGCCCUAGCAUUUAUAAUCAUGUGUUCAUUCACAUGAUCAUAAGUGGACACAUGACCAUAAAUGCUAAAGCACAC	((((((..((((((((((..(((((((((((((............)))))))))))))..))))))))))..))))))
hsa-mir-4644	GCGGCGGUGCUCUGCCUCUUUCUCCAUCCACCCUGGUCCAGGUCCACAGCAGUGGAGAGAGAAAAGAGACAGAAGGAUGGCCGU	(((((.((.(((((.(((((((((..(((((.(((...........)))..)))))..))).)))))).))).)).)).)))))
hsa-mir-4645	UGAUAGGGAAACCAGGCAAGAAAUAUUGUCUCCUCAAGUUGCGACGAGACAGUAGUUCUUGCCUGGUUUCUCUAUCA	((((((((((((((((((((((.(((((((((.((.......)).))))))))).))))))))))))))))))))))
hsa-mir-4646	ACUGGGAAGAGGAGCUGAGGGACAUUGCGGAGAGGGUCUCACAUUGUCCCUCUCCCUUCCCAG	.((((((((.(((...((((((((.((..((((...)))).)).)))))))))))))))))))
hsa-mir-4647	CCAGGAGGGUGAAGAUGGUGCUGUGCUGAGGAAAGGGGAUGCAGAGCCCUGCCCAGCACCACCACCUCCUAUGCUCCUGG	(((((((.(((.((.(((((..((((((.((..((((.........)))).))))))))))))).))..))).)))))))
hsa-mir-4648	UGUGGGACUGCAAAUGGGAGCUCAGCACCUGCCUGCCACCCACGCAGACCAGCCCCUGCUCUGUUCCCACAG	((((((((.(((...(((.(((......((((.((.....)).))))...)))))))))...).))))))).
hsa-mir-4649	UCUGGGCGAGGGGUGGGCUCUCAGAGGGGCUGGCAGUACUGCUCUGAGGCCUGCCUCUCCCCAG	.(((((.(((((((((((.(((((((.((.((....)))).)))))))))))))))))))))))
hsa-mir-4650-1	UUCUGUAGAGAUUAUCAGGCCUCUUUCUACCUUCCAAGGCUCAGAAGGUAGAAUGAGGCCUGACAUAUCUGCAGGA	(((((((((.....(((((((((.((((((((((.........)))))))))).)))))))))....)))))))))
hsa-mir-4650-2	UUCUGUAGAGAUUAUCAGGCCUCUUUCUACCUUCCAAGGCUCAGAAGGUAGAAUGAGGCCUGACAUAUCUGCAGGA	(((((((((.....(((((((((.((((((((((.........)))))))))).)))))))))....)))))))))
hsa-mir-4651	CGGCGACGGCGGGGUGGGUGAGGUCGGGCCCCAAGACUCGGGGUUUGCCGGGCGCCUCAGUUCACCGCGGCCG	((((..(((.(((.((((((.((.((((((((.......))))))))))...)))).)).))).)))..))))
hsa-mir-4652	UAUUGGACGAGGGGACUGGUUAAUAGAACUAACUAACCAGAACUAUUUUGUUCUGUUAACCCAUCCCCUCAUCUAAUA	(((((((.(((((((..((((((((((((....................))))))))))))..))))))).)))))))
hsa-mir-4653	UUGUCCAAUUCUCUGAGCAAGGCUUAACACCAAAGGGUUAAGGGUUUGCUCUGGAGUUAAGGGUUGCUUGGAGAAUUGGAGAA	((.(((((((((((((((((..((((((.(((..((((.........))))))).))))))..))))))))))))))))).))
hsa-mir-4655	CCAAGGGCACACCGGGGAUGGCAGAGGGUCGUGGGAAAGUGUUGACCCUCGUCAGGUCCCCGGGGAGCCCCUGG	(((.((((...(((((((((((.((((((((...........))))))))))))..)))))))...)))).)))
hsa-mir-4656	AGGCUGGCGUGGGCUGAGGGCAGGAGGCCUGUGGCCGGUCCCAGGCCUCCUGCUUCCUGGGCUCAGGCUCGGUUU	.(((((((.((((((.(((((((((((((((.((.....))))))))))))))..))).)))))).)).))))).
hsa-mir-4657	AAUGUGGAAGUGGUCUGAGGCAUAUAGAGUAUAUGCCAAGAACACUACCAUAU	.((((((.((((.(((..((((((((...)))))))).))).)))).))))))
hsa-mir-4658	GCUGCCCUUCACUCAGAGCAUCUACACCCACUACCGGUGAGUGUGGAUCCUGGAGGAAUCGUGGC	(((((..(((.(((..((.((((((((.((((...)))).)))))))).)).))))))..)))))
hsa-mir-4660	ACUCCUUCUGCAGCUCUGGUGGAAAAUGGAGAAGACUUUUCCUUUCCUCCAUCUCCCCCAGGGCCUGGUGGAGU	(((((.....(((((((((.(((..(((((((((.......)))..)))))).))).)))))).)))..)))))
hsa-mir-4661	UUUACUCUGAACUAGCUCUGUGGAUCCUGACAGACAGCCUGAUAGACAGGAUCCACAGAGCUAGUCCAGAGUAAA	(((((((((.(((((((((((((((((((.(((.....))).....))))))))))))))))))).)))))))))
hsa-mir-4662a	UCUAUUUAGCCAAUUGUCCAUCUUUAGCUAUUCUGAAUGCCUAAAGAUAGACAAUUGGCUAAAUAGA	((((((((((((((((((.((((((((.((((...)))).)))))))).))))))))))))))))))
hsa-mir-4659b	CUGUUGACGUUGCCAUGUCUAAGAAGAAAAUUUUUCUCCAAAGUUUUCUUCUUAGACAUGGCAGCUUCAGCAG	(((((((.((((((((((((((((((((((((((.....)))))))))))))))))))))))))).)))))))
hsa-mir-4663	CUGUGGUGGAGCUGAGCUCCAUGGACGUGCAGUGGCAUCUGUCAUUGCUGCCUUCCUGGAGCUCAGGCCCUUGCAG	((((((.((..((((((((((.(((.((((((((((....)))))))).))..)))))))))))))..))))))))
hsa-mir-4662b	CACAAUUUCUAUUUAGCCAAUUGUCUAUCUUUAGGCAUUCAGAAUAGCUAAAGAUGGACAAUUGGCUAAAUAGACACUGUG	((((...(((((((((((((((((((((((((((..(((...)))..)))))))))))))))))))))))))))...))))
hsa-mir-4664	GUUGGGGGCUGGGGUGCCCACUCCGCAAGUUAUCACUGAGCGACUUCCGGUCUGUGAGCCCCGUCCUCCGC	..((((((.((((((.(.((..(((.(((((.((...))..))))).)))..)).).)))))).)))))).
hsa-mir-4665	CUCGAGGUGCUGGGGGACGCGUGAGCGCGAGCCGCUUCCUCACGGCUCGGCCGCGGCGCGUAGCCCCCGCCACAUCGGG	(((((.(((.((((((((((((..((((((((((........)))))))..))).))))))..)))))).))).)))))
hsa-mir-4667	UGACUGGGGAGCAGAAGGAGAACCCAAGAAAAGCUGACUUGGAGGUCCCUCCUUCUGUCCCCACAG	....((((((.(((((((((..((((((.........))))).)....)))))))))))))))...
hsa-mir-4668	AGGGAAAAAAAAAAGGAUUUGUCUUGUAGCCAGGAUAUUGUUUUAAAGAAAAUCCUUUUUGUUUUUCCAG	..((((((((((((((((((.((((..((.(((....))).))..))))))))))))))).)))))))..
hsa-mir-219b	GGAGCUCAGCCACAGAUGUCCAGCCACAAUUCUCGGUUGGCCGCAGACUCGUACAAGAAUUGCGUUUGGACAAUCAGUGGCGAAGCCC	((.(((..(((((.(((((((((.(.((((((((((((.......))).))....))))))).).)))))).))).)))))..)))))
hsa-mir-4669	GCCUCCCUUCACUUCCUGGCCAUCCAGGCAUCUGUGUCUGUGUCCGGGAAGUGGAGGAGGGC	((((.((((((((((((((.((..((((((....)))))))).)))))))))))))).))))
hsa-mir-4670	CUCUAGGAAGCGACCAUGAUGUAACUUCACAGACUCUCCAAAAGUCUGAAGUUACAUCAUGGUCGCUUCCUAGAG	(((((((((((((((((((((((((((((..((((.......)))))))))))))))))))))))))))))))))
hsa-mir-4671	UAUUUUAAGACCGAAGACUGUGCGCUAAUCUCUUAGCACUGAAGAUUAGUGCAUAGUCUUUGGUCUCAAAAUA	((((((.(((((((((((((((((((((((((........).)))))))))))))))))))))))).))))))
hsa-mir-4672	GGCUGCUUCUCGCCUCUGUCCAGCUGUGUGGCCUUGGACAAGCCUCUUGGUUACACAGCUGGACAGAGGCACGAAACAGCC	(((((.(((..((((((((((((((((((((((..(((......))).))))))))))))))))))))))..))).)))))
hsa-mir-4673	GUCCAGGCAGGAGCCGGACUGGACCUCAGGGAAGAGGCUGACCCGGCCCCUCUUGCGGC	(((((((.(((.(((((..(((.((((......)))))))..))))).))))))).)))
hsa-mir-4674	CCCAGGCGCCCGCUCCCGACCCACGCCGCGCCGCCGGGUCCCUCCUCCCCGGAGAGGCUGGGCUCGGGACGCGCGGCUCAGCUCGGG	(((.(((((((((((((((((((.(((.(.(((..(((........)))))).).))))))).)))))).))).)))...))).)))
hsa-mir-4675	CAUGAGAAAUCCUGCUGGUCAACCAUAGCCCUGGUCAGACUCUCCGGGGCUGUGAUUGACCAGCAGGACUUCUCAUG	((((((((.(((((((((((((.(((((((((((.........))))))))))).))))))))))))).))))))))
hsa-mir-4676	UGAAUGAAAGAGCCAGUGGUGAGACAGUGAGUUGAUUACUUCUCACUGUUUCACCACUGGCUCUUUGGUUCA	(((((.(((((((((((((((((((((((((..(....)..))))))))))))))))))))))))).)))))
hsa-mir-4677	GCAAAGCAGCAAUUGUUCUUUGGUCUUUCAGCCAUGACCUGACCUUCUGUCUGUGAGACCAAAGAACUACUUUGCUUGGC	((.((((((.....(((((((((((((.(((.((.((........)))).))).)))))))))))))....)))))).))
hsa-mir-4678	GGAAAAAACAAGGUAUUGUUCAGACUUAUGAUUUUUGGGGUCAAAGAUUCUGAGCAAUAACCUAUUAAAAAACC	..........(((((((((((((((((.((((((...)))))))))..)))))))))).))))...........
hsa-mir-4679-2	UAUCUUUUUUCUGUGAUAGAGAUUCUUUGCUUUUUGUUUCUAACAAAGCAAAGAAUCUCUAUCACAGAAAAAAGACG	..((((((((((((((((((((((((((((((..((((...))))))))))))))))))))))))))))))))))..
hsa-mir-4682	UGCCCCUGGUCUGAGUUCCUGGAGCCUGGUCUGUCACUGGGGAAGUCCAGAGCUCCAAGGCUCAGUGCCCAGGGGACGCA	..(((((((.(((((((..((((((((((.((.((......)))).)))).)))))).)))))))...))))))).....
hsa-mir-4683	GACACGCAAGACGAGGCGGGCCUGGAGGUGCACCAGUUCUGGCCGCUGGUGGAGAUCCAGUGCUCGCCCGAUCUCAAGUUC	...((...(((((.((((((((((((..(.(((((((.......))))))).)..))))).))))))))).)))...))..
hsa-mir-4684	GCACCAGGGGUACCUCUCUACUGACUUGCAACAUACAUUUGUCUUGGUGUGUUGCAAGUCGGUGGAGACGUACCCUUGGUGC	(((((((((((((.((((((((((((((((((((((..........)))))))))))))))))))))).)))))))))))))
hsa-mir-4685	UAGCCCAGGGCUUGGAGUGGGGCAAGGUUGUUGGUGAUAUGGCUUCCUCUCCCUUCCUGCCCUGGCUAG	(((((.(((((..(((..((((..(((..((((......))))..)))..))))))).)))))))))).
hsa-mir-4687	ACCUGAGGAGCCAGCCCUCCUCCCGCACCCAAACUUGGAGCACUUGACCUUUGGCUGUUGGAGGGGGCAGGCUCGCGGGU	(((((..(((((.((((.(((((.(((.(((((..(.((....)).)..))))).))).))))))))).))))).)))))
hsa-mir-1343	GCUGGCGUCGGUGCUGGGGAGCGGCCCCCGGGUGGGCCUCUGCUCUGGCCCCUCCUGGGGCCCGCACUCUCGCUCUGGGCCCGC	((.(((.((((.((.((((.((((.(((((((.(((((........)))))..))))))).)))).)))).)).))))))).))
hsa-mir-4688	GUCUACUCCCAGGGUGCCAAGCUGUUUCGUGUUCCCUCCCUAGGGGAUCCCAGGUAGGGGCAGCAGAGGACCUGGGCCUGGAC	(((((..((((((...((..(((((........((((.(((.(((...)))))).)))))))))...)).))))))..)))))
hsa-mir-4689	GGUUUCUCCUUGAGGAGACAUGGUGGGGGCCGGUCAGGCAGCCCAUGCCAUGUGUCCUCAUGGAGAGGCC	(((((((((.((((((.((((((((((.(((.....)))..)))..))))))).)))))).)))))))))
hsa-mir-4690	GAGCAGGCGAGGCUGGGCUGAACCCGUGGGUGAGGAGUGCAGCCCAGCUGAGGCCUCUGC	.((.((((..((((((((((.((((........)).)).))))))))))...))))))..
hsa-mir-4691	GGAGCACUCCCAGGUCCUCCAGGCCAUGAGCUGCGGCCCUGAUGUCUCUACUCCAGCCACGGACUGAGAGUGCAUAGGAGUGUCC	(((.((((((...((.((((((.((.((.((((.((....((....))..)).)))))).)).))).))).))...)))))))))
hsa-mir-4692	GUUUUACUUGAUACCCACACUGCCUGGGUGGGACACUCAGGCAGUGUGGGUAUCAGAUAAAAC	((((((.(((((((((((((((((((((((...))))))))))))))))))))))).))))))
hsa-mir-4693	GUUUAAAGAAUACUGUGAAUUUCACUGUCACAAAUUCAAAUAAAGUGAGAGUGGAAUUCACAGUAUUUAAGGAAU	((((...(((((((((((((((((((.((((.............)))).)))))))))))))))))))...))))
hsa-mir-4694	CAAAUACAUAGGUGUUAUCCUAUCCAUUUGCCUCUCUCAGAAAAUAGAGUCAAAUGGACAGGAUAACACCUAUGUAUUUG	(((((((((((((((((((((.((((((((.((((..........)))).)))))))).)))))))))))))))))))))
hsa-mir-4696	CAAAGCCACUGCAAGACGGAUACUGUCAUCUAUUCCAGAAGAUGACAAUGUCCAUUUUGCAGUGGCUUUG	((((((((((((((((.(((((.((((((((........)))))))).))))).))))))))))))))))
hsa-mir-4697	GGGCCCAGAAGGGGGCGCAGUCACUGACGUGAAGGGACCACAUCCCGCUUCAUGUCAGUGACUCCUGCCCCUUGGUCU	(((((....((((((((.((((((((((((((((((........)).))))))))))))))))..)))))))))))))
hsa-mir-4698	UGCUUCUCCUGGGGUCUUCCUCUACAUUUCCACCUAGACGGGCCUGGGUCAAAAUGUAGAGGAAGACCCCAGAAGGAGCA	(((((((.(((((((((((((((((((((..((((((......))))))..))))))))))))))))))))).)))))))
hsa-mir-4699	AGCAAUUGGAGAAGAUUGCAGAGUAAGUUCCUGAUUAAGAAAUGGAAUUUACUCUGCAAUCUUCUCCAAUUGCU	(((((((((((((((((((((((((((((((............)))))))))))))))))))))))))))))))
hsa-mir-4700	UCAGUGAGGUCUGGGGAUGAGGACAGUGUGUCCUGAAAUUCACAGGACUGACUCCUCACCCCAGUGCACGAGGA	...(((....((((((.((((((..((..((((((.......))))))..))))))))))))))..))).....
hsa-mir-3198-2	GACUCUGCUCUCACUGUUCACCCAGCACUAGCAGUACCAGAUGGUUCUGUGGAGUCCUGGGGAAUGGAGAGAGCACAGUC	((((.(((((((.((((((.(((((.(((.((((.(((....))).))))..))).))))))))))).))))))).))))
hsa-mir-4703	UUAUGCAUAUUAGCAAUACAGUACAAAUAUAGUGUGUUUGAUUUGCACUGUAGUUGUAUUGUAUUGCCACUCUGUAUAA	(((((((.....((((((((((((((.(((((((((.......))))))))).)))))))))))))).....)))))))
hsa-mir-4704	CUUAUCCUAGACACUAGGCAUGUGAGUGAUUGUCUUCCUCACUCAAUCAGUCACAUAUCUAGUGUCUAGAAUGAG	(((((.((((((((((((.((((((.((((((...........)))))).)))))).)))))))))))).)))))
hsa-mir-4705	CUCACAAGAUCAAUCACUUGGUAAUUGCUGUGAUAACAACUCAGCAAUUACCAAGUGAUUGGUUUUGUGAG	((((((((((((((((((((((((((((((.(.......).))))))))))))))))))))))))))))))
hsa-mir-4706	GCUACGGGGAGCGGGGAGGAAGUGGGCGCUGCUUCUGCGUUAUCUGGAAGGAGCAGCCCACUCCUGUCCUGGGCUCUGUGGU	(((((((((..(((((((((.(((((((((.((((((.(....))))))).))).)))))))))).)))))..)))))))))
hsa-mir-4707	GGUUCCGGAGCCCCGGCGCGGGCGGGUUCUGGGGUGUAGACGCUGCUGGCCAGCCCGCCCCAGCCGAGGUUCUCGGCACC	(((.((((((((.((((..(((((((..((((...((((...))))...)))))))))))..)))).))))).))).)))
hsa-mir-4708	UUUAGGAGAGAGAUGCCGCCUUGCUCCUUGAACAGGAGGAGCAAGGCGGCAUCUCUCUGAUACUAAA	......(((((((((((((((((((((((......))))))))))))))))))))))).........
hsa-mir-4709	CUGCUUCAACAACAGUGACUUGCUCUCCAAUGGUAUCCAGUGAUUCGUUGAAGAGGAGGUGCUCUGUAGCAG	(((((......((((.(((((.((((.((((((.(((....))))))))).)))).)))).).)))))))))
hsa-mir-203b	GCGCCCGCCGGGUCUAGUGGUCCUAAACAUUUCACAAUUGCGCUACAGAACUGUUGAACUGUUAAGAACCACUGGACCCAGCGCGC	((((..((.((((((((((((.((.((((.((((((.((.(......))).)).)))).)))).)).)))))))))))).))))))
hsa-mir-4711	AAAUGUGCAUCAGGCCAGAAGACAUGAGCCCUUUGGAAAGGUCUCGUGUCUUCUGGCUUGAUGCACAUUU	.(((((((((((((((((((((((((((.((((....)))).))))))))))))))))))))))))))).
hsa-mir-4712	GACAGGAUUCCAGUACAGGUCUCUCAUUUCCUUCAUGAUUAGGAAUACUACUUUGAAAUGAGAGACCUGUACUGUAUCUGUU	((((((....((((((((((((((((((((......((.(((.....))).)).))))))))))))))))))))..))))))
hsa-mir-4713	GUCCCCAUUUUUCUCCCACUACCAGGCUCCCAUAAGGGUCGAAUGGGAUCCAGACAGUGGGAGAAAAAUGGGGAC	((((((((((((((((((((..(.((.((((((.........)))))).)).)..))))))))))))))))))))
hsa-mir-4714	AUUUUGGCCAACUCUGACCCCUUAGGUUGAUGUCAGAAUGAGGUGUACCAACCUAGGUGGUCAGAGUUGGCCAAAAU	(((((((((((((((((((.(((((((((((.(((...))).))....))))))))).)))))))))))))))))))
hsa-mir-4715	GGGGAAUGAAAGUUGGCUGCAGUUAAGGUGGCUAAUCAGCUGAUGGUGCCACCUUAACUGCAGCCAAUUCUAAUUCCCC	(((((((...((((((((((((((((((((((..(((....)))...))))))))))))))))))))))...)))))))
hsa-mir-3529	GGCACCAUUAGGUAGACUGGGAUUUGUUGUUGAGCGCAGUAAGACAACAACAAAAUCACUAGUCUUCCAGAUGGGGCC	(((.(((((.((.(((((((((((((((((((............))))))).))))).))))))).)).))))).)))
hsa-mir-4717	GGCAGUGUUUAGGCCACAGCCACCCAUGUGUAGGGGUGGCUACACAUGGGUGGCUGUGGCCUAAACACUGCC	(((((((((((((((((((((((((((((((((......)))))))))))))))))))))))))))))))))
hsa-mir-4718	AGCUGUACCUGAAACCAAGCACCUGUUUGUGACUUGGCUUCAGUUACUAGC	.((((((.(((((.((((((((......))).))))).))))).))).)))
hsa-mir-4719	ACAAUGAUGACUUGUAUGUUAUAGAUUUGUGAUUACAUUAAAACUUAAAAUUUCACAAAUCUAUAAUAUGCAGGUCAUCACUGU	(((.((((((((((((((((((((((((((((....................)))))))))))))))))))))))))))).)))
hsa-mir-4720	AAGCCUGGCAUAUUUGGUAUAACUUAAGCACCAGGUAAAAUCUGGUGCUUAAGUUGUACCAAGUAUAGCCAAGUUU	.(((.(((((((((((((((((((((((((((((((...))))))))))))))))))))))))))).)))).))).
hsa-mir-4721	GGGCCUGGUCAUGGUCAAGCCAGGUUCCAUCAAGCCCCACCAGAAGGUGGAGGCCCAGGUGAGGGCUCCAGGUGACGGUGGGCAGGGUU	.(.((((.((((.(((..(((.(((((((((..((((((((....))))).)))...)))).)))))...)))))).)))).)))).).
hsa-mir-4722	GGCAGGAGGGCUGUGCCAGGUUGGCUGGGCCAGGCCUGACCUGCCAGCACCUCCCUGCAG	.((((((((((((.((.(((((((((......)))).))))))))))).))).)))))..
hsa-mir-4520-2	CCUGCGUGUUUUCUGUCCAAAUCCUUUUCUGAUUUGGACAGAAAACACGCAGGU	(((((((((((((((((((((((.......))))))))))))))))))))))).
hsa-mir-4723	AGUUGGUGGGGGAGCCAUGAGAUAAGAGCACCUCCUAGAGAAUGUUGAACUAAAGGUGCCCUCUCUGGCUCCUCCCCAAAG	..((((.((((((((((.((((...(.((((((..(((...........))).))))))).))))))))))))))))))..
hsa-mir-451b	UGGGUAUAGCAAGAGAACCAUUACCAUUACUAAACUCAGUAAUGGUAACGGUUUCCUUGCCAUUCCCA	((((.((.(((((.(((((.(((((((((((......))))))))))).))))).))))).)).))))
hsa-mir-4724	ACGCAAAAUGAACUGAACCAGGAGUGAGCUUCGUGUACAUUAUCUAUUAGAAAAUGAAGUACCUUCUGGUUCAGCUAGUCCCUGUGCGU	(((((....((.((((((((((((.(.(((((((...................))))))).)))))))))))))....))....)))))
hsa-mir-4725	GUGUCUCUCUGGAGACCCUGCAGCCUUCCCACCCACCAGGGAGCUUUCCAUGGGCUGUGGGGAAGGCGUCAGUGUCGGGUGAGGGAACAC	(((((((((....(((.(((..((((((((((...(((.(((....))).)))...)).))))))))..))).)))....))))).))))
hsa-mir-4726	AGGGCCAGAGGAGCCUGGAGUGGUCGGGUCGACUGAACCCAGGUUCCCUCUGGCCGCA	..((((((((((((((((.(((((((...)))))..))))))))).)))))))))...
hsa-mir-4727	AAUCUGCCAGCUUCCACAGUGGCAGAUUUUCCCAUAGUGGGAAGCUGGCAGAUUC	(((((((((((((((((.((((.........)))).)).))))))))))))))).
hsa-mir-4728	GUGGGAGGGGAGAGGCAGCAAGCACACAGGGCCUGGGACUAGCAUGCUGACCUCCCUCCUGCCCCAG	..((((((((.(((((((((.((...(((...)))......)).))))).)))).))))).)))...
hsa-mir-4729	UCUGUUUCCUCAUUUAUCUGUUGGGAAGCUAACUGUGACCUUAGCGUCCCAGCAGAUAAAUGAGGAAACAGA	((((((((((((((((((((((((((.(((((........))))).))))))))))))))))))))))))))
hsa-mir-4730	CGCAGGCCUCUGGCGGAGCCCAUUCCAUGCCAGAUGCUGAGCGAUGGCUGGUGUGUGCUGCUCCACAGGCCUGGUG	..(((((((.(((.(.(((.(((.(((.((((..(((...))).))))))).))).))).).))).)))))))...
hsa-mir-4731	CCCUGCCAGUGCUGGGGGCCACAUGAGUGUGCAGUCAUCCACACACAAGUGGCCCCCAACACUGGCAGGG	(((((((((((.((((((((((.((.(((((........))))).)).)))))))))).)))))))))))
hsa-mir-4732	GAGGGAGCUGUAGAGCAGGGAGCAGGAAGCUGUGUGUGUCCAGCCCUGACCUGUCCUGUUCUGCCCCCAGCCCCUC	(((((.((((((((((((((..((((..((((........)))))))).....)))))))))))....))))))))
hsa-mir-4733	GGUCGCUUAAAUCCCAAUGCUAGACCCGGUGGCAAUCAAGGUCUAGCCACCAGGUCUAGCAUUGGGAUUUAAGCCC	....((((((((((((((((((((((.((((((............)))))).))))))))))))))))))))))..
hsa-mir-4735	UGCAGUGCCUAAUUUGAACACCUUCGGUAUUCAUCAAAAAUACCAAAGGUGCUCAAAUUAGACAUUGCA	(((((((.(((((((((.((((((.((((((.......)))))).)))))).))))))))).)))))))
hsa-mir-4736	AGGCAGGUUAUCUGGGCUGCCAUCUCCCACUGGCUGCUUGCCUGCCU	((((((((.....((((.((((........)))).))))))))))))
hsa-mir-4737	CUGCACAGGAUGCGAGGAUGCUGACAGUGCCUCACAGCCGCACAGGACCGAGGAUGCUGACGGUGCCUCACAGCCACACAG	(((....((.((.((((.(((((.(((((((((....((.....))...)))).))))).))))))))).)).))...)))
hsa-mir-3064	GGUCUGGCUGUUGUGGUGUGCAAAACUCCGUACAUUGCUAUUUUGCCACACUGCAACACCUUACAG	.((..((.(((((((((((((((((...((.....))...))))).))))))))))))))..))..
hsa-mir-4738	GGUCGCAUUUCUCCUUCUUACCAGCGCGUUUUCAGUUUCAUAGGGAAGCCUUUCCAUGAAACUGGAGCGCCUGGAGGAGAAGGGGCC	..........(((((((((.((((.((((((.(((((((((.(((((...))))))))))))))))))))))))..)))))))))..
hsa-mir-4739	GGGAGGAAGAAGGGAGGAGGAGCGGAGGGGCCCUUGUCUUCCCAGAGCCUCUCCCUUCCUCCCCUCCCCCUCCC	((((((..((.(((((((((...((((((((.((.(.....).)).))))))))))))))))).))..))))))
hsa-mir-4740	GCCAAGGACUGAUCCUCUCGGGCAGGGAGUCAGAGGGGACCGCCCGAGAGGAUCCGUCCCUGC	..((.((((.(((((((((((((.((...((....))..))))))))))))))).)))).)).
hsa-mir-4741	CGGGCGGGGCGGGUCCGGCCGCCUCCGAGCCCGGCCGGCAGCCCCCGGCCUUAAAGCGCGGGCUGUCCGGAGGGGUCGGCUUUCCCACCG	..((.((((.(((.((((((.(((((((((((((((((......)))))).........)))))...))))))))))))))))))).)).
hsa-mir-4742	UCAGGCAAAGGGAUAUUUACAGAUACUUUUUAAAAUUUGUUUGAGUUGAGGCAGAUUAAAUAUCUGUAUUCUCCUUUGCCUGCAG	.(((((((((((.....((((((((.(((....(((((((((......))))))))))))))))))))...)))))))))))...
hsa-mir-4743	GCUGGCCGGAUGGGACAGGAGGCAUGAAUGAGCCAUCUUUCCAAUGCCUUUCUGUCUUUUCUGGUCCAG	.(((((((((.(((((((((((((((((.((....)).)))..))))).))))))))).))))).))))
hsa-mir-4744	GUAAUCACAUCUAAAGACUAGACUUCGCUAUGACCAGGCCAUAGUAAACAUCAUAGUAUGUCUAGUCUUUAGGUUUGAUUAC	(((((((.(((((((((((((((...(((((((....((....)).....)))))))..))))))))))))))).)))))))
hsa-mir-3591	CAGUAGCUAUUUAGUGUGAUAAUGGCGUUUGAUAGUUUAGACACAAACACCAUUGUCACACUCCACAGCUCUG	(((.((((....(((((((((((((.(((((...((....)).))))).)))))))))))))....)))))))
hsa-mir-4745	GUGAGUGGGGCUCCCGGGACGGCGCCCGCCCUGGCCCUGGCCCGGCGACGUCUCACGGUCCC	....((((((((((((((.(((.(((......))).))).))))).)).)))))))......
hsa-mir-4746	GUGUCUGUGCCGGUCCCAGGAGAACCUGCAGAGGCAUCGGGUCAGCGGUGCUCCUGCGGGCCGACACUCAC	(((...(((.((((((((((((.(((.((...(((.....))).))))).)))))).)))))).))).)))
hsa-mir-4747	AGGGAAGGAGGCUUGGUCUUAGCACGGGGUCUAAGGCCCGGGCUUUCCUCCCAG	.((((.((((((((((((((((.((...)))))))).)))))))))).))))..
hsa-mir-4748	UGGCUGGCUGAGGUUUGGGGAGGAUUUGCUGGUGCUAGAGAGGAAAGCAGACCCUACCCAACCCCACGCCCUACUACAGCCA	((((((((((.((.(((((.(((.((((((..(.((....)).).)))))).))).))))).)))).))).......)))))
hsa-mir-4749	CCUGCGGGGACAGGCCAGGGCAUCUAGGCUGUGCACAGUGACGCCCCUCCUGCCCCCACAG	.(((.((((.((((...((((.((...((((....)))))).))))..)))).)))).)))
hsa-mir-4750	CGCUCGGGCGGAGGUGGUUGAGUGCCGACUGGCGCCUGACCCACCCCCUCCCGCAG	....((((.((.((((((((.(((((....))))).))).))))).)).))))...
hsa-mir-4751	CCCGGAGCCAGAGGACCCGUAGCUGCUAGAAGGGCAGGGGUGUGGCUUCUGGGGGCUGGUCUUCAGCUCUGGCG	.(((((((..(((((((...((((.(((((((.(((....)))..))))))).))))))))))).)))))))..
hsa-mir-4752	AGUGUCUCCUUGUGGAUCUCAAGGAUGUGCUUCCACAUAGCAGCAUGUUCUUCAGAUGGACAAGGAGACACU	(((((((((((((..((((.(((((((((((.(......).))))))))))).))))..)))))))))))))
hsa-mir-4753	AUAUCUACACAAGGCCAAAGGAAGAGAACAGAUAUAUCCACAGUACACUUGGCUGUUCUCUUUCUUUAGCCUUGUGUAGAUAU	(((((((((((((((.(((((((((((((((......(((.((....)))))))))))))))))))).)))))))))))))))
hsa-mir-371b	GGUAACACUCAAAAGAUGGCGGCACUUUCACCAGAGAGCAGAAAGUGCCCCCACAGUUUGAGUGCC	.....((((((((...(((.(((((((((...........))))))))).)))...))))))))..
hsa-mir-4754	ACGCGCCUGAUGCGGACCUGGGUUAGCGGAGUGAGGCCCAGUGGUCACCGCCGCCCUCCGCAGGUCCAGGUUGCCGUGCGCAUGUGCCU	..((((.....(((((((((((...((((((...(((...((((...)))).)))))))))...)))))))..))))))))........
hsa-mir-4755	AGAUUCAGCUUUCCCUUCAGAGCCUGGCUUUGGCAUCUAUGAAAGCCAGGCUCUGAAGGGAAAGUUGAAUCU	(((((((((((((((((((((((((((((((.(......).)))))))))))))))))))))))))))))))
hsa-mir-499b	GGAAGCAGCACAGACUUGCUGUGAUGUUCACGUGGAGAGGAGUUAAACAUCACUGCAAGUCUUAACAGCCGCC	....((.((..((((((((.((((((((.((.(......).))..)))))))).)))))))).....)).)).
hsa-mir-4756	GGGAUAAAAUGCAGGGAGGCGCUCACUCUCUGCUGCCGAUUCUGCACCAGAGAUGGUUGCCUUCCUAUAUUUUGUGUC	((.((((((((.(((((((((.(((.((((((.(((.......))).))))))))).))))))))).)))))))).))
hsa-mir-4757	UUCCAGCCCGAGGCCUCUGUGACGUCACGGUGUCUGCGGGAGGAGACCAUGACGUCACAGAGGCUUCGCGCUCUGAG	....(((.(((((((((((((((((((.(((.(((......))).))).))))))))))))))))))).))).....
hsa-mir-4758	GGUGAGUGGGAGCCGGUGGGGCUGGAGUAAGGGCACGCCCGGGGCUGCCCCACCUGCUGACCACCCUCCCC	((.(.((((.(((.((((((((...(((..(((....)))...))))))))))).)))..)))).).))..
hsa-mir-4759	CAUUUAGGACUAGAUGUUGGAAUUAGACAGAAAAAAGUUAGACACAAAAAAUUGUGUCUAAUUCCAACAUCUAGUCCUAAAUG	(((((((((((((((((((((((((((((.((...................)).)))))))))))))))))))))))))))))
hsa-mir-4760	GCCAUGGUGUUUAGAUUGAACAUGAAGUUAGAAUUCUUAAGUAUCAAAACUAAAUUCAUGUUCAAUCUAAACCCCAUGGC	(((((((.((((((((((((((((((.((((..................)))).)))))))))))))))))).)))))))
hsa-mir-4761	GGACAAGGUGUGCAUGCCUGACCCGUUGUCAGACCUGGAAAAAGGGCCGGCUGUGGGCAGGGAGGGCAUGCGCACUUUGUCC	(((((((((((((((((((..((((((..(((.((.((........)))))))..))).))).)))))))))))))))))))
hsa-mir-4762	CUGAUACCCCAAAUCUUGAUCAGAAGCCUUGAUCAGAAGCUAGGAAGGCUUCUGAUCAAGAUUUGUGGUGUCAAG	.(((((((.(((((((((((((((((((((..............))))))))))))))))))))).)))))))..
hsa-mir-4763	CCUGUCCCUCCUGCCCUGCGCCUGCCCAGCCCUCCUGCUCUGGUGACUGAGGACCGCCAGGCAGGGGCUGGUGCUGGGCGGGGGGCGGCGGG	((((((((((((((((.(((((.((((.......((((.((((((.........)))))))))))))).))))).)))))))))).))))))
hsa-mir-4764	UCUUCCCCAUGGAUGUGGAAGGAGUUAUCUGUCACCAGUCAGAUAACUGUCACCAGUCAGUUAACUCCUUUCACACCCAUGGGGAAGA	((((((((((((.((((((((((((((.(((.(....(.(((....))).)....).))).)))))))))))))).))))))))))))
hsa-mir-4765	UGGUGAUUUUGAACGUAGCUAUCCACCACUCAGCCUGGAAAAAGCUGAGUGAUUGAUAGCUAUGUUCAAAAUCACCA	(((((((((((((((((((((((...((((((((.........))))))))...)))))))))))))))))))))))
hsa-mir-4766	CUGAAGCUCCUUCUGAAAGAGCAGUUGGUGUUUAUUUUUUACUAAAUAGCAAUUGCUCUUUUGGAAGGAACUUGAG	((.(((.((((((((((((((((((((.((((((........)))))).)))))))))))))))))))).))).))
hsa-mir-4767	ACAUGGGCCCGCGGGCGCUCCUGGCCGCCGCCCGACUUCGGGGCCAGCCGGGGGCAGAGCGCGCGGGAGCCCGAGCGU	.(.((((((((((.(((((((((((.(.(.((((....))))).).)))))))))...)).)))))..))))).)...
hsa-mir-4768	AAACUUUGAUUCUCUCUGGAUCCCAUGGAUAUGGGAACUGUGAUGUCCAGGAGAUCCAGAGAGAAUCAGAGUUU	.(((((((((((((((((((((((.(((((((.(......).))))))))).))))))))))))))))))))).
hsa-mir-4769	GAGGAGAGGUGGGAUGGAGAGAAGGUAUGAGCUAAAAAUCCCCAAGCUCUGCCAUCCUCCCUCCCCUACUUCUCCCC	..((((((((((((.((((.((.((((.(((((...........))))))))).)))))).))))..))))))))..
hsa-mir-4770	GAGUUAUGGGGUCAUCUAUCCUUCCCUUGGAAAAUGAUCUGAGAUGACACUGUAGCUC	(((((((((.((((((((((.((((...))))...)))...))))))).)))))))))
hsa-mir-4772	GUGAUUGCCUCUGAUCAGGCAAAAUUGCAGACUGUCUUCCCAAAUAGCCUGCAACUUUGCCUGAUCAGAGGCAGUCAC	(((((((((((((((((((((((.((((((.((((........)))).)))))).)))))))))))))))))))))))
hsa-mir-4773-1	UGCUCCCCAGCCUUUCUAUGCUCCUGUUCUGCUUUAUUUCAUCAAAGCAGAACAGGAGCAUAGAAAGGCUGGGGAGCA	(((((((((((((((((((((((((((((((((((........)))))))))))))))))))))))))))))))))))
hsa-mir-4773-2	UGCUCCCCAGCCUUUCUAUGCUCCUGUUCUGCUUUGAUGAAAUAAAGCAGAACAGGAGCAUAGAAAGGCUGGGGAGCA	((((((((((((((((((((((((((((((((((((......))))))))))))))))))))))))))))))))))))
hsa-mir-4774	UAUAUUGUUGUCUGGUAUGUAGUAGGUAAUAACUGACAAACAGACAAUUGCCUAACAUGUGCCAGAAAACAACAUA	....(((((.((((((((((..((((((((..(((.....)))...))))))))..)))))))))).)))))....
hsa-mir-4776-1	CUAUAUGCAGUGGACCAGGAUGGCAAGGGCUCUCCUGAAAGGACAGUAGAGCCCUUGCCAUCCUGGUCCACUGCAUAUAG	(((((((((((((((((((((((((((((((((.(((......))).)))))))))))))))))))))))))))))))))
hsa-mir-4776-2	CUAUAUGCAGUGGACCAGGAUGGCAAGGGCUCUACUGUCCUUUCAGGAGAGCCCUUGCCAUCCUGGUCCACUGCAUAUAG	(((((((((((((((((((((((((((((((((.(((......))).)))))))))))))))))))))))))))))))))
hsa-mir-4777	UAGAAUAUUUCGGCAUUCUAGAUGAGAGAUAUAUAUAUACCUCAUAUGUAUAUGGUAUACCUCAUCUAGAAUGCUGUAAUAUUCUA	(((((((((.((((((((((((((((..((((.(((((((.......)))))))))))..)))))))))))))))).)))))))))
hsa-mir-4778	UCACAUGUCCAAUUCUGUAAAGGAAGAAGAGGUAAGAAGAAGUGAAGCCCUCUUCUUCCUUUGCAGAGUUGAAUAUGUGG	.(((((((.(((((((((((((((((((((((................))))))))))))))))))))))).))))))).
hsa-mir-4779	UAAAUGUCUUACUGCUUUUACUGUUCCCUCCUAGAGUCCAUUCUUUACUCUAGGAGGGAAUAGUAAAAGCAGUAAGACAUUUA	(((((((((((((((((((((((((((((((((((((.........)))))))))))))))))))))))))))))))))))))
hsa-mir-4780	GGCCAGUGCCAGGGGGUCAGGCUCAAGGACCAGCCCAAAGGCCAGGCCUGACCCUUGAGCCUGAUCCCUAGCACUGAUCCC	((.((((((..(((((((((((((((((..(((.((........)).)))..))))))))))))))))).))))))..)).
hsa-mir-4436b-1	GUGUCCUCACUUGUCCACUUCUGCCUGCCCUGCCCAAAUGGUGGAGCAGAUUCGAGGGGCAGGGCAGGAAGAAGUGGACAAGUGAGGCCAU	(((.((((((((((((((((((.((((((((((((......((((.....))))..)))))))))))).)))))))))))))))))).)))
hsa-mir-4781	AGGUGCACGCUCUAGCGGGGAUUCCAAUAUUGGGCCAAUUCCCCCAAUGUUGGAAUCCUCGCUAGAGCGUGCACUU	.(((((((((((((((((((((((((((((((((........))))))))))))))))))))))))))))))))).
hsa-mir-4782	AUUGCCCAGUUCUGGAUAUGAAGACAAUCAAGAAAAGAUUUGGUGUUCUUGAUUGUCUUCAUAUCUAGAACUGGGCAGU	((((((((((((((((((((((((((((((((((...........))))))))))))))))))))))))))))))))))
hsa-mir-4783	GGGAAAGCGGAGGGCGCGCCCAGCUCCCGGGCUGAUUGCGCUAACAGUGGCCCCGGUGUUGGGGCGCGUCUGCCGCUGCCCC	(((..(((((.(((((((((((((.((.(((((.((((......))))))))).)).))).)))))))))).)))))..)))
hsa-mir-4784	UGACUGGGCUGAGGAGAUGCUGGGACUGAGAGUGUCAUGGUGGAGCCUCCGUCCCUGCUCAUCCUCUCCGCAUGUUG	.(((((.(..(((((((.((.(((((.(((.((.(((...))).))))).))))).)))).)))))..).)).))).
hsa-mir-4785	GUAGGUGGGGACGCGGCGGCGCUGCUCCUCCGCUGCCGCCGGGAGAGUCGGCGACGCCGCCAGCUCCGCGCGC	((..((((((..((((((.(((((((((((.((....)).))).))).))))).))))))...))))))..))
hsa-mir-1245b	UUUAUAUGUAGGCCUUUAGAUCACUUAAAGAGUAUUCAACAUCAGAUGAUCUAAAGGCCUAUACAUAAA	(((((.(((((((((((((((((((....((((.....)).)))).))))))))))))))))).)))))
hsa-mir-2467	GGACAGGCACCUGAGGCUCUGUUAGCCUUGGCUCUGGGUCCUGCUCCUUAGAGCAGAGGCAGAGAGGCUCAGGGUCUGUCU	((((((((.((((((.((((.(..(((((.((((((((........)))))))).)))))).)))).))))))))))))))
hsa-mir-4786	GGGCAUGGCCUGAGACCAGGACUGGAUGCACCACUCUCCCUGUGAUGAGGUGAAGCCAGCUCUGGUCUGGGCCAUUUCAC	.((.(((((((.((((((((.((((...((((.(((.......)).).))))...)))).))))))))))))))).))..
hsa-mir-4788	AAUGAAGGAUUACGGACCAGCUAAGGGAGGCAUUAGGAUCCUUAUUCUUGCCUCCCUUAGUUGGUCCCUAAUCCUUCGUU	.(((((((((((.(((((((((((((((((((..(((((....)))))))))))))))))))))))).))))))))))).
hsa-mir-4789	CAUGCUACGUAUGUAUACACCUGAUAUGUGUAUGUGUAAAUACAUAUCCACACACAUAGCAGGUGUAUAUAUAGGUAGCCUG	...(((((.((((((((((((((.(((((((((((((....))))))....))))))).)))))))))))))).)))))...
hsa-mir-4790	CAAUGUGACAUCGCUUUACCAUUCAUGUUCACUGAAAGGUAGAUUUUAAAAACAUGAAUGGUAAAGCGAUGUCACAUUG	(((((((((((((((((((((((((((((...(((((......)))))..)))))))))))))))))))))))))))))
hsa-mir-4791	UAAGAACUGGAUAUGAUGACUGAAAUAAGCUCCAUAUCAAUGAGAAUUUCAAUGGGAUUAUGUGCAGUCAAUGUCCAGUAAUUA	.....(((((((((..((((((..((((..(((((...(((....)))...))))).))))...))))))))))))))).....
hsa-mir-4792	GCAGCCCGGUGAGCGCUCGCUGGCCUGGCAGUGCGUCGGAAGAACAGGGCGGGUGGGGCCGCGCACAUCUCUGC	((((((.(((.(((....))).))).)))..)))..((((.((...(.((((......)))).)...)))))).
hsa-mir-4793	UUUCUCCUCGCUGCCCGCACAUCCUGCUCCACAGGGCAGAGGGAGGCCAAGAAGACCUCUGCACUGUGAGUUGGCUGGCUGGAGGAA	....(((((.(.(((.((.((....((((.((((.(((((((.............))))))).)))))))))))).))).)))))).
hsa-mir-4794	UUUUAACAUCUGGCUAUCUCACGAGACUGUAUGUCCUAACAGUGCUUGUAGUCUCAUGAGAUAGCCAGAUGUUAAAA	(((((((((((((((((((((.(((((((((.((.((...)).)).))))))))).)))))))))))))))))))))
hsa-mir-4795	UGAUAUGGAAGAAAUCCAGAAGUGGCUAAUAAUAUUGACACUAUAACAAUAAUGUCAAUAUUAUUAGCCACUUCUGGAUUUAUGAAUCA	...........(((((((((((((((((((((((((((((.(((....))).)))))))))))))))))))))))))))))........
hsa-mir-4796	UAAAUUUGUGUCUAUACUCUGUCACUUUACUUUUGGCCUCAAGUCAUUGCAGUAAAGUGGCAGAGUAUAGACACAAAUUUA	(((((((((((((((((((((((((((((((..((((.....))))....)))))))))))))))))))))))))))))))
hsa-mir-4797	GACUCAGAAGACAGAGUGCCACUUACUGAAAGGUUUUUUCUCUCAGUAAGUGGCACUCUGUCUUCUGAGUU	(((((((((((((((((((((((((((((.(((.....))).)))))))))))))))))))))))))))))
hsa-mir-4798	AAGUACAACUUCGGUAUACUUUGUGAAUUGGCUUUUACAAAAGACCAACUCACGAAGUAUACCGAAGUCAUACUU	.((((..(((((((((((((((((((.((((((((....)))).)))).)))))))))))))))))))..)))).
hsa-mir-4799	ACUGCUAAUAUCUAAAUGCAGCAUGCCAGUCCUGAGAUGCAGGGACUGGCAUGCUGCAUUUAUAUAUUAGCAGU	(((((((((((.(((((((((((((((((((((........))))))))))))))))))))).)))))))))))
hsa-mir-3688-2	UCACUUUAAAGAGUGGCAAAGUCUUUCCAUAUGUGUAACAGACAUACAUACAUACAUAUGGAAAGACUUUGCCACUCUUGAAAGUGA	(((((((.((((((((((((((((((((((((((((...............)))))))))))))))))))))))))))).)))))))
hsa-mir-4800	GGAGAAAGGAGUGGACCGAGGAAGGAAGGAAGGCAAGGCUGUCUGUCCAUCCGUCCGUCUGUCCACCUACCUGUCAGUCC	(((((.(((.((((((.(((((.(((.((((((((....))))).))).))).))).)).))))))...))).))..)))
hsa-mir-4802	CUGACUGGCUUGUAUGGAGGUUCUAGACCAUGUUAGUGUUCAAGUCUACAUGGAUGGAAACCUUCAAGCAGGCCAAGCAG	(((..((((((((.(((((((((((..((((((.((.........)))))))).))).)))))))).))))))))..)))
hsa-mir-4803	AGUGGGAUUUAACAUAAUAGUGUGGAUUGAAUCACACACACAUUUCAACCCACACUAUGAUGUUAAAUCCCAUU	.((((((((((((((.(((((((((.(((((............))))).))))))))).)))))))))))))).
hsa-mir-4804	UCAGUGUAUUUGGACGGUAAGGUUAAGCAAGGUGCGUCGUAUCUUGCUUAACCUUGCCCUCGAAAUACACUGA	(((((((((((.((.((((((((((((((((((((...)))))))))))))))))))).)).)))))))))))
hsa-mir-4999	AUAGAAAAUAAAACACAUACUGCUGUAUUGUCAGGUAGUGAUAGGAUUUAUCACUACCUGACAAUACAGUAUGUGUUUGUUUUAUAUAUUU	.......((((((((.(((((((((((((((((((((((((((.....))))))))))))))))))))))).)))).))))))))......
hsa-mir-5000	CUGAAGAGUAGAGUGUGUGGUCCCAGUUCAGAAGUGUUCCUGAGUAACUUGUGCUUAUAACUCAGGACACUUCUGAACUUGGACCAUACAGGUCUCCCUGCUU	.....((((((((((((((((((.(((((((((((((.(((((((..............)))))))))))))))))))).))))))))))...)))..)))))
hsa-mir-5001	AGCUCAGGGCGGCUGCGCAGAGGGCUGGACUCAGCGGCGGAGCUGGCUGCUGGCCUCAGUUCUGCCUCUGUCCAGGUCCUUGUGACCCGCCCGCUCUCCU	(((...((((((.(.((((.((((((((((..((.(((((((((((((...))))..))))))))).))))))).)))))))))).))))))))).....
hsa-mir-5004	GGCACUUGCUUGGGGGUUAGUGAGGACAGGGCAAAUUCACGAGAUUGGGUUGUGCAGAGGCUGACACUUGGAUUUUCCUGGGCCUCAGGACUUCCUUUCAGACAUGG	(((....))).(((((((..(((((.(((((.(((((((.(.(.((((.((......)).))))).).))))))))))))..))))).)))))))............
hsa-mir-548ao	AACUAUUCUUAGGUUGAUGCAGAAGUAACUACGGUUUUUGCAGUUGAAAGUAAUGGCAAAGACCGUGACUACUUUUGCAACAGCCUAAUAGUUUCU	((((((...(((((((.((((((((((..((((((((((((.((((....)))).))))))))))))..)))))))))).)))))))))))))...
hsa-mir-5006	AACCAUUAGGGGGCUGUGGUUUGCCAGGGCAGGAGGUGGAAGGGAGCCCCAUUUACAGUGGUAACUUCCUUUCCCUUUCCAUCCUGGCAGGCUUCAGAGAACUUUACCAG	......(((((..(((.((((((((((((..(((((.(((((((((..(((((...)))))....))))))))))))))..)))))))))))).)))....)))))....
hsa-mir-548ap	ACCAAUUCCUAGGUUGGUGCAAAAGUAAUUGCGGUCUUUGUCAUUAAAACCAAUAACAAAAACCACAAUUACUUUUUACUGACCUAAAGAUUAAUU	...((((..((((((((((.(((((((((((.(((.(((((.(((......))).))))).))).)))))))))))))))))))))..))))....
hsa-mir-5008	GGGCUGACCCCUAGGGUCAGGUGAGGCCCUUGGGGCACAGUGGUGCCAUCUCCCCUGUGCUCCCAGGGCCUCGCCUGUCCCUUGAGGUCGGCCC	(((((((((.(.((((.(((((((((((((.(((((((((.((........)).))))))))).))))))))))))).)))).).)))))))))
hsa-mir-5009	GACCAGAAGUGUUUUGGAUUUUGGACUUUUUCAGAUUUGGGGAUAUUUGCAUUAUACUUAUCCUAAAUCUGAAAGUCCAAAACCUGAAAUGACCAAUAAG	........(((((((((.((((((((((..(((((((((((.(((.............)))))))))))))))))))))))).))))))).)).......
hsa-mir-5010	GAUCCAGGGAACCCUAGAGCAGGGGGAUGGCAGAGCAAAAUUCAUGGCCUACAGCUGCCUCUUGCCAAACUGCACUGGAUUUUGUGUCUCCCAUUCCCCAGAGCUGUCUGAGGUGCUUUG	....(((((.(((.((((((.(((((((((.(((((((((((((..((.....((........))......))..)))))))))).))).)))))))))...))..)))).))).)))))
hsa-mir-5011	AGAUGGUAUUGAGUGGAUGCUGUUAUAUAUACAGCCAUGCACUCUGUAGUUUGGGUACACAGUGCAUGGCUGUAUAUAUAACACUAUCCAUUCAUCUUUCAGC	...(((...((((((((((.(((((((((((((((((((((((.((((.......)))).))))))))))))))))))))))).))))))))))....)))..
hsa-mir-5047	GAAGCGCUUGCCUAGACGAGACACAGUGCAUAAAAACAACUUUUGGGGGACAGGUAUGUUUUCUUGCAGCUGCGGUUGUAAGGUCUUGGCAAGACAAGCA	......((((((.((((..(((.(((((((..(((((((((..((.....))))).))))))..)))).)))..))).....)))).)))))).......
hsa-mir-5087	AGCUUUCUACGGGUUUGUAGCUUUGCUGGCAUGUUAAGUGUUGUCCUACAGUCGCAAGCAUAAGAAAGAGAAAGUA	.(((((((.(...(((((.((((.((.(((.(((.............)))))))))))))))))...)))))))).
hsa-mir-5088	CCCAUCAGGGCUCAGGGAUUGGAUGGAGGUGAUGGGGGCAGGGGAUGGGUCUCACCCUCCCUUCUUCCUGGGCCCUCAG	......((((((((((((..(((.(((((.(.(((((.(........).))))))))))).)))))))))))))))...
hsa-mir-5089	AAGGACUUCAGUGGGAUUUCUGAGUAGCAUCCUUGGAAUCUGCACUCAAGGGAUGCUACUCGGAAAUCCCACUGAAGUCCUUUU	((((((((((((((((((((((((((((((((((.((........)).))))))))))))))))))))))))))))))))))..
hsa-mir-5090	UCUGAGGUACCCGGGGCAGAUUGGUGUAGGGUGCAAAGCCUGCCCGCCCCCUAAGCCUUCUGCCCCCAACUCCAGCCUGUCAGGA	.(((.(((....((((((((..(((.(((((.((...........)).))))).))).))))))))..))).)))(((...))).
hsa-mir-5091	GACUGUGGCGACGGAGACGACAAGACUGUGCUGGUCGCGGGUUGUGGGGUUUAGGUCACCGGCAGGGGUCUGGAGUCCCUGGAGGUUAGGGCU	..((.((((..(((.(((..((.((((.(((((((.((................)).)))))))..))))))..))).)))...)))).))..
hsa-mir-5092	AUCCCAGAUCAGAUGCCAAAGCCAGUGGGGACUGGACAACAUGAUGAGCCCAAACCAAUCCACGCUGAGCUUGGCAUCUGAUUUGGGA	.((((((((((((((((((.(((((((.(((.(((...................))).))).))))).))))))))))))))))))))
hsa-mir-5093	CCCGCCAGGUCCACAUGCCAGAGUGUCAACGUGACCCAGCCAGCCUCCUUCCUGAGCUAGGAGGAUUAGGAAAUGAGGCUGGCUAGGAGCACAGCCAGGG	....((.(((..((((......))))....(((..((((((((((((.(((((((.((....)).)))))))..)))))))))).))..))).))).)).
hsa-mir-5094	AAAAGAAAAAAAUCAGUGAAUGCCUUGAACCUAACACACUGCCUUUUAUGUGGUAGGUACAGUGGGCUCACUGAAACAUUCAACU	............(((((((..((((((.(((((.((((..........)))).))))).))..)))))))))))...........
hsa-mir-1273f	AGGUGGGAGGAUUGCUUGAGCCUGGGAGAUGGAGGUUGCAGUGAGCUGAGAUCACGCAACUGCACCCCCAGCCUGGGCCAUAGAGUCAGUCCUUGUCUC	....(.(((((((((((..(((((((...(((.((.((((((..((((....)).)).)))))).))))).)))))))....))).)))))))).)...
hsa-mir-1273g	GAGGUGGGAGGAUUGCUUGAGUCAGGGUGGUUGAGGCUGCAGUAAGUUGUGAUCAUACCACUGCACUCCAGCCUGAGUGACAGAGCAAGACCUUGUCUCA	((((((((.(..((((((..((((....(((((.((.((((((....((....))....)))))))).)))))....)))).))))))..))))))))).
hsa-mir-5096	AGUAGAGGUGGGGUUUCACCAUGUUGGUCAGGCUGGUCUCAAACUCCUGACCUCAGGUGAUCCAUCCACC	......(((((((..(((((.((..(((((((..(((.....)))))))))).)))))))..).))))))
hsa-mir-5187	GACUAAGGGUGGGAUGAGGGAUUGAAGUGGAGCAGGAAUGCGCUUUUCUCCACUGAAUCCUCUUUUCCUCAGGUGG	..........((((.((((((((..(((((((.((((......))))))))))).))))).))).)))).......
hsa-mir-5188	GGGAGGCAUGGAAAUUUCUCUGGUUUCAAUGGGUACGAUUAUUGUAAGCAGGAUCCAUUCAAUAAUCGGACCCAUUUAAACCGGAGAUUUUAAAAGACAGGAAUAGAAUCCCA	((((..(((...((..((((((((((.(((((((.(((((((((...............))))))))).))))))).))))))))))..))...........)).)..)))).
hsa-mir-5189	GGCCCGCCUUUUAGGGGCCUCGCUGUCUGGGCACAGGCGGAUGGACAGGCUGGCCUCUGGAUGACCUGCCAACCGUCAGAGCCCAGACCCACGUGGCCUCAGUUGGGGACCAGG	((.((.((.....((((((.((..((((((((.(.(((((.(((.((((....((...))....))))))).))))).).))))))))...)).))))))....)))).))...
hsa-mir-5190	GGUCAUACCCUGGCUCCAGCCCUGUCACAUGGUUAAUGUUCCACAGCCAGUGACUGAGCUGGAGCCAGGGCCACUGCCCC	(((....(((((((((((((.(.(((((.(((((..........)))))))))).).))))))))))))).....)))..
hsa-mir-5191	AGUUGGCCAGGACCCCAAGCCCCCAGCACUUCAUUCUUGCUGUCCUCUCCUGGUCUGGGAGGAUAGAAGAGAGGAUAGGAAGAAUGAAGUGCUGGGCGCUUAGGGGGAUCCUGGCCAACU	((((((((((((((((((((.(((((((((((((((((.((((((((((...((((....))))....)))))))))).))))))))))))))))).))))..)))).))))))))))))
hsa-mir-5193	CCUAGGAAAGGCUGCUGGUAACUGGGAUGGGGGUUGGGGGGAGGUAAGAAGUCUCUGACUCCUCCUCUACCUCAUCCCAGUUCCAUCACCUGAAGUGGACCUCUUGGGA	(((((((..(((((((((((((((((((((((...((((((((...(((....)))..))))))))...))))))))))))).....)))...))))).))))))))).
hsa-mir-5194	AUUUCUUUGGGUUAACUUAAACUCAGCCCUUCUAGGCCCAUUCUUUUCACUCAGGAAUUGGAUAAGCUUUUCUGAGGGGUUUGGAAUGGGAUGGCAGGGAGAGUCACCAGACACCAUGAA	..(((..((((((.......((((..((((.(((..((((((((.(((.((((((((...........)))))))))))...)))))))).))).)))).)))).....))).))).)))
hsa-mir-5195	GAGCAAAAACCAGAGAACAACAUGGGAGCGUUCCUAACCCCUAAGGCAACUGGAUGGGAGACCUGACCCAUCCAGUUCUCUGAGGGGGCUCUUGUGUGUUCUACAAGGUUGUUCA	(((((...(((..((((((.(((((((((........(((((.(((.(((((((((((........))))))))))).))).))))))))))))))))))))....)))))))).
hsa-mir-5196	UCUGAGGAGACCUGGGCUGUCAGAGGCCAGGGAAGGGGACGAGGGUUGGGGAACAGGUGGUUAGCACUUCAUCCUCGUCUCCCUCCCAGGUUAGAAGGGCCCCCCUCUCUGAAGG	.((..(((((...(((((.((...((((.((((.((((((((((((.((......((((.....)))))))))))))))))).)))).)))).))..)))))...)))))..)).
hsa-mir-5197	UAUGGGAUUCCACAGACAAUGAGUAUCAAUGGCACAAACUCAUUCUUGAAUUUUUGCCAGUUCAAGAAGAGACUGAGUCAUCGAAUGCUCUAAAUGUCACUUCACCUCAUGU	((((((........((((..(((((((.(((((.((..(((.((((((((((......)))))))))))))..)).))))).).))))))....)))).......)))))).
hsa-mir-4436b-2	GUGUCCUCACUUGUCCACUUCUGCCUGCCCUGCCCAAAUGGUGGAGCAGAUUCGAGGGGCAGGGCAGGAAGAAGUGGACAAGUGAGGCCAU	(((.((((((((((((((((((.((((((((((((......((((.....))))..)))))))))))).)))))))))))))))))).)))
hsa-mir-4444-2	GUGACGACUGGCCCCGCCUCUUCCUCUCGGUCCCAUAUUGAACUCGAGUUGGAAGAGGCGAGUCCGGUCUCAAA	.(((.((((((.(.((((((((((.((((((.(......).)).))))..)))))))))).).)))))))))..
hsa-mir-3670-2	UCUAGACUGGUAUAGCUGCUUUUGGAGCCUCACCUGCUGAGAGCUCACAGCUGUCCUUCUCUAGA	((((((..((.(((((((......((((((((.....)))).)))).)))))))))...))))))
hsa-mir-3680-2	AAAUUUAAGGAGGGACUCACUCACAGGAUUGUGCAAAUGCAAAGUUGGCUUUUGCAUGACCCUGGGAGUAGGUGCCUCCUUAAAUUU	.((((((((((((.(((.((((.((((.(((((((((.((.......)).))))))))).)))).)))).))).)))))))))))).
hsa-mir-4524b	UAGCUGGGUGGAUGUGUUCUUUUGAAGGAUAGCAGCAUAAGCCUGUCUCAAAAUAAUUCUGCAGUGAGACAGGUUCAUGCUGCUAUCGUUCCAAAGAGGAAGGGUAAUCACUGUC	......(((((...(.((((((((((.(((((((((((.(((((((((((..............))))))))))).))))))))))).)))...))))))).)....)))))...
hsa-mir-5571	AUCUGACACAAAAUGUGAACCAAGCAAUUCUCAAAGGAGCCUCCCAGGAAAUUCACUUUAGGAAGUCCUAGGAGGCUCCUCUGAGAGUUGCUAAAACAAAACAUUGAGAGUCC	....(((.(..(((((......(((((((((((.((((((((((.((((..(((......)))..)))).)))))))))).)))))))))))........)))))..).))).
hsa-mir-5100	CCAUGAGGAGCUGGCAGUGGGAUGGCCUGGGGGUAGGAGCGUGGCUUCUGGAGCUAGACCACAUGGGUUCAGAUCCCAGCGGUGCCUCUAACUGGCCACAGGACCUUGGGCAGUCAGCU	((....))(((((((.(((((.(((((((((((((...((.(((..((((((.(((.......))).))))))..)))))..))))))))...))))).....)))...)).)))))))
hsa-mir-5572	AGCCAGACAAGAGGGUCAUGGGGAGUCACUGUCAACCCAGAGCAGGCACUGCCCCUGCGACCAGCCUGGGGCAUCGGUUGGGGUGCAGGGGUCUGCUGGUGAUGCUUUCCAUCUCUUUGCUUUGUCCUGAUUGUAGC	.....((((((((((..(((((((((....((((.((...(((((.....(((((((((.((((((.((....))))))))..))))))))))))))))))))))))))))))))))....)))))...........
hsa-mir-548aq	GAAAGUAAUUGCUGUUUUUGCCAUUACUUUCAGUGGCAAAAACUGCAAUUACUUUUGC	((((((((((((.((((((((((((......)))))))))))).))))))))))))..
hsa-mir-548ar	AAAAGUAAUUGCAGUUUUUGCUGUUGAACGUAGUGGUAAAACUGCAGUUAUUUUUGC	((((((((((((((((((.(((((((....)))))))))))))))))))))))))..
hsa-mir-548as	AAAAGUAAUUGCGGGUUUUGCCGUUGCUUUUAAUGGUAAAACCCACAAUUAUGUUUGU	....(((((((.((((((((((((((....)))))))))))))).)))))))......
hsa-mir-5579	UAUGGUACUCCUUAAGCUAACAGGCCCCUGUCACCAUUAGCUUAAGGAGUACCAGAUC	..(((((((((((((((((((((....))))......)))))))))))))))))....
hsa-mir-5580	UGCUGGCUCAUUUCAUAUGUGUGCUGAGAAAAUUCACACAUAUGAAGUGAGCCAGCAC	(((((((((((((((((((((((...........))))))))))))))))))))))).
hsa-mir-5581	AGCCUUCCAGGAGAAAUGGAGACCCUAUACAUACCUGUUUCCAUGCCUCCUAGAAGUUCC	...((((.(((((..((((((((.............))))))))..))))).))))....
hsa-mir-548at	AAAAGUUAUUGCGGUUUUGGCUGCCAAAAGAAAUGGCCAAAACCGCAGUAACUUUUGU	((((((((((((((((((((((............))))))))))))))))))))))..
hsa-mir-5582	UAGGCACACUUAAAGUUAUAGCUACAUCAGUUAUAACUAUAUCAGUUAAAACUUUAAGUGUGCCUAGG	(((((((((((((((((.(((((.....(((....))).....))))).)))))))))))))))))..
hsa-mir-5583-2	AAACUAAUAUACCCAUAUUCUGAUGAUCACCUAGCCAGAAUAUGGGUAUAUUAGUUUGG	((((((((((((((((((((((.............))))))))))))))))))))))..
hsa-mir-5584	CAGGGAAAUGGGAAGAACUAGAUUUGAAUCCAGACCUUUAGUUCUUCCCUUUGCCCAAUU	..(((....(((((((((((((((((....))))..)))))))))))))....)))....
hsa-mir-5585	UGAAGUACCAGCUACUCGAGAGGUCAGAGGAUUGCUCCUGAAUAGCUGGGACUACAGGU	((.(((.(((((((.(((.((((((....)))..))).))).))))))).))).))...
hsa-mir-5586	UAUCCAGCUUGUUACUAUAUGCUUUUUAAAUGGGGCACAGAGUGACAAGCUGGUUAAAG	...(((((((((((((...((((((......))))))...)))))))))))))......
hsa-mir-5587	AUGGUCACCUCCGGGACUCAGCCCUGUGCUGAGCCCCGGGCAGUGUGAUCAUC	(((((((((((((((.((((((.....)))))).)))))..)).)))))))).
hsa-mir-548au	AAAAGUAAUUGCGGUUUUUGCUAUUGGUUUUAAUGGCAGUUACUUUUGCACCAG	((((((((((((.(((...(((...)))...))).)))))))))))).......
hsa-mir-1295b	CACCCAGAUCUGCGGCCUAAUCACAGGCCACAUUUCUGAAUAGGCCACGGAUCUGGGCAA	..((((((((((.((((((.(((.(((.....))).))).)))))).))))))))))...
hsa-mir-5588	ACUGGCAUUAGUGGGACUUUUUUUUUUUUUUUUUUUAAUGUUAAAAGUCCCACUAAUGCCAGC	.((((((((((((((((((((.....................)))))))))))))))))))).
hsa-mir-5589	GGCUGGGUGCUCUUGUGCAGUGAGCAACCUACACAACUGCACAUGGCAACCUAGCUCCCA	(((((((((((..((((((((..............)))))))).))).))))))))....
hsa-mir-4536-2	AUGUGGUAGAUAUAUGCACGAUAUAGGUAUGUAUGUAUGUAUGUAUAAAAGCAGGGCAGUAUAUAUAUCGUGCAUAUAUCUACCACAU	(((((((((((((((((((((((((.((((...(((.(((.(......).)))..))))))).)))))))))))))))))))))))))
hsa-mir-5591	UGGGAGCUAAGCUAUGGGUAUACUGAGCUUAUGUAUGCAUCUGCAUACCCAUAGCUUAGCUCCCA	(((((((((((((((((((((.(.((((........)).)).).)))))))))))))))))))))
hsa-mir-548av	AAAAGUACUUGCGGAUUUGCCAUCACCUUUACCUUUAAUGGCAAAACUGCAGUUACUUUUGC	(((((((.((((((.((((((((..............)))))))).)))))).)))))))..
hsa-mir-5680	GCAUUGGGUUAGCAGGUUAGCCCAGCAUUUCCCUUCCUGGACACACAGGAGGAGAAAUGCUGGACUAAUCUGCUAAUCCAAUGC	((((((((((((((((((((.((((((((((.(((((((......))))))).)))))))))).))))))))))))))))))))
hsa-mir-5681a	AGUUUUUGAAGAGUAUUGCCACCCUUUCUAGUCCCUAUUAGACUAGAAAGGGUGGCAAUACCUCUUCCAAAAACU	(((((((((((((((((((((((((((((((((.......)))))))))))))))))))).))))).))))))))
hsa-mir-5682	GGCCCAUGGGUCUUAUCCUGCAAGGUGCUGCAGAGACGAGGCCUGUAGCACCUUGCAGGAUAAGGUCUACUGGGCC	(((((((((((((((((((((((((((((((((.(......)))))))))))))))))))))))))))).))))))
hsa-mir-548aw	UAGGUCGGUGCAAAAGUCAUCACGGUUUUUACCAUUAAAACCGCGAUGACUUUUGCAUCAACCUA	(((((.(((((((((((((((.(((((((.......))))))).))))))))))))))).)))))
hsa-mir-5683	GGAGCUUGUUACAGAUGCAGAUUCUCUGACUUCUUACUGCACCAGUGAAGUCAGGAUCUGCAUUUGAAUAAGACCC	((..((((((.(((((((((((.(.((((((((..((((...))))))))))))))))))))))))))))))..))
hsa-mir-5684	GCUGAACUCUAGCCUGAGCAACAGAGUGAGAUGGUCUUGUUUUGUUGCCCAGGCUGGAGUCCAGU	((((.(((((((((((.((((((((((((((...)))))))))))))).))))))))))).))))
hsa-mir-548ax	GAUUGGUGCAGAAGUAAUUGCGGUUUUGCCAUGGAAAGUAAUGGCAAAAACCGUAAUUACUUUUGUACCAACC	..((((((((((((((((((((((((((((((........))))).)))))))))))))))))))))))))..
hsa-mir-5685	CUCUACAUCACAGCCCAGCAGUUAUCACGGGCCCCUCCCCUCAAUGGGCCCGUGAUAACUGCAGGGCUGUGAUGUAGAG	((((((((((((((((.(((((((((((((((((...........))))))))))))))))).))))))))))))))))
hsa-mir-5692c-1	UAUAACAUUGUAUAUACCCACUGUGAUAUUAAGAGUAAUAGCUCUCUAGGUUAUUAUGAAUAAUAUCACAGUAGGUGUACACAAUGUUGUA	(((((((((((.((((((.((((((((((((...(((((((((.....)))))))))...)))))))))))).)))))).)))))))))))
hsa-mir-5692c-2	UGUGUACACCAACUGUGAUAUUAGGAGUCCUAUUUAUUUUUAGGAUAUUAGGAAUAAUAUCACAGUAGGUGUACACA	((((((((((.((((((((((((...((((((........))))))........)))))))))))).))))))))))
hsa-mir-5687	CCUCACUUAUCUGACUCUGAAAUCUUCUAAAUGGUACCCACUUUAUUUAGAACGUUUUAGGGUCAAAUAAGUACAGG	(((.((((((.((((((((((((.((((((((((........)))))))))).)))))))))))).))))))..)))
hsa-mir-5688	GAAACACUUUGCCUUUUUACAGGAGUUUAUUAUGUUUUGGACAUAGAAACAUAACAAACACCUGUAAAACAGCAAAGUGUUUC	((((((((((((..(((((((((.((((.(((((((((.......))))))))).)))).)))))))))..))))))))))))
hsa-mir-5681b	GAAGAGGUAUUGCCACCCUUUCUAGUCUAAUAGGGACUAGAAAGGGUGGCAAUACUCUUC	((((((.(((((((((((((((((((((.....)))))))))))))))))))))))))))
hsa-mir-5689	AGCGUGGUAGCAUACACCUGUAGUCCUAGAUACUCAGGAGGGUGAGUAUCUAGGACUACAGGUGUGUGCUACCACGCU	((((((((((((((((((((((((((((((((((((......))))))))))))))))))))))))))))))))))))
hsa-mir-5690	CUUUUAAUUUCAGCUACUACCUCUAUUAGGAUUUGGGAGUUAUACUAAUAGAGGUAAUAGUUGAAAUUAAGAG	((((((((((((((((.((((((((((((...............)))))))))))).))))))))))))))))
hsa-mir-5691	GGACAAGCUUGCUCUGAGCUCCGAGAAAGCUGACAGACAGCUGCUUGGUGUUCAGAGCUUGUCUGUCC	(((((.((..(((((((((.(((((..(((((.....))))).))))).)))))))))..)).)))))
hsa-mir-5692a-1	GACAGUACAAAUAAUACCACAGUGGGUGUACCUCAUGUGUGUACACCCUGUGAUAUUAUUUGUAAUAUC	.....(((((((((((.((((..(((((((((......).)))))))))))).))))))))))).....
hsa-mir-5692a-2	UACAAAUAAUACCACAGUGGGUGUACCUCAUGUGUGUACACCCUGUGAUAUUAUUUGUA	(((((((((((.((((..(((((((((......).)))))))))))).)))))))))))
hsa-mir-4666b	UGUCUAAAUUGCAUGUCAGAUUGUAAUUCCCAGGCCCUUCCUCCAAUACUGGGAAUUACAAUUUGACAUGCAAUUUAGACA	(((((((((((((((((((((((((((((((((...............)))))))))))))))))))))))))))))))))
hsa-mir-5693	CUGGGAAGUUAGUUCAUUUCAGUCUGUGCUGUGAGCUAGCCAGCAGUGGCUCUGAAAUGAACUCAAACUCUAG	((((..((((((((((((((((.((.(((((.(......))))))..))..))))))))))))..))))))))
hsa-mir-5694	GCCAACUGCAGAUCAUGGGACUGUCUCAGCCCCAUAUGUAUCUGAAGGCUGAGAAGUCCCAUGAUCCGCACUUGGC	(((((.(((.((((((((((((.((((((((.((........))..)))))))))))))))))))).))).)))))
hsa-mir-5697	AGCAUAUUCUCAAGUAGUUUCAUGAUAAAGGGUGUAUGAGAGAUCAACCCUUUAUCAUGAAACGCUUGAGGAUACGCU	(((.(((((((((((.(((((((((((((((((...(((....))))))))))))))))))))))))))))))).)))
hsa-mir-5698	CUGUGCACCUGGGGGAGUGCAGUGAUUGUGGAAUGCAAAGUCCCACAAUCACUGUACUCCCCAGGUGCACAG	((((((((((((((.((((((((((((((((.((.....)).))))))))))))))))))))))))))))))
hsa-mir-5699	CUGUACCCCUGCCCCAACAAGGAAGGACAAGAGGUGUGAGCCACACACACGCCUGGCCUCCUGUCUUUCCUUGUUGGAGCAGGGAUGUAG	(((((.((((((.((((((((((((((((.(((((..(.((.........)))..))))).)))))))))))))))).)))))).)))))
hsa-mir-5700	UUAAUUAAUGCAUUAAAUUAUUGAAGGCCCUUGGGCACCCCAGGCCUUCAAUAAUUUAAUGCAUUUAUUGA	(((((.(((((((((((((((((((((((..((((...))))))))))))))))))))))))))).)))))
hsa-mir-5701-1	GAUUGGACUUUAUUGUCACGUUCUGAUUGGUUAGCCUAAGACUUGUUCUGAUCCAAUCAGAACAUGAAAAUAACGUCCAAUC	((((((((.(((((.(((.(((((((((((((((.(........)..)))).))))))))))).))).))))).))))))))
hsa-mir-5702	GCCUCAACUCCUGGGAUAUGUUGCUGAUCCAACCUGAAAUCCUUCUGUAGGUUGAGUCAGCAACAUAUCCCAUGACUUUUGGGU	(((.(((.((.(((((((((((((((((.(((((((...........))))))).))))))))))))))))).))...))))))
hsa-mir-5703	UUGCCGUCCCCUUCCUCGUCUUUUCCCCUCAGGAGAAGUCGGGAAGGUGGCGGCGG	.(((((((.((((((.((.(((((((.....))))))).)))))))).))))))).
hsa-mir-5692b	GAUAUUAUGAAUAAUAUCACAGUAGGUGUUCACACAUAAUGUGUACACCAUGUGUGUACACCCAUGUGAUAUUUGAAGUAGUAUGUC	.(((((((....(((((((((...(((((.(((((((..((....))..))))))).)))))..)))))))))....)))))))...
hsa-mir-5704	UGAUCUUGUUUAGGCCAUCAUCCCAUUAUGCUAAGUCCAUGGGCAAACAUAACAGGAUGAUGGCCUAAACAAGACCA	((.((((((((((((((((((((..(((((....(((....)))...)))))..)))))))))))))))))))).))
hsa-mir-5705	UCCCCAUUUACACAGGCCAUGAGCCCCGAAACACCCAUCCCAGGAUUGCUGAUGGGUGUUUCGGGGCUCAUGGCCUGUGUAAAUGGGGA	(((((((((((((((((((((((((((((((((((((((..((.....)))))))))))))))))))))))))))))))))))))))))
hsa-mir-5706	AGCUAGGUCUUCUGGAUAACAUGCUGAAGCUUCUACGUCAUUCAGCACUUGCUUCAGCAUGUUUUCCAGAGGAUCUAGCU	((((((((((((((((.(((((((((((((....................))))))))))))).))))))))))))))))
hsa-mir-5707	UGUAAGAACACGUUUGAAUGCUGUACAAGGCACAUAUGUGAACAUUGUACCACAUGUACAGCUUUCAAACAUGCUCUUAUA	(((((((.((.(((((((.((((((((.((.(((.(((....)))))).))...)))))))).))))))).)).)))))))
hsa-mir-5708	AUUACAGACAUGAGCGACUGUGCCUGACCAAAAGUCAACAUUAAACAACAAAUCUUGGCCAGGCACAGUGGCUCAUGCCUGUAAU	(((((((.(((((((.((((((((((.((((.......................)))).)))))))))).))))))).)))))))
hsa-mir-5739	GGUUGGCUAUAACUAUCAUUUCCAAGGUUGUGCUUUUAGGAAAUGUUGGCUGUCCUGCGGAGAGAGAAUGGGGAGCCAGG	(((((....)))))..((((((((((((...)))))..)))))))((((((.(((..............))).)))))).
hsa-mir-5701-2	GAUUGGACUUUAUUGUCACGUUCUGAUUGGUUAGCCUAAGACUUGUUCUGAUCCAAUCAGAACAUGAAAAUAACGUCCAAUC	((((((((.(((((.(((.(((((((((((((((.(........)..)))).))))))))))).))).))))).))))))))
hsa-mir-5787	GGGGGCUGGGGCGCGGGGAGGUGCUAGGUCGGCCUCGGCUCCCGCGCCGCACCCC	.((((.((.(((((((((((((.........)))))....)))))))).))))))
hsa-mir-1199	AGCCUGCGCCGGAGCCGGGGCCUGAGCCCGGGCCGCGCAGGCCGUGAACUCGUCGAGCUGCGCGUGCGGCCGGUGCUCAACCUGCCGGGUCCUGGCCCCGCGCUCCCGCGCGCCCUGGA	.((..((((.((((((((((((((((((((((((((((((..((((....)).))..))))))).))..)))).)))))((((...))))...))))))).))))).))))))......
hsa-mir-6068	CCUGCGAGUCUCCGGCGGUGGCUUGUGGCUGAGUGUCACGCUGCUGGCGCAGGCUCGGCC	....(((((((.((.(((((((..(((((.....)))))))))))).)).)))))))...
hsa-mir-6069	UGGUGACCCCUGGGCUAGGGCCUGCUGCCCCCUGCCCAGUGCAGGAGGGUGGAGGGUCACUCCUUAGGUGGUCCCAGUG	(((.((((((((((..(((((((.(((((((((((.....))))).)))))).))))).)).)))))).)))))))...
hsa-mir-6070	GGGUCACUUCUAGCCUCUCCGGUUCCAGUCCCUGGAGCUCUGUGCCUUUGGGUCCUGGUGAGCUCUUGUUGAUUGCAGUGGGAGAUGGGGAGAAUUGCCUUCA	(((.((.((((..(((((((.(((.(((((...(((((((...(((....)))......)))))))....))))).))).))))).))..)))).)))))...
hsa-mir-6071	GUUUCUGCUGCCGGCCAAGGCUCUGGGUCCGGCUUACUCCCUAGCUUACUGUCCUCAGAACCCCCGCCACCACAGAAG	.((((((.((..(((...((.((((((.(.((((........))))....).)).)))).))...)))..))))))))
hsa-mir-6072	GGGUGGGGGCUGGUGCAGGGAUGGGCUUUGCUACUGCUCCUCAUCACACUGCACCUUAGCUGCUGCCUGGA	((((((.((((((((((((((((((....((....))..)))))).).)))))))..)))).))))))...
hsa-mir-6073	UAGAUGUUGGUCCAAACUGAAAGUUGAUGAGUCACUGUGCCUCUCGGGGUAGUGAGUUAUCAGCUACAGUGAGAGAGCAGUGUUUGGCC	(((((((((.(((..((((..(((((((((.(((((((.((....)).))))))).))))))))).))))..).)).)))))))))...
hsa-mir-6074	UACCAACCCCAUGGAAUUUUUACUCACCUUCAGUCAACUGAUUUGCUCUUUGGUGGAGAUAUUCAGAGGCUAGGUGGAGAUAGAGGUAGCCUUGAGGGUGGGUGUGG	((((.((((((.((.((((((((((((((..((((..((((.(..((((.....))))..).)))).)))))))).))).)))))))..)).)).)))).))))...
hsa-mir-6075	GACACCACAUGCUCCUCCAGGCCUGCCUGCCCUCCAGGUCAUGUUCCAGUGUCCCACAGAUGCAGCACCACGGCCCAGGCGGCAUUGGUGUCACC	(((((((.((((((((...((((((.((((.((...((.(((......))).))...))..))))...)).)))).))).))))))))))))...
hsa-mir-6076	AGCAUGACAGAGGAGAGGUGGAGGUAGGCGAGAGUAAUAUAAUUUCUCCAGGAGAACAUCUGAGAGGGGAAGUUGCUUUCCUGCCCUGGCCCUUUCACCCUCCUGAGUUUGGG	..(..(((..(((((.((((((((..(((.((.(((...((((((((((...(((...)))....))))))))))......))).)).))))))))))))))))..)))..).
hsa-mir-6077	CCUGCGUAGAAAGGGAAGAGCUGUACGGCCUUCGCGCUAGUUUGUUUGUGUUAAGGCUGACGCUCCCUAUUUCUCCUCAGUG	.(((.(.((((((((..((((.((.(((((((.((((..........)))).)))))))))))))))).))))).).)))..
hsa-mir-6078	GCAGAGGAGAAAGAGCCACCGCCUGAGCUAGCUGUGGACAGAGGCAAAACUCUAACUUCAGCUGGUUUUGAGUGAGAAGUGGGUCUCUGUUAAAAUGCUA	(((...((.(.(((.((((((((.((((((((((.((..((((......))))..)).)))))))))).).)))....)))).))).).))....)))..
hsa-mir-6080	GCCUGCGGCUCUGGGAAUGCCGGUCUGGGGCUGGUUGUCUAGUGCGGGCGUUCCCGUUCGCGGGGA	.(((((((...((((((((((.(((((((........))))).)).)))))))))).)))))))..
hsa-mir-6081	CCACCACGGUGCUGGCACCAGGGCCUCUGCCCCGUAGGACACCGAGGCUUAUGAAUAGGAGCAGUGCCGGCCAAGGCGCCGGCACCAUCUUGGUGAU	.(((((.(((((((((.((..((((.((((((((((((.(......)))))))....)).))))....))))..)).)))))))))....)))))..
hsa-mir-6082	UUGAAGAAUACGUCUGGUUGAUCCAGUCCACUUAAUUCUGAGAAAGUCCACAGACUGGAUCGGGUCUUGGAUUUUAGCUGGAUUCAUUGACUGGGCUAUAUUUGUCAUA	.(((.(((((.((((((((((((((((...((((....))))((((((((.(((((......))))))))))))).))))))))....))))))))..))))).)))..
hsa-mir-6083	GUAAAAAGAGUCCAGAGUCUGGGAAGGUGGAAAGGGAGCAGGAGCAUCGUCUUUAAGAGGGUCAGGUACCUUUGCUCUUAUAUCAGAGGCUGUGGGCUUCCUACAG	.......(((((((.(((((..(((((.(.(((((..((..((.(.((........)).).))..)).))))).).)))...))..))))).))))))).......
hsa-mir-6084	AGCGUCCAGGCUGGGCCGCAGGACCGGGCGCGGAGCCUCGCAGGGUCGGGCUCGGGCUCCCUAACCGUCUCCGCUUCUUCCGCCAGUCGGUGGCCGGGCUGGCGGCGCGG	.((((((.((((.((((((..(((..((((.((((....((.(((.(((....((....))...))).))).))..)))))))).))).)))))).)))).).)))))..
hsa-mir-6085	GUCUACCAGGUGUGGGCCCAGCUUUACAUAGUUCAUGCUGAGGCCGGGAUUUCAUGCAGAAAACUGGUUGCAAAAGGUGCUGAAGGGGCUGGGGGAGCACAAGGGAGAAG	.(((.((..((((...(((((((((...((((.(....((.((((((..((((.....)))).)))))).))....).))))..)))))))))...))))..)).)))..
hsa-mir-6086	AGGAGGUUGGGAAGGGCAGAGAUGAGCAUAAAGUUUUUGCCUUGUUUUUCUUUUU	.(((((......(((((((((((.........)))))))))))......))))).
hsa-mir-6087	GGUGAGGCGGGGGGGCGAGCCCUGAGGGGCUCUCGCUUCUGGCGCCAAG	((((...((((((.(.((((((....)))))).).)))))).))))...
hsa-mir-6088	AGAGAUGAAGCGGGGGGGCGGGGUCUUGCUCUAUUGCCUACGCUGAUCUCA	.(((((..(((((((.((.(((((...))))).)).))).)))).))))).
hsa-mir-6089-1	CCCCGGGCCCGGCGUUCCCUCCCCUUCCGUGCGCCAGUGGAGGCCGGGGUGGGGCGGGGCGGGG	(((((..((((.(.(.((((..(((((..((...))..)))))..)))).).).)))).)))))
hsa-mir-6090	CGCUGGGUCCGCGCGCCCUGGGCCGGGCGAUGUCCGCUUGGGGGAGCGAGGGGCGGGGCG	((((..((((.(((.((((((((.((((...))))))))))))..)))..))))..))))
hsa-mir-6124	GGGGAGGUAGGGAAAAGGAAGGGGGAGGAGAAGGUGAGACCAAUGUCCUGGGUGCCACUCCUGCCCAGUGCCUCCCUUCCUCGUU	.(.((((.(((((...((...(((.(((((..(((....(((......)))..))).))))).)))....))))))).)))).).
hsa-mir-6125	GCUCUGGGGCGUGCCGCCGCCGUCGCUGCCACCUCCCCUACCGCUAGUGGAAGAAGAUGGCGGAAGGCGGAGCGGCGGAUCUGGACACCCAGCGGU	((((((((..((.(((...(((((((.......((((((.((((((...........)))))).))).))))))))))...))))).))))).)))
hsa-mir-6126	AGCCUGUGGGAAAGAGAAGAGCAGGGCAGGGUGAAGGCCCGGCGGAGACACUCUGCCCACCCCACACCCUGCCUAUGGGCCACACAGCU	(((.((((((...........((((((((((((..((...(((((((...)))))))...))..)))))))))).))..)).)))))))
hsa-mir-6127	ACUUUCUCCAUCUACCAAGAUGAGGGAGUGGGUGGGAGGUGGGAAGGCUGCCCCAAAUGGCCUCUAACAUCCCUUCCAGUCUCCUCCUCCUCCUCCUCCUUCUUCUUCU	................((((.(((((((.(((.((((((.((((.(((((......(((........)))......))))))))))))))).)))))))))).))))..
hsa-mir-6128	AAGAAGCUUGUAGAUUUUUCUCCCUUACUAUCUAGAAUUAUAGGACUUCAGUCCAUGAUUUGGAAAAAUUACUGGAAUUGGAGUCAAAAAUAAUUUGAAAAUUAGGAAU	...........(((....))).(((.........(((((((..((((((((((((((((((....)))))).))).)))))))))....))))))).......)))...
hsa-mir-378j	AUGCAGUGAGUCGGGGAGGAACUGGAUUUGGAGCCAGAAGAACUGGUUCUAAUAUCUACUUCCCUGUGUAGAGUUGGGAUUUGGGAUUAUAUGAGUUAAUAUACACCAA	.((((......((((((((...(((((((((((((((.....)))))))))).)))))))))))))))))..........((((...(((((......)))))..))))
hsa-mir-6129	GUUCCUUCUAAGGAUUCCAGUGAGGGAGUUGGGUGUAUAGGAAGGAAAUCUUAUUGUCCAAGUUUCCCUUUGAAACCUCUUAGAAUGGAAUAAAACUGCCCAAAUCAUA	(((((((((((((........((((((((((((...((((((......))))))..)))))..))))))).......)))))))).)))))..................
hsa-mir-6130	CAAUGAAUGUGGAAAUGCAGGCAUCCCUUCUAUAUACUGAUGUAAUUUUCCUUGGAUUUAUAUGCAGUACUGAGGGAGUGGAUUGUAUGGUAGUUCUAUUUUUACAUUU	....(((((((((((((((.(((((((((((.(((((((((((((.(((....))).)))))).))))).)).))))).))).))).)).......)))))))))))))
hsa-mir-6131	UCCCGCAUUCCCUCUGCUUUGGUCAGGUGGUGCCCUCCUUCCAUGGGUAGAGCCAGAGAUGGUGGGUUCUGGCUGGUCAGAUGGGAGUGGACAGAGACCCGGGGUCCUC	.....(((((((((((..(((((((((....((((.((.((..(((......)))..)).)).))))))))))))).)))).)))))))...((.((((...)))))).
hsa-mir-6132	UGCUAUUGUCUUACUGCUACAGCAGGGCUGGGGAUUGCAGUAUCCGCUGUUGCUGCUGCUCCCAGUCCUGCCCCUGCUGCUACCUAGUCCAGCCUCACCGCAUCCCAGA	.(((...(.((....((..((((((((((((((...((((((........))))))...))))))))))))...))..)).....)).).)))................
hsa-mir-6133	GGAAUGUCACCUGUGUGUUUUCUCUGCAUGCCCUCUUCAUUGUUCUGCUGAAGACUGGUCUCUUCAUGUGUGAGGGAGGAGGUUGGGUAUUGAGGGAAAACAGGGGGC	.....(((.(((...((((((((((..((((((.((((.((.((((((((((((......)))))).))).))).)).))))..))))))..))))))))))))))))
hsa-mir-6134	UGGGCCUUGAUGUCAGUAGGGCUCAGUAGGGAACUGACCCUCUAUUUCCACCUGCAUAAAUGAAGCUGAAUGAGGUGGUAGGAUGUAGAGCUGGUUGACACUCUGCUUU	(((((((((.......)))))))))((((((...(((((((((((..((((((.(((............)))))))))......))))))..)))))...))))))...
hsa-mir-6165	CAGCAGGUCAGCAGGAGGUGAGGGGAGAGGAUCCACCUGUCCUGUCCUGUCCUCUCCUGCCCUGUCCUGGCUCCAGCCCCUCCC	..(((((...((((((((.((.((((.(((((......))))).)))).)).)))))))))))))...(((....)))......
hsa-mir-6499	UCAGUCGGGCGCAAGAGCACUGCAGUUCUGUUGGGUGACAGCAGUGUUUGUUUUGCCCACAG	...((.(((((...(((((((((.(((((....)).))).)))))))))....)))))))..
hsa-mir-548ay	AGAAGAUGCUUACUACUAGGUUGGUGCAAAAGUAAUUGUGGUUUUUGCAUUUAAAGUAAUGGCCAAAACCGCGAUUACUCUUGCACGAACCUAACGGUAACACUUCU	(((((.((.(((((..((((((.((((((.(((((((((((((((.((..(((...)))..)).))))))))))))))).)))))).))))))..))))))))))))
hsa-mir-6500	CCUGCCUGCAGAAAGGAGCUAUCCACUCCAGGUGUCCUUUCUUCUGAGAGCUGGACACUUGUUGGGAUGACCUGCCUGCAGGUAGG	(((((((((((..(((...(((((.(..(((((((((.((((....))))..)))))))))..)))))).)))..)))))))))))
hsa-mir-6501	GGAGUUGCCAGGGCUGCCUUUGGUGACAGCAGCAGUAGAGUUGCCAGAGCAGCCUGCGGUAACAGUA	...((((((.(((((((.(((((((((.((....))...))))))))))))))))..))))))....
hsa-mir-6502	CAGAGUGGGAGCUCUAGAAAGAUUGUUGACCAAUCAUCUUAUUGACUAGACCAUCUUUCUAGAGUAUAACUAUUUU	..((((((..(((((((((((((.(((...((((......))))....))).)))))))))))))....)))))).
hsa-mir-6503	AAUGGUCCCCCCAGGGAGGUCUGCAUUCAAAUCCCCAGAAGCUGAGGAUUAGGGGACUAGGAUGCAGACCUCCCUGGGGGACCAUU	.((((((((((.((((((((((((((((...(((((..((........)).)))))...)))))))))))))))))))))))))).
hsa-mir-6504	GCAGUCUGGCUGUGCUGUAAUGCAGUCUGCACCCUGCUGCAUUACAGCACAGCCAUUCUCU	..((..(((((((((((((((((((.(........))))))))))))))))))))..))..
hsa-mir-6505	GCAUUGGAAUAGGGGAUAUCUCAGCAUGUUGAGCCCUGUCUCUGGGGAGCUGACUUCUACCUCUUCCAAAG	...((((((.((((((....(((((........((((......)))).)))))..))).))).))))))..
hsa-mir-6506	GACUGGGAUGUCACUGAAUAUGGUGUUUGUGAGUUGAUUGACAUCGUAUCAGAGAUUCCAGACACA	..(((((((.((..(((.(((((((((.((......)).)))))))))))))).))))))).....
hsa-mir-6507	GGAGGGAAGAAUAGGAGGGACUUUGUAUUGUGGUUCAGUACCAUGCAAAGUCCUUCCUAUUUUUCCCUCC	((((((((((((((((((((((((((...(((((.....)))))))))))))))))))))))))))))))
hsa-mir-6508	UUCCUCUAGAAAUGCAUGACCCACCCUGAGUUUUGGUGGGCCAUGCAUUUCUAGAACUCC	....((((((((((((((.((((((.........)))))).)))))))))))))).....
hsa-mir-6510	AGCAGCAGGGGAGAGAGAGGAGUCCUCUAGACACCGACUCUGUCUCCUGCAGAU	....((((((((.((((.((.(((.....))).))..)))).))))))))....
hsa-mir-6511a-1	CCUGCAGGCAGAAGUGGGGCUGACAGGGCAGAGGGUUGCGCCCCCUCACCAUCCCUUCUGCCUGCAG	.(((((((((((((.((((.(((..((((..........))))..)))))..)))))))))))))))
hsa-mir-6512	UAUGCUCUUACCAUUAGAAGAGCUGGAAGAAGGCUGAGGGAGAUGCCUUCUUCCAGCCCUUCUAAUGGUAGGAGCAU	.(((((((((((((((((((.(((((((((((((..........))))))))))))).)))))))))))))))))))
hsa-mir-6513	GCUUUGGGAUUGACGCCACAUGUCUCAGGUCCCCAGCUGAGUCAAGUGUCAUCUGUCCCUAGGC	((((.(((((.((.(.(((.((.(((((........))))).)).))).).)).))))).))))
hsa-mir-6514	UAUGGAGUGGACUUUCAGCUGGCAUUUACGAGUCAGAGUUCUUACAGAGCUGCCUGUUCUUCCACUCCAG	..(((((((((....((((((((........)))))((((((...))))))..)))....))))))))).
hsa-mir-6515	CAUUGGAGGGUGUGGAAGACAUCUGGGCCAACUCUGAUCUCUUCAUCUACCCCCCAG	..((((.(((((..(((((.(((.(((....))).))).)))))...))))).))))
hsa-mir-6715a	UGGGCUGCGUCCACAGGCACAGCCGGUUUGAGCAUUUUUACUGAAUUGCCAAACCAGUCGUGCCUGUGGGCACAACCUU	.(((.((.((((((((((((.((.((((((.(((.(((....))).))))))))).)).)))))))))))).)).))).
hsa-mir-6715b	GGUUGUGCCCACAGGCACGACUGGUUUGGCAAUUCAGUAAAAAUGCUCAAACCGGCUGUGCCUGUGGACGCAGCCCA	(((((((.(((((((((((.(((((((((((.((......)).))).)))))))).))))))))))).)))))))..
hsa-mir-6716	GAGAGGCCAAGACCUUGGGAAUGGGGGUAAGGGCCUUCUGAGCCCAGGUCCGAACUCUCCAUUCCUCUGCAGAGCGCUCU	.((((((......(..((((((((((((..((((((.........))))))..)).))))))))))..)....)).))))
hsa-mir-6717	CUGGUGUUUGAGGCGAUGUGGGGAUGUAGAGACAACUUCCCAGUCUCAUUUCCUCAUCCUGCCAGGCCACCAU	.(((((.((..((((..(((((((.((.(((((.........))))))).)))))))..)))).)).))))).
hsa-mir-6511b-1	GGGACGGGGCCUGCAGGCAGAAGUGGGGCUGACAGGGCAGAGGGUUGCGCCCCCUCACCACCCCUUCUGCCUGCAGCGGUGGGCU	.......((((((((((((((((.((((.(((..((((..........))))..))).).))))))))))))))......)))))
hsa-mir-6718	AGUGAAUCCCUAGUGGUCAGAGGGCUUAUGAUAUAUUGUGAGAGCCAUGUCAUAAGCCUUUUGGCCACUAGGGAUUCAAU	..((((((((((((((((((((((((((((((((...((....)).))))))))))))))))))))))))))))))))..
hsa-mir-6719	GCCCUACUCUCAGGAGGAGGCUGAUGUCUUCAGAGCAGGGUUUGGUCUGUGCUUCUCUGACAUCAGUGAUUCUCCUGCUGCUUUUAU	..........((((((((.(((((((((....(((((.((......)).)))))....)))))))))..))))))))..........
hsa-mir-6720	UUGAGCGAGAGAUUGUGGCGCACCGAGUUCUUCCAGCCCUGGUAGGCGCCGCGGAAGAAGGGGAAGCGCGCCUGCAGGAACUGGUAGAUCUCGCUGAG	.(.(((((((.....(((....)))...(((.((((.((((.(((((((.((.............)))))))))))))..)))).)))))))))).).
hsa-mir-6721	CCCUCAUCUCUGGGCAGGGGCUUAUUGUAGGAGUCUCUGAAGAGAGCUGUGGACUGACCUGCUUUAACCCUUCCCCAGGUUCCCAUU	........((((((.(((((.(((..((((((((((....((....))..)))))..)))))..)))))))).))))))........
hsa-mir-6722	GGCCUCAGGCAGGCGCACCCGACCACAUGCAUGGCUGGUGGCGGCGUGCAGGGGUCGGGUGGGCCAGGCUGUGGGGCG	.(((((((((.(((.(((((((((.(.((((((.(((....))))))))).)))))))))).)))..))).)))))).
hsa-mir-6723	AUGCAUCGGGAUAGUCCGAGUAACGUCGGGGCAUUCCGGAUAGGCCGAGAAAGUGUUGUGGGAAGAAAGUUAGAUUUACGCCGAUGAAU	...((((((...((((.((.(....(((.((((((((((.....))).))..))))).)))......).)).))))....))))))...
hsa-mir-6724-1	CGCUGCGCUUCUGGGCCCGCGGCGGGCGUGGGGCUGCCCGGGCCGGUCGACCAGCGCGCCGUAGCUCCCGAGGCCCGAGCCGCGACCCGCGG	.....(((....(((..((((((((((.(((((((((.((.((.((....)).)).))..))))).))).).))))..)))))).)))))).
hsa-mir-892c	GGCAGUGCCCUAUUCAGAAAGGUGCCAGUCACUUAGAUUACAUGUCACUGUUUCCUUUCUGAGUGGAGUAGGGCUUA	(((..(((.(((((((((((((...((((.((...........)).))))...))))))))))))).)))..)))..
hsa-mir-6726	GGGGGCGGGAGCUGGGGUCUGCAGGUUCGCACUGAUGCCUGCUCGCCCUGUCUCCCGCUAG	...((((((((.((((((..((((((((.....)).))))))..)))))).))))))))..
hsa-mir-6727	GGGUGCUCGGGGCAGGCGGCUGGGAGCGGCCCUCACAUUGAUGGCUCCUGCCACCUCCUCCGCAG	.......(((((.(((.(((.((((((.(...(((...)))).))))))))).))).)))))...
hsa-mir-6728	CUAGAUUGGGAUGGUAGGACCAGAGGGGCUUACUGCCCUGUGGGGCUCUCUGGACCCAGUGCCAUGCUUCUCUGCUCUGCUCUCCCCAG	.((((..((.((((((((.((((((((.(((((......))))).)))))))).))...)))))).))..))))...............
hsa-mir-6729	GAGGGUGGGCGAGGGCGGCUGAGCGGCUCCAUCCCCCGGCCUGCUCAUCCCCCUCGCCCUCUCAG	..(((.(((((((((.((.(((((((((.........)))).))))).))))))))))).)))..
hsa-mir-6730	CCGAAAGAAAGGUGGAGGGGUUGUCAGAGCUGCAGCUGCUCCACCCUGACACCCCAUCUGCCCUCAG	..........(((((((((((.((((((((.......)))).....))))))))).)))))).....
hsa-mir-6731	ACAGGUGGGAGAGCAGGGUAUUGUGGAAGCUCCAGGUGCCAACCACCUGCCUCUAUUCCCCACUCUCCCCAG	....(.(((((((..(((....(((((.((...(((((.....))))))).))))).)))..))))))))..
hsa-mir-6732	AGGCCUAGGGGGUGGCAGGCUGGCCAUCAGUGUGGGCUAACCCUGUCCUCUCCCUCCCAG	.((...((((((.((((((.(((((.........)))))..)))).)).)))))).))..
hsa-mir-6733	GUGCUUGGGAAAGACAAACUCAGAGUUCCCUUCUUGUGAGCUCAGUGUCUGGAUUUCCUAG	....((((((((..((.((.(.((((((.(.....).)))))).).)).))..))))))))
hsa-mir-6734	AGAACUUGAGGGGAGAAUGAGGUGGAGAAGCCCAGGUUCUGAAUCCCCUUCCCUCACUCUUCUCUCAG	.....(((((((((((.(((((.((((.....(((...)))......))))))))).)))))))))))
hsa-mir-6735	GCAGCCAGGGCAGAGGGCACAGGAAUCUGAGGUGACUGGCACAGAAGACUCAGGCCUGUGGCUCCUCCCUCAG	......((((.((.((.((((((..((((((....(((...)))....)))))))))))).)).))))))...
hsa-mir-6736	CUGAGCUGGGUGAGGGCAUCUGUGGUUUGCUGGCUGCCUCAGCUCCUCUCUACCCACAG	(((...((((((((((...(((.(((.........))).)))...))))).))))))))
hsa-mir-6737	UUGGGUUGGGGUGGUCGGCCCUGGAGGGGGUUUGUUUGCUUAUUCCCCUCUGUGCUUCACCCCUACCCAG	.(((((.(((((((..(((.(.((((((((.............))))))))).)))))))))).))))).
hsa-mir-6738	GAAGGCGAGGGGUAGAAGAGCACAGGGGUUCUGAUAAACCCUUCUGCCUGCAUUCUACUCCCAG	........(((((((((..(((.(((((((......))))))).))).....)))))))))...
hsa-mir-6739	GAAUGUGGGAAAGAGAAAGAACAAGUAAAAGGAAUUUUCAUUUUCCAGCCCCUAAUUGUUCUGUCUUUCUCCCAG	.....(((((.(((((.(((((((......((((........)))).........))))))).))))).))))).
hsa-mir-6740	GAAAGAGUUUGGGAUGGAGAGAGGAGAAACUUGAGGUCUCUGGGAGUUGCUUAAACCAGUUGACCGUAACCUGGCCAGAGAAUUCUGAUAGUGUCUUCUCUCCUCCCAAACAG	......((((((((.((((((((((.(.....(((.(((((((..(((((...............)))))....))))))).)))......).))))))))))))))))))..
hsa-mir-6741	AAUGGGUGGGUGCUGGUGGGAGCCGUGCCCUGGCCACUCAUUCGGCUCUCUCCCUCACCCUAG	...(((((((....((.((((((((......(....).....)))))))).)))))))))...
hsa-mir-6742	GAGGGAGUGGGGUGGGACCCAGCUGUUGGCCAUGGCGACAACACCUGGGUUGUCCCCUCUAG	.....((.((((.(.(((((((.(((((..........))))).))))))).))))).))..
hsa-mir-6743	GGGUAAAGGGGCAGGGACGGGUGGCCCCAGGAAGAAGGGCCUGGUGGAGCCGCUCUUCUCCCUGCCCACAG	........(((((((((.(((((((((((((........))))..)).)))))))...)))))))))....
hsa-mir-6744	UCACGUGGAUGACAGUGGAGGCCUCCUGGAUCUCUAGGUCUCAGGGCCUCUCUUGUCAUCCUGCAG	...((.(((((((((.(((((((((((((....))))).....)))))))).)))))))))))...
hsa-mir-6745	GGUCCUUGAGGGCAGGAGCUGGGUCUUGGGACUGAUUGCCCCUAGUGGCUAGCCCUGGGUCUAGCAGCCUAUGGCAGUGUCUGGUAAACACUGGUGGAGUCCUGGGUGGAAGAAGGUCUGGUUCUCA	......(((((((.(((.((....(((((((((.....((.(((((((((.(((.(((((......))))).))))))..........)))))).))))))))))).......)).))).)))))))
hsa-mir-6746	CUUGCCCGGGAGAAGGAGGUGGCCUGGAGAGCUGCUGUCUCCAGCCGCCGCCUGUCUCCACAG	........((((((((.((((((.((((((.......)))))))))))).))).)))))....
hsa-mir-6747	UUUGGAGGGGUGUGGAAAGAGGCAGAACAUUCGUUCACUUUCCUGCCUUCCUCUGCACCAG	........((((((((..(((((((.................)))))))..))))))))..
hsa-mir-6748	UGGUGUGUGGGUGGGAAGGACUGGAUUUGAAAUGGUCCCACUCCUGACGAUCCUGUCCCUGUCUCCUACAG	.....((((((.((.(.((((.(((((......((.......))....))))).)))).).)).)))))).
hsa-mir-6749	GGCCCUCGGGCCUGGGGUUGGGGGAGCUCUGUCCUGUCUCACUCAUUGCUCCUCCCCUGCCUGGCCCAG	.......(((((.((.(..((((((((..((............))..))))))))..).)).)))))..
hsa-mir-6750	GCUGUCAGGGAACAGCUGGGUGAGCUGCUGCCCCAGAGGCCCAGCAGGUGUCCAGAACUCACCCUCUGCUCCCAG	.......((((.(((..(((((((((((((..((...))..))))))..........))))))).))).))))..
hsa-mir-6751	UCUUCUUGGGGGUGAGGUUGGUGUCUGGCCCCAGCAGCCCAGACUGAGCCUCUCUCUCUCCAG	.......(((((.((((((.(.((((((.(......).))))))).)))))).))))).....
hsa-mir-6752	AUGGAGGGGGGUGUGGAGCCAGGGGGCCCAGGUCUACAGCUUCUCCCCGCUCCCUGCCCCCAUACUCCCAG	..(((((((((((.(((((..(((((...((((.....)))).)))))))))).)))))))...))))...
hsa-mir-6753	CACCAGGGCAGAGCAGGGCUGAUCAUCUCACGUCAGAGAGAGGGGAAGGGGCUGCCCAGUGAGCCCCCACAGGGCUCUACAUCUCCAGCUGGGCCUGGCUGGAGAUCCCAGGGUCCCUGAAGGCCCCCGCCACCGUUCUGGUCUGUCUCUGCCCUGGCACCCAG	..(((((((((((((((.(......((((......))))(((.((..((((((........))))))..(((((((((..((((((((((......))))))))))...)))).)))))..(((....))).)).))).).)))).))))))))))).......
hsa-mir-6754	GGCUGCCAGGGAGGCUGGUUUGGAGGAGUCUGGUGGCCUGUUCUCUUCACCUGCCUCUGCCUGCAG	..((((.((((((((.(((..(((((((((....)))...))))))..))).)))))..)))))))
hsa-mir-6755	UGUUUUAGGGUAGACACUGACAACGUUAUGUGUGGUCUUUAACCUGUUGUCAUGUUUUUUCCCUAG	....((((((.(((((.((((((((........(((.....))))))))))))))))...))))))
hsa-mir-6756	ACCCUAGGGUGGGGCUGGAGGUGGGGCUGAGGCUGAGUCUUCCUCCCCUUCCUCCCUGCCCAG	......((((((((..(((((.((((..(((((...)))))..))))))))).))))))))..
hsa-mir-6757	GGGCUUAGGGAUGGGAGGCCAGGAUGAAGAUUAAUCCCUAAUCCCCAACACUGGCCUUGCUAUCCCCAG	.......((((((((((((((((.((..(((((.....)))))..)).).)))))))).)))))))...
hsa-mir-6758	UGGGCUAGAGAGGGGAAGGAUGUGAUGUGAGCAGAUGGUUCUCACUCAUUCUCCUCUGUCCAG	(((((...(((((((((.((.((((...((((.....)))))))))).)))))))))))))).
hsa-mir-6759	UAUUGUUGUGGGUGGGCAGAAGUCUGUUUUCUUCAUGGUUUUCUGACCUUUGCCUCUCCCCUCAG	.....(((.(((.(((((((.(((.(....((....))....).))).)))))))...))).)))
hsa-mir-6760	CAGUGCAGGGAGAAGGUGGAAGUGCAGAGUGGGCUCACCUCUCGCCCACACUGUCCCCUUCUCCCCAG	.......(((((((((.((....((((.((((((.........)))))).)))))))))))))))...
hsa-mir-6761	UCUGCUCUGAGAGAGCUCGAUGGCAGGUGCCUCCGUGUUGCCGAACCCUCCUACGCUGCUCUCUCACUCCAG	.(((...(((((((((.((..((.(((.(..((.((...)).)).))))))..))..)))))))))...)))
hsa-mir-6762	AGAGCCGGGGCCAUGGAGCAGCCUGUGUAGACGGGGACCUGCCCUGCAUGGGCACCCCCUCACUGGCUGCUUCCCUUGGUCUCCAG	.(((((((((....(((((((((.(((.((..((((...(((((.....)))))))))))))).))))))))))))))).)))...
hsa-mir-6763	UUCUCCUGGGGAGUGGCUGGGGAGCAGACAGACCCAACCUCAUGCUCCCCGGCCUCUGCCCCCAG	.....((((((((.((((((((((((...((.......))..)))))))))))).))..))))))
hsa-mir-6764	CUGACUCCCAGGGUCUGGUCAGAGUUGCUGAGUGGGUUGAUCUCUGGUCUUUCCUUGACAG	........(((((...((((((((..(((.....)))....))))))))...)))))....
hsa-mir-6765	GUGAGGCGGGGCCAGGAGGGUGUGUGGCGUGGGUGCUGCGGGGCCGUCAGGGUGCCUGCGGGACGCUCACCUGGCUGGCCCGCCCAG	.((.((((((.((((..(((((...(((....((.((((((((((.....))).))))))).))))))))))..)))))))))))).
hsa-mir-6766	AUGAGCGGGUGGGAGCAGAUCUUAUUGAGAGUUCCUUCUCCUGCUCCUGAUUGUCUUCCCCCACCCUCACAG	.((.(.(((((((.(.((((...((((.((((..........)))).)))).)))).).))))))).).)).
hsa-mir-6767	UGAAAUCGCAGACAGGGACACAUGGAGAACGCCCCCACCAGUUCCCACGUGCUUCUCUUUCCGCAG	.......((.((.((((((((.(((.((((..........))))))).)))..))))).)).))..
hsa-mir-6768	CCAGGCACACAGGAAAAGCGGGGCCCUGGGUUCGGCUGCUACCCCAAAGGCCACAUUCUCCUGUGCACACAG	.......(((((((.((....((((.((((...(....)...))))..))))...)).))))))).......
hsa-mir-6769a	AGGCCAGGUGGGUAUGGAGGAGCCCUCAUAUGGCAGUUGGCGAGGGCCCAGUGAGCCCCUCUCUGCUCUCCAG	..(((((.((.(((((.(((...))))))))..)).)))))((((((..((.(((...))).))))))))...
hsa-mir-6770-1	UAUCCUGAGAAGGCACAGCUUGCACGUGACCUCCUGGGCCUGGCGGCUGUGUCUUCACAG	....(((.((((((((((((.((.((.(.((....)).).)))))))))))))))).)))
hsa-mir-6771	GGUGCCUCGGGAGGGCAUGGGCCAGGCCACAUAAUGAGCCAAACCCCUGUCUACCCGCAG	.......((((.(((((.(((...(((((.....)).)))...))).))))).))))...
hsa-mir-6772	AGGCCUGGGUGUAGGCUGGAGCUGAGGACUGAGGCUCACCUUGCUCCUGACUCUGUGCCCACAG	.....(((((((((((.(((((.((((..(((...)))))))))))).).).)))))))))...
hsa-mir-6773	GGGAGUUGGGCCCAGGAGUAAACAGGAUUAGUGCUUAUGCUAAGAUGUCUUCACUGUCACUUCUCUGCCCAUAG	......(((((..((((((..((((((......((((...))))......)).)))).))))))..)))))...
hsa-mir-6774	UGUGCACUUGGGCAGGAGGGACCCUGUAUGUCUCCCCGCAGCACCGUCAUCGUGUCCCUCUUGUCCACAG	........((((((((((((((..((.(((.(.............).))))).))))))))))))))...
hsa-mir-6775	GAACCUCGGGGCAUGGGGGAGGGAGGCUGGACAGGAGAGGGCUCACCCAGGCCCUGUCCUCUGCCCCAG	.......((((((.((((.((((...((((....(((....)))..)))).)))).)))).))))))..
hsa-mir-6776	CGGGCUCUGGGUGCAGUGGGGGUUCCCACGCCGCGGCAACCACCACUGUCUCUCCCCAG	.(((....(((.(((((((.((((.((.......)).)))).))))))))))..)))..
hsa-mir-6777	UCAAGACGGGGAGUCAGGCAGUGGUGGAGAUGGAGAGCCCUGAGCCUCCACUCUCCUGGCCCCCAG	.......((((.((((((.((.(((((((....((....))....)))))))))))))))))))..
hsa-mir-6778	GUUCAAGUGGGAGGACAGGAGGCAGGUGUGGUUGGAGGAAGCAGCCUGAACCUGCCUCCCUGACAUUCCACAG	......((((((...((((((((((((..(((((.......)))))...)))))))).))))...))))))..
hsa-mir-6779	GAGCUCUGGGAGGGGCUGGGUUUGGCAGGACAGUUUCCAAGCCCUGUCUCCUCCCAUCUUCCAG	(((...((((((((((.((((((((.((.....)).)))))))).))).))))))).)))....
hsa-mir-6780a	GACACUUGGGAGGGAAGACAGCUGGAGAGUAUGGUCACAGCAGCAUCCUCCUCUGUUUUCUUUCCUAG	.....((((((((((((((((..((((.(.(((.(......).)))))))).))))))))))))))))
hsa-mir-6781	AACCCCGGGCCGGAGGUCAAGGGCGUCGCUUCUCCCUAAUGUUGCCUCUUUUCCACGGCCUCAG	......((((((..((..(((((((..((...........)))))).)))..)).))))))...
hsa-mir-6782	UGGGGUAGGGGUGGGGGAAUUCAGGGGUGUCGAACUCAUGGCUGCCACCUUUGUGUCCCCAUCCUGCAG	....((((((.((((((....((((((((.((..(....)..)).))))))))..))))))))))))..
hsa-mir-6783	CCUGUUAGGGGAAAAGUCCUGAUCCGGGAACCCACAGCCCCGUUCCUGGGCUUCUCCUCUGUAG	.....(((((((.((((((.((..((((..........)))).))..)))))).)))))))...
hsa-mir-6784	UACAGGCCGGGGCUUUGGGUGAGGGACCCCCGGAGUCUGUCACGGUCUCACCCCAACUCUGCCCCAG	........(((((...((((((((.....(((((.....)).))))))))))).......)))))..
hsa-mir-6785	CUCCCUGGGAGGGCGUGGAUGAUGGUGGGAGAGGAGCCCCACUGUGGAAGUCUGACCCCCACAUCGCCCCACCUUCCCCAG	......(((((((.(.((.(((((.((((.(.(((...(((...)))...)))..).))))))))).))).)))))))...
hsa-mir-6787	UCGGCUGGCGGGGGUAGAGCUGGCUGCAGGCCCGGCCCCUCUCAGCUGCUGCCCUCUCCAG	....((((.((((((((((((((.....(((...)))....)))))).)))))))).))))
hsa-mir-6788	GACGGCUGGGAGAAGAGUGGUGAAGAAGAGUAUUGAUUGUGCUGUUCGCCACUUCCCUCCCUGCAG	....((.(((((..(((((((((...(.(((((.....))))).))))))))))..))))).))..
hsa-mir-6789	CGAGGUAGGGGCGUCCCGGGCGCGCGGGCGGGUCCCAGGCUGGGCCCCUCGGAGGCCGGGUGCUCACUGCCCCGUCCCGGCGCCCGUGUCUCCUCCAG	.((((((.(((((..(((((.(((.((((((.......(((.(((((....).)))).))).....))))))))))))))))))).))))))......
hsa-mir-6790	GUGAGUGUGGAUUUGGCGGGGUUCGGGGGUUCCGACGGCGACCUCGGCGACCCCUCACUCACC	(((((((.((..(((.((((((((((.....)))).....)))))).)))..)).))))))).
hsa-mir-6791	CCAGACCCCUGGGGCUGGGCAGGCGGAAAGAGGUCUGAACUGCCUCUGCCUCCUUGGUCUCCGGCAG	(((((((...(((((.((((((.((((......))))..))))))..)))))...)))))..))...
hsa-mir-6792	GUAAGCAGGGGCUCUGGGUGAUGUGAGGAGCAACAGGCACCCUCCUCCACAGCCCCUGCUCAUUCCU	...((((((((((.((((....(.((((.((.....))..))))))))).)))))))))).......
hsa-mir-6793	GUCACUGUGGGUUCUGGGUUGGGGUGAUACACAAGCCUGACCCUCCCCAACCCCUGCCCGCAG	....((((((((...(((((((((.(...((......))...).)))))))))..))))))))
hsa-mir-6794	GGGCGCAGGGGGACUGGGGGUGAGCAGGCCCAGAACCCAGCUCGUGCUCACUCUCAGUCCCUCCCUAG	(((....(((((((((((((((((((.(..(........)..).))))))))))))))))))))))..
hsa-mir-6795	AGGGUUGGGGGGACAGGAUGAGAGGCUGUCUUCAUUCCCUCUUGACCACCCCUCGUUUCUUCCCCCAG	....(((((((((..(((((((.((..(((.............)))..)).))))))).)))))))))
hsa-mir-6796	UUACCUUGUGGGGUUGGAGAGCUGGCUGGUCCAGCCCCUCAGAAGCUCUCCCCUCCCCGCAG	.....((((((((..(((((((((((((...))))).......))))))))...))))))))
hsa-mir-6797	CAGCCAGGAGGGAAGGGGCUGAGAACAGGACCUGUGCUCACUGGGGCCUGCAUGACCCUUCCCUCCCCACAG	......(((((((((((..((....((((.(((..........)))))))))...)))))))))))......
hsa-mir-6798	GGCAGCCAGGGGGAUGGGCGAGCUUGGGCCCAUUCCUUUCCUUACCCUACCCCCCAUCCCCCUGUAG	......((((((((((((.(.(...(((................)))...))))))))))))))...
hsa-mir-6799	GAGGAGGGGAGGUGUGCAGGGCUGGGGUCACUGACUCUGCUUCCCCUGCCCUGCAUGGUGUCCCCACAG	.....((((((.((((((((((.((((...............)))).)))))))))).).)))))....
hsa-mir-6800	ACCUGUAGGUGACAGUCAGGGGCGGGGUGUGGUGGGGCUGGGGCUGGCCCCCUCCUCACACCUCUCCUGGCAUCGCCCCCAG	..(((..(((((..((((((((..((((((((.((((..((((....)))))))))))))))))))))))).)))))..)))
hsa-mir-6801	UGGCCUGGUCAGAGGCAGCAGGAAAUGAGAGUUAGCCAGGAGCUUUGCAUACUCACCCCUGCCACUCACUGGCCCCCAG	.((((.(((.((.(((((..((...((((.((.(((.....)))..))...)))).))))))).)).))))))).....
hsa-mir-6802	GAGGGCUAGGUGGGGGGCUUGAAGCCCCGAGAUGCCUCACGUCUUCACCCCUCUCACCUAAGCAG	....(((((((((((((..(((((.(..(((....)))..).)))))..)))))))))).)))..
hsa-mir-6803	CUCCUCUGGGGGUGGGGGGCUGGGCGUGGUGGACAGCGAUGCAUCCCUCGCCUUCUCACCCUCAG	.....(((((((((((((((.((((((.((.....)).))))...))..)))))).)))))))))
hsa-mir-6804	GGAUGUGAGGGUGUCAGCAGGUGACGGUGGGGGCCACGCUGACAGCCGCACCUGCCUCUCACCCACAG	.....((.(((((...(((((((.((((...(((...)))....)))))))))))....))))).)).
hsa-mir-6805	UGGCCUAGGGGGCGGCUUGUGGAGUGUAUGGGCUGAGCCUUGCUCUGCUCCCCCGCCCCCAG	.......((((((((...((((((((...((((...))))))))))))....))))))))..
hsa-mir-6806	UGCUCUGUAGGCAUGAGGCAGGGCCCAGGUUCCAUGUGAUGCUGAAGCUCUGACAUUCCUGCAG	....(((((((.(((...((((((.(((..((.....))..)))..)))))).))).)))))))
hsa-mir-6807	GUGAGCCAGUGGAAUGGAGAGGCUGUGGGCAGGGGGAGAUGUGAAGGAAAGAACUAGGACCCAUUCAUCCACUGCAUUCCUGCUUGGCCCAG	.((.((((((((((((.((.((..((((((..((...................))..).)))))....)).)).)))))).)).)))).)).
hsa-mir-6808	GGGGCCAGGCAGGGAGGUGGGACCAUGGGGGCCUUGCUGUGUGACCACCGUUCCUGCAG	........((((((((((((...(((((........)))))...))))).)))))))..
hsa-mir-6809	AAUGUUGGCAAGGAAAGAAGAGGAUCAUGUUUGCCCCCGUGGACAGCUCUCUGGUGUGCUCCUCCUGCCAUCCUGCCCACCCCUGCAUAAUGCUGCUUCUCUUCUCUCCUUCCCAG	....((((.(((((.(((((((((.(((((((((....((((.(((......((((.((.......))))))))).))))....))).)))).)).))))))))).))))).))))
hsa-mir-6810	CUGGGAUGGGGACAGGGAUCAGCAUGGCACAGAUCCAAUACCUUCUGUCCCCUGCUCCCUUGUUCCCCAG	......(((((((((((...((((.((.(((((..........))))).)).)))).))))).)))))).
hsa-mir-6811	UAUGCAGGCCUGUGUACAGCACUCAGGCAGUGCCAUGAGCCUGUGCUUGUCCCUGCAG	..((((((.....((((((..(((((((...))).)))).)))))).....)))))).
hsa-mir-6812	UGAGGAUGGGGUGAGAUGGGGAGGAGCAGCCAGUCCUGUCUCACCGCUCUUCCCCUGACCCCAG	......((((((.(...((((((((((.(..((......))..).))))))))))).)))))).
hsa-mir-6814	UUUCCUCCCAAGGGUGAGAUGCUGCCACCCAGCCCUGCAGAGCCCCUGACUCGCAUCCUUCCCUUGGCAG	....((.(((((((...(((((.........((........)).........)))))...))))))).))
hsa-mir-6815	CACUGUAGGUGGCGCCGGAGGAGUCAUUUCCCAUCACUAAUGGCUUCUCUUGCACACCCAG	..(((..((((..((.((((((((((((..........)))))))))))).)).)))))))
hsa-mir-6816	CCGAGUGGGGCGGGGCAGGUCCCUGCAGGGACUGUGACACUGAAGGACCUGCACCUUCGCCCACAG	....((((((.(((((((((((.(.((((........).)))).)))))))).))).).)))))..
hsa-mir-6817	AGGAUUCUGCCAUAGGAAGCUUGGAGUGGAACUGACCUGCCCCCUUUCUCUCUGACUCCAUGGCAG	......(((((((.(((.(.((((((.((((..(.......)..)))).)))))))))))))))))
hsa-mir-6818	CUAUUUUGUGUGAGUACAGAGAGCAUCUGAAUGGGUACAGUUGUUGUCUCUUGUUCCUCACACAG	.....(((((((((.((((((((((.(((........))).)))..)))).)))..)))))))))
hsa-mir-6819	GAGGGUUGGGGUGGAGGGCCAAGGAGCUGGGUGGGGUGCCAAGCCUCUGUCCCCACCCCAG	.....(((((((((.((((..(((.(((.(((.....))).))).))))))))))))))))
hsa-mir-6820	CCUUCUGCGGCAGAGCUGGGGUCACCAGCCCUCAUGUACUUGUGACUUCUCCCCUGCCACAG	....(((.(((((.(..((((((((.((..(....)..)).))))))))..).))))).)))
hsa-mir-6821	GUGCGUGGUGGCUCGAGGCGGGGGUGGGGGCCUCGCCCUGCUUGGGCCCUCCCUGACCUCUCCGCUCCGCACAG	(((((.(((((...(((((((((...(((((((.((...))..)))))))))))).)))).))))).)))))..
hsa-mir-6822	UGGCCCAGGGAACCAGUUGGGGCUUCCGCUCUGCAGAGGCUCUAACUGGCUUUCCCUGCAG	.....(((((((((((((((((((((.((...)).))))))))))))))..)))))))...
hsa-mir-6824	GAGGUGUAGGGGAGGUUGGGCCAGGGAUGCCUUCACUGUGUCUCUCUGGUCUUGCCACCCCAG	........((((.(((.((((((((((.(((......).)).)))))))))).))).))))..
hsa-mir-6825	GGGCAUGGGGAGGUGUGGAGUCAGCAUGGGGCUAGGAGGCCCCGCGCUGACCCGCCUUCUCCGCAG	..((..(((((((.((((.((((((.(((((((....))))))).)))))))))))))))))))..
hsa-mir-6826	CUUGGUCAAUAGGAAAGAGGUGGGACCUCCUGGCUUUUCCUCUGCAGCAUGGCUCGGACCUAGUGCAAUGUUUAAGCUCCCCUCUCUUUCCUGUUCAG	.......(((((((((((((.((((.......((((...(..((((....((......))...))))..)...)))))))).)))))))))))))...
hsa-mir-6827	UCUGGUGGGAGCCAUGAGGGUCUGUGCUGUCUCUGAGCACCGUCUCUUCUGUUCCCCAG	.((((..(((((...(((((.(.(((((.......))))).).)))))..)))))))))
hsa-mir-6828	GGCUCAGGAAGCAAGAGAACCCUGUGGUCUAACCUUUCCCAUCUGCUCUCUUGUUCCCAG	......((((.(((((((.....((((...........))))....)))))))))))...
hsa-mir-6829	CAGCGUGGGCUGCUGAGAAGGGGCAGGGUCCUCCAGCUCAUUCCUCCUGCCUCCUCCGUGGCCUCAG	......(((((((.(((..(((((((((................)))))))))))).)))))))...
hsa-mir-6830	GUGCCCCAAGGAAGGAGGCUGGACAUCCCUCAUCUGUUUCUCACUGGUGUCUUUCUUCUCUCCCUUGCAG	......(((((.((((((..(((((((..................)))))))..)))).)).)))))...
hsa-mir-6831	GUAGGUAGAGUGUGAGGAGGAGGUCUGAGCCCAUGUGUGGACCUAGGUCUGCUGUUAAACUGACUAACUCCCACUCUACAG	....((((((((...((((..((((...........((((((....)))))).........))))..))))))))))))..
hsa-mir-6832	GGUGGAGUAGAGAGGAAAAGUUAGGGUCAGUGGCAGAGCCAGGCAGAUGCUGACCCUUUUUCUCUUUCCCAG	..(((.(.((((((((((....((((((((((((...)))........))))))))))))))))))))))).
hsa-mir-6833	AAACGGUGUGGAAGAUGGGAGGAGAAAAAUCCCUGUUAACUUUCUCUCUCCACUUCCUCAG	......((.(((((.((((.(((((((.............))))))).))))))))).)).
hsa-mir-6834	GUGAGGGACUGGGAUUUGUGGGGCGAGGAGGGACCUGUACUAGCCAUGGUUCUGAUCACAUAUGUCCCAUCCCUCCAUCAG	..((((((.((((((.((((....((...((((((............))))))..)).)))).))))))))))))......
hsa-mir-6835	UGAUGAGGGGGUAGAAAGUGGCUGAAGCGAGAUGUUUGUCUAAAAGCACUUUUCUGUCUCCCAG	......((((((((((((((.((......((((....))))...))))).)))))).)))))..
hsa-mir-6780b	CAGCCUGGGGAAGGCUUGGCAGGGAAGACACAUGAGCAGUGCCUCCACUUCACGCCUCUCCCUUGUCUCCUUUCCCUAG	....((((((((((...(((((((.(((..(.(((..((((....))))))).)..))).)))))))..))))))))))
hsa-mir-6836	GGCUCCGCAGGGCCCUGGCGCAGGCAUCCAGACAGCGGGCGAAUGCCUCCCCCGGCCCCGCAG	......((.(((((..((.(.((((((((........))...)))))))))..))))).))..
hsa-mir-6837	GUGGGACCAGGGCCAGCAGGGAAUGUCAGGGCCACCCCUGACCUUCACUGUGACUCUGCUGCAG	((((...(((((...((((.(((.(((((((....))))))).))).))))..)))))))))..
hsa-mir-6838	CAGGGAAGCAGCAGUGGCAAGACUCCUAGGUCACGGAAGUCCUGCUUCUGUUGCAG	.......(((((((.((((.((((((........)).)))).)))).)))))))..
hsa-mir-6839	UGUAGUCUGGAUUGAAGAGACGACCCAAGCAGGCUUUGUGUGAGCAGUGAGGCUAUUUAUUCACUUGGGUGCGAGCUCACACGAAGCCUGCUUGGGUUUUCUCUUCAAUCCAG	......((((((((((((((.((((((((((((((((((((((((((((((........)))))).........)))))))))))))))))))))))).))))))))))))))
hsa-mir-6840	UGACCACCCCCGGGCAAAGACCUGCAGAUCCCCUGUUAGAGACGGGCCCAGGACUUUGUGCGGGGUGCCCA	....((((((.(.((((((.((((.......((((((...))))))..)))).)))))).)))))))....
hsa-mir-6841	GUGUUUAGGGUACUCAGAGCAAGUUGUGAAACACAGGUGUUUUUUAACCUCACCUUGCAUCUGCAUCCCCAG	.......(((....(((((((((..((((......(((........)))))))))))).))))...)))...
hsa-mir-6842	AGCCCUGGGGGUGGUCUCUAGCCAAGGCUCUGGGGUCUCACCCUUGGCUGGUCUCUGCUCCGCAG	....((((((((((...((((((((((...(((....))).))))))))))...))))))).)))
hsa-mir-6844	GAACUUAAGAAUUUUGUAGAAAUCAAGCUAUUUGCUAAAAGUUCUUUGUUUUUAAUUCACAG	((((..(((((((((.(((((((......)))).)))))))))))).))))...........
hsa-mir-6845	AACUGCGGGGCCAGAGCAGAGAGCCCUUGCACACCACCAGCCUCUCCUCCCUGUGCCCCAG	......((((((((.(..(((((...(((........))).)))))..).))).)))))..
hsa-mir-6846	CAGGCUGGGGGCUGGAUGGGGUAGAGUAGGAGAGCCCACUGACCCCUUCUGUCUCCCUAG	....(((((((.((((.(((((..(((.((....)).))).))))).)))).).))))))
hsa-mir-6847	GACCCACAGAGGACAGUGGAGUGUGAGCUGGAAGGAGUGGGCCUGGCUCAUGUGUCUGUCCUCUUCCAG	.......(((((((((......(((((((...(((......))))))))))....))))))))).....
hsa-mir-6848	GUCCCUGGGGGCUGGGAUGGGCCAUGGUGUGCUCUGAUCCCCCUGUGGUCUCUUGGCCCCCAGGAACUCC	((.((((((((((((((..((((((((...............)))))))))))))))))))))).))...
hsa-mir-6850	GUGCGGAACGCUGGCCGGGGCGGGAGGGGAAGGGACGCCCGGCCGGAACGCCGCACUCACG	((((((....(((((((((.((.............)))))))))))....)))))).....
hsa-mir-6851	CAGGGAGGAGGUGGUACUAGGGGCCAGCAACCUGAUUACCCCUCUUUGGCCCUUUGUACCCCUCCAG	......(((((.(((((.(((((((((..................))))))))).))))))))))..
hsa-mir-6852	UGCUGCCCUGGGGUUCUGAGGACAUGCUCUGACUCCCCUGAUGUCCUCUGUUCCUCAGGUGCUGGG	..(((((((((((..(.((((((((...............)))))))).)..))))))).)).)).
hsa-mir-6853	GGGAAAGCGUGGGAUGUCCAUGAAGUCAGGUGAUGGUGAUAAGGUCAAGGCCUGUUCAUUGGAACCCUGCGCAG	......(((((((...((((((((..(((((..(((........)))..))))))))).))))..)))))))..
hsa-mir-6854	AAAGCAAGCUCAGGUUUGAGAACUGCUGAUGUCAUCAGUCAUAACUUCUGCGUUUCUCCUCUUGAGCAG	.......(((((((...(((((.(((.((.((...........)).)).))).)))))..)))))))..
hsa-mir-6855	GCUGCUUGGGGUUUGGGGUGCAGACAUUGCCAGAGGAUGGGCAGCAGACUGACCUUCAACCCCACAG	.(((..(((((((.(((((.(((...(((((........)))))....)))))))).))))))))))
hsa-mir-6856	UGGAAAAGAGAGGAGCAGUGGUGCUGUGGCAGUGGCAGAGGUCGCUACAGCCCUGUGAUCUUUCCAG	.......((((((.(((..((.((((((((...(((....))))))))))))))))..))))))...
hsa-mir-6857	GCUUGUUGGGGAUUGGGUCAGGCCAGUGUUCAAGGGCCCCUCCUCUAGUACUCCCUGUUUGUGUUCUGCCACUGACUGAGCUUCUCCCCACAG	..((((.(((((..((.((((..(((((....(((((........(((......))).....)))))..))))).)))).))..)))))))))
hsa-mir-6858	GUGAGGAGGGGCUGGCAGGGACCCCUCCAAGUUGGGGACGGCAGCCAGCCCCUGCUCACCCCUCGCC	(((((.((((((((((...(.((((........)))).)....)))))))))).)))))........
hsa-mir-6859-1	UGUGGGAGAGGAACAUGGGCUCAGGACAGCGGGUGUCAGCUUGCCUGACCCCCAUGUCGCCUCUGUAG	....(.(((((.(((((((.(((((..(((........)))..)))))..)))))))..))))).)..
hsa-mir-6769b	CUUCCUGGUGGGUGGGGAGGAGAAGUGCCGUCCUCAUGAGCCCCUCUCUGUCCCACCCAUAG	.......((((((((((.(((((.(.(((((....))).)).).))))).))))))))))..
hsa-mir-6860	GUUAAGCAUUGGGGAGUUUGGAGUCGGUGGGUGGAGCCAAACUGGGCAGGGCUGUGGUGAGUGAGU	....(((.(((...(((((((..(((.....)))..)))))))...))).))).............
hsa-mir-6861	GAGGCACUGGGUAGGUGGGGCUCCAGGGCUCCUGACACCUGGACCUCUCCUCCCCAGGCCCACA	..(((.(((((.(((.((((.((((((..........)))))))))).))).))))))))....
hsa-mir-6862-1	CGAAGCGGGCAUGCUGGGAGAGACUUUGUGAUUUGUCUCCAAAGCCUCACCCAGCUCUCUGGCCCUCUAG	...((.((((..((((((.(((.(((((.((......))))))).))).))))))......)))).))..
hsa-mir-6863	AUUUAUGAGGCAGCAGAGUCUACAAGUAAAUCAUGAAUCCAGUUGAAAAUGUUAAUGAGGCCAUAGACGUGGUGAAGGAUUGAGUGACCU	.....((((((......)))).))......((((.(((((..((.(..(((((.(((....))).)))))..).)))))))..))))...
hsa-mir-6864	GAAAGUUGAAGGGACAAGUCAGAUAUGCCAUUAUGUGGGUCAUGAGGUGGUGAGACUUCUCUCCCUUCAG	.....(((((((((.(((((..((..(((.(((((.....)))))))).))..)))))...)))))))))
hsa-mir-6865	AUCCAUAGGUGGCAGAGGAGGGACUUCAGAUGCUUCAUGACACCCUCUUUCCCUACCGCCUACAG	.....(((((((.(((((((((...(((((....)).)))..)))))))...)).)))))))...
hsa-mir-6866	CCAUUUUAGAGGCUGGAAUAGAGAUUCUUGAGGCUUGGAAGAGUAAGGAUCCCUUUAUCUGUCCUCUAG	.....(((((((.((((..((.(((((((...((((....))))))))))).))...)))).)))))))
hsa-mir-6867	CCCGGUGUGUGUGUAGAGGAAGAAGGGAAGCUGGGAACCUGACUGCCUCUCCCUCUUUACCCACUAG	...((((.(.(((.(((((.(((.((.(..(.((...)).)..).))))).))))).))))))))..
hsa-mir-6869	GUGAGUAGUGGCGCGCGGCGGCUCGGAGUACCUCUGCCGCCGCGCGCAUCGGCUCAGCAUGC	.(((((....((((((((((((..((((...))))))))))))))))....)))))......
hsa-mir-6870	CAAGGUGGGGGAGAUGGGGGUUGAACUUCAUUUCUCAUGCUCAUCCCCAUCUCCUUUCAG	......(((((((((((((((.((.(............).)))))))))))))))))...
hsa-mir-6871	CUCCUCAUGGGAGUUCGGGGUGGUUGCUGGAGGUCAGCACCCUGUGGCUCCCACAG	.......(((((((((((((((.(.(((...))).).))))))).))))))))...
hsa-mir-6872	GUGGGUCUCGCAUCAGGAGGCAAGGCCAGGACCCGCUGACCCAUGCCUCCUGCCGCGGUCAG	....(.(.(((..(((((((((.((.(((......)))..)).)))))))))..)))).)..
hsa-mir-6873	CCCAGCAGAGGGAAUACAGAGGGCAAUCAGGACUGGGUCAUUCUCUCUGUCUUUCUCUCUCAG	......((((((((.((((((((.(((...(((...))))))))))))))..))))))))...
hsa-mir-6874	GCCACAUGGAGCUGGAACCAGAUCAGGCUUUAAUGUUUGAAGUAAUGUCAGUUCUGCUGUUCUGACUCUAG	......(((((.((((((((((((((((......))))))............))))..)))))).))))).
hsa-mir-6875	GAGUCUGAGGGACCCAGGACAGGAGAAGGCCUAUGGUGAUUUGCAUUCUUCCUGCCCUGGCUCCAUCCUCAG	....((((((((.(((((.((((((((.((..((....))..)).))).))))).))))).))...))))))
hsa-mir-6876	AGUUGCAGGAAGGAGACAGGCAGUUCAGGAGGUGGCACUGCUGUGUGUGAGCUGUCUGUGUUUUCCUUCUCAG	.......((((((((((((((((((((.(....(((...)))...).))))))))))))...))))))))...
hsa-mir-6877	AGUUCAGGGCCGAAGGGUGGAAGCUGCUGGUGCUCAUCUCAGCCUCUGCCCUUGGCCUCCCCAG	......(((((.(((((((((.((((..(((....))).)))).))))))))))))))......
hsa-mir-6878	AUGAGAGGGAGAAAGCUAGAAGCUGAAGAUUCUGAAAAUCACUAACUGGCCUCUUCUUUCUCCUAG	......(((((((((..(((.(((..((.(..(((...)))..).))))).))).)))))))))..
hsa-mir-6879	CAGAGCAGGGCAGGGAAGGUGGGAGAGGGGCCCAGCUGACCCUCCUGUCACCCGCUCCUUGCCCAG	.......(((((((((.(((((.((((((..........)))).)).)))))...)))))))))..
hsa-mir-6880	GAGGGUGGUGGAGGAAGAGGGCAGCUCCCAUGACUGCCUGACCGCCUUCUCUCCUCCCCCAG	..(((.((.((((((((.(((((((......).))))))......)))).)))).)))))..
hsa-mir-6881	UGCACUGGGGUAAGGAUAGGAGGGUCAGGUCUGCAGCCUUGUAUCUGCUGAUCCUCUUUCGUCCUUCCCACUCCAG	....((((((((((((((((((((((((...((((....))))....)))))))))))..))))))...)))))))
hsa-mir-6882	GGCUUUACAAGUCAGGAGCUGAAGCAGCUGGAAUUCAAGCCCUGCUGCCUCUCCUCUUGCCUGCAG	.......((.(.((((((..((.(((((.((.........)).))))).))..))))))).))...
hsa-mir-6883	CAGACAGGGAGGGUGUGGUAUGGAUGUGUUGACCCCUGAAGUGGUUCUGAUGACCUUUCCCUAUCUCACUCUCCUCAG	......(((((((((.((((.(((...(((((((........)))).....)))...))).)))).)))))))))...
hsa-mir-6884	CCCGCAGAGGCUGAGAAGGUGAUGUUGGCUCAAGAAAGGGAGAUAGAUGGUAGCCCAUCACCUUUCCGUCUCCCCUAG	......(((((.((((.(((((((..(((((..................).))))))))))))))).)))))......
hsa-mir-6885	CCUGGAGGGGGGCACUGCGCAAGCAAAGCCAGGGACCCUGAGAGGCUUUGCUUCCUGCUCCCCUAG	.....(((((((((..(.(.(((((((((((((...)))....)))))))))))))))))))))..
hsa-mir-6886	CUUGGCCCGCAGGUGAGAUGAGGGCUCCUGGCGCUGAUGCCCUUCUCUCCUCCUGCCUCAG	.((((...(((((.((((.((((((((........)).)))))).))))..))))).))))
hsa-mir-6887	GAGAAUGGGGGGACAGAUGGAGAGGACACAGGCUGGCACUGAGGUCCCCUCCACUUUCCUCCUAG	.....((((((((.((.(((((.((((.(((.......)))..)))).))))))).)))))))).
hsa-mir-6888	GUGGGAAGGAGAUGCUCAGGCAGAUCUGUCUCUGAUUGUUUCCAAGAUCUGUCUCGAUUGUUUCCAG	.......(((((((.((((((((((((.................)))))))))).)).)))))))..
hsa-mir-6890	UGGGCCAUGGGGUAGGGCAGAGUAGGGCUGGAUGGUAGGGCCCACUGCCUAUGCCCCACAG	.......(((((((((((((....(((((.........))))).)))))).)))))))...
hsa-mir-6891	GUAAGGAGGGGGAUGAGGGGUCAUAUCUCUUCUCAGGGAAAGCAGGAGCCCUUCAGCAGGGUCAGGGCCCCUCAUCUUCCCCUCCUUUCCCAG	..((((((((((((((((((((....((((.((.((((...((....)))))).)).))))....)))))))))))..)))))))))......
hsa-mir-6892	GUAAGGGACCGGAGAGUAGGAAAAGCAGGGCUCAGGGCCAGAGAGACUGGGCAUAGAACUAAGGAGGAUGGUGUCCUCCUGACUGCAUCUCUCUUCCCUCUCCCACCCCUUGCAG	(((((((...((((((..((((.((.(((...((((.((((.....)))).).........((((((((...))))))))..)))..))))).))))))))))...)))))))..
hsa-mir-6893	CCGGGCAGGCAGGUGUAGGGUGGAGCCCACUGUGGCUCCUGACUCAGCCCUGCUGCCUUCACCUGCCAG	...((((((.(((((((((((((((((......)))))).......))))))).))))...))))))..
hsa-mir-6894	CAAGAAGGAGGAUGGAGAGCUGGGCCAGACAUGCUCUUGCCUGCCCUCUUCCUCCAG	......((((((.((((.((.((((.(((.....))).)))))).))))))))))..
hsa-mir-6895	CAGCUCAGGGCCAGGCACAGAGUAAGCAUCAAUAGCAUUGGCAAGUUGAACUGAGCUGUCUCUCGCCCUUGGCCUUAG	......((((((((((..((((..(((.(((.((((........))))...))))))..)))).)))..)))))))..
hsa-mir-7106	GCUUCUGGGAGGAGGGGAUCUUGGGAGUGAUCCCAACAGCUGAGCUCCCUGAAUCCCUGUCCCAG	....((((((..(((((.((..((((((...............)))))).)).))))).))))))
hsa-mir-7107	UGCCGUCGGCCUGGGGAGGAGGAAGGGCAAGUCCAAAGGUAUACAGUUGGUCUGUUCAUUCUCUCUUUUUGGCCUACAAG	....((.((((.(((((((((((.(((((.(.((((..(....)..)))).)))))).))))).)))))))))).))...
hsa-mir-7108	GUGUGGCCGGCAGGCGGGUGGGCGGGGGCGGCCGGUGGGAACCCCGCCCCGCCCCGCGCCCGCACUCACCCGCCCGUCUCCCCACAG	.(((((..(((.((((((((((((((.((((..((((((........)))))))))).))))).).)))))))).)))...))))).
hsa-mir-7109	GUCUCCUGGGGGGAGGAGACCCUGCUCUCCCUGGCAGCAAGCCUCUCCUGCCCUUCCAGAUUAGC	.....(((((((.((((((..(((((((....)).))).))..)))))).)))..))))......
hsa-mir-7110	GGGGCUGGGGGUGUGGGGAGAGAGAGUGCACAGCCAGCUCAGGGAUUAAAGCUCUUUCUCUCUCUCUCUCUCCCACUUCCCUGCAG	...((.(((((.((((((((((((((.........((((..........))))........))))))))).))))).)))))))..
hsa-mir-7111	CUGGGGGAGGAAGGACAGGCCAUCUGCUAUUCGUCCACCAACCUGACUUGAUCCUCUCUUCCCUCCUCCCAG	((((((((((.((((.(((..(((.........................)))))).)))).))))).)))))
hsa-mir-7112	ACGGGCAGGGCAGUGCACCCUGCAGGUGAGAGCGGGAACACCUGCAUCACAGCCUUUGGCCCUAG	..(((((((((.(((.....((((((((..........)))))))).))).)))))..))))...
hsa-mir-7113	CUCCAGGGAGACAGUGUGUGAGGCCUCUUGCCAUGGCCUCCCUGCCCGCCUCUCUGCAG	...(((((((...(((.((((((((.........))))))...)).))))))))))...
hsa-mir-7114	UCCGCUCUGUGGAGUGGGGUGCCUGUCCCCUGCCACUGGGUGACCCACCCCUCUCCACCAG	........((((((.((((((...((((((.......))).))).)))))).))))))...
hsa-mir-6511b-2	GGGGCCUGCAGGCAGAAGUGGGGCUGACAGGGCAGAGGGUUGCGCCCCCUCACCACCCCUUCUGCCUGCAG	.....(((((((((((((.((((.(((..((((..........))))..))).).))))))))))))))))
hsa-mir-6089-2	CCCCGGGCCCGGCGUUCCCUCCCCUUCCGUGCGCCAGUGGAGGCCGGGGUGGGGCGGGGCGGGG	(((((..((((.(.(.((((..(((((..((...))..)))))..)))).).).)))).)))))
hsa-mir-6511a-2	CCUGCAGGCAGAAGUGGGGCUGACAGGGCAGAGGGUUGCGCCCCCUCACCAUCCCUUCUGCCUGCAG	.(((((((((((((.((((.(((..((((..........))))..)))))..)))))))))))))))
hsa-mir-6511a-3	CCUGCAGGCAGAAGUGGGGCUGACAGGGCAGAGGGUUGCGCCCCCUCACCAUCCCUUCUGCCUGCAG	.(((((((((((((.((((.(((..((((..........))))..)))))..)))))))))))))))
hsa-mir-6511a-4	CCUGCAGGCAGAAGUGGGGCUGACAGGGCAGAGGGUUGCGCCCCCUCACCAUCCCUUCUGCCUGCAG	.(((((((((((((.((((.(((..((((..........))))..)))))..)))))))))))))))
hsa-mir-7150	CACGGUGUCCCCUGGUGGAACCUGGCAGGGGGAGAGGUAAGGUCUUUCAGCCUCUCCAAAGCCCAUGGUCAGGUACUCAGGUGGGGGAGCCCUG	...((..(((((((.(.(((((((((.(((((((((((...........))))))))....)))...)))))))..)).).)))))))..))..
hsa-mir-7151	GAUCCAUCUCUGCCUGUAUUGGCUUGGAUUCUGCAAAGCCUACAGGCUGGAAUGGGCUCA	(((((((.((((((((((..(((((..........)))))))))))).)))))))).)).
hsa-mir-7152	UUUCCUGUCCUCCAACCAGACCAUGCCACAUCCGUCUGGUCCUGGACAGGAGGC	.(((((((((....(((((((.(((...)))..)))))))...)))))))))..
hsa-mir-7153	UGAGAACUGACAAAUGUGGUAGGUGGUCGAAGUCAUCCACACCAUGGACGGUUUACC	...((((((.....((((((..((((..(....)..))))))))))..))))))...
hsa-mir-7154	UUCAUGAACUGGGUCUAGCUUGGAGCCUUGGUAGGGAAGCAAGCUGAGGAGAUAGGAGGACAAGUUGUGGGAU	(((((.((((..((((..((((...(((((((..(....)..)))))))...)))).)))).)))))))))..
hsa-mir-7155	UCUGGGGUCUUGGGCCAUCUGGUUGUGACAUCACUGAUGGCCCAAGACCUCAGACC	(((((((((((((((((((((((......))))..)))))))))))))))))))..
hsa-mir-7156	UUGUUCUCAAACUGGCUGUCAGAGUGUGCAUGGCAGGCUGCAGCCACUUGGGGAACUGGU	..((((((.((.(((((((...(((.(((...))).)))))))))).)).))))))....
hsa-mir-7157	UCAGCAUUCAUUGGCACCAGAGAUGAAAUUGGGACUCCUCUGUGCUACUGGAUGAAGAGU	((..((((((.((((((.((((...............)))))))))).))))))..))..
hsa-mir-7158	GGCUCAAUCUCUGGUCCUGCAGCCUUCUGCCUUUGGCUUUCUGAAGCGAGCUGAACUAGAGAUUGGGCCCA	(((((((((((((((.(.((.((.(((.(((...))).....)))))..)).).)))))))))))))))..
hsa-mir-7161	UAAAGACUGUAGAGGCAACUGGUGUUCUCACGCAAAGUGGCCAGGGUGUGGGAGACUAGAUCUUUGACUCUGGCAGUCUCCAGG	...(((((((((((.((((((((.(((((((((............))))))))))))))....))).)))).))))))).....
hsa-mir-7159	UUCAACAAGGGUGUAGGAUGGCCAGGGAAGUAUGCCGGGCCUUGGCAUUUCUAUGUUAGUUGGAAG	((((((...(((((((((..(((((((............)))))))..))))))))).))))))..
hsa-mir-7160	UGCUGAGGUCCGGGCUGUGCCCCGUACCGGACAGGGCCCUGGCUUUAGCAGA	((((((((((.(((((.((.((......)).)).))))).))))))))))..
hsa-mir-486-2	UCCUGUACUGAGCUGCCCCGAGCUGGGCAGCAUGAAGGGCCUCGGGGCAGCUCAGUACAGGAUG	((((((((((((((((((((((((...((...))...)).))))))))))))))))))))))..
hsa-mir-7162	UGCUUCCUUUCUCAGCUGAACCCCUGCCCCUGGAGCCCCCAGCAGGGCCCUCUGAGGUGGAACAGCAGC	(((((((..((((((..(...((((((...(((.....))))))))).)..)))))).)))..))))..
hsa-mir-7515	CUUUUAUCAUUUCAUUUAUGCCUGUUAGCAUGAAAAAAGAGGCUGAGAAGGGAAGAUGGUGACAAGG	(((((((((((((.(((..((((.((..........)).))))..)))...).))))))))).))).
hsa-mir-7641-1	UCUCGUUUGAUCUCGGAAGCUAAGCAGGGUUGGGCCUGGUUAGUACUUGGAUGGGAAACUU	.....(((.((((.((..(((((.((((......)))).))))).)).)))).))).....
hsa-mir-7641-2	GUUUGAUCUCGGAAGCUAAGCAGGGUCGGGCCUGGUUAGUACUUGGAUGGGAG	.(((.((((.((..(((((.((((......)))).))))).)).)))).))).
hsa-mir-7702	CUUAGACUGCCAGACUCCCUGAGGACAUGCAGUUUCAGGGAGUCUGGUAGUCUAAGUGU	(((((((((((((((((((((((.((.....)))))))))))))))))))))))))...
hsa-mir-7703	UUAGGGGAGGUGGAUGAGUGGGGGCAGGCAGGGGAUUGGCUAAGAACCUGACUCUUGCACUCUGGCCUUCUCCCAGG	....((((((.((..(((((.(((.((.((((..............)))).))))).)))))...)).))))))...
hsa-mir-7704	CGGGGUCGGCGGCGACGUGCUCAGCUUGGCACCCAAGUUCUGCCGCUCCGACGCCCGGC	(((((((((.((((....((..(((((((...)))))))..))))))))))).))))..
hsa-mir-7705	AAUAGCUCAGAAUGUCAGUUCUGUUUUAAGUAACAGAAUUGAUAACUGAGCAAGGAA	....((((((..(((((((((((((......))))))))))))).))))))......
hsa-mir-7706	UGGAGCUGUGUGCAGGGCCAGCGCGGAGCCCGAGCAGCCGCGGUGAAGCGCCUGUGCUCUGCCGAGA	.....((.((.(((((((((((((...(((((......)).)))...))).))).))))))))))).
hsa-mir-7843	GUAGACAGGAUGAGGGCAGAGCCAGCUUCCUGAUCUGAUGGAAGUCAUGAAGCCUUCUCUGCCUUACGCUUGGCUCUGC	(((((((((...(((((((((...(((((.(((.((......))))).)))))...)))))))))...))))..)))))
hsa-mir-4433b	UGUGUUCCCUAUCCUCCUUAUGUCCCACCCCCACUCCUGUUUGAAUAUUUCACCAGAAACAGGAGUGGGGGGUGGGACGUAAGGAGGAUGGGGGAAAGAACA	....((((((((((((((((((((((((((((((((((((((..............)))))))))).)))))))))))))))))))))))))))).......
hsa-mir-1273h	UACUUGGGUGACUAAGGCAGGAUUGCUUGAGCCUGGGAGGUCAAGGCUGCAGUGUCGUGGUCACAGCUUGCUGCAGACUCGACCUCCCAGGCUUAAGCAAUCCUCCUGCUCGAGUG	(((((((((.....(((.((((((((((((((((((((((((.((.((((((((...((....))...)))))))).)).))))))))))))))))))))))))))))))))))))
hsa-mir-6516	UGGGUUUUGAAUUUGCAGUAACAGGUGUGAGCAUUCUAGCAGCAGUUUGAUGAUCAUGUAUGAUACUGCAAACAGGACCUA	(((((((((..(((((((((.((..(((((.((((..(((....))).)))).)))))..)).))))))))))))))))))
hsa-mir-7844	UGAUUGUGCGGACUCGUGUGUAAGAAAAACUAGGACUGUGUGGUGUAAAUAACUACAAUUCUCUUAACUCCGUAGCAGUUGCCAACUCAGUCCUUGUACUUCGUUAACACGAAUCUGUUUCA	.......(((((.((((((....(((..((.(((((((.(((((...(((..((((...............))))..)))))).)).))))))).))..)))....)))))).)))))....
hsa-mir-7845	GCAAGGGACAGGGAGGGUCGUGGCGACACUCGCGCCAGCUCCCGGGACGGCUGGGCUCGGGCUGGUCGCCGACCUCCGACCCUCCACUAGAUGCCUGGC	((.(((.((((((((((((((((((((.((((.(((((((........)))).))).))))...))))))).....))))))))).)).).).))).))
hsa-mir-7846	GCCCCGCCGCCUGGCCUCUGGCCCGCUGGGGCGCGGGCUUUCGCUUUCAGUCGAGGGCUAGCGAGCGCAGCGGAGCCUGGAGAGAAGGCGCUGGGC	((((.((.((((...(((((((((((((.(.(((.((((((((((...)).)))))))).)))..).)))))).))).))))...)))))).))))
hsa-mir-7847	GUGUCGGCUGUGGCGUGACUGUCCCUCUGUGUCCCCCACUAGGCCCACUGCUCAGUGGAGCGUGGAGGACGAGGAGGAGGCCGUCCACGAGCAAUGCCAGCAU	((((.(((..((.((((((.((((((((.(((((.((((...(((((((....))))).)))))).))))).))))).))).)).))))..))..))).))))
hsa-mir-7848	GCUGGGGCUGGGUGGGUGUGGCAGGCCCACCUUGGGUAUGCAAAGCUCUGACAGUGUUUCACUUGCUACCCUCGGUCUGCUUACCACACUCCCAGUUCUGC	((.(((((((((..(((((((.((((..(((..(((((.(((((((.((...)).)))....)))))))))..)))..)))).))))))))))))))))))
hsa-mir-7849	GACUUUAUAUUGUUGAACAUCAGACUCAAGGCCAACAACUGACUACUUCGAAAAUGGGAAGUAGACAAUUGUUGAUCUUGGGCCUGAUGUUCAACAAUAUAAAGUU	(((((((((((((((((((((((.(((((((.((((((.((.(((((((........))))))).)).)))))).))))))).)))))))))))))))))))))))
hsa-mir-7850	GGUCAGAAGUUUGGACAUAGUGUGGCUGGGUCCUCUGUGCAGGGUCUUACCCAGCCACACUACAUCCAAACUUCUGACC	(((((((((((((((..((((((((((((((.((((....))))....))))))))))))))..)))))))))))))))
hsa-mir-7851	UGGCUCACUGCAGCCUCCCCGCCCCCUCAGGUGAUCCUCCCACCUCAUCCUCCCAAGUAGCUGGGAAUACAGGUGUGUGCCACCAUGCCUCUACAAGCUACCUGGGAGACUGAGGUUGGAAGAUUGCUUGAGCCUAGGAGGUCGAGGCGACAGUGAGCCA	((((((((((..(((((...((((((((((((((((.(((.((((((..((((((.((((((.....((.(((((((......))))))).))..)))))).))))))..)))))).))).)))))))))))....)).))).)))))..))))))))))
hsa-mir-7852	UAAAUGCCUUUGACUACUACAUACAUAUGCCUACUACUACUUUCAUAUGUAGGCAUAUGUAUGUAGUAGUCAAAGGCAUUUA	((((((((((((((((((((((((((((((((((..............))))))))))))))))))))))))))))))))))
hsa-mir-7853	UCUCACACUUCAAUAGGCAUUGUCUGGGGUCUUAUUCAAAUGCAGAUCCUGACUUCACUGGUGCAGUAAGAAGUCAGAGAAUCUGCAUCUGUAACAAGCUCCCAGGUGAUGAUGGUGCUGCUGGUGUGCAGA	(((((((((......((((((((((((((.(((.((((.(((((((((((((((((((((...))))..)))))))).).)))))))).)).)).))).)))))......)))))))))...)))))).)))
hsa-mir-7854	UUCCUUCCAUCUCCAUCACCUUGAGCAUCUUCUGGGCAGCUGAGGUGACCGCAGAUGGGAAGGAA	(((((((((((((..(((((((.(((..((....))..))))))))))..).)))).))))))))
hsa-mir-7855	GCUUGGUGAGGACCCCAAGCUCGGCACUAUUGUGACUGUGCUUUUGGCUUCCUUUCCAGGC	((((((.(((((..((((((.((((((....))).))).)))..)))..))))).))))))
hsa-mir-7856	UGUUUUAAGGACACUGAGGGAUCCUUUGUUCUGGAUCCCUCAGUGUCCUUAAAACA	((((((((((((((((((((((((........))))))))))))))))))))))))
hsa-mir-548ba	AAAGGUAACUGUGAUUUUUGCUAUUAGAAAGUAAUGGCAAAAACUGCAAUUACUUU	.(((((((.((((.((((((((((((.....)))))))))))).)))).)))))))
hsa-mir-7973-2	UGUGACCCUAGAAUAAUUACUCACCCUCUCAAAACCGAGACUCAGAGACGUUGGGUAAUUAUUCUAGGGUCACACA	(((((((((((((((((((((((.(.((((..............)))).).)))))))))))))))))))))))..
hsa-mir-7974	GCUCGGCCCCCACAGCGAAACGGCCGCCUAAACCACCCAGGCCUUAUGGCUUCAUAGGCUGUGAUGCUCUCCUGAGCCC	.(.(((((.....(((.(...((((..............))))...).))).....))))).)..((((....))))..
hsa-mir-7975	GUGCAAAGAGCAGGAGGACAGGGGAUUUAUCUCCCAAGGGAGGUCCCCUGAUCCUAGUCACGGCACCA	((((...((..((((...((((((((....((((....)))))))))))).))))..))...))))..
hsa-mir-7976	UGCCCUGAGACUUUUGCUCUAAUAAUUUAUUCUAAUAAUAAUUUAGAUCAAAAGCCUCAGGGCAGA	(((((((((.((((((.(((((....((((....))))....))))).)))))).)))))))))..
hsa-mir-7977	UUCCCAGCCAACGCACCAAAAAUGAUAUGGGUCUGUUGUCUGGAGAAAC	(((((((.(((((.(((............))).))))).)))).)))..
hsa-mir-7978	UCUGGUGUAUAGCGUUGCUCAAGUCCUCUAUUUCUUUGAACAACAGUAUACACCAAAUA	..(((((((((..((((.(((((...........))))).))))..)))))))))....
hsa-mir-8052	UGGAGGGCUGCGGGACUGUAGAGGGCAUGAGCUCAGGAGCUCAGGCCAGCUCAUGGUGCAAGGCCUCUG	.(((((.((...(.(((((((..(((.((((((....)))))).)))..)).))))).).)).))))).
hsa-mir-8054	CAGCAAUGCAGAAAGUACAGAUCGGAUGGGUUCAAUAGAUUGCUUUAGCUGAAGCAAGCCUUCCCAUUGUACAUAUCUCAUUGUCU	..((((((.(((..((((((...(((.((((........(((((((....))))))))))))))..))))))...)))))))))..
hsa-mir-8055	UUACGGUCACACUGUGCUCACUUUGUCAAAUAAAAGAUGGAGUCGUUUGACGUCUUUUAACACCCUUUGAGCACAUGAGCAGACGGAGUGAUCAUGA	....((((((.(((((((((.....((((((((((((((..(.....)..)))))))))......))))).....)))))..)))).))))))....
hsa-mir-8056	CUUCUCUGAGCAUCCAGCCUCUAGGAGCUGUGCCUCCUGGCCUAUUCCUGUUCGUGGAUUGUCUGGAUGCAUCCUUGAGACU	..((((.(((((((((((.((((.((((((.(((....))).)).....)))).))))..).)))))))).))...))))..
hsa-mir-8057	AAUUUGGGAUGUGGCUCUGUAGUAAGAUGGACUUGCGGUUCAAUCCCAGCUCAGGGCCUUUUUAAAUUA	(((((((((...(((((((.(((..((((((((...))))).)))...)))))))))).))))))))).
hsa-mir-8058	UGGUCACUGCCAGUGCUGAGACAUUAAAGAUCCAGGCCCCACGGAGAACCAGGGCACCUGGACUUUGAUCUUGCCAUAAUGGUAUGCCU	.((.((.((((((((.(((((..((((((.((((((.(((..((....)).)))..))))))))))))))))).)))..))))))))).
hsa-mir-8059	UACAGGUGCAGGGGAACUGUAGAUGAAAAGGCUUGGCACUUGAGGGAAAGCCUCAGUUCAUUCUCAUUUUGCUCACCUGUU	.(((((((.((.((((.((..((((((.((((((.............))))))...))))))..)))))).))))))))).
hsa-mir-8060	UUUAAAUCCUGUUUUUCCCACUUACUAUUCUGGUCAGAUAUCCCAUGAAGCAGUGGGUAGGAGGACAGGAAAAAGC	......(((((((((.((.(((((((.((((((.........))).)))..))))))).)))))))))))......
hsa-mir-8061	GAGAGGAUGCCUUAGAUUAGAGGAUAUUGUUCAGUGGGAUUUGGAGAGGACGCCUUAGAUUAGAGGUAUUGUUCA	..((.((((((((.((((.((((...((.(((((......))))).))....)))).)))).)))))))).))..
hsa-mir-8062	CUUAUGCAUGCAGUGAUUUGAGGAUUAUUGCUCACGGUAAGAAAAACAUGAGUAAUAUAUUGUCUUCAAAGAACCUAUGCUCUAA	.....(((((..((..((((((((((((((((((.(..........).)))))))))....)))))))))..)).))))).....
hsa-mir-8063	UAGAGGCAGUUUCAACAGAUGUGUAGACUUUUGAUAUGAGAAAUUGGUUUCAAAAUCAGGAGUCGGGGCUUUACUGCUUUU	..((((((((.......((.((.(.((((((((((.(((((......)))))..)))))))))).).)).)))))))))).
hsa-mir-8064	AGAUGGAGUGAGCACACUGAGCGAGCGGACAUCCUUCCAUAGUAAAUAAGCGGUGCCGCGCGCUCCGCUGGCUCCCAAACACUCCAGUCC	.((((((((((((.(((.(((((.((((.(((((((...........))).)))))))).))))).).))))))......)))))).)).
hsa-mir-8065	CAGUACAUGAGAGCCAUCAUUUUUGUUGUUGUUGUAUUUUUCAGCAAGGCAAGGGCUUUGAUGUCUUGUAGGAACAGUUGAAUUUUGGCUUCAUGUAAUU	...(((((((.(((((..((((...(((((.(((((.....((.((((((....)))))).))...))))).)))))..))))..))))))))))))...
hsa-mir-8066	CAUCUUGCUUACAUUCCUGUGGAACAUAUUGUUGCCUCUGCAUGUUACAAUGUGAUCUUUUGGAUGUAGGGCAAAUCU	....((((((((((.((...(((.(((((((((((....)))....)))))))).)))...))))))).)))))....
hsa-mir-8067	UUCUGUGUUUCCUAGAAACUGUAAACUUAGUCAUAAAGAUGAUCCUGAGUGCACAGUCUUUCUUGAGACUUUCAGCC	..(((.(((((..(((((((((..((((((((((....))))..))))))..)))))..)))).)))))...)))..
hsa-mir-8068	GGCUAACUCAUGUUUGUUGUAAGGAUCGUUGUGGCAAUACAGUUAUCCUUACAACAAAUACUUUGCCA	(((.......((((((((((((((((..(((((....)))))..))))))))))))))))....))).
hsa-mir-8069-1	CGCCUGAGCGUGCAGCAGGACAUCUUCCUGACCUGGUAAUAAUUAGGUGAGAAGGAUGGUUGGGGGCGGUCGGCGUAACUCAGGGA	((((.((.(((.(..(((..((((((.((.(((((((....))))))).)).)))))).))).).))).))))))...........
hsa-mir-8070	ACUUGAUCCCAUGUGAUUGACGGCUGACUCCAUGUGAGUGAAGCCUGAUCAUCAUGUGAGUGAAGCCUGAUCAUCAUGUGAGUGAAGC	.(((.((.((((((((((...((((.(((((((((((...........))).)))).))))..)))).))))).)))).).)).))).
hsa-mir-8071-1	CGGCCACAUGGCCCAGGCUCUUCUCCGAGUGAUCUCGGUGGACUGGAGUGGGUGGUAGGUGGCAG	..(((((((.((((..(((((((((((((....))))).)))..))))))))).))..)))))..
hsa-mir-8072	GCGUCAAGAUGGCGGCGGGGAGGUAGGCAGAGCAGGACGCCGCUGCUGCCGCCGCCACCGCCGCCUCCGCUCCAGUCGCC	(((.(.((..((((((((((.(((.((((((((.((...))))).)))))))).)).))))))))....))...).))).
hsa-mir-8073	GAUUUCAGUGACCUGGCAGCAGGGAGCGUCGUCAGUGUUUGACUGUUUAUGGUAUGUCAGGGAGCUGGUUCC	....(((((..(((((((((...((((((((........)))).))))...)).)))))))..)))))....
hsa-mir-8074	CCAGUUCCUGAGUUUAUGCAAGAUGCCCAUGGGAGCCCAGAGACGUCCUAUGGCGAGACUGGCAUGUACUCACACAACUGA	.(((((..(((((.(((((.((...(((((((((...........)))))))).)...)).))))).)))))...))))).
hsa-mir-8075	CCUUGCUGAUGGCAGAUGUCGGAUCUGCCUCGCUUAUACGUGCCCUUGCUGAUGGCAGAUGUCGGGUCUGCCUCGCUUAU	....((.((.(((((((.(((((((((((((((..............)).)).))))))).)))))))))))))))....
hsa-mir-8076	CCUAUCCACACGUCUGGUCUAGAGUUCUCCUGUGAGAGCUACUAAGUCUUAUAUGGACUUUUCUGAUACAAUGUAGUGGAAAG	....(((((((((...(((.((((...((((((((((.((....))))))))).)))...)))))))...)))).)))))...
hsa-mir-8077	GUGGGGCAGGGGGUGGGAUGGGCACUGGGAGUCCAAAGGAAAGGGCUGAGUGGGGUUCUGACUCCUCUGCCCAAC	...(((((((((((.(((....((((...(((((........))))).))))....))).)).)))))))))...
hsa-mir-8078	UCCGCCCCGCCCCCUCCACCGGGCUGACCGGCCUGGGAUUCCUGCCUUCUAGGUCUAGGCCCGGUGAGAGACUCCACACAGCGG	.((((........((((((((((((....(((((((((........)))))))))..))))))))).)))..........))))
hsa-mir-8079	UGCCUGGGUUCAGUGAUCGUCUCUGCUGGCUGUAGGGCAGCAGUCAGAGGGGACAUCACAGGCCUCCAGAGG	..((((((.((.(((((.((((((.((((((((......)))))))).))))))))))).)).).)))).).
hsa-mir-8080	AUGGCUCUAAGAAGGACACUGGUGUCAACGGCUGAGCCCUUUGAUAAGGGGGAGGUUUGGAAGACACUUAUGUCCUGGAUUGGGAAAUG	.....(((((..((((((..((((((..(((((...(((((....)))))...)).)))...))))))..))))))...))))).....
hsa-mir-8081	UUAUUGUCUUUAUUUUCUGAGUCUUGCCUCUAUGGCCCCCCUCCUCUCUGAAAGCAAGGCCACUUGAGUCGUGCCUUUCUGAAUGAAGUCAAUGU	.(((((.((((((((...(((.(.((.(((..(((((....................)))))...))).)).).)))...)))))))).))))).
hsa-mir-8082	GCCUGUGUGAUGAUGGAGCUGGGAAUACUCUGGGGAGAGAGUCCUCUUUUCAGCUGUAUUUUGCUUCCUUCCCACACAGAC	..(((((((..((.(((((..(((((((.((((((((((....))))))))))..))))))))).))).)).)))))))..
hsa-mir-8083	CGAGGGGGUGCAGGACUUGACGGCUGCAACUGUGCGGCCGGCCACACCGUCACACCGGGUGCAGCGUCUGUCAUUCUGUACCCUCAUCU	.((((((((((((((..(((((((((((.(((((.(((.((.....))))).)).))).))))))...))))))))))))))))).)).
hsa-mir-8085	CUAGGAGGGAUGGGAGAGAGGACUGUGAGGCAUGGGUGGCUCUAUGGUCACGCCCAUCUUCCUAC	.(((((((.(((((......(((((((((.((....)).))).))))))...)))))))))))).
hsa-mir-8086	UCCACUAGUCUGCUAGUCUGGACUGAUAUGGUUAGCUUUUUUUUUUUUUUGAGAUGGAGUCUGGCUCUGUUGCCCAGGCUGGAGUACAGUGGC	.(((((.((((.(((((((((.(.((((.((((((((((.((((......)))).)))).)))))).))))).))))))))))).))))))).
hsa-mir-8087	UCUAAGAAGUGAAGACUUCUUGGAUUACAGGGGCCCUACUUUAAGGGCCCUUUCAGUUGGAAGUUUUCCUUUCUGCCU	....(((((.((((((((((..((((..(((((((((......)))))))))..)))))))))))))).)))))....
hsa-mir-8088	GGGAGGAGGGCCUCGGUACUGGAAAGGGGUAUGGAUUCUGUUGUUUUGGCAACAUUCUUCUUAUCGGCACUGGGUCACUCAGCUCA	(((..(((((((.((((.((((.((((((.........((((((....))))))..)))))).)))).)))))))).)))..))).
hsa-mir-8089	AAGGAGCACUCACUCCAAUUUCCCUGGACUGGGGGCAGGCUGCCACCUCCUGGGGACAGGGGAUUGGGGCAGGAUGUUCCAG	..((((((((..((((((((.(((((..((.(((..(((......)))))).))..)))))))))))))..)).))))))..
hsa-mir-6862-2	CGAAGCGGGCAUGCUGGGAGAGACUUUGUGAUUUGUCUCCAAAGCCUCACCCAGCUCUCUGGCCCUCUAG	...((.((((..((((((.(((.(((((.((......))))))).))).))))))......)))).))..
hsa-mir-8071-2	CGGCCACAUGGCCCAGGCUCUUCUCCGAGUGAUCUCGGUGGACUGGAGUGGGUGGUAGGUGGCAG	..(((((((.((((..(((((((((((((....))))).)))..))))))))).))..)))))..
hsa-mir-6770-3	UAUCCUGAGAAGGCACAGCUUGCACGUGACCUCCUGGGCCUGGCGGCUGUGUCUUCACAG	....(((.((((((((((((.((.((.(.((....)).).)))))))))))))))).)))
hsa-mir-6859-2	UGUGGGAGAGGAACAUGGGCUCAGGACAGCGGGUGUCAGCUUGCCUGACCCCCAUGUCGCCUCUGUAG	....(.(((((.(((((((.(((((..(((........)))..)))))..)))))))..))))).)..
hsa-mir-6859-3	UGUGGGAGAGGAACAUGGGCUCAGGACAGCGGGUGUCAGCUUGCCUGACCCCCAUGUCGCCUCUGUAG	....(.(((((.(((((((.(((((..(((........)))..)))))..)))))))..))))).)..
hsa-mir-8485	UCUGUGAUAUACGUGUGUGUGUGUGUGUAUAUAGCAUAUGUGUAUACAUACACACACACACACACACACACACACACACACACACACGUAU	........((((((((((((((((((((..........(((((............)))))...........))))))))))))))))))))
hsa-mir-9500	AAAAGGGAAGAUGGUGACCACAUAGGAGGGACAGCGGCCUUUCCAACAGGGGACCCUUGCCAGCC	....((.(((..(((..((.....((((((........))))))....))..)))))).))....
hsa-mir-548bb	UUAGAUUGGUGCAAAAGUAACUAUGGUUUUUGCCCAAAAACCAUAGUUACUUUUGCACCAAGCUAA	((((.((((((((((((((((((((((((((....)))))))))))))))))))))))))).))))
hsa-mir-3179-4	CAGGAUCACAGACGUUUAAAUUACACUCCUUCUGCUGUGCCUUACAGCAGUAGAAGGGGUGAAAUUUAAACGUCUGUGAUCCUG	((((((((((((((((((((((.(((((((((((((((........))))))))))))))).))))))))))))))))))))))
hsa-mir-1244-4	AUCUUAUUCCGAGCAUUCCAGUAACUUUUUUGUGUAUGUACUUAGCUGUACUAUAAGUAGUUGGUUUGUAUGAGAUGGUUAAAAA	(((((((.....(((..((((..(((......((((.((((......)))))))))))..))))..)))))))))).........
hsa-mir-3648-2	CGCGACUGCGGCGGCGGUGGUGGGGGGAGCCGCGGGGAUCGCCGAGGGCCGGUCGGCCGCCCCGGGUGCCGCGCGGUGCCGCCGGCGGCGGUGAGGCCCCGCGCGUGUGUCCCGGCUGCGGUCGGCCGCGCUCGAGGGGUCCCCGUGGCGUCCCCUUCCCCGCCGGCCGCCUUUCUCGCG	(((((..((((((((((.((.((((((.((((((((((((.(((((.((.((((((((((.(((((((((((((((.(((((((....))))..))).))))))).))).)))))..)))))))))))).)))).).)))))))))))).)))))).))))))).))))).....)))))
hsa-mir-3670-3	UCUAGACUGGUAUAGCUGCUUUUGGAGCCUCACCUGCUGAGAGCUCACAGCUGUCCUUCUCUAGA	((((((..((.(((((((......((((((((.....)))).)))).)))))))))...))))))
hsa-mir-3670-4	UCUAGACUGGUAUAGCUGCUUUUGGAGCCUCACCUGCUGAGAGCUCACAGCUGUCCUUCUCUAGA	((((((..((.(((((((......((((((((.....)))).)))).)))))))))...))))))
hsa-mir-3687-2	CGCGCGUGCGCCCGAGCGCGGCCCGGUGGUCCCUCCCGGACAGGCGUUCGUGCGACGUGUG	(((((((.(((.(((((((.(.((((.((....)))))).)..))))))).))))))))))
hsa-mir-6724-2	CGCUGCGCUUCUGGGCCCGCGGCGGGCGUGGGGCUGCCCGGGCCGGUCGACCAGCGCGCCGUAGCUCCCGAGGCCCGAGCCGCGACCCGCGG	.....(((....(((..((((((((((.(((((((((.((.((.((....)).)).))..))))).))).).))))..)))))).)))))).
hsa-mir-6724-3	CGCUGCGCUUCUGGGCCCGCGGCGGGCGUGGGGCUGCCCGGGCCGGUCGACCAGCGCGCCGUAGCUCCCGAGGCCCGAGCCGCGACCCGCGG	.....(((....(((..((((((((((.(((((((((.((.((.((....)).)).))..))))).))).).))))..)))))).)))))).
hsa-mir-6724-4	CGCUGCGCUUCUGGGCCCGCGGCGGGCGUGGGGCUGCCCGGGCCGGUCGACCAGCGCGCCGUAGCUCCCGAGGCCCGAGCCGCGACCCGCGG	.....(((....(((..((((((((((.(((((((((.((.((.((....)).)).))..))))).))).).))))..)))))).)))))).
hsa-mir-8069-2	CGCCUGAGCGUGCAGCAGGACAUCUUCCUGACCUGGUAAUAAUUAGGUGAGAAGGAUGGUUGGGGGCGGUCGGCGUAACUCAGGGA	((((.((.(((.(..(((..((((((.((.(((((((....))))))).)).)))))).))).).))).))))))...........
hsa-mir-941-5	UGUGCACAUGUGCCCAGGGCCCGGGACAGCGCCACGGAAGAGGACGCACCCGGCUGUGUGCACAUGUGCCCA	...((((((((((.((.((((.(((...(((((........)).))).))))))).)).))))))))))...
hsa-mir-6859-4	UGUGGGAGAGGAACAUGGGCUCAGGACAGCGGGUGUCAGCUUGCCUGACCCCCAUGUCGCCUCUGUAG	....(.(((((.(((((((.(((((..(((........)))..)))))..)))))))..))))).)..
hsa-mir-5701-3	GAUUGGACUUUAUUGUCACGUUCUGAUUGGUUAGCCUAAGACUUGUUCUGAUCCAAUCAGAACAUGAAAAUAACGUCCAAUC	((((((((.(((((.(((.(((((((((((((((.(........)..)))).))))))))))).))).))))).))))))))
