# Supplementary material for: Deep neural networks for human microRNA precursor detection
Source: BMC Bioinformatics. 2020 Jan 13;21:17. doi: 10.1186/s12859-020-3339-7 (PMC6958766; doi:10.1186/s12859-020-3339-7)
Supplement: Supplementary file 3 — Additional file 3. Human pre-miRNA with generated features. [file 12859_2020_3339_MOESM3_ESM.csv]

	Accession	seq_struc	Classification
0	hsa-mir-19a	G( C( A( G( U. C( C( U. C( U( G( U( U( A( G( U( U( U( U( G( C( A( U( A( G( U( U( G( C( A( C( U( A( C( A( A. G. A. A. G. A. A. U) G) U) A) G. U. U. G) U) G) C) A) A) A. U. C) U) A) U) G) C) A) A) A) A) C) U) G) A) U) G) G) U. G) G) C. C) U) G) C)	TRUE
1	hsa-mir-21	U( G( U( C( G( G( G( U( A( G( C( U( U( A( U( C( A. G( A( C( U( G( A. U( G( U( U( G( A. C( U( G( U( U. G( A( A. U. C. U) C) A) U) G) G) C) A) A) C) A) C. C) A) G) U) C) G) A) U) G) G) G) C) U) G) U) C) U) G) A) C) A)	TRUE
2	hsa-mir-25	G( G( C( C( A. G( U( G( U( U( G( A. G. A( G( G( C( G. G( A( G( A( C( U. U. G( G. G( C( A( A( U( U. G. C( U( G( G( A. C. G. C. U. G. C. C. C) U) G) G) G. C. A) U) U) G) C) A. C) U. U. G) U) C) U) C) G. G) U) C) U) G. A. C) A) G) U) G) C) C. G) G) C) C)	TRUE
3	hsa-mir-93	C( U( G( G( G( G( G( C( U( C( C. A. A( A( G( U( G( C( U( G( U( U( C( G( U. G( C( A( G( G. U( A( G( U. G( U( G. A. U. U. A. C. C. C. A. A) C) C) U) A) C) U) G) C) U) G) A) G) C) U. A) G) C) A) C) U) U) C. C. C. G) A) G) C) C) C) C) C) G) G)	TRUE
4	hsa-mir-106a	C( C( U. U( G( G( C. C. A( U( G( U( A( A( A( A( G( U( G( C( U( U( A( C( A( G. U( G( C( A( G( G. U( A( G( C. U( U( U( U. U. G. A) G) A) U. C) U) A) C) U) G) C) A) A. U) G) U) A) A) G) C) A) C) U) U) C. U) U) A) C) A) U) U. A. C) C) A) U. G) G)	TRUE
5	hsa-mir-30d	G( U( U. G( U( U. G( U( A( A( A( C( A( U( C( C. C. C. G( A( C( U( G( G( A( A( G( C( U( G. U. A. A. G. A. C. A. C. A. G. C. U. A. A) G) C) U) U) U) C) A) G) U) C) A. G) A) U) G) U) U) U) G) C) U. G) C) U. A) C)	TRUE
6	hsa-mir-147a	A. A( U( C( U( A( A. A( G( A( C. A. A. C( A( U( U( U( C( U( G( C( A( C( A( C( A. C. A. C( C( A( G. A. C. U. A. U) G) G) A. A. G. C. C. A. G) U) G) U) G) U) G) G) A) A) A) U) G) C. U. U) C) U) G. C. U) A) G) A) U) U.	TRUE
7	hsa-mir-196a-2	U. G. C( U( C( G( C( U. C. A( G( C( U( G( A( U( C. U( G( U( G( G( C( U( U( A( G( G( U( A( G( U( U( U( C( A. U( G( U( U( G( U( U( G( G( G( A. U( U( G. A. G. U. U. U. U. G. A) A) C) U) C) G) G) C) A) A) C) A) A. G) A) A) A) C) U) G) C) C) U) G) A) G) U) U) A) C) A) U. C. A. G) U) C) G) G) U) U) U. U. C. G) U. C) G) A) G) G. G. C.	TRUE
8	hsa-mir-212	C( G( G( G( G( C( A. C( C( C. C. G. C. C. C. G) G) A. C( A( G( C. G( C( G( C. C( G( G( C. A. C( C( U. U( G( G( C( U( C. U. A( G( A( C( U( G( C. U( U( A( C( U( G( C. C. C. G( G( G( C. C. G. C) C) C) U. C) A) G) U) A) A) C) A) G) U) C) U) C. C. A) G) U) C) A) C. G) G) C. C. A. C) C) G) A. C) G) C) C) U) G) G) C) C) C) C) G) C. C.	TRUE
9	hsa-mir-217	A. G. U. A. U. A. A. U. U. A. U. U. A. C. A. U. A. G( U( U( U( U. U. G( A( U( G( U( C. G( C. A( G( A. U( A( C. U( G( C( A( U( C. A( G( G( A( A( C( U( G( A( U( U. G( G( A( U( A. A. G. A. A. U. C. A. G) U) C) A. C) C. A) U) C) A) G) U) U) C) C) U) A. A) U) G) C) A) U. U) G) C. C) U) U. C) A. G) C) A) U) C) U. A) A) A) C) A. A. G.	TRUE
10	hsa-mir-218-1	G( U( G( A. U. A( A( U. G( U( A. G( C( G( A. G( A( U( U. U( U( C( U( G( U( U. G( U( G( C( U( U( G( A( U( C. U. A( A( C( C( A( U( G( U( G. G. U( U( G( C( G. A. G. G. U. A. U. G. A. G) U) A) A) A. A) C) A) U) G) G) U) U) C. C. G) U) C) A) A) G) C) A) C) C. A) U) G) G) A) A) C. G) U) C) A. C) G) C) A. G) C) U) U) U. C. U) A) C) A.	TRUE
11	hsa-mir-200c	C. C( C( U( C( G( U( C( U( U( A( C( C( C( A. G( C( A( G( U( G( U( U( U. G( G( G( U. G( C( G. G. U. U. G. G. G. A. G) U) C) U) C) U. A) A) U) A) C) U) G) C) C. G) G) G) U) A) A) U. G) A) U) G. G) A) G) G)	TRUE
12	hsa-mir-26a-2	G( G( C( U( G( U( G. G. C( U( G( G( A( U. U. C( A( A( G( U( A( A( U( C( C. A( G( G( A( U( A( G( G( C( U( G. U. U. U. C. C. A. U. C. U. G. U. G. A. G) G) C) C) U) A) U) U) C) U) U. G) A) U) U) A) C) U) U) G) U. U. U) C) U) G) G) A. G. G) C) A) G) C) U)	TRUE
13	hsa-mir-376c	A. A( A( A( G. G( U( G( G( A( U. A. U( U( C( C( U( U. C( U( A( U( G( U( U( U( A( U. G. U. U. A. U. U. U. A. U. G. G. U. U) A) A) A) C) A) U) A) G) A) G) G) A) A) A. U. U) C) C) A) C) G. U) U) U) U.	TRUE
14	hsa-mir-382	U( A( C( U( U. G( A( A( G( A( G( A( A. G( U( U( G( U( U( C( G( U( G( G( U. G. G( A( U( U( C( G( C( U. U. U. A. C. U. U. A. U. G) A. C) G) A) A) U) C) A. U. U) C) A) C) G) G) A) C) A) A) C) A. C. U) U) U) U) U) U) C) A) G) U) A)	TRUE
15	hsa-mir-412	C. U. G. G( G( G( U( A( C( G. G. G( G( A( U( G( G( A. U( G( G( U( C. G( A( C( C( A( G( U. U( G( G( A. A. A( G( U( A( A( U( U( G( U. U. U. C. U) A) A) U) G. U) A) C) U) U) C) A) C. C) U) G) G) U) C) C. A) C) U) A) G. C) C) G) U) C) C) G) U) A) U) C) C) G. C. U. G. C. A. G.	TRUE
16	hsa-mir-519e	U( C( U( C( A( U. G( C( A( G( U( C. A( U( U. C( U( C( C. A( A( A( A( G( G( G( A. G( C( A( C( U( U( U. C. U( G( U( U( U( G. A. A. A. G. A. A) A) A) C) A) A) A) G) U) G) C) C. U) C) C) U) U) U) U) A. G) A) G) U. G) U) U. A) C) U) G) U) U. U) G) A) G) A)	TRUE
17	hsa-mir-519b	C( A( U. G( C( U. G( U( G( A( C. C( C( U( C( U( A( G( A( G( G( G( A( A. G( C( G( C( U( U( U( C( U( G. U. U. G. U( C( U( G. A. A. A) G) A) A. A. A) G) A) A) A) G) U) G) C) A. U) C) C) U) U) U) U) A) G) A) G) G) U. U) U) A) C) U. G) U) U. U) G)	TRUE
18	hsa-mir-517a	U( C( U( C( A( G( G( C( A( G( U( G( A( C( C. C( U( C( U( A( G( A( U. G( G( A( A. G( C( A( C( U. G( U( C( U( G. U. U. G. U. A. U. A. A. A. A. G. A. A. A. A) G) A) U) C. G) U) G) C) A. U) C) C) C. U) U) U) A) G) A) G) U. G) U) U) A) C) U) G) U) U) U) G) A) G) A)	TRUE
19	hsa-mir-522	U( C( U( C( A( G( G( C( U. G( U( G( U. C( C. C( U( C( U( A( G( A( G( G( G( A( A( G. C( G( C. U( U( U( C( U( G. U. U. G. U( C( U( G. A. A. A) G) A) A. A. A) G) A) A) A) A. U) G) G. U) U) C) C) C) U) U) U) A) G) A) G) U. G) U. U) A) C) G) C) U. U) U) G) A) G) A)	TRUE
20	hsa-mir-519a-1	C( U( C( A( G( G( C( U. G( U( G( A( C( A( C( U( C( U( A( G( A( G( G( G( A( A. G( C( G( C( U( U( U( C( U( G. U. U. G. U( C( U( G. A. A. A) G) A) A. A. G) G) A) A) A) G) U) G) C) A. U) C) C) U) U) U) U) A) G) A) G) U) G) U) U) A) C) U. G) U) U) U) G) A) G)	TRUE
21	hsa-mir-548a-1	U. G. C. A. G. G. G. A. G. G( U( A( U( U( A( A. G( U( U( G( G( U( G( C( A( A( A( A( G( U( A( A( U( U( G( U( G. A( U. U( U( U( U( G( C. C( A. U( U( A( A. A. A. G. U) A) A) C. G) A. C) A) A) A) A) C. U) G. G) C) A) A) U) U) A) C) U) U) U) U) G) C) A) C) C) A. A) A) C) C. U) G) G) U) A) U) U.	TRUE
22	hsa-mir-590	U. A. G. C. C( A( G( U( C( A( G( A( A. A( U( G. A( G( C( U( U( A( U( U. C( A( U( A( A( A( A( G. U( G( C( A( G( U. A. U( G( G( U. G. A. A. G. U) C) A) A. U. C) U) G) U) A) A. U) U) U) U) A) U) G) U. A) U) A) A) G) C) U) A. G) U) C. U) C) U) G) A) U) U) G) A. A. A. C. A. U. G. C. A. G. C. A.	TRUE
23	hsa-mir-596	A. G. C. A. C( G( G( C( C( U. C. U( C( C( G( A( A( G( C. C. U. G( C( C. C( G( G( C( U( C( C( U. C( G( G( G( A( A. C. C. U. G. C. C. U) C) C) C) G) C. A. U. G) G) C. A) G) C) U) G) C. U. G) C) C. C) U) U) C) G) G) A) G) G) C) C) G)	TRUE
24	hsa-mir-621	U. A. G. A. U. U. G( A( G. G. A. A( G( G( G( G( C( U. G( A( G( U. G( G( U( A( G( G( C( G( G. U( G( C. U( G( C( U( G( U. G( C( U( C. U. G. A( U( G( A. A. G. A. C. C. C) A) U) G. U. G) G) C) U) A) G) C) A) A. C) A) G. C) G) C) U) U) A) C) C) U) U) U) U. G) U) C) U) C) U) G. G. G. U) C) C.	TRUE
25	hsa-mir-627	U. A. C( U( U( A( U( U( A( C. U( G( G( U( A( G( U( G( A( G( U( C( U( C( U. A( A( G( A( A( A( A( G( A( G( G( A( G( G( U. G( G( U. U. G. U. U) U) U. C) C) U) C) C) U) C) U) U) U) U) C) U) U) U. G) A) G) A) C) U) C) A) C) U) A) C) C) A) A. U) A) A) U) A) A) G) A. A. A. U. A. C. U. A. C. U. A.	TRUE
26	hsa-mir-648	A. U. C( A( C( A. G. A. C( A( C( C. U( C( C( A( A( G( U( G( U( G. C( A( G( G( G( C( A( C( U( G. G. U( G( G. G( G( G( C( C( G. G. G. G. C. A. G) G) C) C) C) A. G. C) G) A. A. A) G) U) G) C) A. G. G. A. C) C) U) G) G) C) A) C) U) U) A. G. U. C. G) G) A) A. G) U) G) A. G. G. G) U) G)	TRUE
27	hsa-mir-548d-1	A. A. A. C. A. A. G. U. U. A. U( A( U( U( A( G( G. U. U( G( G( U( G( C( A( A( A( A( G( U. A( A( U( U( G( U( G( G( U( U( U( U( U( G( C( C( U. G. U. A. A. A. A. G. U. A. A. U. G) G) C) A) A) A) A) A) C) C) A) C) A) G) U) U) U. C) U) U) U) U) G) C) A) C) C) A) G. A. C) U) A) A) U) A) A. A. G.	TRUE
28	hsa-mir-653	U. U( C( A( U( U( C( C. U. U. C( A( G( U( G( U( U( G( A( A( A( C( A( A( U. C( U( C( U( A( C. U( G( A( A( C( C. A. G. C. U. U. C. A. A. A. C. A. A. G) U) U) C) A) C. U) G) G) A) G) U. U) U) G) U) U) U) C) A) A) U) A) U) U) G) C. A. A. G) A) A) U) G) A) U. A. A. G. A. U. G. G. A. A. G. C.	TRUE
29	hsa-mir-758	G( C( C. U( G( G( A( U( A( C( A. U( G( A( G( A. U( G( G( U( U. G( A( C( C( A( G( A. G( A. G( C( A( C. A( C( G( C( U. U. U. A. U. U. U. G. U. G) C. C) G) U) U. U) G) U) G. A. C) C) U) G) G) U) C) C. A) C) U) A) A. C. C. C) U) C) A) G) U) A) U) C) U) A) A. U. G) C)	TRUE
30	hsa-mir-1301	G( G( A( U( U( G( U( G( G. G( G( G( G( U( C( G( C( U( C( U( A( G( G( C( A( C( C. G( C( A( G( C( A( C( U( G. U. G. C. U. G. G. G) G) A. U) G) U) U) G) C) A. G) C. U) G) C) C) U) G. G) G) A) G) U) G) A) C) U) U) C) A. C) A) C) A) G) U) C) C) U. C.	TRUE
31	hsa-mir-764	A. A( U( C( U. A. G( G( A. G( G( C( A( G( G. U( G( C( U. C( A( C( U( U( G( U. C( C( U( C( C( U( C( C( A. U( G( C( U. U. G. G. A. A. A. A. U. G) C) A) G. G) G) A) G) G) A) G) G) C. C) A) U. A) G) U) G) G) C) A) A. C) U) G) U) U) A. C) C) A. U. G) A) U) U.	TRUE
32	hsa-mir-873	G. U. G. U( G( C( A. U. U. U. G) C) A) G( G( A( A( C( U( U( G( U( G. A( G( U( C( U( C( C( U( A. U( U( G. A. A. A. A. U. G. A) A) C. A) G) G) A) G) A) C) U) G. A) U) G) A) G) U) U) C) C) C. G( G( G( A. A. C. A. C) C) C) A. C. A. A.	TRUE
33	hsa-mir-301b	G. C( C( G. C( A( G( G( U( G( C( U( C. U( G( A( C( G( A( G. G( U( U( G( C( A( C( U( A. C( U( G. U. G. C. U. C. U. G. A. G. A. A) G) C. A) G) U) G) C) A) A) U) G. A. U. A. U) U) G) U) C) A) A. A) G) C) A) U) C) U) G) G) G) A. C. C. A.	TRUE
34	hsa-mir-216b	G. C( A( G( A( C( U( G( G. A. A. A( A( U( C( U( C( U( G( C( A. G( G( C. A( A( A. U( G( U( G( A( U( G. U( C( A. C. U. G. A. G. G) A) A. A) U) C) A) C) A) C. A. C. U) U) A. C) C) C. G) U) A) G) A) G) A) U) U) C. U. A. C) A) G) U) C) U) G) A. C. A.	TRUE
35	hsa-mir-920	G. U( A( G. U( U. G. U( U( C( U( A( C( A( G( A. A. G. A. C( C( U( G( G( A( U( G( U( G( U( A. G. G. A. G. C. U. A. A. G. A) C) A) C) A) C. U) C) C) A) G) G) G. G. A. G. C) U) G) U) G) G) A) A) G. C. A) G. U) A) A. C. A. C. G.	TRUE
36	hsa-mir-1184-1	C( U( U( G( C( A. G( A( A( C. G( A( G( G( U. G. A. A. G( G( A( G( G( U( G. G( U( U( C. U( G( C( U( C. A. G( C( A( G( U. C. A. A. C. A. G( U( G( G( C. C. A. C. A. U. C. U. C) C) A) C) C) U) G) C) A) G) C) G) A. C. U. U. G) A) U) G. G) C) U) U) C) C) G. U. G. U. C) C) U) U) U) U) C) G) U) G) G) G)	TRUE
37	hsa-mir-1302-6	A( A( C( A( A( A( U( A( A. U( U( U( G. G. U( A( A. U( A( U( A( U. G( U( A( U( G( G. C( C( C( A( C. A. C. A( A( U( A( U( U( U. A. G. G. A. C. A. A. C. A) A) U) A) U) U) U) G) G) G) A. C) A) U) A) C) U. U) A) U) G) C. U) A) A. A. A) A) A) G. U) A) U) U) U) G) U) U) G. A.	TRUE
38	hsa-mir-1302-7	A( C( A( A. C. A. U. G. U( U( U( U( U( A( G( G. A( C. A. U. G( U( A( U( G( U( C( U( G. G( U. G. C. A. A. U. A. A. U. U) G. G) G) A) C) A) U) A) C) U. U. A. U) G. C) U) A) A) A) A) A) A. A. U. U. A. G. U) G) U) U. C.	TRUE
39	hsa-mir-1303	G( G( C( U( G. G( G( C( A( A( C( A( U. A( G( C( G( A( G( A( C( C( U( C( A. A. C( U( C( U( A( C. A( A( U( U( U( U. U. U. U. U. U. U. U. U. U. A) A) A) U) U) U. U) A) G) A) G) A. C. G) G) G) G) U) C) U) U) G) C) U) C. U) G) U) U) G) C) C) A. G) G) C) U) U. U.	TRUE
40	hsa-mir-1251	G( U( G. G. A( C( U. C( U( A. G( C( U( G( C. C. A. A( A( G( G( C( G( C( U( U( C. U( C( C. U. U. C. U. G) A) A. C. A. G) A) G) C) G) C) U) U) U) G. C. U. C) A) G) C) C. A) G) U. G) U) A. G. A) C) A. U. G. G. C.	TRUE
41	hsa-mir-548p	A( U( U( A( G. G( U( U( G( G( U( A. U( A( A( A( A( U. U( A( A( U( U( G( C( A( G( U( U( U( U( U( G( U( C. A( U( U( A. C. U. U. U. C. A) A) U) A. G) C) A) A) A) A) A) C) U) G) C) A) G) U) U) A) C. U) U) U) U) G) C. A) C) C) A) A) U) G. U) A) A) U) A. C.	TRUE
42	hsa-mir-1288	G. A. G( G( G( U( G( U. U( G( A. U( C( A. G. C( A( G( A( U( C( A( G( G( A. C. U. G( U( A( A. C. U( C( A( C( C( A( U. A. G. U) G) G) U) G) G) A. C. U) G) C) C) C) U) G) A) U) C) U) G) G. A. G) A) C. C) A) C. U) G) C) C) U) U.	TRUE
43	hsa-mir-1322	A( G( U( A( U( C( A( U. G. A. A( U( U( A( G. A. A. A( C( C( U( A. C( U( U( A( U( U. A. C. A. U. A. G. U. U. U. A. C. A) U) A) A) G) A. A) G) C. G) U) G. A. U) G) A) U) G. C. U. G. C. U) G) A) U) G) C) U) G. U. A.	TRUE
44	hsa-mir-1471	G( C( C( C( G. C. G. U. G. U( G( G( A( G( C( C( A( G( G. U( G( U( A. G( A. G. G. C. G. G. A. G. C) A) C) A) G. C) U) G) G) C) U) C) U) A) A. U. U. U. G. A. G. G) G) G) C)	TRUE
45	hsa-mir-1908	C( G( G( G( A. A. U. G( C( C( G( C. G( G( C( G( G( G( G( A. C( G( G( C( G( A. U( U( G( G( U( C. C. G( U( A( U( G. U. G. U. G. G) U) G) C) C. A) C) C) G) G) C. C) G) C) C) G) G. C) U) C) C) G) C) C) C. C) G) G) C) C. C) C) C) G) C. C. C. C.	TRUE
46	hsa-mir-1914	C. G( U( G( U. G( A. G( C( C( C( G. C( C( C( U. G( U( G( C( C. C. G( G( C( C( C( A. C( U( U( C( U( G( C( U. U. C. C. U. C. U. U. A. G. C. G) C) A) G) G) A) G) G) G) G) U) C) C. C. G) C) A) C) U. G) G) G) A. G. G) G) G) C) C. C) U. C) A) C)	TRUE
47	hsa-mir-1973	U( A( U( G( U( U( C( A. A. C. G. G( C( C. A( U( G( G( U( A. U. C. C. U. G. A) C) C) G) U) G) C) A. A. A. G. G) U. A) G) C) A) U) A)	TRUE
48	hsa-mir-2277	G. U. G( C( U( U( C( C. U. G( C( G. G( G( C( U( G( A( G( C( G. C( G( G( G( C( U. G( A. G( C( G( C( U( G( C. C( A( G( U( C( A. G. C. G. C. U. C. A. C. A. U. U. A. A. G) G) C) U) G) A. C) A) G) C) G) C) C. C) U. G) C) C) U) G) G) C) U) C) G) G) C) C) G. G) C) G) A) A) G) C) U. C.	TRUE
49	hsa-mir-3118-1	C( A( C( A( C( A. U( A( C. A( A( U. A( A( U( A. U( U( C( A( U( A( A( U( G( C( A( A. U( C( A( C( A( C. A. C. A. A. U. C. A. C. C. A. U) G) U) G) A) C. U) G) C) A) U) U) A) U) G) A) A) A. A) U) U) C. U) U) C. U) A) G) U) G) U) G)	TRUE
50	hsa-mir-3122	A( C( C( A( G( C( U( C( U( G. U( U( G. G( G( A( C( A( A( G( A( G. G( A( C. G( G( U( C( U( U( C( U( U( U( U. G. G. A) A) G) G) A) A) G) A) C) C) A. U) C) A. U) C) U) U) G) U) C) C) G. A) A) G. A) G) A) G) C) U) G) G) U)	TRUE
51	hsa-mir-3125	G( A( G( A. A. U. G( G( G( U. A. G( A( G( G( A( A( G( C. U( G( U. G( G( A( G. A. G( A( A( C( U. C( A( C( G( G( U. G. C. C) U) G) U) G) G) U) U) C) G. A. G. A. U) C) C) C. C) G) C. C) U) U) C) C) U) C) C. U. C) C) U) U. U. C. C) U) C)	TRUE
52	hsa-mir-378b	G( G( U( C( A. U( U( G. A. G( U( C( U( U( C( A( A( G( G. C( U( A( G( U( G( G. A. A. A. G. A. G. C) A) C) U) G) G) A. C) U) U) G) G) A) G) G) C) A. G. A) A) A. G) A) C) C)	TRUE
53	hsa-mir-3148	G( A( G( U( U( A( A( G( A. U( G( G( A( A( A( A( A( A( C( U( G( G( U( G( U( G( U( G( C( U( U( A. U( U( G( A. U. G. U. A. G. C. C) A) A) C. A) A) G) C) A) U) A) C) A) U) C) A) G) U) U) U) U) U) U) C) C) A) A. C) U) U) A) A) C) U) C)	TRUE
54	hsa-mir-3156-1	G( C( A( G( A( A( G( A( A( A( G( A( U( C( U( G( G( A( A( G( U( G( G( G( A( G( A. C( A( C( U( U. U. U. A. C. U. A. U. A. U. A. U. A) G) U) G) G. C) U) C) C) C) A) C) U) U) C) C) A) G) A) U) C) U) U) U) C) U) C. U) C) U) G) U)	TRUE
55	hsa-mir-3157	G( G( G( A( A( G( G( G( C( U( U( C( A( G( C( C. A( G( G( C( U( A( G( U. G( C( A( G( U( C( U. G( C( U( U( U( G( U( G( C. C. A. A. C) A) C) U. G) G) G) G) U) G. A. U. G) A) C) U) G) C) C. C) U) A) G) U) C) U) A. G) C) U) G) A) A) G) C) U) U) U) U) C) C) C)	TRUE
56	hsa-mir-3161	C( C( U. C. G( A. G( A( G( C( U( G( A. U( A( A( G( A( A( C( A( G( A( G( G( C( C( C( A( G( A( U( U( G( A. A. G. U. U. G. A. A. U) A) G) U) G. C) U) G) G) G) C) C) U) U) U) G) U) U) U) U) U) A) C. C) A. A) G) U) U) C) C) C. U. G) G)	TRUE
57	hsa-mir-3169	A( U( G( U( G( A( A( A( A( C( A( U( A( G( G( A( C( U( G( U( G( C( U( U( G( G( C( A( C( A( U( A( G( C. A( C( A. A. A. G. U. C. U. U. A. U. G. G) U) A. C) U) G) U) G) U) G) C) C) A) A) G) C) A) U) A) G) U) C) C) U) G) U) G) U) U) U) U) U) A) C) A) U)	TRUE
58	hsa-mir-3156-2	U( G( C( A( G( A( A( G( A( A( A( G( A( U( C( U( G( G( A( A( G( U( G( G( G( A( G( A. C( A( C( U( U. U. C. A. C. U. A. U. A. U. A. U. A) G) U) G) G. C) U) C) C) C) A) C) U) U) C) C) A) G) A) U) C) U) U) U) C) U) C. U) C) U) G) U) A)	TRUE
59	hsa-mir-3192	G( G( A( A( G( G( G( A( U. U. C( U( G( G( G( A( G( G( U. U( G( U. A. G. C( A( G( U. G( G( A( A( A. A( A( G( U. U. C. U. U) U) U) C. U) U) C) C) U. C) U) G) A. U. C) G) C. C) C) U) C) U) C) A) G) C. U. C. U. U) U) C) C) U) U) C) U)	TRUE
60	hsa-mir-4293	A. G. A. G. A. C. A. C. C( U( G( U( U( C( C( U( U. G( G. G. A( A. G( C( U( G( G( U( G( A. C. A. U. U( G( C. U. A. A. U. U. C) A) U. U. U. C. A. C) A) C) C) A) G) C) C. U) G. A. C) A) G) G) A) A) C) A) G) C. C. U. G. A. C. U. G. A. A.	TRUE
61	hsa-mir-4255	G( A( G( C( A. U. C( C( U( U( C. A. G. U( G( U( U( C( A( G( A( G( A( U( G( G( A. G. U( C( A( G( U. A. U. U. G. G. U. C) U) G) G) C) C) A) U) U) U) U) U) A. G) G) G) C) A) A. A. G) A) G) G) C. A. G) C) A. U) C) A. U.	TRUE
62	hsa-mir-4274	G. G( G( G( C( A( U( U( U( A( G( G( G( U. A. A. C. U. G( A( G( C. U. G( C( U( G( C( C. G( G( G( G( C( C( U( G( G( C( G( C. U. C. C. U. C. U. A. C. C. U. U) G) U) C) A) G) G) U) G. A. C) C) C) A. G) C) A) G) U) C. C. C) U) C) C. C) C) C) U) G) C. A. U. G) G) U) G) C) C) C)	TRUE
63	hsa-mir-4328	A( A( C( A( G( U( U( G( A( G. U( C( C( U( G( A. G( A( A( C. C. A( U( U( G( A. G. A. A. C. C) A) G) U) U. U) U) C) C. C) A) G) G) A) U) U) A) A) C) U) G) U) U) C. C. G.	TRUE
64	hsa-mir-3692	C( C( A( U( U( C. C( U( G( C( U. G( G( U( C( A( G( G. A. G( U( G( G( A( U. A( C( U( G( G. A. G. C. A. A. U. A. G. A. U. A. C) A) G) U) U) C) C) A) C) A. C) U) G) A) C) A. C) U. G) C) A) G) A. A) G) U) G) G)	TRUE
65	hsa-mir-3910-1	C( U( U( U( U( G( C. U. G( U( C( A( G( U( U( U( U( U( C. U( G( U( U( G( C( U( U( G( U( C( U( U( G( G( U( U( U( U( A( U( G( C( C( U( U( U( U( A( U( A. U. C. A. A. G. G. C. A. C. A) U) A) A) A) A) G) G) C) A) U) A) A) A) A) C) C) A) A) G) A) C) A) A) G) C) A) A) C) A) A. A. A. A. A) A) G) G) A) U) U) G) A) U) C. A. C) A) G) A) A) G)	TRUE
66	hsa-mir-676	G( C( A( U( G( A( C( U( C( U. U. C( A( A( C( C( U( C. A( G( G( A( C( U. U. G( C( A( G. A. A. U. U. A. A. U. G. G. A. A. U) G) C) U. G) U) C) C) U) A. A) G) G) U) U) G) U. U. G) A) G) U) U) G) U) G) C)	TRUE
67	hsa-mir-3936	A. U. G. A. U. U. C. A( G( A. G( C( A( U( C( U( G( U( C( C. A. G( U( G( U( C( U( G( C( U( G( U( A( G. A( U( C( C( C( U( C. A. A. A. U. C. C. G( U( G( U( U. U. G. G. A) C) G) C) U. U. C. U. G. G. U. A. A) G) G) G) G) U) G. U) A) U) G) G) C) A) G) A) U) G) C) A. C. C. C. G) A) C) A) G) A) U) G) C) A. C) U) U. G. G. C. A. G. C. A.	TRUE
68	hsa-mir-3937	A. G. A. A( G( A( A. U( G( C( C( C( A( A. C( C( A( G( C( C( C( U( C( A. G( U( U( G( C( U( A( C( A( G( U( U( C. C( C( U( G( U( U( G( U( U( U( C( A. G. C. U. C. G) A) C. A) A) C) A) A) C) A) G) G) C. G) G) C) U) G) U) A) G) C) A) A) U) G. G) G) G) G) G) C) U) G) G) A. U) G) G) G) C) A) U) C) U) C. A. A. U. G. U. G. C.	TRUE
69	hsa-mir-3941	G. A. G. U. C( A( G( A( A( U. U. C. U( C( A( U( C( A( G( G( C( U( G( U( G( A( U( G. C( U( C( A( G( U( U( G( U( G( U( G( U( A( G( A( U. U. G. A. A. A. G. C. C. C. U. A. A. U. U) U) U) A) C) A) C) A) C) A) A) C) U) G) A) G) G. A) U) C) A) U) A) G) C) C) U) G) A) U) G) G) U. U. C. C. U. U) U) U) U) G) U. U. U.	TRUE
70	hsa-mir-3945	G. A. U( G( U( U( G( A( U. G. C( A( C( G. U( G. A( C( G. G. G( G( A( G( G( G( C( A( U( A( G( G( A( G. A. G. G( G( U( U( G( A. U( A( U. A. A. A. A. U. G. C. A. A. U. U) A) C) A) G) C) C) U) C) U) U) A) U) G) C) U) U) U) C) C) A. A. A. G) U) G. G) G. G) G. A. U) G) A. U. U) C) A) A) U) G) A. U.	TRUE
71	hsa-mir-548ag-2	U( G( C( A( A( A( G( G( U( A( A( U( U( G( U. G( G( U( U( U( C. U( G( C( C( A. U( U( G( A. A. A. G. U) A) A) A. G) G) C) A) A. G) A) A) C) C) U. C) A) A) U) U) A) C) C) U) U) U) G) C) A) G. C.	TRUE
72	hsa-mir-4459	A. C( C( C( A( G( G( A. G. G. C. G( G( A( G( G. A. G( G( U( G( G. A. G( G( U( U( G( C( A. G. U. G. A. G) C) C. A. A. G) A) U) C) G. U. G. G. C) A) C) U) G. A. C) U) C) C) A. G. C) C) U) G) G) G) G.	TRUE
73	hsa-mir-4474	U. U( G( C( C( U( A( C( C( U( U( G( U( U( A( G( U( C( U( C( A( U( G( A( U( C( A( G( A. C( A( C( A( A( A( U. A. U. G. G. C. U. C. U) U) U) G) U) G) G. C) U) G) G) U) C) A) U) G) A) G) G) C) U) A) A) C) A) A) G) G) U) A) G) G) C) A) C.	TRUE
74	hsa-mir-4475	A. U( C( U. C. A( A( U( G( A( G( U( G( U( G. U( G( G( U( U( C( U( A. A. A. U( G( A( C( U( C. A. U. A) G) U) C) A) A. G) G) G) A) C) C) A) A. G) C) A) U) U) C) A) U) U) A. U. G) A) A.	TRUE
75	hsa-mir-4509-1	C. U( U( U( A( A( U( A( C( U( A( U( C( U( C( A( A( A( C. U( A( A( A( G( G( A( U( A( U( A( G( A( A( G( G( U( U( U( U( C. C. C. U. U. U. C. U. C. U. U. G. C. C. C. U. G) A) A) A) C) C) U) U) C) U) G) U) A) U) C) C) U) U) U) A) U. U) U) U) G) A) G) A) U) A) G) U) A) U) U) A) G) A) A.	TRUE
76	hsa-mir-4509-2	C. U( U( U( A( A( U( A( C( U( A( U( C( U( C( A( A( A( C. U( A( A( A( G( G( A( U( A( U( A( G( A( A( G( G( U( U( U( U( C. C. C. U. U. U. C. U. C. U. U. G. C. C. C. U. G) A) A) A) C) C) U) U) C) U) G) U) A) U) C) C) U) U) U) A) U. U) U) U) G) A) G) A) U) A) G) U) A) U) U) A) G) A) A.	TRUE
77	hsa-mir-4519	A. A. C. C. U. C. A. G( C( A( G( U( G( C( G( C( A. G. G. G) C) U. G) C) A) C) U) G) U) C. U. C( C( G( U. C. U. G. C) G) G) C( C( U( G( C( A. G. U. A. A. G) C) G) G) G) U. A.	TRUE
78	hsa-mir-4539	U( G. A( G( C( U( G. A( G( C( U( C( U( G( C( U( G. U. G( C( U. G. U. G) C) U. G. A) G) C) A) G) G) G) C) U) G. A) G) C) U) G. A) A. C( U( G. G( G( C( U. G. A. G) C) U) G. G) G) C.	TRUE
79	hsa-mir-3974	G. U. U. C( A( G( G( G( A. A( A( A( G( G( U( C. A. U. U( G( U( A. A. G( G( U( U( A( A( U. G. C. A. C. C. C( A( U( A( U. U( U( U( A. A. U. A. U. C. A) A) A) C. U) A) U) G) A. C. A. A. A. U. U) U) G) A) C) U) A) C) A) G) C) C) U) U) U) C. C. G. U. A. C. C) C) C) U) G) C. C. A. A. A. A. C.	TRUE
80	hsa-mir-4639	U. U( G( C( U. A( A( G( U( A( G( G( C. U( G( A( G( A( U. U( G( A( U. G. U. C. A. G( G( U( U( A( U( C. C. C. C. A. A. G. C. A) U) A) A) C) C) U) C) A) C. U) C) U) C) A) C. C) U) U) G) C) U) U) U. G) C) A) G.	TRUE
81	hsa-mir-4654	C( U( G( G( C( U. G( G( U( U( G( U. G( G( G( A( U. C. U. G( G( A( G( G( C( A. U. C. U( G( G( G( G( U( U( G( G. A. A. U. G. U) G) A) C) C) C) C) A) G) U) C) U) C) C) U. U. U. U) C) C) C) U. C) A) U. C. A) U) C) U. G) C) C) A) G)	TRUE
82	hsa-mir-4659a	G( A( A( A( C( U( G( C. U( G( A( A. G( C. U( G( C( C( A( U( G( U( C( U( A( A( G( A( A( G( A( A( A( A( C. U( U( U( G. G. A. G. A. A) A) A) A. U) U) U) U) C) U) U) C) U) U) A) G) A) C) A) U) G) G) C) A) A. C) G. U) C) A) A. C) A) G) U) U) U) C)	TRUE
83	hsa-mir-4666a	A( U( C( A. C( U( U( A( A( A( U( A( C( A( U( G( U( C( A( G( A( U( U( G( U( A( U( G( C( C( U. A. C. A. A. A. A. U. C. C. C. U. C. C. A. G. A. C. U. G) G) C) A) U) A) C) A) A) U) C) U) G) A) C) A) U) G) U) A) U) U) U) A) A) G) A. G) A) U)	TRUE
84	hsa-mir-4679-1	G( U( C( U( U( U( U( U( U( C( U( G( U( G( A( U( A( G( A( G( A( U( U( C( U( U( U( G( C( U( U( U( G. U. U. A. G. A. A. A. C. A. A. A) A) A) G) C) A) A) A) G) A) A) U) C) U) C) U) A) U) C) A) C) A) G) A) A) A) A) A) A) G) A) U)	TRUE
85	hsa-mir-4680	U. A. U( A( A( G. A( A( C( U( C( U( U( G( C( A( G( U( C. U( U( A( G( A( U( G( U( U. A( U( A( A. A. A. A. U) A) U) A) U) A) U) C) U) G) A) A) U) U) G) U) A) A) G) A) G) U) U) G. U) U) A) G. C. A. C.	TRUE
86	hsa-mir-4681	G( G( C( A. A( C( G( G( G( A. A. U( G( C( A( G( G. C( U( G( U( A( U( C( U( G( C. A. G. G( G( C( A( U. U. G. U) G) C) U) A. A. C) A) G) G) U) G) C) A) G) G. C) U) G) C) A) G. A. C) C) U) G) U) C. A. C. A. G. G) C) C)	TRUE
87	hsa-mir-4686	G( G( C( U( U( C( C. U. G( U( A. U( C( U( G( C( U( G( G( G( C( U( U( U. C. U. G( G( U( G( U( U( G. G. C( A. G. C. C. C. A. A. G) A. U. G) A) C) A) C) C) C. U. G) G) G) C) C) C) A) G) C) A) G) G) A. G) C) C. A. G) A) A) G) C) C)	TRUE
88	hsa-mir-4695	C. C. U. G. C. A( G( G( A( G( G( C( A( G( U( G( G( G( C. G( A( G. C( A( G( G( C( G. G. G( G( C( A( G. C. C. C. A. A. U) G) C) C) A. U. G. G. G) C) C) U) G) A. U) C) U. C) A. C) C) G) C) U) G) C) C) U) C) C) U) U. C. C. C.	TRUE
89	hsa-mir-4701	C. C. U. U( G( G( C. C( A( C( C( A( C( A( C( C( U( A( C( C( C( C( U( U( G( U( G. A. A. U. G. U. C. G. G. G) C) A) A) U. G) G) G) U. G) A. U) G) G) G) U) G) U) G) G) U) G) U. C) C) A) C. A.	TRUE
90	hsa-mir-4710	G. A. C. C( G( A( G( U. G( G( G( G( U( G( A( G( G( G( C( A. G. G. U( G( G. U( U( C( U. U. C. C. C. G) A) A) G. C) A) G) C) U) C) U) C) G) C) C) U) C) U) U) C) G) U. C.	TRUE
91	hsa-mir-4716	C( A( U( A( C( U( U( U( G( U( C( U( C( C( A( U( G( U( U( U( C( C( U( U( C( C( C( C( C( U( U( C( U( G( U( A( U( A( C. A. U. G. U) A) U) A) C) A. G. G. A. G) G) A) A) G) G) G) G) G) A) A) G) G) A) A) A) C) A) U) G) G) A) G) A) C) A) A) A) G) U) G) U) G)	TRUE
92	hsa-mir-4734	C( U( C( G( G( G( C( C( C( G( A( C( C( G( C( G. C. C. G( G( C( C( C( G( C( A( C. C( U( C( C( C. G. G. C. C. C. G) G) A) G) C. U) G) C) G) G) G) C) U) G) C) G) G) U) C) A. G) G) G) C) G. A. U. C. C) C) G) G) G)	TRUE
93	hsa-mir-4771-1	G( C( U( C( U( A( G( C. C( U( A( A( U( U( U. U( A( G( A. U( C( U. G( G( U( C( U( G( C( U( U( C. A( G( U( U. U. C. A) C) U) C. C. A) A) G) C) A) G) A) C) U) U. G) A) C. C) U) A) C. A) A) U) U) A) G) C. C) U) A) G) A) G) C)	TRUE
94	hsa-mir-4771-2	G( C( U( C( U( A( G( C. C( U( A( A( U( U( U. U( A( G( A. U( C( U. G( G( U( C( U( G( C( U( U( C. A( G( U( U. U. C. A) C) U) C. C. A) A) G) C) A) G) A) C) U) U. G) A) C. C) U) A) C. A) A) U) U) A) G) C. C) U) A) G) A) G) C)	TRUE
95	hsa-mir-4775	A. U. U. A( A( G( C( U( U( U( U( A( A( U( U( U( U( U( U( G( U( U( U( C( G( G( U( C( A( C. U( C( U( U. G. A. U. A. G. C. A) G) A) C. A. U. U) G) A) C) U) G) A) A) A) C) A) A) A) A) A) A) U) U) A) A) A) A) G) C) U) U) U. A. U.	TRUE
96	hsa-mir-4787	C( G( G( U( C( C. A( G( A. C. G( U( G( G( C( G( G( G( G( G( U( G( G( C( G( G( C( G( G. C( A( U( C( C( C( G. G. A( C( G. G. C. C. U. G) U) G. A. G) G) G) A) U) G) C) G) C) C) G) C) C) C. A. C. U. G) C) C) C) C) G. C) G) C) C) G) C) C) U) G) A) C) C) G)	TRUE
97	hsa-mir-4801	U( U( G( A( G( G. C( U( U( G( G( U( U( U( U( C( U( U. A. U( G( U( G( U( A( A( A( A. U( G( U( A. A. U. A( A( C( A( U( U. U. C. U. U. A) U) G) U) U) U. A. A. A. A) C) A) C. U) U) U) A) C) A) C) A) A) G) A) A) A) A) C) C) A) A) G) G. C) U) C) A) A)	TRUE
98	hsa-mir-5002	U. C. U. U. C. C. U. C. U. C( U( G. U( C( C. U( C( U( G( G( A( A( U. U. U( G( G( U( U( U. C. U( G( A( G( G( C( A( C. U( U( A( G( U( A. G. G( U( G( A. U. A. G. C) A) U) G. A) C) U) G) A) C. U) G) C) C) U) C) A) C. U. G) A) C) C) A) C. U) U) C) C) A) G) A) U. G) A) G. G) G) U. U. A. C. U. C.	TRUE
99	hsa-mir-5003	A. U. G. A. G( U( U( U( G. C( U( U( U( G( U( G. U( C( A( U. C( C( U( C( A. C( A( A( C( A( A( C( C( U( U. G( C. A( G( G( G( U( A( G( A. G( A( U. G. A. U. U. U. U. U) C) C) U) A) C) U) U) U) U. C) U. A) G) G) U) U) G) U) U) G) G) G) G) G) C. U) G) G) G. G) C) A) G) G) G) G. G) A) A) C) A. G. A. G.	TRUE
100	hsa-mir-5007	G. G. U. A. A. A. C. C. U. U. G. G. U( G( A( C( U( A( A( U( U( A( G( A( G( U( C. U( G( G( C. U( G. A( U( A( U( G( G( U( U( U( G( A. C( A. C. A. G. A. G) C. U) A) A) A) U) C) A) U) A) U) G. A) A. C) C) A) A. A) C) U) C) U) A) A) U) U) A) G) U) C) A) A. U. A. A. U. U. U. C. U. G. U. U.	TRUE
101	hsa-mir-5095	C( U( G( G( G( A( U( U( A( C( A( G( G( C( G( U( G( A( A. C( C( A( C( C( G( C( G. C( C( C( G( G( C( C( U. A. A. C. U. U. U. U. A. A. G. A. A. A. C. G. U. C. G) G) C. C) C) G) G) G) A. G) C) G) G) U) G) G) C. U) C) A) C) G) C) C) U) G) U) A) A) U) C) C) C) A) G) C.	TRUE
102	hsa-mir-5186	U. C. A( G( C( C( A( G( C( U( U( A( U( G( A. C( U. U( G( A( C( C( C( U( C( U( C( A( C( C( U( G( A( U( U( U( C( U( A( C( C( A( A( C. C( U( U( U( C( C( U( C( A( G( C. U. G. A. U. U. U. C. U. U. U. C) U) G) G) G) G) A) G) A) G) A. U) U) G) G) U) A) G) A) A) A) U) C) A) G) G) U) G) A) G) A) G) G) G) U) C) A) U. G) C. C) A) U) A) A) G) C) U) G) G) C) U) A. A. C.	TRUE
103	hsa-mir-5192	U. U. A( G( U( U. C( C( A( G( C. C( U. C( C( U( G. G( C( U. C( A( C( C( U( G( G( A( A( C( C( A( U( U( U. C( U( C( C( U( G( G( G. A. A. G. C. A. U. G. G. U. A. G. C) C) A) G) G) A) G) A) G) U) G) G) A. U) U) C) C) A) G) G) U) G) G) U) G. A) G) G) G) C. U) U) G) G) U. A) C) U)	TRUE
104	hsa-mir-664b	U( G( G( G( C( U( A. A. G( G( G( A( G( A. U( G( A( U. U( G( G( G( U( A( G( A( A( A. G. U. A. U. U. A. U) U) C) U) A) U) U) C) A) U. U) U) G) C. C) U) C) C) C) A) G) C) C) U) A) C. A.	TRUE
105	hsa-mir-5583-1	A( A( A( C( U( A( A( U( A( U( A( C( C( C( A( U( A( U( U( C( U( G( G( C. U. A. G. G. U. G. A. U. C. A. U) C) A) G) A) A) U) A) U) G) G) G) U) A) U) A) U) U) A) G) U) U) U) G. G.	TRUE
106	hsa-mir-5590	U( U( G( C( C( A( U( A( C( A( U( A. G( A( C( U( U( U( A( U( U( G( U( G. U. U. G. A. U. C. A. A) C) A) A) U) A) A) A) G) U) U) C. A) U) G) U) A) U) G) G) C) A) A)	TRUE
107	hsa-mir-5695	C( A( A( G( G( C( C( U( A( U( C( U( A. U( C( U( A( G( A( U( U( C( U( U( C( U( U( G( G( C. C. U( C( U( C( U. G( A( G( C. A. U. G. C. A. U) U) C) C. U. G) A) G) A) C. U. C) C) A) A) G) A) A) G) A) A) U) C) U) A) G) A) C. A) G) A) U) A) G) G) C) C) U) U) G)	TRUE
108	hsa-mir-5696	G( U( G( C( U( C( A( U( U( U( A( A. G( U( A( G( U( C( U( G( A( U( G( C( C( U( A( C. U. A. C. U( G( A( U. G. A( C( A. U( A( C( A. A. U. G) U) A) A. G) U) G. C. U) C) A) U. U. U) A) G) G) C) G) U) C) A) G) A) C) U) A) C) C. U) A) A) A) U) G) A) G) C) A) C)	TRUE
109	hsa-mir-6079	U. C. C( U( A( G( A. C. C( U( A( G( U( A. U( C( A( G( U( G. G. C( C( A( A( A( G( A( A. A. C. U. U) U) U) U) U) G) G) A. A. G) C) U) U. G. G) A) C. C. A. A) C) U) A) G) C) U) G) G) C. U.	TRUE
110	hsa-mir-548az	A. G( A( U( U( G. U( A( U( U( A( G( G( U( U( G( G( U( G( C( A( A( A( A( G( U( G( A( U( U( G( U( G( G( U( U( U( U( U( G( C( U( G( U( U( A( C. U. U. U. U) A) A) U) G) G) C) A) A) A) A) A) C) U) G) C) A) A) U) C) A) C) U) U) U) U) G) C) A) C) C) A) A) C) C) U) A) A) U) A) A) A) U) U) U.	TRUE
111	hsa-mir-6509	U( U( U( U( U( G( U( G. U( G( U. G( A( A( A( U( U( A( G( G( U( A( G( U( G( G( C( A( G( U( G( G( A( A( C. A. C( U( A. U. A. U. U. A. A. U. C. A) G) G. U. U) U) C) C) A) C) U) G) C) C) A) C) U) A) C) C) U) A) A) U) U) U) C) U. C) A) G. A) U) G) G) A) A) A)	TRUE
112	hsa-mir-6786	G. C( C( G( G( G( U. G( G( G( G( C( G. G( G( G( C( G. G. C( C( U( C. A. G. G. A) G) G) G. G) C) C) C) A. G) C) U) C) C) C) C) U) G) G) A. U. G. U. G. C( U( G( C. G( G( U( G( G( G( G( C( C. G( G( A( G( G( G( G( C( G( U( C( A( C( G. U( G( C. A. C. C. C) A) A. G) U) G) A) C) G) C) C) C) C) U) U) C) U. G) A. U) U) C) U) G) C) C) U. C) A) G)	TRUE
113	hsa-mir-6813	G. U. A. G. G. C. A. G( G( G( G( C. U. G( G( G( G( U( U( U. C. A( G( G( U( U( C( U( C. A. G. U. C. A) G) A) A) C) C) U) U. G) G) C) C) C) C) U. C. U. C) C) C) C) A. G.	TRUE
114	hsa-mir-6823	C. A. A. G( G( U. C. A( G( G( G( U. U. G( G( U. A( G( G( G( G( U( U( G. C. U. G. U. U. G( C( U( G. U. G. A. A. A) G) C) U. G. A) G) C) C) U) C) U) C) C) U. U. C) C) C) U) C) C) A. G.	TRUE
115	hsa-mir-6843	C( C( C( C( C. A. U. U( U( C( C( U. C. A. G) G) A) A) U. A. A. A. A. G. U. G( C( A( G( C( A( G( U. G. C. C) U) G) C) U) G) U) G) G) G) G) A. C. A. G( C( U. G( A( G( G( G( C( A( G( U. G( A( G( G( C( C( C( U. G. G( G( G( A( G( C( U. G( C( U( G. C. A( G( G( C( A( G( C( A. G. G( U( G. G( G( C( G( G. G. A. C) G) C) C) A. G) C) A. G. G) C) U) G) U) C) U) A) G) C) U. G) U) U) C) C) C) A. U. G) A. U. G) …	TRUE
116	hsa-mir-6849	C. C( U( G( G( G( A. G( U( G( G( A( U( A( G. G( G( G( A. G. U( G( U. G( U( G( G( A. G. A( G( A. G( C( A. C. U. G. A. G) C) C) U) G. C. C) C) A) C) C) A) G. C) C) U) G. U) G) U) C) C) A) C) C. U) C) C) A) G)	TRUE
117	hsa-mir-6868	C. C. A. G( G( A( C( U. G( G( C( A( G( A( A( C. A. C. U. G( A( A( G( C( A( G( C. A. G. G. C. A. C. C) U) G) C) U) U) C) C. U) U) C) U) G) U) U) G) U) C) U) G. U. G. C. A. G.	TRUE
118	hsa-mir-6889	C. U. G. U. G. U. C. G( G( G( G( A( G( U( C. U. G( G( G( G( U( C. C( G( G( A( A. U( U( C( U. C. C. A. G) A) G) C. C. U) C) U) G) U. G) C) C) C) C) U. A) C) U) U) C) C) C) A. G.	TRUE
119	hsa-mir-3690-2	C( C( C( A( U( C( U( C. C( A( C( C. U( G( G( A. C. C( C( A( G( C. G( U( A( G( A( C. A. A. A. G( A( G( G. U. G. U. U. U. C. U. A. C) U) C) C. A. U. A. U) C) U) A) C) C) U) G) G) A. C. C) C) A) G) U) G) U. A) G) A) U) G) G) G)	TRUE
120	hsa-mir-7973-1	U( G( U( G( A( C( C( C( U( A( G( A( A( U( A( A( U( U( A( C( C. C( A( A. C( G. U( C( U( C( U. G( A( G( U. C. U. C. G. G. U) U) U) U. G) A) G) A) G. G) G. U) G) A. G) U) A) A) U) U) A) U) U) C) U) A) G) G) G) U) C) A) C) A) C. A.	TRUE
121	hsa-mir-8053	G. C. U( U( U( U( C( C. A. C. U( G( G( C( G( A( U. U. U. U( G( G( A( A( C( U( C( A. A. U( G( G( C( A( G. A. A. A. U) G) U) C) A) A. G. A. A. G) A) G) U) U) U) U) A) U. C. C. U. U) U) G) C) C) G) A. A. A. G) A) G) A) A) A. A.	TRUE
122	hsa-mir-8084	C. A. G. A. U( A( A( A( U( A. G( A( A( U( A. C( U( A( A( G( U. A( A( A( A( A( A( U( C( A( G( U( A( U( G. G( A( U. U. A( A( A( U. U. U. A. U. A. U. U) U) U) C. C. U) C) G. A) U) A) C) U) G) A) G. U. A. U) U) U) U) U) U) C) U) U) A) G) G) U) U) U) A. G) U) U) U) G) G.	TRUE
123	hsa-mir-6770-2	U. A. U. C. C( U( G( A. G( A( A( G( G( C( A( C( A( G( C( U( U. G( C( A. C( G( U. G( A. C( C( U. C. C. U. G) G) G. C) C. U) G) G) C) G) G) C) U) G) U) G) U) C) U) U) C) A. C) A) G)	TRUE
124	hsa-let-7a-1	U( G( G( G( A( U. G( A( G( G( U( A( G( U( A( G( G( U( U( G( U( A( U( A( G( U( U( U. U. A. G. G. G( U( C( A. C. A. C( C( C( A( C. C. A. C. U) G) G) G) A. G) A) U) A) A) C) U) A) U) A) C) A) A) U) C) U) A) C) U) G) U) C) U) U) U) C) C) U) A)	TRUE
125	hsa-let-7a-2	A( G( G( U. U. G( A( G( G. U( A( G( U. A( G( G( U( U( G( U( A( U( A( G( U( U( U. A. G. A. A. U. U. A. C. A( U( C( A. A. G. G. G. A. G) A) U) A) A) C) U) G) U) A) C) A) G) C) C) U) C. C) U) A) G. C) U) U) U. C) C) U)	TRUE
126	hsa-let-7a-3	G( G( G( U. G( A( G( G( U( A( G( U( A( G( G( U( U( G( U( A( U( A( G( U( U( U( G( G( G( G( C( U. C. U. G) C) C) C) U) G) C. U. A. U. G. G. G. A. U. A) A) C) U) A) U) A) C) A) A) U) C) U) A) C) U) G) U) C) U) U) U. C) C) U)	TRUE
127	hsa-let-7b	C( G( G( G( G( U. G( A( G( G( U( A( G( U( A( G( G( U( U( G( U( G( U( G( G( U( U( U( C( A. G( G( G( C( A( G( U. G. A. U. G. U) U) G) C) C) C) C. U. C. G) G) A) A. G. A. U. A. A) C) U) A) U) A) C) A) A) C) C) U) A) C) U) G) C) C) U) U) C) C) C) U) G)	TRUE
128	hsa-let-7c	G( C( A. U( C( C( G( G( G( U. U. G( A( G( G. U( A( G( U. A( G( G( U( U( G( U( A( U( G( G( U( U( U. A. G( A( G. U( U. A. C( A( C. C. C. U) G) G. G. A) G. U) U) A) A) C) U) G) U) A) C) A) A) C) C) U) U. C) U) A) G. C) U) U) U. C. C) U) U) G) G) A) G) C)	TRUE
129	hsa-let-7d	C( C( U( A( G( G( A( A. G( A( G( G( U( A( G( U( A( G( G( U( U( G( C. A( U( A( G( U( U( U. U. A. G( G( G( C( A( G( G. G. A. U. U. U) U) G) C) C) C) A. C. A. A. G. G. A. G. G. U. A) A) C) U) A) U) A. C) G) A) C) C) U) G) C) U) G) C) C) U) U) U) C) U) U) A) G) G)	TRUE
130	hsa-let-7e	C( C( C. G( G( G( C. U. G( A( G( G. U( A( G( G( A( G( G( U( U( G( U( A( U( A( G( U( U. G( A( G( G( A. G( G. A. C. A. C) C) C) A. A. G. G. A. G. A. U) C) A) C) U) A) U) A) C) G) G) C) C) U) C) C) U) A) G. C) U) U) U. C. C) C) C) A. G) G)	TRUE
131	hsa-let-7f-1	U( C( A( G( A. G( U. G( A( G( G( U( A( G( U( A( G( A( U( U( G( U( A( U( A( G( U( U( G( U( G( G( G( G( U( A( G( U. G. A. U. U. U) U) A) C) C) C) U) G. U. U. C. A. G. G. A. G. A) U) A) A) C) U) A) U) A) C) A) A) U) C) U) A) U) U) G) C) C) U) U) C. C) C) U) G) A)	TRUE
132	hsa-let-7f-2	U. G( U( G( G( G( A( U. G( A( G( G( U( A( G( U( A( G( A( U( U( G( U( A( U( A( G( U( U( U. U. A. G( G( G( U( C. A. U. A) C) C) C) C. A( U( C( U( U. G. G. A) G) A) U) A) A) C) U) A) U) A) C) A) G) U) C) U) A) C) U) G) U) C) U) U) U) C) C) C) A) C) G.	TRUE
133	hsa-mir-15a	C( C( U( U( G( G. A. G. U. A. A. A. G( U. A. G( C( A( G( C( A( C( A( U. A. A( U( G( G( U( U( U( G( U( G( G. A. U. U. U. U. G. A. A. A. A. G. G. U) G) C) A) G) G) C) C) A) U) A. U. U) G) U) G) C) U) G) C) C. U. C) A. A. A. A. A. U. A. C) A) A) G) G)	TRUE
134	hsa-mir-16-1	G( U( C( A( G( C( A. G. U( G( C( C. U( U( A( G( C( A( G( C( A( C( G( U( A. A( A( U( A( U( U( G( G( C. G( U. U( A( A( G. A. U. U. C. U. A. A. A. A. U) U) A) U. C) U. C) C) A) G) U) A) U) U) A. A) C) U. G) U) G) C) U) G) C) U) G) A) A. G) U) A) A. G. G) U) U) G) A) C)	TRUE
135	hsa-mir-17	G( U( C( A( G. A. A( U( A( A( U( G( U( C. A. A( A( G( U( G( C( U( U( A. C( A( G. U( G( C( A( G( G. U( A( G( U( G( A. U. A. U. G. U. G. C) A) U. C) U) A) C) U) G) C) A) G. U) G) A. A) G) G) C) A) C) U) U) G. U. A. G) C) A) U) U) A) U) G. G. U) G) A) C)	TRUE
136	hsa-mir-18a	U( G( U( U( C. U. A( A( G( G( U. G( C( A( U( C. U( A( G( U. G( C( A( G( A. U( A( G( U( G( A. A. G( U. A. G. A. U. U) A. G. C) A) U. C) U) A) C) U) G) C) C. C) U) A) A. G) U) G) C) U. C) C) U) U) C. U. G) G) C) A)	TRUE
137	hsa-mir-19b-1	C( A( C( U( G( U. U. C( U( A( U( G( G( U( U( A( G( U( U( U( U( G( C( A( G( G( U( U( U( G( C( A( U. C. C( A( G( C( U. G. U. G. U. G. A. U. A. U. U. C. U. G) C) U) G) U) G) C) A) A) A) U. C) C) A. U) G) C) A) A) A) A) C) U) G) A) C) U) G) U) G) G) U) A) G) U) G)	TRUE
138	hsa-mir-19b-2	A( C( A( U( U( G( C. U. A. C. U( U( A( C( A( A( U( U( A( G( U( U( U( U( G( C( A( G( G( U( U( U( G( C( A( U( U. U. C. A. G( C( G( U( A( U( A( U. A. U. G. U) A) U) A) U) G) U) G. G. C. U. G) U) G) C) A) A) A) U. C) C) A. U) G) C) A) A) A) A) C) U) G) A) U) U) G) U) G) A) U) A) A) U) G) U)	TRUE
139	hsa-mir-20a	G( U( A( G( C. A( C( U( A. A( A( G( U( G( C( U( U( A( U( A( G( U( G( C( A( G( G. U( A( G( U. G. U. U. U. A. G. U. U. A. U. C) U) A) C) U) G) C) A) U) U) A) U) G) A) G) C) A) C) U) U) A. A. A) G) U) A. C) U) G) C)	TRUE
140	hsa-mir-22	G( G( C( U. G( A( G( C. C. G( C( A( G( U( A( G( U( U( C( U( U( C( A( G( U( G( G( C( A( A. G( C( U( U( U( A( U. G( U( C. C. U. G. A. C. C. C. A. G) C) U) A) A) A) G) C) U) G) C) C) A) G. U) U) G) A) A) G) A) A) C) U) G) U) U) G) C) C. C) U) C) U. G) C) C)	TRUE
141	hsa-mir-23a	G( G( C. C( G( G( C. U( G( G( G( G( U( U( C( C( U( G( G( G. G( A( U( G( G. G( A( U( U( U( G( C. U. U. C. C. U. G. U. C. A. C) A) A) A) U) C) A. C) A) U) U) G. C) C) A) G) G) G) A) U. U) U) C) C) A) A. C) C) G) A. C) C)	TRUE
142	hsa-mir-24-1	C( U( C( C( G. G( U( G. C( C( U( A. C( U( G( A( G( C( U( G( A( U. A. U( C( A( G( U( U. C. U. C. A. U. U. U. U. A. C. A. C. A) C) U) G) G) C. U) C) A) G) U) U) C) A) G) C. A) G) G) A. A) C) A. G) G) A) G)	TRUE
143	hsa-mir-24-2	C( U( C( U( G( C. C. U( C( C( C. G( U( G. C. C. U. A( C( U( G( A( G( C( U( G( A. A. A( C( A( C( A( G( U. U. G. G. U. U) U) G) U) G) U) A. C. A. C. U) G) G) C) U) C) A) G) U) U. C. A. G) C) A. G) G) A) A. C) A) G) G) G)	TRUE
144	hsa-mir-26a-1	G( U( G( G. C( C( U( C( G( U( U. C( A( A( G( U( A( A( U( C( C. A( G( G( A( U( A( G( G( C( U( G. U. G. C. A. G. G. U. C. C. C. A. A. U. G. G) G) C) C) U) A) U) U) C) U) U. G) G) U) U) A) C) U) U) G) C. A) C) G) G) G) G) A. C) G) C)	TRUE
145	hsa-mir-26b	C( C( G( G( G. A. C( C( C( A( G( U( U. C( A( A( G( U( A( A( U( U. C. A( G( G( A( U( A( G( G( U( U( G( U. G( U. G. C. U. G. U. C) C) A) G) C) C) U) G) U) U) C) U) C. C. A) U) U) A) C) U) U) G) G) C) U) C. G) G) G) G. A. C) C) G) G)	TRUE
146	hsa-mir-27a	C( U( G( A. G( G( A. G( C( A. G( G( G( C( U( U( A( G( C( U( G( C( U( U. G( U( G( A( G( C( A( G. G( G( U. C( C. A. C. A. C. C. A. A. G) U) C) G. U) G) U) U) C) A) C) A) G) U) G) G) C) U) A) A) G) U) U) C) C. G) C) C. C) C) C. C) A) G)	TRUE
147	hsa-mir-28	G( G( U( C. C( U( U( G( C( C( C( U( C( A. A( G( G( A( G( C( U( C( A( C( A( G( U( C( U( A( U. U( G( A( G( U( U( A( C. C. U. U. U. C. U) G) A) C) U) U. U. C. C. C) A) C. U) A) G) A) U) U) G) U) G) A) G) C) U) C) C) U) G. G) A) G) G) G) C) A) G) G) C. A) C) U)	TRUE
148	hsa-mir-29a	A( U( G( A( C( U( G( A( U( U( U( C( U. U. U. U( G( G( U( G( U( U( C. A( G( A( G( U. C. A. A. U. A. U. A. A. U. U. U) U) C) U) A) G) C) A) C) C) A) U. C. U. G) A) A) A) U) C) G) G) U) U) A) U)	TRUE
149	hsa-mir-30a	G( C( G( A. C( U( G( U( A( A( A( C( A( U( C( C( U. C. G( A( C( U( G( G( A( A( G( C( U( G( U( G( A. A. G. C. C) A) C) A. G. A. U. G. G) G) C) U) U) U) C) A) G) U) C) G) G) A) U) G) U) U) U) G) C) A) G) C. U) G) C)	TRUE
150	hsa-mir-31	G( G( A( G( A( G( G( A. G( G( C( A( A( G. A( U( G( C. U( G( G( C( A( U( A( G( C( U. G( U( U( G. A. A. C. U. G. G. G. A) A) C) C. U. G) C) U) A) U) G) C) C) A) A. C) A) U) A. U) U) G) C) C) A. U) C) U) U) U) C) C)	TRUE
151	hsa-mir-32	G( G( A( G( A( U( A( U( U( G( C( A( C( A( U( U. A( C( U( A( A( G( U( U( G( C( A( U( G( U. U. G( U( C. A. C. G. G) C) C. U. C) A. A) U) G) C) A) A) U) U) U) A) G) U) G) U) G) U) G) U) G) A) U) A) U) U) U) U) C)	TRUE
152	hsa-mir-33a	C( U( G( U( G( G( U( G( C( A( U( U( G( U( A. G( U. U. G( C( A( U( U( G( C( A( U( G( U. U. C. U. G( G( U( G. G. U. A) C) C) C) A) U) G) C) A) A) U) G) U) U. U. C) C. A) C) A) G) U) G) C) A) U) C) A) C) A) G)	TRUE
153	hsa-mir-92a-1	C. U. U. U. C( U( A. C. A( C( A( G( G( U( U( G( G( G( A( U( C. G( G( U( U. G( C( A( A( U( G( C( U( G( U( G( U. U. U. C. U. G. U) A) U) G) G) U) A) U) U) G) C) A) C) U) U. G) U) C) C) C) G) G) C) C) U) G) U) U. G. A) G) U. U. U. G. G.	TRUE
154	hsa-mir-92a-2	U( C( A. U( C( C( C. U( G( G( G( U( G. G( G( G( A( U( U. U. G( U( U. G( C( A( U. U( A( C( U( U( G( U( G( U( U. C. U. A) U) A) U) A. A) A) G) U) A) U. U) G) C) A) C) U. U. G) U) C) C) C) G. G) C) C) U) G) U. G) G) A) A. G) A)	TRUE
155	hsa-mir-95	A. A( C( A( C. A( G( U( G( G( G( C. A. C( U( C( A( A( U( A( A( A( U( G( U( C( U( G( U( U( G( A( A( U( U( G( A( A. A. U. G. C. G. U) U) A) C. A) U) U) C) A) A) C) G) G) G) U) A) U) U) U) A) U) U) G) A) G) C. A. C) C) C) A) C) U) C. U) G) U) G.	TRUE
156	hsa-mir-96	U. G. G. C( C( G. A( U( U. U( U( G( G( C( A( C( U( A. G( C( A( C( A( U( U. U. U( U( G( C( U( U( G( U( G( U. C. U. C. U. C. C) G) C) U. C. U. G) A) G) C) A) A) U. C. A) U) G) U) G) C) A) G) U) G) C) C) A) A) U. A) U) G. G) G) A. A. A.	TRUE
157	hsa-mir-98	A. G( G( A( U( U. C. U( G( C( U( C( A( U( G( C( C( A( G( G( G( U. G( A( G( G( U( A( G( U( A( A( G( U( U( G( U( A( U( U. G( U( U( G( U( G( G( G( G( U( A. G. G. G. A. U. A. U. U. A. G. G) C) C) C) C) A) A. U. U. A. G. A. A. G. A. U) A) A) C) U. A) U) A) C) A) A) C) U) U) A) C) U) A) C) U) U) U) C) C) C) U) G) G) U) G) U) G) U. G) G) C) A) U. A) U) U) C) A.	TRUE
158	hsa-mir-99a	C. C. C( A( U( U( G( G( C( A( U( A( A. A( C( C( C( G( U( A( G( A( U. C. C( G( A( U. C( U( U( G( U( G( G. U( G( A. A. G. U. G. G. A. C. C) G) C) A) C) A) A) G) C. U) C) G) C. U. U) C) U) A) U) G) G) G) U) C. U) G) U) G) U) C) A) G) U) G) U. G.	TRUE
159	hsa-mir-100	C( C( U( G( U. U. G. C. C( A( C( A( A. A( C( C( C. G( U( A( G( A( U( C. C( G( A( A. C( U( U( G( U( G( G. U. A. U. U. A. G. U. C. C. G. C) A) C) A) A) G) C. U) U) G) U. A) U) C) U) A) U) A. G) G) U) A. U) G) U) G) U. C. U. G. U. U) A) G) G)	TRUE
160	hsa-mir-101-1	U( G( C( C( C. U. G. G. C. U( C( A( G( U( U( A( U( C( A( C( A( G( U( G( C( U( G( A. U( G( C( U( G. U. C. U. A. U. U. C. U. A. A. A. G) G) U) A) C) A) G) U) A) C) U) G) U) G) A) U) A) A) C) U) G) A) A. G. G. A. U. G) G) C) A)	TRUE
161	hsa-mir-29b-1	C( U( U( C( A( G( G( A( A( G( C( U( G( G( U( U( U( C( A( U. A( U( G( G( U( G( G. U. U( U( A( G( A( U( U. U. A. A. A. U. A. G. U. G. A. U. U. G) U) C) U) A) G) C) A) C) C) A) U) U. U) G) A) A) A) U) C) A) G) U) G. U) U) C) U) U) G) G) G) G) G.	TRUE
162	hsa-mir-29b-2	C( U( U( C( U( G( G( A( A( G( C( U( G( G( U( U( U( C( A( C. A( U( G( G( U( G( G. C( U( U. A( G( A( U( U. U. U. U. C. C. A. U. C. U. U. U. G. U. A) U) C) U) A) G) C) A) C) C) A) U) U. U) G) A) A) A) U) C) A) G) U) G. U) U) U) U) A) G) G) A) G)	TRUE
163	hsa-mir-103a-2	U. U. G( U( G. C( U( U( U( C( A( G( C( U( U. C( U( U. U( A( C( A( G( U( G( C( U( G( C( C. U( U( G( U. A( G. C( A. U. U. C. A. G) G. U) C) A) A) G) C) A) G) C) A) U) U) G) U) A) C. A) G) G) G) C) U. A. U) G) A) A) A) G) A. A) C) C. A.	TRUE
164	hsa-mir-103a-1	U. A. C. U( G( C( C( C. U( C( G( G( C( U( U. C( U( U. U( A( C( A( G( U( G( C( U( G( C( C. U( U( G( U. U( G. C( A. U. A. U. G) G. A) U. C) A) A) G) C) A) G) C) A) U) U) G) U) A) C. A) G) G) G) C) U) A. U. G) A) A. G) G) C) A) U. U. G.	TRUE
165	hsa-mir-105-1	U. G. U. G( C( A( U( C( G( U( G( G( U. C( A( A. A( U( G( C( U( C( A( G( A( C( U. C. C( U( G( U( G( G( U( G( G. C. U. G. C. U. C. A. U. G. C) A) C) C) A) C) G) G) A. U. G) U) U) U) G) A) G) C) A) U) G. U) G) C) U) A) C) G) G) U) G) U) C. U. A.	TRUE
166	hsa-mir-105-2	U. G. U. G( C( A( U( C( G( U( G( G( U. C( A( A. A( U( G( C( U( C( A( G( A( C( U. C. C( U( G( U( G( G( U( G( G. C. U. G. C. U. U. A. U. G. C) A) C) C) A) C) G) G) A. U. G) U) U) U) G) A) G) C) A) U) G. U) G) C) U) A) U) G) G) U) G) U) C. U. A.	TRUE
167	hsa-mir-107	C. U( C( U( C. U( G( C( U( U( U( C. A( G( C( U( U. C( U( U. U( A( C( A( G( U( G( U( U( G( C( C. U( U( G( U. G( G( C( A. U. G. G. A. G) U) U) C) A) A) G) C) A) G) C) A) U) U) G) U) A) C. A) G) G) G) C) U) A. U. C. A) A) A) G) C) A) C. A) G) A)	TRUE
168	hsa-mir-16-2	G( U( U( C. C( A( C( U( C. U. A( G( C( A( G( C( A( C( G( U. A. A( A( U( A( U( U( G( G( C. G( U( A. G. U. G. A. A. A. U. A. U. A. U. A. U. U. A. A. A) C) A. C) C) A) A) U) A) U) U) A. C. U) G) U) G) C) U) G) C) U) U. U. A) G) U) G) U. G) A) C)	TRUE
169	hsa-mir-192	G. C. C. G. A. G. A. C. C. G( A( G( U. G( C( A( C( A( G. G( G. C( U( C. U( G( A( C( C( U( A( U( G( A( A( U( U( G( A. C( A( G( C( C( A( G( U. G. C. U. C. U. C. G. U. C. U. C. C. C. C. U. C) U) G) G) C) U) G) C. C) A) A) U) U) C. C) A) U) A) G) G) U) C) A) C. A) G) G. U) A. U) G) U) U. C. G) C) C) U) C) A. A. U. G. C. C. A. G. C.	TRUE
170	hsa-mir-196a-1	G( U( G( A( A( U( U( A. G( G( U( A. G( U( U( U( C. A( U( G( U( U( G( U( U( G( G( G. C. C( U. G. G. G. U. U. U. C. U. G) A. A. C) A. C) A) A) C) A) A) C) A) U) U. A) A) A) C) C. A) C) C) C. G) A) U) U) C) A) C)	TRUE
171	hsa-mir-197	G( G( C( U( G( U( G( C( C. G( G( G( U( A. G( A( G( A( G( G( G( C. A. G( U( G( G( G( A. G( G( U( A( A( G( A. G. C. U. C) U) U) C. A) C) C) C. U) U) C) A) C) C. A. C) C) U) U) C) U) C) C. A) C) C) C) A. G) C) A) U) G) G) C) C)	TRUE
172	hsa-mir-198	U( C( A( U( U( G. G. U( C( C. A. G. A( G( G( G( G( A( G( A( U. A( G( G( U. U. C. C. U. G. U. G. A. U. U. U. U. U. C) C) U) U) C) U) U) C) U) C) U) A. U. A. G) A) A. U. A. A) A) U) G) A)	TRUE
173	hsa-mir-199a-1	G( C( C( A. A. C. C( C( A( G( U( G( U( U. C( A( G( A( C( U( A( C( C. U( G( U( U. C( A( G. G( A( G( G. C. U. C) U) C) A. A. U) G) U. G. U. A) C) A) G) U) A) G) U) C) U) G) C. A) C) A) U) U) G) G) U. U. A. G) G) C)	TRUE
174	hsa-mir-208a	U( G( A( C( G. G( G( C( G( A( G( C( U( U( U( U( G. G( C( C. C( G( G. G. U( U( A( U( A( C( C. U( G( A( U. G. C. U) C) A) C. G) U) A) U) A) A) G. A. C) G) A. G) C) A. A) A) A) A) G) C) U) U) G) U) U) G. G) U) C) A)	TRUE
175	hsa-mir-129-1	G( G( A( U( C( U( U( U( U( U( G( C. G( G( U( C. U. G( G( G( C( U( U( G. C( U( G( U. U. C( C. U. C( U( C. A. A. C. A) G) U. A. G) U. C) A) G) G. A) A) G) C) C) C) U. U. A) C) C) C. C) A) A) A) A) A) G) U. A) U) C) U)	TRUE
176	hsa-mir-148a	G( A( G( G( C( A( A( A( G( U( U( C( U( G( A( G( A. C( A( C( U( C. C. G( A( C( U( C( U( G( A. G. U. A. U. G. A. U) A) G) A. A) G) U) C) A) G) U) G) C. A. C) U) A. C) A) G) A) A) C) U) U) U) G) U) C) U) C)	TRUE
177	hsa-mir-30c-2	A( G( A( U. A. C. U. G( U( A( A( A( C( A( U. C( C( U( A. C. A. C( U( C( U( C( A( G( C( U( G. U. G. G. A. A. A. G. U. A. A. G. A. A. A) G) C) U) G) G) G) A) G) A. A) G) G) C. U) G) U) U) U) A) C) U. C. U. U. U) C) U)	TRUE
178	hsa-mir-139	G. U. G. U( A( U( U( C( U( A( C( A( G( U. G( C( A. C( G( U( G( U( C( U( C( C( A( G( U( G. U( G. G. C. U. C. G. G. A) G. G) C) U) G) G) A) G) A) C) G) C) G) G) C) C. C) U) G) U. U) G) G) A) G) U) A) A. C.	TRUE
179	hsa-mir-7-1	U. U( G( G( A( U. G( U( U( G( G( C( C( U( A. G( U( U. C( U( G( U( G( U( G( G( A. A( G( A( C( U( A. G( U( G( A( U( U( U( U. G( U( U( G( U( U( U( U( U( A( G( A. U. A. A. C) U) A) A) A) U. C. G) A) C) A) A) C) A) A) A) U) C) A) C) A) G) U) C) U) G. C) C) A) U) A) U) G) G) C. A) C) A) G) G) C) C) A) U. G) C) C. U) C) U) A) C. A. G.	TRUE
180	hsa-mir-7-2	C( U( G( G. A. U. A. C) A) G) A. G( U( G( G( A. C. C. G( G( C( U( G( G( C( C. C( C( A( U( C. U. G( G( A. A( G( A( C( U( A. G( U. G( A( U( U( U( U. G( U( U( G( U( U( G( U. C. U. U. A. C. U. G. C. G. C. U. C) A) A) C) A) A) C) A) A) A) U) C) C) C. A) G) U) C) U) A. C) C) U. A. A) U) G) G) U. G) C) C) A) G) C) C) A. U) C) G) C) A.	TRUE
181	hsa-mir-7-3	A. G. A. U. U. A. G( A( G( U. G( G( C. U. G. U. G( G( U( C( U( A. G( U( G( C( U( G( U( G( U. G( G( A. A. G( A. C( U( A. G( U( G( A( U( U( U( U. G( U( U( G( U( U( C. U( G( A. U. G. U. A. C. U) A) C. G) A) C) A) A) C) A) A) G) U) C) A) C) A) G) C. C) G. G. C) C) U. C) A) U) A) G) C) G) C) A) G) A) C) U) C) C) C) U) U) C. G. A. C.	TRUE
182	hsa-mir-10a	G. A. U. C. U( G( U( C. U( G( U( C( U. U. C( U( G( U( A( U( A( U( A. C( C( C( U( G. U( A( G( A( U( C. C( G( A( A( U( U( U( G( U( G( U. A. A. G. G. A. A. U. U. U. U. G. U. G. G. U. C) A) C) A) A) A) U) U) C) G) U. A) U) C) U) A) G) G) G) G) A. A) U) A) U) G) U) A) G) U. U. G) A) C) A) U. A. A. A) C) A) C. U. C. C. G. C. U. C. U.	TRUE
183	hsa-mir-10b	C. C. A. G( A( G( G( U( U( G. U. A. A. C( G( U( U( G( U. C( U( A( U( A( U( A( U( A. C( C( C( U( G. U( A( G( A( A( C. C( G( A( A( U( U( U( G( U( G( U. G( G. U( A( U( C. C. G. U. A) U) A) G. U) C) A) C) A) G) A) U) U) C) G) A. U) U) C) U) A) G) G) G) G) A. A) U) A) U) A) U) G) G) U. C) G) A) U) G) C. A. A. A. A) A) C) U) U) C) A.	TRUE
184	hsa-mir-34a	G( G( C( C( A. G( C( U( G( U( G( A( G( U( G( U( U( U( C( U( U. U. G( G( C( A( G( U( G( U( C( U( U( A. G( C( U( G( G( U( U( G( U( U( G. U. G. A. G( C( A. A. U. A. G) U) A. A. G. G. A. A) G) C) A) A) U) C) A) G) C) A) A) G) U. A) U) A) C) U) G) C) C) C. U. A) G) A) A) G) U) G) C) U) G. C) A) C) G) U. U. G) U) G. G. G) G) C) C) C.	TRUE
185	hsa-mir-181a-2	A. G( A( A( G( G( G( C( U( A. U. C. A. G) G) C) C. A. G. C) C) U) U) C) A. G( A( G( G( A( C( U( C( C( A( A( G( G( A. A( C( A( U. U( C( A( A( C( G( C. U. G( U( C( G( G( U( G( A. G( U( U( U( G. G. G. A. U. U. U. G. A. A. A. A) A) A) C) C) A) C) U) G) A) C) C) G) U) U) G) A) C. U) G) U) A. C) C) U) U) G) G) G) G) U) C) C) U) U) A.	TRUE
186	hsa-mir-181b-1	C. C. U. G. U. G. C. A. G. A. G. A. U. U. A. U. U. U. U. U. U. A. A. A. A. G( G( U( C( A( C( A( A. U. C. A. A. C( A( U( U( C( A( U( U( G( C. U. G. U( C( G( G( U( G( G( G( U( U( G. A. A. C. U( G( U( G. U. G. G. A) C) A) A) G) C) U) C) A) C) U) G) A) A. C) A) A) U) G) A) A) U) G) C. A. A. C. U) G) U) G) G) C) C) C. C. G. C. U. U.	TRUE
187	hsa-mir-181c	C. G( G( A( A. A. A. U. U. U. G. C( C( A( A. G. G( G( U( U( U( G. G( G( G( G( A. A. C( A( U( U( C( A( A( C( C. U. G( U( C( G( G( U( G( A. G( U( U( U( G( G. G. C. A. G. C. U. C. A. G. G. C) A) A) A) C) C) A) U) C) G) A) C) C. G) U) U) G) A) G) U) G) G. A. C) C) C) U) G. A) G) G) C) C) U) G) G) A. A. U. U. G. C. C. A. U) C) C) U.	TRUE
188	hsa-mir-182	G. A. G( C( U( G( C. U. U. G. C( C( U( C( C. C( C( C( C( G( U( U. U. U( U( G( G( C( A( A( U. G. G. U( A( G( A( A( C( U. C. A. C( A( C( U( G( G( U. G. A. G. G. U. A. A. C. A. G. G. A. U. C) C) G) G) U) G) G) U) U) C) U) A) G. A. C. U) U) G) C) C) A) A) C. U. A) U) G) G) G) G) C. G) A) G) G) A. C. U. C) A) G) C) C. G. G. C. A. C.	TRUE
189	hsa-mir-183	C. C( G( C. A. G( A( G. U( G. U( G( A. C( U( C( C. U( G( U( U( C( U( G( U( G. U( A( U( G( G( C( A. C( U( G( G( U( A( G. A. A( U( U( C( A( C( U( G( U( G( A( A. C. A. G. U. C. U) C) A) G. U. C) A) G) U) G) A) A) U) U) A) C) C) G. A. A) G) G. G) C) C) A) U) A) A. A) C) A) G) A) G) C) A) G) A) G) A. C) A) G. A) U) C) C. A. C) G) A.	TRUE
190	hsa-mir-187	G. G. U. C( G( G( G( C( U( C. A. C. C. A. U. G. A. C. A. C. A. G. U( G( U( G( A. G. A. C( C( U( C( G. G( G( C( U( A. C( A( A( C( A( C( A( G( G( A( C( C. C( G( G( G( C. G( C( U. G. C. U. C. U. G) A. C) C. C) C) U. C) G) U. G) U) C) U) U) G) U) G) U) U) G) C. A) G) C) C) G. G) A) G) G) G. A. C) G) C) A) G) G) U) C) C) G) C. A.	TRUE
191	hsa-mir-199a-2	A. G. G. A. A. G( C( U( U. C( U( G. G. A. G. A. U( C( C( U( G( C( U( C( C. G( U( C( G. C. C. C( C( A( G( U( G( U( U. C( A( G( A( C( U( A( C( C. U( G( U( U. C( A( G( G( A. C. A. A. U. G. C) C) G. U. U) G) U. A) C) A) G) U) A) G) U) C) U) G) C. A) C) A) U) U) G) G) U. U. A. G) A) C) U. G) G) G) C) A. A) G) G) G) A) G) A) G) C) A.	TRUE
192	hsa-mir-199b	C( C( A. G( A( G( G( A. C. A. C. C. U( C( C( A( C( U( C( C. G( U( C( U( A( C. C( C( A( G( U( G( U( U. U( A( G( A( C( U( A( U. C( U( G( U( U. C( A( G( G. A. C. U. C. C. C. A. A. A. U) U) G) U. A) C) A) G) U) A) G) U) C) U) G) C. A) C) A) U) U) G) G) U. U) A) G) G) C) U. G) G) G) C. U) G) G) G) U. U. A. G. A. C. C) C) U) C) G) G)	TRUE
193	hsa-mir-203a	G. U( G( U( U( G( G. G. G( A. C( U. C( G( C( G. C( G( C( U( G( G( G( U( C( C. A( G( U( G( G( U( U( C( U( U. A( A( C( A( G. U( U( C( A( A. C( A( G( U( U( C( U. G. U. A. G. C. G) C. A) A) U) U) G) U) G) A) A) A. U) G) U) U) U. A) G) G) A) C) C) A) C) U) A. G) A) C) C) C) G) G) C) G) G. G) C) G) C. G) G. C) G. A. C) A) G) C) G) A.	TRUE
194	hsa-mir-204	G. G. C. U. A. C( A( G( U( C. U. U. U. C. U. U. C. A. U. G( U( G( A( C( U. C. G. U( G( G( A( C( U. U( C( C( C( U( U( U( G( U( C( A. U( C( C( U( A( U. G( C( C( U( G. A. G. A. A. U. A. U. A. U. G. A. A. G. G. A) G) G) C) U) G) G) G) A) A. G) G) C) A) A) A) G) G) G) A) C. G) U) U) C) A) A. U. U. G) U) C) A) U) C. A) C) U) G) G. C.	TRUE
195	hsa-mir-205	A. A. A. G. A. U. C. C. U( C( A( G( A. C( A. A. U( C( C( A( U( G( U( G. C. U. U. C( U( C( U( U( G( U. C. C( U( U( C( A( U( U( C( C( A( C( C. G( G( A( G( U( C( U( G( U. C. U. C. A. U. A. C. C. C. A. A. C. C) A) G) A) U) U) U) C) A. G) U) G) G) A) G) U) G) A) A) G) U. U. C) A) G) G) A) G) G) C) A) U) G) G) A) G) C) U) G) A) C. A.	TRUE
196	hsa-mir-210	A. C. C. C. G( G( C. A. G( U( G( C( C. U( C( C( A( G( G( C( G( C( A( G( G. G. C( A( G( C( C( C. C( U( G( C. C. C( A( C( C( G( C( A( C( A( C. U( G( C. G( C( U( G( C. C. C. C) A) G) A. C) C. C) A) C. U) G) U) G) C) G) U. G) U) G) A. C) A) G) C. G) G) C) U) G) A. U. C) U) G) U) G) C) C) U) G) G) G) C. A. G) C) G) C) G. A. C) C) C.	TRUE
197	hsa-mir-211	U. C. A. C. C( U( G( G. C. C. A. U. G( U( G( A( C( U. U. G. U( G( G( G( C( U. U( C( C( C( U( U( U( G( U( C. A. U( C( C( U( U( C. G( C( C( U( A. G. G. G( C( U( C. U. G. A) G) C) A. G) G) G) C) A) G) G) G) A) C. A. G) C) A) A) A) G) G) G) G) U. G) C) U) C) A) G. U. U. G) U) C) A) C) U. U. C. C. C. A. C) A) G) C. A. C. G. G. A. G.	TRUE
198	hsa-mir-181a-1	U. G( A( G( U( U. U. U( G( A( G( G( U( U( G( C( U( U. C. A( G( U. G( A. A( C( A( U. U( C( A( A( C( G( C. U. G( U( C( G( G( U( G( A. G( U( U( U( G. G( A( A. U. U. A. A. A. A. U) C) A. A) A) A) C) C) A) U) C) G) A) C) C) G) U) U) G) A) U. U) G) U) A. C) C. C) U) A. U. G) G) C) U. A) A) C) C) A. U) C) A) U. C. U. A) C) U) C) C. A.	TRUE
199	hsa-mir-214	G. G. C. C. U. G( G( C( U( G( G( A. C. A. G. A. G( U( U( G( U( C( A( U( G( U( G( U. C( U( G( C( C( U( G( U( C( U( A. C. A. C( U( U( G( C( U( G( U( G( C( A( G( A. A. C. A. U. C. C. G. C. U. C. A. C. C) U) G) U) A) C) A) G) C) A) G) G) C. A. C. A) G) A) C) A) G) G) C) A) G) U. C) A) C) A) U) G) A) C) A) A) C) C) C) A) G) C) C) U.	TRUE
200	hsa-mir-215	A. U. C. A. U. U. C. A. G. A. A. A( U( G( G( U( A( U( A( C( A( G( G( A( A. A. A. U( G( A. C( C( U( A( U. G( A( A( U. U( G( A( C( A( G( A( C( A( A( U. A. U. A. G. C. U. G. A. G. U. U) U) G) U) C) U) G) U) C) A) U. U) U) C) U. U. U) A) G) G) C. C) A) A. U. A. U) U) C) U) G) U) A) U) G. A) C) U) G) U) G. C. U. A. C. U. U. C. A. A.	TRUE
201	hsa-mir-216a	G( A( U. G( G( C( U( G( U. G( A( G( U( U( G( G( C( U. U( A( A( U( C( U( C( A( G( C. U. G( G( C( A. A( C( U( G( U( G( A( G( A. U( G( U( U. C. A. U. A) C) A) A. U. C. C. C) U) C) A) C) A) G) U) G. G) U) C) U. C) U) G) G) G) A) U) U) A) U. G) C) U) A) A) A. C. A. G. A. G. C. A. A. U. U) U) C) C. U) A) G) C) C) C. U) C) A. C. G. A.	TRUE
202	hsa-mir-218-2	G. A. C. C( A( G( U. C. G( C( U. G( C( G( G( G. G( C( U( U( U( C( C( U. U. U. G( U( G( C( U( U( G( A( U( C. U. A( A( C( C( A( U( G( U( G. G. U( G( G. A. A. C. G. A. U. G. G. A. A. A. C) G) G. A. A) C) A) U) G) G) U) U) C. U. G) U) C) A) A) G) C) A) C) C. G. C. G) G) A) A) A) G) C) A. C) C) G) U) G) C) U. C. U. C. C) U) G) C. A.	TRUE
203	hsa-mir-219a-1	C( C( G( C( C. C( C. G( G( G( C( C. G( C( G( G( C( U( C( C. U. G( A( U( U. G( U( C( C( A( A. A( C( G. C( A( A( U( U( C( U( C( G( A. G( U( C( U. A. U. G. G. C. U. C. C. G) G) C) C) G) A) G) A) G) U) U) G) A. G) U) C. U) G) G) A) C) G) U) C) C. C. G) A) G) C) C) G) C) C. G) C) C) C) C. C. A. A. A. C. C. U. C. G) A. G) C) G) G) G.	TRUE
204	hsa-mir-221	U. G( A( A( C( A( U( C( C( A( G( G( U( C. U. G. G. G( G( C( A. U( G( A( A( C( C( U( G( G( C( A( U. A( C( A( A( U( G( U( A( G( A. U. U. U. C( U( G( U( G( U( U( C. G. U. U. A. G) G) C) A. A) C) A) G) C) U) A) C) A) U) U) G) U) C. U) G) C) U) G) G) G) U. U) U) C) A) G. G) C) U) A) C) C) U) G) G) A) A. A. C. A. U) G) U) U) C) U. C.	TRUE
205	hsa-mir-222	G. C. U. G( C( U( G( G( A( A( G( G( U( G( U. A. G. G. U. A. C( C( C. U( C( A( A. U. G( G( C( U( C( A( G( U( A( G( C( C( A( G( U( G( U( A( G( A. U. C. C( U( G( U. C. U. U. U. C. G. U. A. A. U. C) A) G) C. A. G. C) U) A) C) A) U. C) U) G) G) C) U) A) C) U) G) G) G) U) C) U. C. U) G) A) U. G) G) C) A) U) C) U) U) C) U) A) G) C) U.	TRUE
206	hsa-mir-223	C. C( U( G( G( C. C. U. C. C. U. G( C( A( G( U( G( C( C( A. C( G( C( U( C. C. G( U. G( U( A( U( U( U( G( A( C( A( A( G( C( U( G. A. G. U. U. G. G( A( C( A( C( U( C( C. A. U. G. U. G. G. U. A. G) A) G) U) G) U) C) A) G) U) U) U) G) U) C) A) A) A) U) A) C) C. C) C. A. A) G) U) G) C. G) G) C) A) C) A. U) G) C) U. U. A. C) C) A) G)	TRUE
207	hsa-mir-224	G( G( G( C( U( U( U( C. A. A( G( U( C( A( C( U( A( G( U. G( G( U( U. C( C( G( U( U( U( A. G( U. A( G( A( U( G( A( U( U. G. U. G. C. A) U) U) G) U) U) U) C) A. A) A) A) U) G) G) U. G) C) C) C) U) A) G) U) G) A) C) U) A. C. A) A) A) G) C) C) C)	TRUE
208	hsa-mir-200b	C. C. A. G( C( U. C. G( G( G( C( A. G. C( C( G( U( G. G( C. C( A( U( C( U( U( A( C( U( G( G( G( C( A( G( C. A( U( U( G( G( A( U. G. G( A( G. U. C. A. G. G. U) C) U) C) U) A) A) U) A. C) U) G) C) C) U) G) G) U) A) A) U. G) A) U) G) A. C) G. G) C) G) G) A. G) C) C) C) U. G) C) A. C. G.	TRUE
209	hsa-let-7g	A. G( G( C( U. G( A( G( G( U( A( G( U( A. G( U( U( U( G( U( A( C( A( G( U( U( U. G. A. G. G. G( U( C( U( A. U( G( A. U( A( C( C( A. C. C. C. G) G) U) A) C) A) G. G. A) G) A) U) A) A) C) U) G) U) A) C) A) G) G) C) C. A) C) U) G) C) C) U) U) G) C) C) A.	TRUE
210	hsa-let-7i	C. U( G( G( C( U. G( A( G( G( U( A( G( U( A( G( U( U( U( G( U( G( C( U. G( U( U( G( G( U. C( G( G( G( U( U. G. U. G. A. C. A. U. U. G) C) C) C) G) C) U) G. U. G. G. A. G. A. U. A) A) C) U. G) C) G) C) A) A) G) C) U) A) C) U) G) C) C) U) U) G) C) U) A)	TRUE
211	hsa-mir-1-2	A. C( C( U( A( C( U( C. A( G( A( G( U( A( C( A( U( A( C( U( U( C( U( U( U( A( U( G( U( A. C. C( C( A( U( A( U. G. A( A. C. A. U. A. C. A. A. U) G. C. U) A) U) G) G) A. A) U) G) U) A) A) A) G) A) A) G) U) A) U) G) U) A) U) U) U) U) U. G) G) U) A) G) G) C.	TRUE
212	hsa-mir-15b	U. U( G( A( G( G. C( C( U( U( A( A( A( G. U. A. C( U( G( U. A( G( C( A( G( C( A( C. A( U( C. A( U( G( G( U( U( U( A. C( A( U( G. C( U( A. C. A. G. U. C. A. A) G) A) U) G) C. G) A) A) U) C) A) U) U. A) U) U. U) G) C) U) G) C) U) C. U) A) G) A. A. A. U) U) U) A) A) G) G) A. A. A. U) U) C) A) U.	TRUE
213	hsa-mir-23b	C. U( C( A( G( G( U. G( C. U( C( U( G( G( C. U( G( C( U. U( G( G( G( U( U( C( C( U( G( G( C( A( U( G( C. U( G( A( U( U( U( G. U. G. A. C. U. U. A. A. G. A. U. U. A. A) A) A) U) C) A) C) A) U. U) G) C) C) A) G) G) G) A) U) U. A. C) C) A) C. G) C) A) A. C) C) A) C. G) A) C) C) U) U) G) G) C.	TRUE
214	hsa-mir-27b	A( C( C( U( C( U( C( U( A. A. C. A. A( G( G( U( G( C( A( G( A( G( C( U( U( A( G( C( U( G. A( U( U( G( G. U( G( A( A( C( A( G( U. G. A. U. U( G( G( U. U. U. C) C) G) C. U. U) U) G) U) U) C) A) C) A) G) U) G) G) C) U) A) A) G) U) U) C) U) G) C) A) C) C) U) G. A. A) G) A) G) A. A) G) G) U) G.	TRUE
215	hsa-mir-30b	A. C( C( A( A( G( U. U. U( C( A( G( U( U( C. A. U. G( U( A( A( A( C( A( U( C( C( U. A( C( A. C( U( C( A( G( C( U( G( U. A. A. U. A. C. A. U. G. G. A. U. U) G) G) C) U) G) G) G) A. G. G) U) G) G) A) U) G) U) U) U) A) C) U. U. C. A) G) C) U) G) A) C) U) U) G) G) A.	TRUE
216	hsa-mir-122	C. C( U( U( A( G( C( A( G( A( G( C( U( G( U( G. G. A( G( U( G( U( G( A( C. A( A( U( G( G( U( G( U( U( U( G( U. G. U. C. U. A. A. A. C. U. A. U. C) A) A) A) C) G) C) C) A) U) U) A. U) C) A) C) A) C) U) A. A. A) U) A) G) C) U) A. C) U) G) C) U) A) G) G) C.	TRUE
217	hsa-mir-124-1	A. G( G( C( C( U( C( U. C. U( C( U( C. C. G( U( G( U( U( C( A( C( A. G( C( G( G. A. C( C( U( U( G( A( U( U( U. A. A. A. U. G. U. C. C. A. U. A. C. A) A) U) U) A) A) G) G) C. A. C) G) C) G. G) U) G) A) A) U) G) C) C. A. A) G) A) A. U. G) G) G) G) C) U) G.	TRUE
218	hsa-mir-124-2	A. U( C( A( A( G( A. U. U( A( G( A( G( G( C( U( C( U( G( C( U( C( U( C. C. G( U( G( U( U( C( A( C( A. G( C( G( G. A. C( C( U( U( G( A( U( U( U. A. A. U. G. U. C. A. U. A. C. A) A) U) U) A) A) G) G) C. A. C) G) C) G. G) U) G) A) A) U) G) C) C. A. A) G) A) G) C) G) G) A) G) C) C) U) A. C. G. G. C) U) G) C. A. C) U) U) G) A) A.	TRUE
219	hsa-mir-124-3	U. G( A( G( G( G( C( C( C. C( U( C( U( G. C. G( U( G( U( U( C( A( C( A. G( C( G( G. A. C( C( U( U( G( A( U( U( U. A. A. U. G. U. C. U. A. U. A. C. A) A) U) U) A) A) G) G) C. A. C) G) C) G. G) U) G) A) A) U) G) C) C. A. A) G) A) G) A. G) G) C) G. C) C) U) C) C.	TRUE
220	hsa-mir-125b-1	U. G( C( G( C( U. C. C( U( C( U. C( A( G( U( C. C( C( U( G( A( G( A( C. C( C( U( A( A( C( U( U( G( U( G( A. U. G( U( U( U( A( C. C. G. U. U. U) A) A) A) U) C. C) A) C) G) G) G) U) U) A) G) G) C. U) C) U) U) G) G) G) A. G) C) U) G) C. G) A) G) U. C. G) U) G) C) U.	TRUE
221	hsa-mir-128-1	U. G( A( G( C( U. G( U( U( G( G( A( U. U. C. G( G( G( G( C( C( G( U. A. G. C( A( C( U( G( U( C. U. G( A( G( A( G( G( U( U. U. A. C. A) U) U) U) C) U) C) A) C) A) G) U) G) A. A. C. C) G) G) U) C) U) C) U. U. U. U) U) C) A) G) C) U. G) C) U) U) C.	TRUE
222	hsa-mir-130a	U. G( C( U( G( C( U( G( G( C( C( A( G( A. G( C( U( C( U( U( U( U( C. A( C( A( U( U( G( U( G( C( U( A. C( U( G( U. C. U. G( C( A. C. C. U. G) U) C. A. C. U) A) G) C. A) G) U) G) C) A) A) U) G) U) U. A) A) A) A) G) G) G) C) A. U) U) G) G) C) C) G) U. G) U) A) G) U) G.	TRUE
223	hsa-mir-132	C. C( G( C( C. C. C. C. G( C( G( U( C( U( C. C( A. G( G( G( C( A. A( C( C( G( U( G( G( C( U( U. U. C. G( A( U( U( G( U( U( A( C( U( G. U. G( G. G. A. A. C) U. G. G. A. G) G) U) A) A) C) A) G) U) C) U. A. C. A) G) C) C) A) U) G) G) U) C. G) C) C) C) C. G) C. A) G) C. A) C) G) C) C. C. A. C. G) C) G) C.	TRUE
224	hsa-mir-133a-1	A. C( A( A( U( G( C( U. U. U. G( C( U( A( G. A( G( C( U( G( G( U( A. A. A( A( U. G( G( A. A( C( C( A( A( A( U( C( G. C. C. U. C. U. U. C. A. A. U. G. G) A) U) U) U) G) G) U) C. C) C) C. U) U) C. A. A) C) C) A) G) C) U) G. U) A) G) C) U. A. U. G) C) A) U) U) G) A.	TRUE
225	hsa-mir-133a-2	G. G( G( A. G( C( C( A( A( A( U( G( C( U. U. U. G( C( U( A( G. A( G( C( U( G( G( U( A. A. A( A( U. G( G( A. A( C( C( A( A( A( U( C( G. A( C. U. G. U. C. C. A. A. U) G. G) A) U) U) U) G) G) U) C. C) C) C. U) U) C. A. A) C) C) A) G) C) U) G. U) A) G) C) U. G. U. G) C) A) U) U) G. A. U) G) G) C) G. C) C) G.	TRUE
226	hsa-mir-135a-1	A. G. G. C( C( U( C( G( C( U( G( U( U. C( U. C( U( A( U( G( G( C( U( U( U( U. U. A( U( U( C( C( U( A( U( G( U( G( A( U. U. C. U. A. C. U. G. C. U. C. A. C. U) C) A) U) A) U) A) G) G) G) A) U) U. G) G) A) G) C) C) G) U) G) G) C. G) C. A) C) G) G) C) G) G) G) G) A. C. A.	TRUE
227	hsa-mir-135a-2	A. G( A( U( A. A. A. U( U( C( A( C( U. C. U. A. G( U( G( C. U( U( U( A( U( G( G( C( U( U( U( U( U. A( U( U( C( C( U( A( U( G( U( G( A( U. A( G. U( A. A. U. A. A. A) G. U) C. U) C) A) U) G) U) A) G) G) G) A) U) G) G) A) A) G) C) C) A) U) G) A) A) A. U) A) C) A. U. U. G) U) G) A) A) A. A. A) U) C) A.	TRUE
228	hsa-mir-137	G. G. U. C( C( U. C( U( G( A( C( U( C( U( C( U( U( C( G( G( U. G. A( C( G( G. G( U( A( U( U( C( U( U( G( G( G( U( G( G. A( U( A( A( U( A( C( G( G. A. U. U. A. C) G) U. U) G) U) U) A) U) U) G) C) U) U) A) A) G) A) A) U) A) C) G. C) G) U) A. G. U) C) G) A) G) G) A) G) A) G) U) A. C. C) A) G) C. G) G) C. A.	TRUE
229	hsa-mir-138-2	C. G( U. U( G( C( U. G( C( A. G. C( U( G( G( U( G( U( U( G( U( G( A( A( U. C. A. G( G( C( C( G( A. C. G( A( G( C. A( G( C. G. C. A. U. C. C) U) C) U) U) A. C. C. C) G) G) C) U) A. U. U) U) C) A) C) G) A) C) A) C) C) A) G) G. G) U) U. G) C) A) U. C) A.	TRUE
230	hsa-mir-140	U. G( U( G( U( C( U( C( U. C. U. C. U. G( U( G( U( C( C( U( G( C( C( A. G( U( G( G( U( U( U( U( A( C( C( C( U( A. U( G( G( U( A( G( G( U. U( A( C. G( U( C. A. U. G) C) U) G) U. U) C) U) A) C) C) A) C. A) G) G) G) U) A) G) A) A) C) C) A) C) G) G) A. C) A) G) G) A) U) A) C) C. G) G) G) G) C) A) C) C.	TRUE
231	hsa-mir-141	C. G( G( C( C( G. G( C( C( C( U. G( G( G( U. C( C( A( U( C( U( U( C( C( A( G( U. A( C( A( G( U( G( U( U( G( G( A( U. G. G. U( C( U. A. A. U. U. G. U. G) A) A. G. C. U) C) C) U. A) A) C) A) C) U) G) U) C) U) G) G) U. A. A) A) G) A) U) G) G) C. U. C) C) C) G) G) G) U) G. G) G) U) U) C.	TRUE
232	hsa-mir-142	G. A( C( A( G( U( G( C( A( G. U( C( A( C. C( C( A( U( A( A( A( G( U( A( G( A. A( A( G( C( A( C( U( A( C( U. A. A. C( A. G. C( A. C. U. G. G) A. G. G) G. U. G) U) A) G) U) G) U) U) U) C. C) U) A) C) U) U) U) A) U) G) G) A. U) G) A) G. U) G) U) A) C) U) G) U) G.	TRUE
233	hsa-mir-143	G( C( G( C( A( G( C. G( C( C. C. U. G. U( C( U( C( C. C( A. G. C( C( U( G( A( G( G. U( G( C( A( G( U( G( C( U( G. C( A( U( C( U( C( U. G( G( U( C( A. G. U. U. G. G. G) A) G. U) C) U. G) A) G) A) U) G) A. A) G) C) A) C) U) G) U) A) G. C) U) C) A) G) G) A. A. G) A. G) A) G) A) A. G. U. U. G) U) U. C) U) G) C) A. G) C)	TRUE
234	hsa-mir-144	U. G( G( G( G( C( C( C( U. G( G( C( U( G( G( G. A( U( A( U( C( A( U( C( A. U( A( U( A( C( U( G( U( A( A. G( U( U( U( G. C. G. A. U. G. A) G) A) C) A. C. U) A) C) A) G) U) A) U) A) G) A) U) G) A) U) G) U) A. C) U) A) G) U) C) C. G) G) G) C) A. C) C) C) C. C.	TRUE
235	hsa-mir-145	C. A( C( C( U. U( G( U. C( C( U( C( A( C. G( G( U. C. C( A( G( U( U. U( U( C. C( C( A( G( G( A( A( U( C( C( C( U( U. A. G. A. U. G. C. U. A. A. G. A. U. G) G) G) G) A) U) U) C) C) U) G) G) A. A) A) U. A) C) U) G) U. U. C) U) U) G) A) G) G) U. C) A) U. G) G) U) U.	TRUE
236	hsa-mir-152	U. G( U( C( C( C. C. C( C( C. G( G( C( C( C( A( G( G( U( U( C( U( G( U( G. A( U( A. C( A( C( U( C. C. G( A( C( U( C. G. G. G( C( U( C. U. G. G. A) G) C) A) G) U) C) A) G) U) G) C. A) U) G. A) C) A) G) A) A) C) U) U) G) G) G) C) C) C. G) G) A. A. G) G) A) C) C.	TRUE
237	hsa-mir-153-1	C. U( C( A( C( A( G. C( U( G( C( C( A( G( U( G( U( C( A( U( U( U( U( U( G( U( G( A( U( C. U( G( C( A( G( C( U( A( G( U( A. U. U. C. U. C. A) C) U) C. C. A) G) U) U) G) C) A) U. A. G) U) C) A) C) A) A) A) A) G) U) G) A) U. C) A) U) U) G) G) C) A) G) G. U) G) U) G) G) C.	TRUE
238	hsa-mir-153-2	A. G( C( G( G( U( G. G. C( C( A( G( U( G( U( C( A( U( U( U( U( U( G( U( G( A( U( G. U. U( G( C( A( G( C( U( A. G( U( A. A. U. A. U. G. A. G) C) C. C. A) G) U) U) G) C) A) U. A. G) U) C) A) C) A) A) A) A) G) U) G) A) U. C) A) U) U) G) G) A. A. A) C) U) G) U) G.	TRUE
239	hsa-mir-191	C. G( G( C( U. G( G( A( C. A( G( C( G( G( G( C. A. A( C( G( G( A( A( U( C( C( C. A( A( A. A. G( C( A( G( C( U( G( U. U( G( U( C. U. C. C. A. G. A. G) C) A) U. U. C. C) A) G) C) U) G) C) G. C. U) U) G) G) A) U) U) U) C) G) U) C. C. C) C) U) G) C) U) C. U) C) C) U. G) C) C) U.	TRUE
240	hsa-mir-9-1	C. G( G( G( G( U( U( G( G. U. U. G. U( U( A( U( C. U( U( U( G( G( U( U( A( U( C( U( A( G( C( U( G. U( A( U( G( A( G( U. G( G. U( G. U. G. G. A) G. U) C. U) U) C) A) U) A) A. A) G) C) U) A) G) A) U) A) A) C) C) G) A) A) A. G) U) A) A) A. A. A. U) A) A) C) C) C) C) A.	TRUE
241	hsa-mir-9-2	G. G( A( A( G( C. G( A( G( U( U( G. U( U( A( U( C. U( U( U( G( G( U( U( A( U( C( U( A( G( C( U( G. U( A( U( G( A( G( U. G( U. A. U. U. G. G. U. C) U) U) C) A) U) A) A. A) G) C) U) A) G) A) U) A) A) C) C) G) A) A) A. G) U) A) A) A. A) A) C) U) C) C) U) U) C) A.	TRUE
242	hsa-mir-9-3	G. G( A( G( G( C. C. C( G( U( U( U( C( U( C( U( C. U( U( U( G( G( U( U( A( U( C( U( A( G( C( U( G. U( A( U( G( A( G. U. G( C( C. A. C. A. G. A. G) C) C. G. U) C) A) U) A) A. A) G) C) U) A) G) A) U) A) A) C) C) G) A) A) A) G) U. A) G) A) A) A) U) G) A. U. U) C) U) C) A.	TRUE
243	hsa-mir-125a	U. G( C( C( A( G( U. C( U. C( U( A( G( G( U( C. C( C( U( G( A( G( A( C. C( C( U( U( U. A. A( C( C( U( G( U( G( A( G( G( A. C. A. U. C) C) A. G. G. G. U) C) A) C) A) G) G) U) G) A) G) G) U. U) C) U) U) G) G) G) A. G) C) C) U) G) G) C. G) U. C) U) G) G) C) C.	TRUE
244	hsa-mir-125b-2	A. C( C( A. G. A. C( U( U( U( U. C( C( U( A( G( U( C( C( C( U. G( A( G( A( C. C( C( U( A. A( C( U( U( G( U( G( A( G. G( U( A. U. U. U. U. A. G. U. A. A) C) A. U) C) A) C) A) A) G) U) C. A) G) G) C. U) C) U) U) G) G) G) A) C. C) U) A) G) G) C. G) G) A) G) G. G) G) A.	TRUE
245	hsa-mir-126	C. G( C( U( G( G. C. G( A( C( G( G( G. A. C( A( U( U( A( U( U( A( C( U( U( U. U( G( G( U( A( C( G( C. G. C. U. G. U( G( A( C. A. C. U. U) C) A) A. A. C. U. C) G) U) A) C) C) G) U. G) A) G) U) A) A) U) A) A) U) G) C. G. C) C) G) U) C) C. A. C) G) G) C) A.	TRUE
246	hsa-mir-127	U. G( U( G( A( U( C. A( C( U( G. U. C. U( C( C( A. G( C( C( U. G( C( U( G. A( A( G( C( U( C( A( G( A( G. G( G( C. U( C( U( G( A( U( U( C( A. G. A. A. A. G) A) U. C. A) U) C) G) G) A) U. C) C) G. U) C) U) G) A) G) C) U) U) G) G) C) U. G) G) U) C. G) G) A) A) G) U) C. U. C. A) U) C) A) U) C.	TRUE
247	hsa-mir-129-2	U. G( C( C( C( U( U( C( G( C( G( A( A( U( C( U( U( U( U( U( G( C. G( G( U( C. U. G( G( G( C( U( U( G( C( U( G( U( A. C. A. U. A. A. C. U. C. A. A) U) A) G) C) C. G. G. A) A) G) C) C) C) U. U. A) C) C) C. C) A) A) A) A) A) G) C. A) U) U) U) G) C) G) G) A) G) G) G) C) G.	TRUE
248	hsa-mir-134	C. A( G( G( G( U( G. U. G( U( G( A( C( U( G( G( U. U( G( A. C( C( A( G. A( G( G( G( G( C( A( U( G. C. A. C. U. G) U) G) U) U. C. A. C) C) C) U) G. U) G) G) G. C. C) A) C. C) U) A) G) U) C) A) C) C. A. A) C) C) C) U) C.	TRUE
249	hsa-mir-136	U. G( A( G( C( C( C( U( C( G. G( A( G( G( A( C( U( C( C. A( U( U( U( G( U. U. U. U( G( A( U( G( A( U( G( G( A( U. U. C. U. U. A. U. G. C. U) C) C) A) U) C) A) U) C) G) U. C. U. C) A) A) A) U) G) A) G) U) C) U) U) C) A. G) A) G) G) G) U) U) C) U.	TRUE
250	hsa-mir-138-1	C. C( C( U( G( G. C. A. U( G( G( U( G( U( G( G( U( G( G. G( G( C( A. G. C( U( G( G( U( G( U( U( G( U( G( A( A( U. C. A. G( G( C( C( G( U( U( G. C. C( A. A. U. C. A. G) A. G. A) A) C) G) G) C) U) A. C. U) U) C) A) C) A) A) C) A) C) C) A) G) G. G) C) C) A. C) A) C) C) A) C) A) C) U) A) C) A) G) G)	TRUE
251	hsa-mir-146a	C. C( G( A( U( G( U. G( U( A( U( C( C( U. C( A( G( C( U( U. U. G( A( G( A( A( C( U( G( A( A( U( U( C. C( A( U. G( G( G( U( U( G. U( G( U. C. A. G. U. G. U. C) A) G) A) C) C) U) C. U) G) A. A) A) U) U) C) A) G) U) U) C) U) U) C. A) G) C) U) G) G) G) A) U) A) U) C. U. C. U. G. U. C) A) U) C) G) U.	TRUE
252	hsa-mir-149	G. C( C( G( G( C( G( C( C( C( G. A( G( C( U. C( U. G( G. C( U( C( C( G( U( G. U( C( U( U( C( A. C( U( C( C( C( G. U( G. C( U( U( G. U. C. C. G) A) G) G. A) G) G) G) A) G) G) G) A) G) G) G. A) C) G) G) G) G) G. C) U. G) U. G) C) U) G. G) G) G) C) A. G) C) U) G) G) A.	TRUE
253	hsa-mir-150	C. U( C( C( C( C( A( U. G( G( C( C( C( U( G( U( C( U( C( C( C( A( A. C. C( C( U( U. G( U( A( C( C( A( G( U. G( C( U( G( G. G. C. U. C) A) G) A. C) C. C) U) G) G) U) A) C) A) G) G) C. C. U) G) G) G) G) G) A) C) A) G) G) G) A. C) C) U) G) G) G) G) A) C.	TRUE
254	hsa-mir-154	G. U( G( G( U( A( C( U( U. G( A( A( G( A( U( A( G( G( U( U( A( U. C( C( G( U( G( U( U( G( C. C( U. U( C( G( C( U. U. U. A. U. U. U. G) U) G) A) C. G) A. A. U. C) A) U. A) C) A) C) G) G) U. U) G) A) C) C) U) A) U) U) U) U) U) C. A) G) U) A) C) C) A) A.	TRUE
255	hsa-mir-184	C. C( A( G( U( C( A( C( G. U( C. C( C( C( U( U( A( U( C( A( C. U( U( U( U( C( C( A. G( C. C( C( A( G( C( U( U( U( G( U. G. A. C. U. G. U) A) A) G) U. G) U) U) G) G) A. C) G) G) A) G) A) A) C. U) G) A) U) A) A) G) G) G) U. A) G. G) U) G) A) U) U) G) A.	TRUE
256	hsa-mir-185	A. G( G( G( G( G( C. G( A( G( G( G( A( U( U( G( G( A( G( A. G( A( A( A( G( G. C( A( G( U( U( C( C( U( G( A. U. G( G( U. C. C. C. C. U. C) C) C. C) A) G) G) G) G) C) U) G) G. C) U) U) U) C) C) U) C) U) G) G) U) C) C) U) U) C) C) C) U) C) C) C. A.	TRUE
257	hsa-mir-186	U. G( C( U( U( G( U. A( A( C( U( U( U( C( C( A( A( A( G( A( A( U( U( C( U. C( C( U( U( U( U. G( G( G( C( U( U( U. C. U. G. G. U. U. U. U. A. U. U. U. U. A) A) G) C) C) C) A) A) A) G) G) U. G) A) A) U) U) U) U) U) U) G) G) G) A) A) G) U) U) U) G) A) G) C) U.	TRUE
258	hsa-mir-188	U. G( C( U( C( C( C( U. C. U( C( U( C. A. C( A( U. C. C( C( U( U( G( C( A( U( G( G. U. G( G( A( G( G( G( U. G. A. G. C( U. U. U. C. U. G) A. A. A. A. C. C) C) C) U) C) C) C. A. C) A) U) G) C) A) G) G) G) U. U. U) G) C. A. G) G) A) U. G) G) C. G) A) G) C) C.	TRUE
259	hsa-mir-190a	U. G( C( A( G( G( C. C( U. C( U( G( U( G( U. G( A( U( A( U( G( U( U( U( G( A( U( A( U( A( U( U. A. G( G( U( U( G( U. U. A. U. U. U. A. A. U. C. C) A) A) C) U) A) U) A) U) A) U) C) A) A) A) C) A) U) A) U) U) C. C. U) A) C) A) G) U. G) U. C) U) U) G) C) C.	TRUE
260	hsa-mir-193a	C. G. A. G. G. A. U( G( G( G( A. G( C( U( G( A( G( G( G( C( U( G( G( G( U. C( U( U( U( G( C. G( G( G( C( G. A( G( A. U( G( A( G. G. G. U. G. U. C. G. G. A. U) C) A) A. C) U) G. G) C) C) U) A. C) A) A) A) G) U. C) C) C) A) G) U) U) C) U) C) G) G) C) C. C) C) C) G)	TRUE
261	hsa-mir-194-1	A. U( G( G( U( G( U. U( A( U( C( A( A( G( U. G( U( A( A( C( A( G( C( A( A. C( U( C( C( A( U( G. U( G( G( A( C. U. G( U( G. U. A. C. C. A. A) U) U. U) C) C) A) G) U) G) G) A) G) A. U) G) C) U) G) U) U) A) C) U. U) U) U) G) A) U) G) G. U. U) A) C) C) A) A.	TRUE
262	hsa-mir-195	A. G( C( U( U. C( C( C( U( G( G. C( U( C. U. A( G( C( A( G( C( A( C( A( G( A. A( A( U( A( U( U( G( G( C( A( C. A. G( G( G. A. A. G. C. G. A. G. U) C) U) G) C) C) A) A) U) A) U) U) G. G. C) U) G) U) G) C) U) G) C) U) C. C. A) G) G. C) A) G) G) G) U. G) G) U) G.	TRUE
263	hsa-mir-206	U. G( C( U( U( C. C( C( G( A( G( G( C( C( A( C( A( U( G( C( U( U( C( U( U( U( A( U( A( U( C. C. C( C( A( U( A( U. G( G. A( U. U. A. C. U. U. U) G. C) U) A) U) G) G) A. A) U) G) U) A) A) G) G) A) A) G) U) G) U) G) U) G) G) U) U) U) C) G) G) C. A) A) G) U) G.	TRUE
264	hsa-mir-320a	G( C( U( U( C( G( C. U( C( C( C. C. U. C. C( G( C( C( U( U( C( U( C( U. U. C( C( C( G( G( U( U( C. U( U( C( C( C( G( G. A. G. U. C) G) G) G) A) A) A. A) G) C) U) G) G) G) U. U. G) A) G) A) G) G) G) C) G) A. A. A. A. A. G) G) A) U) G) A) G) G) U)	TRUE
265	hsa-mir-1-1	U( G( G( G( A( A. A( C( A( U( A( C( U( U( C( U( U( U( A( U( A( U( G. C. C( C( A( U( A( U( G( G( A. C. C. U. G. C) U) A) A. G. C. U) A) U) G) G) A. A) U) G) U) A) A) A) G) A) A) G) U) A) U) G) U) A. U) C) U) C) A)	TRUE
266	hsa-mir-155	C( U( G( U( U( A( A( U( G( C( U( A( A( U( C. G( U( G( A. U( A( G( G( G( G( U( U( U. U( U( G( C. C. U. C. C) A) A) C. U. G) A) C) U) C) C) U) A) C) A) U) A) U) U) A) G) C) A) U) U) A) A) C) A) G)	TRUE
267	hsa-mir-181b-2	C. U. G. A. U( G( G( C( U( G( C( A( C. U. C. A. A. C( A( U( U( C( A( U( U( G( C. U. G( U( C( G( G( U( G( G( G( U( U( U. G( A( G. U. C. U. G. A. A. U) C) A) A) C) U) C) A) C) U) G) A) U) C) A) A) U) G) A) A) U) G) C. A. A. A. C. U) G) C) G) G) A. C) C) A) A. A. C. A.	TRUE
268	hsa-mir-128-2	U. G. U. G( C( A( G( U( G( G( G( A. A( G( G( G( G( G( G( C( C( G( A. U. A. C( A( C( U( G( U( A. C. G( A( G( A( G. U( G. A. G. U. A. G. C. A. G) G. U) C) U) C) A) C) A) G) U) G) A. A. C. C) G) G) U) C) U) C) U) U) U) C. C) C) U) A) C) U) G) U) G. U. C.	TRUE
269	hsa-mir-194-2	U( G( G( U( U( C( C. C( G( C( C( C( C( C. U. G( U( A( A( C( A( G( C( A( A. C( U( C( C( A( U( G. U( G( G( A( A. G. U. G( C( C( C. A. C. U. G) G) U) U) C) C) A) G) U) G) G) G) G) C. U) G) C) U) G) U) U) A) U) C. U. G) G) G) G) C) G) A. G) G) G) C) C) A) G.	TRUE
270	hsa-mir-106b	C( C( U( G( C( C. G( G( G( G( C( U. A. A( A( G( U( G( C( U( G. A( C( A( G( U( G( C( A. G( A. U( A( G( U( G( G( U. C. C. U. C. U. C) C) G. U. G) C) U) A) C) C. G) C) A) C) U) G) U) G. G) G) U) A) C) U) U) G. C. U. G) C) U) C) C) A. G) C) A) G) G)	TRUE
271	hsa-mir-29c	A. U( C( U( C( U( U( A( C( A( C( A( G. G. C. U( G( A( C( C( G( A( U( U( U( C( U. C. C. U( G( G( U( G( U( U( C. A( G( A( G. U. C. U. G. U. U. U. U. U. G. U) C) U) A) G) C) A) C) C) A) U. U. U. G) A) A) A) U) C) G) G) U) U) A) U) G) A. U) G) U) A) G) G) G) G) G) A.	TRUE
272	hsa-mir-30c-1	A. C( C( A( U( G( C. U. G( U( A( G( U. G. U. G( U. G( U( A( A( A( C( A( U. C( C( U( A. C. A. C( U( C( U( C( A( G( C( U( G. U. G. A. G( C( U( C. A. A. G) G) U) G) G) C) U) G) G) G) A) G) A. G) G) G) U. U) G) U) U) U) A) C) U. C) C. U. U. C) U) G) C) C) A) U) G) G) A.	TRUE
273	hsa-mir-200a	C. C( G( G( G( C( C. C( C( U( G. U( G( A( G( C( A( U( C( U( U( A( C( C( G( G( A( C( A( G( U( G( C( U( G( G( A. U. U. U. C. C) C) A) G) C) U. U. G. A. C. U. C. U. A. A. C. A) C) U) G) U) C) U) G) G) U) A) A) C. G) A) U) G) U) U) C) A) A. A) G) G) U. G) A. C) C) C) G) C.	TRUE
274	hsa-mir-302a	C( C( A( C. C( A( C( U( U. A( A( A( C( G( U( G( G( A( U. G( U( A( C( U( U( G( C( U( U( U( G. A. A. A. C. U. A. A. A. G) A) A) G) U) A) A) G) U) G) C) U. U) C) C) A) U) G) U) U) U) U. G) G) U) G) A. U) G) G)	TRUE
275	hsa-mir-101-2	A( C( U( G( U. C( C( U( U( U( U( U( C( G( G( U( U( A( U( C( A( U( G( G( U( A( C( C. G( A. U( G( C( U( G. U. A. U. A. U. C. U. G. A. A. A. G) G) U) A) C) A. G) U) A) C) U) G) U) G) A) U) A) A) C) U) G) A) A) G) A) A) U. G) G) U) G) G) U)	TRUE
276	hsa-mir-219a-2	A. C( U( C( A. G( G( G( G( C( U( U( C. G( C( C( A( C( U. G( A( U( U. G( U( C( C( A( A. A. C( G( C( A( A( U( U( C( U( U( G( U. A. C. G( A. G( U( C( U. G. C. G) G) C) C) A. A. C. C) G) A) G) A) A) U) U) G) U) G) G. C. U) G) G) A) C) A) U) C) U. G) U) G) G) C) U. G) A) G) C) U) C) C) G) G) G)	TRUE
277	hsa-mir-34b	G( U( G( C( U( C. G. G( U( U( U( G. U. A. G( G( C( A( G( U( G( U. C. A. U( U( A( G( C. U( G( A( U( U( G( U( A( C( U( G. U. G. G. U. G) G) U. U) A) C) A) A) U) C) A) C) U) A) A) C. U. C. C) A) C) U) G) C) C) A. U. C. A. A) A) A) C) A. A. G) G) C) A) C)	TRUE
278	hsa-mir-34c	A. G( U( C( U( A. G. U( U( A( C( U( A. G( G( C( A. G( U( G( U( A. G( U( U( A( G( C. U( G( A( U( U( G( C. U( A( A. U. A. G. U) A) C. C) A) A) U) C) A) C) U) A) A) C) C. A) C) A) C) G. G) C) C) A. G) G) U) A) A) A. A. A) G) A) U) U.	TRUE
279	hsa-mir-299	A. A( G( A( A( A. U( G( G( U( U( U( A( C( C( G( U( C( C( C( A( C( A( U( A( C( A( U( U. U. U. G. A. A. U. A) U) G) U) A) U) G) U) G) G) G) A) U) G) G) U) A) A) A) C) C) G) C. U) U) C) U) U.	TRUE
280	hsa-mir-301a	A. C( U( G( C( U( A. A. C( G( A. A( U( G( C( U( C. U( G( A( C( U. U( U( A( U( U( G( C( A( C( U( A. C( U( G( U( A. C. U. U. U. A. C. A. G) C) U. A) G) C. A) G) U) G) C) A) A) U) A) G) U. A. U. U. G) U) C) A) A. A) G) C) A) U) C. U) G) A. A. A) G) C) A) G) G.	TRUE
281	hsa-mir-99b	G( G( C( A( C( C. C. A( C( C( C( G( U( A( G( A( A. C. C( G( A( C. C( U( U( G( C. G( G. G( G( C( C. U. U. C. G) C) C) G. C) A. C. A. C) A) A) G) C. U) C) G) U. G. U) C) U) G) U) G) G) G) U) C. C. G) U) G) U) C)	TRUE
282	hsa-mir-296	A. G( G( A( C( C( C( U( U( C( C. A. G( A( G( G( G( C( C( C. C( C( C. C( U( C( A( A( U( C( C( U( G. U( U( G( U. G. C. C. U. A. A. U. U. C) A) G) A) G) G) G) U) U) G) G) G) U. G) G) A. G) G) C) U) C) U) C) C. U. G) A) A) G) G) G) C. U) C) U)	TRUE
283	hsa-mir-130b	G( G( C( C( U( G( C. C( C( G( A( C. A. C( U( C( U( U( U( C( C. C. U( G( U( U( G( C( A( C( U( A. C( U( A. U( A( G( G. C. C. G. C) U) G) G. G. A. A) G) C. A) G) U) G) C) A) A) U) G) A. U. G) A) A) A) G) G) G) C. A. U) C) G) G) U. C) A) G) G) U) C)	TRUE
284	hsa-mir-30e	G. G( G( C( A( G( U( C( U( U. U. G( C( U( A. C( U( G( U( A( A( A( C( A( U( C( C( U. U. G( A( C( U( G( G( A( A( G( C( U( G. U( A. A. G. G( U. G. U. U. C) A. G. A. G) G. A) G) C) U) U) U) C) A) G) U) C) G) G) A) U) G) U) U) U) A) C) A) G) C. G) G) C) A) G) G) C) U) G) C) C) A.	TRUE
285	hsa-mir-361	G( G( A( G( C( U. U. A( U( C( A( G( A( A( U( C( U. C( C( A. G( G( G( G( U. A( C( U( U( U( A. U. A. A. U. U. U. C. A. A. A) A) A) G) U) C. C) C) C) C) A. G) G) U. G. U. G) A) U) U) C) U) G) A) U) U. U. G) C) U) U) C)	TRUE
286	hsa-mir-362	C. U( U( G( A( A( U( C( C( U( U( G( G( A( A. C. C. U( A( G( G( U( G( U( G( A. G( U( G( C( U( A. U. U. U. C. A) G) U) G) C) A. A. C) A) C) A) C) C) U) A) U) U) C) A) A) G) G) A) U) U) C) A) A) A.	TRUE
287	hsa-mir-363	U. G( U( U( G. U. C( G( G( G( U( G( G( A( U( C. A. C( G( A. U( G( C( A( A( U( U( U( U( G. A. U. G. A. G. U. A. U. C. A. U. A. G. G. A. G. A. A) A) A) A) U) U) G) C) A) C) G) G. U. A) U) C) C) A) U) C) U) G) U. A. A) A) C) C.	TRUE
288	hsa-mir-365a	A. C. C. G( C( A( G( G( G( A. A. A( A( U( G( A( G( G( G( A. C. U( U( U( U( G( G( G( G( G( C( A( G( A( U( G( U( G( U. U. U. C. C. A. U. U. C. C) A) C) U. A) U) C) A. U. A. A. U) G) C) C) C) C) U) A) A) A) A) A. U) C) C) U) U) A) U) U) G. C. U) C) U) U) G) C) A.	TRUE
289	hsa-mir-365b	A. G. A. G( U( G( U( U. C. A. A. G( G. A( C( A. G( C( A( A( G( A( A( A. A( A( U( G( A( G( G( G( A. C. U( U( U( C. A( G( G( G( G( C( A( G( C( U( G( U. G( U( U( U. U. C. U. G) A) C) U. C) A) G) U) C. A. U. A. A. U) G) C) C) C) C) U) A. A) A) A) A. U) C) C) U) U) A) U) U) G. U) U) C) U) U) G) C) A. G) U) G. U) G) C) A) U) C. G. G. G.	TRUE
290	hsa-mir-302b	G( C( U( C( C( C. U. U. C. A. A( C( U( U. U. A( A( C( A( U( G( G( A( A( G( U( G( C( U( U( U. C( U( G. U. G. A. C. U. U. U. A. A. A. A) G) U. A) A) G) U) G) C) U) U) C) C) A) U) G) U) U) U. U. A) G) U) A. G) G) A) G) U)	TRUE
291	hsa-mir-302c	C( C( U( U( U( G( C( U( U. U. A( A( C( A( U( G( G( G( G( G( U( A( C( C. U( G( C( U( G. U( G( U( G. A. A. A) C) A) A. A. A) G) U) A) A. G) U) G) C) U) U) C) C) A) U) G) U) U) U. C. A) G) U) G) G) A) G) G)	TRUE
292	hsa-mir-302d	C( C( U. C. U( A( C( U( U( U. A( A( C( A( U( G( G( A( G( G( C( A( C( U( U( G( C. U( G( U( G. A. C. A. U. G. A) C) A) A. A. A. A. U) A) A) G) U) G) C) U) U) C) C) A) U) G) U) U) U. G) A) G) U) G) U. G) G)	TRUE
293	hsa-mir-367	C( C( A( U( U( A( C( U( G( U( U( G( C( U( A( A( U. A. U( G( C( A( A( C. U( C( U( G( U. U( G. A. A. U. A. U. A. A. A) U. U) G) G) A) A. U) U) G) C) A) C. U. U) U) A) G) C) A) A) U) G) G) U) G) A) U) G) G)	TRUE
294	hsa-mir-369	U. U( G( A( A. G( G( G( A( G( A( U( C( G( A( C( C( G( U( G( U( U. A. U( A( U( U( C( G( C. U. U. U. A. U. U. G. A. C. U. U. C) G) A) A) U) A) A. U. A) C) A) U) G) G) U) U) G) A) U) C) U) U) U) U) C. U) C) A) G.	TRUE
295	hsa-mir-370	A( G( A( C( A( G( A. G. A. A. G( C( C( A( G( G( U( C. A. C( G( U( C( U( C( U. G( C( A( G( U. U. A. C( A( C( A. G. C. U. C. A. C. G. A. G) U) G) C. C) U) G) C) U. G) G) G) G) U) G) G. A. A) C) C) U) G) G) U) C) U) G) U) C) U)	TRUE
296	hsa-mir-371a	G( U( G( G( C( A( C( U( C( A( A( A( C. U. G( U( G( G( G. G( G( C( A( C( U( U( U( C( U. G( C( U( C. U. C. U. G) G) U) G) A) A) A) G) U) G) C) C) G. C) C) A) U) C. U. U) U) U) G) A) G) U) G) U) U) A) C)	TRUE
297	hsa-mir-372	G. U. G. G( G( C( C( U( C( A( A( A( U( G( U( G. G( A( G( C( A( C( U( A. U( U( C( U( G. A. U( G. U. C. C. A. A) G. U. G) G) A) A) A) G) U) G) C) U) G. C) G. A) C) A) U) U) U) G) A) G) C. G) U) C) A. C.	TRUE
298	hsa-mir-373	G( G( G( A( U( A( C( U( C( A( A( A( A( U( G. G( G( G( G( C( G( C( U( U( U( C( C( U. U. U. U. U. G. U. C. U. G. U. A. C. U. G) G) G) A) A) G) U) G) C) U) U) C) G. A) U) U) U) U) G. G) G) G) U) G) U) C) C) C)	TRUE
299	hsa-mir-374a	U( A( C( A( U( C. G( G( C( C. A( U( U( A( U( A( A( U( A( C( A( A( C. C( U( G( A( U( A( A( G( U( G( U( U. A. U. A. G) C) A) C) U) U) A) U) C) A) G) A. U) U) G) U) A) U) U) G) U) A) A) U) U. G) U) C) U. G) U) G) U) A)	TRUE
300	hsa-mir-375	C. C( C( C( G( C( G( A. C( G( A( G( C( C( C. C. U. C( G( C. A( C( A( A( A( C. C( G( G. A. C. C. U. G. A. G. C) G) U. U) U) U) G) U) U. C) G) U. U. C. G) G) C) U) C) G) C) G) U) G) A. G) G) C.	TRUE
301	hsa-mir-376a-1	U. A( A( A( A( G. G( U( A. G( A( U( U( C. U( C( C( U( U. C( U( A( U( G( A( G. U. A. C( A( U( U. A. U. U. U. A) U) G) A. U. U. A. A. U) C) A) U) A) G) A) G) G) A) A. A) A) U) C) C. A) C) G. U) U) U) U) C.	TRUE
302	hsa-mir-377	U. U. G( A( G( C( A( G( A( G( G( U( U( G( C( C( C. U( U( G( G( U( G( A( A. U( U( C( G( C( U. U. U. A. U. U. U. A. U. G) U. U) G) A) A) U) C) A) C) A. C) A) A) A. G) G) C) A) A) C) U) U) U) U) G) U) U) U) G.	TRUE
303	hsa-mir-378a	A( G( G( G. C( U( C. C( U( G( A( C( U( C( C( A( G( G( U( C( C( U. G( U( G( U( G. U. U( A. C. C. U. A. G. A. A. A) U. A. G) C) A) C) U. G) G) A) C) U) U) G) G) A) G) U) C) A) G) A. A) G) G. C) C) U)	TRUE
304	hsa-mir-379	A( G( A( G( A. U( G( G( U( A. G( A( C( U( A( U( G( G. A. A( C( G( U( A( G( G( C( G( U. U. A. U. G. A. U. U. U. C. U) G) A. C) C) U) A) U) G) U) A. A. C) A) U) G) G) U) C) C. A) C) U) A) A. C) U) C) U)	TRUE
305	hsa-mir-380	A. A( G( A( U( G( G. U. U. G( A( C( C( A( U( A( G. A. A( C( A( U( G( C( G( C. U( A( U( C. U. C. U. G) U) G) U. C) G) U) A) U) G) U) A. A. U) A) U) G) G) U) C) C. A. C) A) U) C) U) U.	TRUE
306	hsa-mir-381	U( A( C( U( U( A( A. A( G( C. G( A( G( G. U( U( G( C( C( C( U( U( U. G( U( A( U( A( U( U( C( G. G( U( U. U. A. U. U. G. A. C. A) U) G. G) A) A) U) A) U) A) C) A) A) G) G) G) C) A) A) G. C) U) C) U. C) U) G. U) G) A) G) U) A)	TRUE
307	hsa-mir-383	C( U( C( C. U( C( A. G( A( U( C( A( G( A. A. G( G( U( G( A. U( U( G( U( G( G( C( U( U. U. G. G( G( U( G. G. A. U. A. U. U. A. A) U) C) A) G) C) C) A) C) A) G) C) A) C) U) G. C. C) U) G) G) U) C) A. G) A) A. A. G) A) G)	TRUE
308	hsa-mir-340	U. U. G( U( A( C( C( U. G( G( U( G( U( G( A. U( U( A( U( A( A( A( G( C. A. A. U( G( A( G( A( C( U. G( A( U( U( G. U( C( A( U( A( U. G. U. C. G. U. U. U) G) U) G) G) G) A) U) C) C. G) U) C) U) C) A) G. U. U. A. C) U) U) U) A) U) A) G) C. C) A) U) A) C) C) U. G) G) U) A) U) C. U. U. A.	TRUE
309	hsa-mir-330	C. U. U. U. G( G( C( G( A( U. C( A. C( U( G( C( C( U( C( U( C( U( G( G( G( C( C( U( G( U( G( U. C( U( U( A. G. G( C( U( C( U. G. C. A. A. G. A. U. C. A. A. C. C. G) A) G) C) A. A) A) G) C) A) C) A) C. G) G) C) C) U. G. C) A) G) A) G) A) G) G) C) A) G) C. G) C. U) C) U. G) C) C) C.	TRUE
310	hsa-mir-328	U. G( G( A( G. U( G( G( G( G( G( G( G( C( A( G( G( A. G( G( G( G( C( U. C( A( G( G( G( A. G. A. A. A. G. U. G( C( A. U. A. C. A. G) C) C) C) C) U) G) G) C) C) C) U) C. U) C) U) G) C) C) C) U) U) C) C) G) U) C) C) C. C. U. G.	TRUE
311	hsa-mir-342	G. A. A. A. C. U( G( G( G( C( U. C( A( A( G( G( U( G( A( G. G( G( G( U( G( C( U. A. U( C( U( G( U( G( A. U. U( G( A( G( G( G. A( C( A( U( G. G. U. U. A. A) U) G) G. A. A. U. U) G. U) C) U) C) A) C) A) C) A) G) A) A. A. U. C. G) C) A) C) C) C) G. U) C) A) C) C) U) U) G) G) C) C) U) A) C. U. U. A.	TRUE
312	hsa-mir-337	G. U. A. G. U. C. A. G. U. A. G. U. U. G( G( G( G( G( G( U( G( G( G( A( A( C. G( G( C( U. U( C( A( U( A( C. A( G( G( A( G( U( U( G( A( U( G( C. A. C. A. G. U. U) A) U) C. C) A) G) C) U) C) C) U) A. U) A) U) G) A) U. G) C) C) U. U) U) C) U. U) C) A) U) C) C) C) C) U) U. C. A. A.	TRUE
313	hsa-mir-323a	U. U. G( G( U( A( C( U( U. G( G. A( G( A( G( A( G( G( U( G. G( U. C( C( G( U( G( G. C. G( C. G( U( U. C( G( C( U( U. U. A. U. U. U. A. U. G) G) C) G) C. A) C) A. U) U. A. C) A) C) G) G) U. C) G. A) C) C) U) C) U) U) U) G. C) A) G) U) A) U) C) U. A. A. U. C.	TRUE
314	hsa-mir-326	C. U. C. A( U( C( U( G( U( C( U( G. U. U. G( G( G( C( U( G( G( A( G( G( C. A( G( G( G( C( C( U( U. U. G. U. G. A. A( G( G( C( G( G( G. U( G( G. U. G. C. U. C) A) G. A. U) C) G) C) C) U) C. U. G) G) G) C) C) C) U) U. C) C) U) C) C) A) G) C) C) C) C. G. A) G) G) C) G) G) A) U) U. C. A.	TRUE
315	hsa-mir-151a	U. U( U( C( C( U( G( C. C( C( U( C( G( A( G( G( A( G( C( U( C. A. C( A( G( U( C( U( A( G( U( A( U. G( U. C. U. C. A. U. C. C. C) C. U) A) C) U) A) G) A) C) U) G) A. A) G) C) U) C) C) U) U) G) A) G) G) A. C) A) G) G) G) A) U. G( G( U( C. A. U. A. C. U. C. A) C) C) U. C.	TRUE
316	hsa-mir-135b	C. A. C( U( C( U( G( C( U( G( U( G( G( C( C( U( A( U( G( G( C( U( U( U( U( C. A. U. U( C( C( U( A( U( G( U( G( A( U( U( G( C. U. G. U. C. C. C) A) A) A. C. U) C) A) U) G) U) A) G) G) G) C. U. A) A) A) A) G) C) C) A) U) G) G) G) C) U) A) C) A) G) U) G. A) G) G) G) G. C. G. A. G. C. U. C. C.	TRUE
317	hsa-mir-148b	C. A. A. G. C. A. C. G. A. U. U. A( G( C( A. U( U( U( G( A( G( G( U( G( A( A( G( U( U( C( U( G( U( U. A( U( A. C( A( C( U( C. A. G( G( C( U( G. U. G. G. C. U. C. U. C. U. G. A. A. A) G) U) C) A) G) U) G) C. A) U) C. A) C) A) G) A) A) C) U) U) U) G) U) C) U) C) G) A) A) A. G) C) U) U. U. C. U. A.	TRUE
318	hsa-mir-331	G. A. G. U. U. U. G. G. U. U. U. U. G( U( U( U( G( G( G( U( U( U. G( U( U( C( U( A( G( G( U. A( U( G( G( U. C( C( C( A( G( G( G( A. U. C. C( C( A. G. A. U. C. A. A. A. C. C. A. G) G) C. C) C) C) U) G) G) G) C. C) U) A) U) C) C) U) A) G) A) A) C) C. A) A) C) C) U) A) A) G) C) U. C.	TRUE
319	hsa-mir-324	C. U. G( A( C( U( A( U( G( C. C( U( C( C( C( C. G( C( A( U. C( C. C( C( U( A. G( G( G( C( A( U. U( G( G( U. G( U( A. A. A. G. C. U. G. G. A. G. A) C) C) C) A) C. U) G) C) C) C) C. A) G) G) U. G) C. U) G) C) U. G) G) G) G) G) U. U) G) U) A) G) U) C)	TRUE
320	hsa-mir-338	U( C( U( C. C( A( A( C( A( A( U. A( U( C( C( U( G( G( U( G( C( U( G( A( G( U( G. A. U. G. A. C. U. C. A. G. G. C. G. A) C) U) C. C) A) G) C) A) U) C) A) G) U. G) A) U) U. U) U) G) U) U) G) A. A) G) A)	TRUE
321	hsa-mir-339	C. G( G( G( G( C( G( G( C. C( G( C( U( C. U. C( C. C( U( G( U( C( C. U( C( C. A( G( G( A. G( C( U( C( A( C( G( U. G( U( G. C. C. U. G) C) C. U) G) U) G) A) G) C) G. C) C) U) C. G) A) C. G) A) C) A) G) A. G) C. C. G) G) C) G) C. C) U) G) C) C) C) C) A. G. U. G. U. C. U. G. C. G. C.	TRUE
322	hsa-mir-335	U. G. U. U. U. U( G( A( G( C. G( G( G( G( G( U( C( A( A. G( A( G( C( A( A( U( A( A( C. G( A( A( A( A( A( U( G( U. U( U( G. U. C. A. U. A. A) A) C. C) G) U) U) U) U) U) C) A. U) U) A) U) U) G) C) U) C) C. U) G) A) C) C) U) C) C) U. C) U) C) A) U. U. U. G. C. U. A. U. A. U. U. C. A.	TRUE
323	hsa-mir-133b	C( C( U. C. A. G( A( A. G. A. A. A. G. A. U( G( C( C( C( C( C( U( G( C( U( C. U( G( G( C( U( G( G( U( C. A. A( A( C. G( G( A. A( C( C( A( A( G( U. C( C( G. U( C( U( U( C. C. U. G) A) G) A) G) G) U) U) U) G) G) U) C. C) C) C. U) U) C. A. A) C) C) A) G) C) U) A) C. A) G) C) A) G) G) G) C. U. G) G) C) A) A. U. G. C. C. C. A. G. U) C) C. U. U. G) G) A. G. A.	TRUE
324	hsa-mir-325	A. U( A( C( A( G( U( G( C( U( U( G( G( U( U( C. C. U( A( G( U. A( G( G( U( G. U( C. C( A( G( U( A( A( G( U( G( U( U( U. G. U. G) A) C) A) U) A. A. U. U. U. G. U. U) U) A) U) U) G) A. G) G. A) C) C) U) C. C) U) A) U. C. A) A) U) C) A) A) G) C) A) C) U) G) U) G) C. U. A. G. G. C. U. C. U. G. G.	TRUE
325	hsa-mir-345	A. C. C. C( A( A( A( C( C( C( U. A( G( G( U( C( U( G. C( U. G( A( C( U( C( C( U( A. G( U( C. C( A( G( G( G( C( U( C( G( U( G. A. U. G. G. C. U. G. G) U) G) G) G) C) C) C) U) G) A. A) C) G. A) G) G) G) G) U) C) U. G) G. A) G) G) C) C) U) G) G) G) U) U) U) G) A. A. U. A. U. C. G. A. C. A. G. C.	TRUE
326	hsa-mir-346	G. G. U. C( U( C( U( G( U( G. U. U( G( G( G( C( G( U. C( U( G( U( C. U. G( C( C( C( G( C( A. U. G. C( C( U( G( C( C( U( C( U. C( U( G. U. U. G. C. U. C. U. G. A. A) G) G) A) G) G) C) A) G) G) G. G) C) U. G) G) G) C) C. U. G) C) A) G) C. U) G) C) C) U) G) G. G) C) A) G) A) G) C. G. G.	TRUE
327	hsa-mir-384	U( G( U( U( A( A. A. U. C( A( G( G( A. A( U( U( U. U. A. A( A( C( A( A( U( U( C. C( U( A( G( A( C( A. A. U( A( U( G( U. A. U. A. A. U. G. U. U. C) A) U) A) A. G) U) C) A. U. U. C. C. U) A) G) A. A) A) U) U) G) U) U) C. A. U. A) A) U) G. C) C) U) G) U) A) A) C) A)	TRUE
328	hsa-mir-196b	A( C( U( G( G( U. C. G( G( U( G( A( U( U. U. A( G( G( U( A( G( U( U. U( C( C. U( G( U( U( G( U( U( G( G( G( A( U. C. C. A. C. C. U. U. U. C. U) C) U) C) G) A) C) A) G) C) A) C. G) A) C. A) C) U) G) C) C) U) U. C. A) U) U) A) C) U) U) C) A) G) U) U. G.	TRUE
329	hsa-mir-422a	G( A( G( A. G( A( A( G( C( A. C. U( G( G( A. C( U( U( A( G( G( G( U. C( A( G( A( A. G( G( C( C( U( G. A. G( U( C( U( C( U. C. U. G. C. U. G) C. A) G) A) U) G) G) G) C) U) C. U) C) U) G) U. C) C) C) U) G) A) G) C) C) A) A. G) C) U) U) U) G. U. C. C) U) C) C. C. U. G. G.	TRUE
330	hsa-mir-423	A. U. A. A. A( G( G( A( A( G( U( U. A( G( G( C( U( G( A( G( G( G( G( C( A. G. A( G( A( G. C( G( A( G( A. C( U( U( U( U( C. U. A. U. U. U. U. C. C. A) A) A) A) G) C) U) C) G) G. U) C) U) G. A. G. G) C) C) C) C) U) C) A) G) U) C) U) U. G) C) U) U) C) C) U) A. A. C. C. C. G. C. G. C.	TRUE
331	hsa-mir-424	C( G( A( G( G( G( G( A. U( A( C. A( G( C( A( G( C( A. A. U( U( C( A( U( G( U( U( U( U( G( A( A( G. U( G( U( U( C. U. A. A) A) U) G) G. U) U) C) A) A) A) A) C) G) U) G) A) G) G. C. G) C) U) G) C) U) A. U) A) C. C) C) C) C) U) C) G) U. G. G. G. G. A. A. G. G. U. A. G. A. A. G. G. U. G. G. G. G.	TRUE
332	hsa-mir-425	G( A( A( A( G( C. G( C( U. U( U( G( G( A. A. U. G( A( C( A( C( G( A( U. C( A( C. U( C( C( C( G( U. U. G. A. G( U( G( G( G. C. A. C. C. C. G. A. G. A. A. G. C) C) A) U) C) G) G) G) A) A. U) G) U) C) G) U) G) U) C) C. G. C. C) C) A) G) U. G) C) U. C) U) U) U) C)	TRUE
333	hsa-mir-18b	U( G( U( G. U. U. A( A( G( G( U. G( C( A( U( C. U( A( G( U. G( C( A( G( U( U. A( G( U. G. A. A. G. C. A. G. C. U. U. A. G. A. A. U. C) U) A) C) U) G) C) C. C) U) A) A. A) U) G) C) C. C) C) U) U) C. U. G. G) C) A)	TRUE
334	hsa-mir-20b	A( G( U( A( C( C. A. A( A( G( U( G( C( U( C( A( U( A( G. U( G( C( A( G( G. U. A( G( U( U( U. U. G. G. C. A. U. G) A) C) U) C. U. A. C) U) G) U) A) G. U) A) U) G) G) G) C) A) C) U) U) C. C. A. G) U) A) C) U)	TRUE
335	hsa-mir-448	G( C( C. G( G( G( A( G( G( U( U. G( A. A( C( A( U( C( C( U( G( C( A( U( A( G. U( G( C( U. G( C( C( A( G( G. A. A. A. U( C( C( C( U( A. U( U( U. C. A. U. A. U. A) A) G. A) G) G) G) G) G. C. U. G. G. C) U) G) G) U) U. G) C) A) U) A) U) G) U) A) G) G) A) U) G) U) C. C) C. A) U) C) U) C) C) C) A. G) C) C. C. A. C. U. U. C. G. U. C. A.	TRUE
336	hsa-mir-429	C. G. C. C( G( G( C( C. G( A( U( G( G( G( C( G( U. C. U( U( A( C( C( A( G( A( C( A( U. G. G( U( U( A( G( A( C( C. U. G. G. C. C. C. U. C. U. G) U) C) U) A) A) U) A. C. U) G) U) C) U) G) G) U) A) A) A. A. C. C) G) U) C) C) A) U) C) C. G) C) U) G) C.	TRUE
337	hsa-mir-449a	C. U( G( U( G( U( G( U( G( A( U( G( A( G( C. U( G( G( C( A( G( U( G( U( A( U( U. G( U( U( A( G( C( U( G( G( U( U. G( A. A. U( A( U( G. U. G. A. A) U) G) G. C) A) U) C) G) G) C) U) A) A) C) A) U) G) C) A. A) C) U) G) C) U) G) U. C) U) U) A) U) U) G) C) A) U) A) U) A) C. A.	TRUE
338	hsa-mir-450a-1	A. A. A. C. G( A( U( A( C( U. A( A( A( C( U( G( U( U. U. U. U( G( C( G( A( U. G( U( G( U( U( C( C( U( A( A( U( A( U( G( C. A. C. U. A. U. A. A. A. U) A) U) A) U) U) G) G) G) A) A) C) A) U) U. U) U) G) C) A) U. G. U. A) U) A) G) U) U) U) U. G) U) A) U) C) A. A. U. A. U. A.	TRUE
339	hsa-mir-431	U. C( C( U( G( C( U. U( G( U( C( C( U( G( C( G( A( G( G. U. G. U. C) U) U) G) C) A) G) G) C( C( G( U( C( A( U( G( C. A. G. G. C. C. A. C) A) C. U) G) A) C) G) G) U. A. A) C) G) U. U. G) C) A) G) G) U( C( G( U( C( U( U( G( C( A. G( G( G( C. U. U. C) U) C) G) C) A) A) G) A) C) G) A) C. A. U. C. C. U. C. A. U. C. A. C. C. A. A. C. G. A. C. G.	TRUE
340	hsa-mir-433	C( C( G. G. G( G( A( G( A( A( G. U. A. C( G( G( U. G( A( G( C( C( U( G( U( C( A( U( U. A( U( U( C( A( G. A( G( A( G( G( C. U. A. G. A. U. C) C) U) C) U) G. U) G) U. U. G. A. G. A. A. G. G) A) U) C. A) U) G) A) U) G) G) G) C) U) C) C. U) C) G) G. U. G. U) U) C) U) C) C) A. G) G)	TRUE
341	hsa-mir-329-1	G( G( U( A( C( C. U. G( A( A( G( A( G( A( G( G( U( U( U. U. C( U( G( G( G( U( U. U. C. U( G( U( U( U( C( U. U( U( A. A. U. G. A. G. G) A) C. G) A) A) A) C) A) C. A) C) C) U) G) G) U. U. A) A) C) C) U) C) U) U) U) U) C) C. A. G) U) A) U) C)	TRUE
342	hsa-mir-329-2	G. U( G( G( U( A( C( C. U. G( A( A( G( A( G( A( G( G( U( U( U. U. C( U( G( G( G( U( U. U. C. U( G( U( U( U( C( U. U( U( A. U. U. G. A. G. G) A) C. G) A) A) A) C) A) C. A) C) C) U) G) G) U. U. A) A) C) C) U) C) U) U) U) U) C) C. A. G) U) A) U) C) A) A.	TRUE
343	hsa-mir-451a	C. U( U( G( G( G( A. A( U( G( G( C( A( A( G( G( A. A( A( C( C( G( U( U( A( C( C( A( U( U( A( C( U( G( A. G. U. U. U) A) G) U) A) A) U) G) G) U) A) A) U) G) G) U) U) C. U) C) U) U) G) C) U) A) U) A. C) C) C) A) G) A.	TRUE
344	hsa-mir-452	G( C( U. A( A( G( C( A( C( U( U( A( C( A. A. C. U( G. U( U( U( G( C( A( G( A( G. G( A( A. A( C( U( G( A( G( A( C( U. U. U. G. U. A. A. C. U. A. U. G) U) C) U) C) A) G) U) C. U) C) A. U) C) U) G) C) A) A) A) G. A) A. G) U) A) A) G) U) G) C) U) U) U. G) C)	TRUE
345	hsa-mir-409	U( G( G( U( A( C( U. C( G( G( G( G( A( G( A. G( G( U( U( A. C. C( C( G( A( G( C( A( A( C( U( U( U( G( C( A. U. C. U. G. G. A. C. G) A. C) G) A) A) U. G) U) U) G) C) U) C) G) G) U. G. A) A) C) C) C. C) U) U) U) U) C) G) G) U) A) U) C) A)	TRUE
346	hsa-mir-410	G( G( U( A( C( C. U( G( A( G( A( A( G. A( G( G( U( U( G( U( C( U( G( U( G( A. U( G( A. G( U( U( C( G( C( U. U. U. U. A. U. U. A. A. U. G) A. C) G) A) A) U) A. U) A) A. C) A) C) A) G) A) U) G) G) C) C) U) G. U) U) U) U) C) A) G) U) A) C) C)	TRUE
347	hsa-mir-376b	C( A( G( U( C. C. U. U. C. U( U( U( G( G( U( A( U( U( U. A( A( A( A( C( G( U( G( G( A( U( A. U( U( C( C( U( U. C( U( A( U( G( U. U. U. A( C( G. U. G. A. U. U. C. C. U. G. G) U) U. A. A. U. C) A) U) A) G) A) G) G) A) A) A. A) U) C) C) A) U) G) U) U) U) U) C. A) G) U) A) U) C) A) A) A) U. G) C) U) G)	TRUE
348	hsa-mir-483	G( A( G( G( G( G( G( A( A( G( A( C( G( G( G( A( G( G( A( A. A( G( A. A( G( G. G( A( G( U. G( G( U( U. C. C. A. U. C. A. C. G) C) C) U. C. C) U) C) A. C) U) C. C) U) C. U) C) C) U) C) C) C) G) U) C) U) U) C) U. C) C) U) C) U) C)	TRUE
349	hsa-mir-484	A. G( C( C( U. C. G( U( C( A( G( G( C. U. C. A. G( U( C( C. C( C( U( C( C( C( G( A. U. A( A( A( C. C( C( C( U( A. A. A. U. A) G) G) G) A. C. U) U) U) C. C. C) G) G) G) G) G) G) U. G) A) C) C) C) U) G) G) C) U. U. U. U. U. U. G) G) C) G.	TRUE
350	hsa-mir-485	A( C( U( U. G( G( A( G( A( G( A( G( G( C. U. G( G( C( C( G( U( G( A( U( G( A( A. U( U( C( G( A. U. U. C. A. U. C. A. A. A. G. C) G) A) G) U) C) A) U) A. C) A) C) G) G) C) U) C. U. C) C) U) C) U) C) U) U) U) U. A) G) U)	TRUE
351	hsa-mir-486-1	G. C. A( U( C( C( U( G( U( A( C( U( G( A( G( C( U( G( C( C( C( C( G( A( G( G. C. C. C. U. U. C. A. U. G. C. U. G. C. C. C. A. G. C) U) C) G) G) G) G) C) A) G) C) U) C) A) G) U) A) C) A) G) G) A) U) A. C.	TRUE
352	hsa-mir-487a	G( G( U( A( C( U( U. G( A( A( G( A( G. U( G( G( U. U. A. U( C( C( C( U( G( C. U( G( U( G( U( U( C( G( C( U. U. A. A. U. U. U. A. U. G) A. C) G) A) A) U. C) A) U) A) C) A) G) G) G) A) C. A. U. C) C) A) G. U) U) U) U) U) C. A) G) U) A) U) C)	TRUE
353	hsa-mir-488	G( A( G( A( A. U( C( A( U( C( U( C. U. C( C( C. A( G( A( U. A( A( U( G( G( C( A. C( U( C. U( C( A( A( A( C( A( A( G. U. U. U. C. C. A. A. A. U) U) G) U) U) U) G) A) A. A) G) G) C) U) A) U) U) U) C) U) U. G) G) U. C. A) G) A) U) G) A) C. U) C) U) C)	TRUE
354	hsa-mir-489	G( U( G( G( C( A( G( C. U( U( G( G( U( G. G( U( C( G( U( A( U( G( U( G( U( G( A( C. G( C. C( A( U( U( U. A. C( U( U( G( A( A. C. C. U. U) U) A) G) G) A) G) U) G) A. C) A. U) C) A) C) A) U) A) U) A) C) G) G) C) A. G) C) U) A) A) A. C) U) G) C) U) A) C)	TRUE
355	hsa-mir-490	U( G( G( A( G( G( C. C. U( U( G( C( U( G( G. U( U( U( G( G( A( A( A. G. U. U. C. A. U. U. G( U( U( C( G( A( C( A( C. C( A( U( G( G( A( U( C( U( C( C( A( G( G( U( G. G( G( U( C( A( A. G. U. U. U. A. G. A. G. A. U) G) C. A) C) C) A. A) C) C) U) G) G) A) G) G) A. C. U) C) C) A) U) G) C. U) G) U) U) G) A) G) C) U. G. U) U) C) A. C) A) A) G) C) A) G) C) G) G) A. C. A. C) U) U) C) C) A)	TRUE
356	hsa-mir-491	U. U. G( A( C( U( U( A( G( C( U( G( G( G( U( A( G( U. G( G( G( G( A( A( C. C. C( U( U( C. C( A( U( G( A( G( G( A( G( U( A. G. A. A. C. A) C) U) C) C) U) U) A) U) G) C. A) A) G) A. U) U) C) C) C) U) U. C) U) A) C) C) U) G) G) C) U) G) G) G) U) U) G. G.	TRUE
357	hsa-mir-511	C( A( A( U( A. G( A( C( A. C. C( C( A( U( C. G. U( G( U( C( U( U( U( U( G( C( U( C. U( G( C( A( G. U( C( A( G. U( A( A( A( U. A. U. U. U. U. U) U) U) G) U) G) A) A. U) G) U) G) U. A) G) C) A) A) A) A) G) A) C) A) G. A. A) U) G) G) U. G. G) U) C) C. A) U) U) G)	TRUE
358	hsa-mir-146b	C( C( U. G( G( C( A( C( U( G. A( G( A( A( C( U( G( A( A. U. U( C( C( A( U( A( G( G( C( U. G. U( G( A. G. C. U. C. U. A. G. C) A) A. U. G) C. C) C) U) G) U) G) G) A) C. U) C) A) G) U) U) C) U) G) G) U) G) C) C) C. G) G)	TRUE
359	hsa-mir-202	C( G( C( C. U. C. A. G( A( G( C. C. G( C( C( C( G( C( C( G( U( U( C( C( U. U( U( U( U( C( C( U( A( U( G( C( A. U( A( U( A( C( U( U( C( U( U( U( G. A( G( G( A. U. C. U. G. G. C) C) U) A) A) A) G) A) G) G) U) A) U) A) G. G. G) C) A) U) G) G) G) A) A) A) A) C. G) G) G) G) C) G) G) U. C) G) G) G) U) C. C) U) C) C. C. C. A. G) C) G)	TRUE
360	hsa-mir-492	C. A. A. C( U( A. C( A( G( C( C( A( C. U. A. C. U. A. C. A. G. G( A( C. C( A( U( C. G( A. G. G( A( C. C( U( G( C( G( G( G( A( C( A( A( G. A. U. U( C( U( U( G( G( U( G( C. C. A. C. C. A. U. U. G. A. G. A. A. C) G) C) C) A) G) G) A) U) U) G) U) C) C) U) G) C) A) G) A. U) C) A. A. C) A. A) U) G) C. U) C) A. A. C. U) G) G) C) U) G) C. A) G) A. U. G.	TRUE
361	hsa-mir-493	C( U( G( G( C( C. U. C. C( A( G( G( G( C( U( U( U. G( U( A( C( A( U( G( G( U( A( G( G( C( U( U( U( C( A( U( U( C. A. U. U. C. G. U. U. U. G. C. A. C. A. U. U. C. G) G) U) G) A) A) G) G) U) C) U) A) C) U) G) U) G) U) G) C) C. A) G) G) C) C) C) U) G) U. G) C) C) A) G)	TRUE
362	hsa-mir-432	U( G( A( C( U( C. C( U( C( C( A( G( G( U. C( U. U( G( G( A( G( U. A. G( G( U( C( A( U( U( G. G( G( U( G( G( A. U( C( C( U. C( U( A( U. U. U. C. C. U. U) A) C. G) U. G) G) G) C) C) A) C) U) G. G) A) U) G) G) C) U) C. C) U) C) C) A) U. G) U. C) U) U) G) G) A) G) U. A) G) A. U) C) A)	TRUE
363	hsa-mir-494	G( A( U( A( C( U( C. G( A( A( G( G( A( G( A( G( G( U( U( G. U( C( C( G( U( G( U( U( G( U( C. U( U( C( U( C( U. U. U. A. U. U. U. A. U. G) A) U. G) A) A) A) C) A) U. A) C) A) C) G) G) G) A. A) A) C) C) U) C) U) U) U) U) U) U) A) G) U) A) U) C)	TRUE
364	hsa-mir-495	U( G( G( U( A( C( C( U. G( A( A( A( A( G( A( A( G( U( U. G( C( C( C( A( U( G( U( U( A. U. U( U( U( C( G( C( U. U. U. A. U. A. U. G. U. G) A. C) G) A) A) A) C. A. A) A) C) A) U) G) G) U. G) C) A) C) U) U) C) U) U) U) U) U) C. G) G) U) A) U) C) A)	TRUE
365	hsa-mir-496	C( C( C( A( A( G( U. C. A. G( G( U( A( C( U. C( G( A( A( U. G( G( A( G( G( U( U( G( U. C( C( A( U( G( G. U. G( U( G( U( U( C( A( U( U( U. U. A. U. U. U. A. U. G) A) U) G) A) G) U) A) U) U. A. C) A) U) G) G) C. C) A) A) U) C) U) C) C) U. U) U) C) G) G) U) A) C) U) C. A. A. U. U. C. U. U. C) U) U) G) G) G)	TRUE
366	hsa-mir-193b	G( U( G( G( U( C( U( C( A( G( A( A( U. C( G( G( G( G( U( U( U( U( G( A( G( G( G( C( G. A( G( A. U( G( A. G( U( U. U. A. U. G. U. U. U. U. A) U) C. C) A) A. C) U) G. G) C) C) C) U) C) A) A) A) G) U) C) C) C) G) C. U) U) U) U) G) G) G) G) U) C) A) U)	TRUE
367	hsa-mir-497	C. C. A. C. C. C. C( G( G( U( C( C( U( G. C( U( C( C( C( G( C( C( C( C( A( G( C( A( G. C( A( C( A( C. U( G( U( G( G( U( U( U( G( U. A( C( G( G( C( A. C. U. G. U. G. G) C) C) A. C. G) U) C. C) A) A) A) C) C) A) C) A) C. U) G) U) G) G. U) G) U) U) A. G. A. G. C. G) A. G) G) G) U) G) G) G) G) G) A) G) G) C. A) C) C) G) C. C. G. A. G. G.	TRUE
368	hsa-mir-181d	G( U( C( C( C( C( U( C( C( C( C( U( A( G( G( C( C( A. C. A. G( C( C( G. A. G( G( U( C( A( C( A( A. U. C. A. A( C( A( U( U( C( A( U( U( G. U. U. G. U( C( G( G( U( G( G( G( U( U( G. U( G( A. G( G. A. C. U. G. A. G. G. C) C) A) G) A) C) C) C) A) C) C) G) G) G. G. G) A) U) G) A) A) U) G) U) C. A. C. U) G) U) G) G) C) U) G. G) G) C) C. A. G. A. C. A. C. G) G) C) U) U) A. A) G) G) G) G) A) A. U. G) G) …	TRUE
369	hsa-mir-512-1	U. C( U( C( A( G( U( C( U. G. U( G( G( C. A. C( U( C( A( G( C( C. U. U( G( A( G. G( G( C( A( C( U( U( U( C( U. G. G. U. G. C. C. A. G. A. A. U. G) A) A) A) G) U) G) C) U) G. U) C) A) U. A. G) C) U) G) A) G) G. U. C) C) A) A. U. G) A) C) U) G) A) G) G.	TRUE
370	hsa-mir-512-2	G( G( U( A. C( U( U( C( U( C( A( G( U( C( U. G. U( G( G( C. A. C( U( C( A( G( C( C. U. U( G( A( G. G( G( C( A( C( U( U( U( C( U. G. G. U. G. C. C. A. G. A. A. U. G) A) A) A) G) U) G) C) U) G. U) C) A) U. A. G) C) U) G) A) G) G. U. C) C) A) A. U. G) A) C) U) G) A) G) G. C. G) A) G) C. A) C) C)	TRUE
371	hsa-mir-498	A. A. C. C. C. U( C( C( U( U( G( G( G( A. A. G. U. G. A. A. G. C( U( C( A( G( G( C( U( G( U( G( A( U( U( U( C( A( A( G( C( C( A. G( G( G( G( G( C. G( U( U( U( U( U( C( U. A. U. A. A. C. U. G. G. A. U. G) A) A) A) A) G) C) A. C) C) U) C) C) A. G) A. G) C) U) U) G) A) A) G) C. U) C) A) C) A) G) U) U) U) G) A) G) A. G. C. A. A. U. C. G. U) C) U) A) A) G) G) A) A. G. U. U.	TRUE
372	hsa-mir-520e	U( C( U( C( C. U. G( C( U. G( U( G( A( C( C( C( U( C( A( A( G( A( U. G( G( A( A( G( C( A( G. U( U( U( C( U( G. U. U. G. U( C( U( G. A. A. A) G) G) A. A. A) G) A) A) A) G. U) G) C) U) U) C) C) U. U) U) U) U) G) A) G) G) G) U) U) A) C) U. G) U) U. U. G) A) G) A)	TRUE
373	hsa-mir-515-1	U( C( U( C( A( U. G( C( A( G( U( C. A( U( U. C( U( C( C( A( A( A( A( G( A( A( A. G( C( A( C( U. U. U( C( U( G( U( U( G. U. C. U. G. A. A. A) G) C) A) G) A) G) U) G) C) C. U) U) C) U) U) U) U) G) G) A) G) C. G) U) U. A) C) U) G) U) U. U) G) A) G) A)	TRUE
374	hsa-mir-520f	U( C( U( C( A( G( G( C( U. G( U( G( A( C( C( C( U( C( U( A( A( A( G( G( G( A( A( G( C( G( C( U( U( U( C( U( G( U. G. G. U. C) A) G) A) A. A. G. A. A. A. A. G. C. A) A) G) U) G) C) U) U) C) C) U) U) U) U) A) G) A) G) G) G) U) U) A) C) C. G) U) U) U) G) G) G) A)	TRUE
375	hsa-mir-515-2	U( C( U( C( A( U. G( C( A( G( U( C. A( U( U. C( U( C( C( A( A( A( A( G( A( A( A. G( C( A( C( U. U. U( C( U( G( U( U( G. U. C. U. G. A. A. A) G) C) A) G) A) G) U) G) C) C. U) U) C) U) U) U) U) G) G) A) G) C. G) U) U. A) C) U) G) U) U. U) G) A) G) A)	TRUE
376	hsa-mir-519c	U( C( U( C( A( G( C. C( U( G( U( G( A( C. C( C( U( C( U( A( G( A( G( G( G( A( A. G( C( G( C( U( U( U( C( U( G. U. U. G. U( C( U( G. A. A. A) G) A) A. A. A) G) A) A) A) G) U) G) C) A. U) C) U) U) U) U) U) A) G) A) G) G) A. U) U) A) C) A) G) U. U) U) G) A) G) A)	TRUE
377	hsa-mir-520a	C( U( C( A( G( G( C( U( G( U. G( A( C( C. C. U( C( C( A( G( A( G( G( G( A( A( G( U( A( C( U( U( U( C( U( G. U( U( G. U( C( U. G. A. G) A) G. A) A) A. A) G) A) A) A) G) U) G) C) U) U) C) C) C) U) U) U) G) G) A) C. U. G) U) U) U. C) G) G) U) U) U) G) A) G)	TRUE
378	hsa-mir-526b	U( C( A( G( G( C( U. G( U( G( A( C. C( C( U( C( U( U. G( A( G( G( G( A( A( G( C( A( C( U( U( U( C( U( G. U( U( G. U( C. U. G. A. A. A) G. A) A) G. A) G) A) A) A) G) U) G) C) U) U) C) C) U) U) U) U. A) G) A) G) G) C. U) U) A) C) U. G) U) C) U) G) A)	TRUE
379	hsa-mir-525	C( U( C( A( A( G( C( U( G( U( G( A( C( U. C( U( C( C. A( G( A( G( G( G( A( U. G( C( A. C( U( U( U( C( U( C. U. U. A. U. G. U. G. A. A. A. A. A. A. A. A) G) A) A) G) G) C. G) C) U. U) C) C) C) U) U) U) A. G) A) G) C. G) U) U) A) C) G) G) U) U) U) G) G) G)	TRUE
380	hsa-mir-523	U( C( U( C( A( U. G. C. U. G( U( G( A( C( C( C( U( C( U( A( G. A( G( G( G( A( A( G( C( G( C( U. U( U( C( U( G. U. U. G. U( C( U( G. A. A. A) G) A) A. A. A) G) A) A) C. G) C) G) C) U) U) C) C) C) U) A. U) A) G) A) G) G) G) U) U) A) C) C. C. U. U. U) G) A) G) A)	TRUE
381	hsa-mir-518f	U( C( U( C( A( U. G. C. U. G( U( G( A( C. C( C( U( C( U( A( G( A( G( G( G( A( A( G( C( A. C( U( U( U( C( U( C( U( U( G. U. C. U. A. A. A) A) G) A) A. A. A. G) A) A) A) G) C. G) C) U) U) C) U) C) U) U) U) A) G) A) G) G) A. U) U) A) C) U. C. U. U. U) G) A) G) A)	TRUE
382	hsa-mir-520b	C( C( C( U( C( U( A( C. A( G( G( G( A( A( G( C( G( C( U( U( U( C( U( G. U. U. G. U( C( U( G. A. A. A) G) A) A. A. A) G) A) A) A) G) U) G) C) U) U) C) C) U) U) U. U) A) G) A) G) G) G)	TRUE
383	hsa-mir-518b	U( C( A( U. G( C( U( G( U( G( G( C. C( C( U( C( C. A( G( A( G( G( G( A. A( G( C( G( C( U( U( U. C. U( G( U( U( G. U( C( U( G. A. A. A) G) A) A. A) A) C) A) A) A) G) C) G) C) U) C. C) C) C) U) U) U) A. G) A) G) G) U. U) U) A) C) G) G) U) U. U) G) A)	TRUE
384	hsa-mir-526a-1	C( U( C( A( G( G( C. U. G( U( G( A( C. C( C( U( C( U( A( G( A( G( G( G( A( A( G( C( A. C( U( U( U( C( U( G. U( U( G. C( U( U. G. A. A. A) G) A) A) G. A) G) A) A) A) G) C. G) C) U) U) C) C) U) U) U) U) A) G) A) G) G) A. U) U) A) C) U. C. U) U) U) G) A) G)	TRUE
385	hsa-mir-520c	U( C( U( C( A( G( G( C( U. G( U( C. G. U( C( C( U( C( U( A( G( A( G( G( G( A( A( G( C( A( C( U( U( U( C( U( G. U. U. G. U( C( U( G. A. A. A) G) A) A. A. A) G) A) A) A) G) U) G) C) U) U) C) C) U) U) U) U) A) G) A) G) G) G) U. U. A) C) C. G) U) U) U) G) A) G) A)	TRUE
386	hsa-mir-518c	G. C. G. A. G. A. A. G. A. U( C( U( C( A( U. G( C( U( G( U( G( A( C( U. C( U( C( U( G( G( A( G( G( G( A( A( G( C( A. C( U( U( U. C. U( G( U( U( G. U( C( U( G. A. A. A) G) A) A. A) A) C) A) A) A) G) C. G) C) U) U) C) U) C) U) U) U) A) G) A) G) U. G) U) U) A) C) G) G) U) U. U) G) A) G) A) A. A. A. G. C.	TRUE
387	hsa-mir-524	U( C( U( C( A( U. G( C( U( G( U( G( A( C( C. C( U( A. C( A( A( A( G( G( G( A( A( G( C( A. C( U( U( U( C( U( C. U. U. G. U( C( C( A. A. A. G) G) A) A. A. A) G) A) A) G) G) C. G) C) U) U) C) C) C) U) U) U) G) G. A) G) U. G) U) U) A) C) G) G) U) U. U) G) A) G) A)	TRUE
388	hsa-mir-519d	U( C( C( C( A( U. G( C( U. G( U( G( A( C( C. C( U( C( C. A( A( A( G( G( G( A( A. G( C( G( C( U( U( U. C. U( G( U( U( U( G( U. U. U. U. C. U. C. U. U) A) A) A) C) A) A) A) G) U) G) C) C. U) C) C) C) U) U) U) A. G) A) G) U. G) U) U) A) C) C. G) U) U. U) G) G) G) A)	TRUE
389	hsa-mir-521-2	U( C( U( C( G( G. G( C( U. G( U( G( A( C( U. C( U( C( C. A( A( A( G( G( G( A( A( G( A. A. U. U. U( U( C( U( C( U( U( G. U. C. U. A. A. A) A) G) A) A. A. A. G) A) A) C. G. C. A. C) U) U) C) C) C) U) U) U) A. G) A) G) U. G) U) U) A) C) C. G) U) G. U) G) A) G) A)	TRUE
390	hsa-mir-520d	U( C( U( C( A( A( G( C( U( G( U( G( A( G. U( C( U. A. C( A( A( A( G( G( G( A( A( G( C( C. C( U( U( U( C( U( G. U. U. G. U( C( U( A. A. A. A) G) A) A. A. A) G) A) A) A) G) U. G) C) U) U) C) U) C) U) U) U) G) G. U. G) G) G. U) U) A) C) G) G) U) U) U) G) A) G) A)	TRUE
391	hsa-mir-517b	G( U( G( A( C( C. C( U( C( U( A( G( A( U. G( G( A( A. G( C( A( C( U. G( U( C( U( G. U. U. G. U. C. U. A. A. G. A. A. A. A) G) A) U) C. G) U) G) C) A. U) C) C) C. U) U) U) A) G) A) G) U. G) U) U) A) C)	TRUE
392	hsa-mir-520g	U( C( C( C( A( U. G( C( U. G( U( G( A( C( C. C( U( C( U( A( G( A( G( G( A( A( G( C( A( C( U( U( U. C. U( G( U( U( U( G. U. U. G. U. C. U. G. A. G. A. A. A. A) A) A) C) A) A) A) G) U) G) C) U) U) C. C) C) U) U) U) A) G) A) G) U. G) U) U) A) C) C. G) U) U. U) G) G) G) A)	TRUE
393	hsa-mir-516b-2	U( C( U( C( A( U. G( A( U. G( U( G( A( C( C( A. U( C( U( G( G( A( G( G( U. A. A. G( A( A( G( C( A( C( U( U( U( G. U( G. U. U. U. U. G. U. G. A. A. A) G. A) A) A) G) U) G) C) U) U) C) C) U) U) U) C) A) G) A) G. G) G) U) U) A) C) U) C) U. U. U) G) A) G) A)	TRUE
394	hsa-mir-526a-2	G( U( G( A( C( C( C( U( C( U( A. G( A( G( G( G( A( A. G( C( A( C. U. U( U( C( U( G. U. U. G. A. A. A. G. A. A. A. A) G) A) A) C. A. U) G) C) A. U) C) C) U) U) U) C. A) G) A) G) G) G) U) U) A) C)	TRUE
395	hsa-mir-518e	U( C( U( C( A( G( G( C( U. G. U( G( A( C( C. C( U( C( U( A. G( A( G( G( G( A( A( G( C( G( C( U( U( U( C( U( G. U. U. G. G. C. U. A. A. A. A. G. A. A. A. A) G) A) A) A) G) C) G) C) U) U) C) C) C) U) U) C. A) G) A) G) U. G) U) U) A) A. C. G) C) U. U) U) G) A) G) A)	TRUE
396	hsa-mir-518a-1	U( C( U( C( A( A( G( C( U( G( U( G( A( C( U( G( C( A( A( A( G( G( G( A( A( G( C( C. C( U( U( U( C( U( G. U( U( G. U( C. U. G. A. A. A) G. A) A) G. A) G) A) A) A) G) C. G) C) U) U) C) C) C) U) U) U) G) C) U. G) G) A. U) U) A) C) G) G) U) U) U) G) A) G) A)	TRUE
397	hsa-mir-518d	U( C( C. C( A( U. G( C( U( G( U( G( A( C( C. C( U( C( U( A( G( A( G( G( G( A( A( G( C( A. C( U( U( U( C. U. G( U( U( G. U( C( U( G. A. A. A) G) A) A) A) C) C. A) A) A) G) C. G) C) U) U) C) C) C) U) U) U) G) G) A) G) C. G) U) U) A) C) G) G) U) U. U) G) A. G) A)	TRUE
398	hsa-mir-516b-1	U( C( U( C( A( G( G( C. U. G( U( G( A( C( C( A. U( C( U( G( G( A( G( G( U. A. A. G( A( A( G( C( A( C( U( U( U( C( U( G. U( U( U( U( G. U. G. A. A. A) G) A) A) A. A) G) A) A) A) G) U) G) C) U) U) C) C) U) U) U) C) A) G) A) G. G) G) U) U) A) C) U. C. U) U) U) G) A) G) A)	TRUE
399	hsa-mir-518a-2	U( C( U( C( A( A( G( C( U( G( U( G( G( G. U( C( U( G( C( A( A( A( G( G( G( A( A( G( C( C. C( U( U( U( C( U( G. U( U( G. U( C. U. A. A. A. A) G. A) A) G. A) G) A) A) A) G) C. G) C) U) U) C) C) C) U) U) U) G) C) U. G) G) A) U) U) A) C) G) G) U) U) U) G) A) G) A)	TRUE
400	hsa-mir-517c	G. A. A. G. A. U( C( U( C( A( G( G( C( A( G( U( G( A( C( C. C( U( C( U( A( G( A( U. G( G( A( A. G( C( A( C( U. G( U( C( U( G. U. U. G. U. C. U. A. A. G. A. A. A. A) G) A) U) C. G) U) G) C) A. U) C) C) U. U) U) U) A) G) A) G) U. G) U) U) A) C) U) G) U) U) U) G) A) G) A) A. A. A. U. C.	TRUE
401	hsa-mir-520h	U( C( C( C( A( U. G( C( U. G( U( G( A( C( C. C. U( C( U( A( G( A( G( G( A( A( G( C( A( C( U( U( U. C. U( G( U( U( U( G. U. U. G. U. C. U. G. A. G. A. A. A. A) A) A) C) A) A) A) G) U) G) C) U) U) C. C) C) U) U) U) A) G) A) G) U) U) A) C) U. G) U) U. U) G) G) G) A)	TRUE
402	hsa-mir-521-1	U( C( U( C( A( G. G( C( U. G( U( G( A( C( C. C( U( C( C. A( A( A( G( G( G( A( A( G( A. A. C( U. U( U( C( U( G. U. U. G. U( C( U( A. A. A. A) G) A) A. A. A) G) A) A) C. G) C. A. C) U) U) C) C) C) U) U) U) A. G) A) G) U. G) U) U) A) C) C. G) U) G. U) G) A) G) A)	TRUE
403	hsa-mir-527	U( C( U( C( A( A( G( C( U( G( U( G( A( C. U. G. C( A( A( A( G( G( G( A( A( G( C( C. C( U( U( U( C( U( G. U. U. G. U( C( U( A. A. A. A) G) A) A. A. A) G) A) A) A) G) U. G) C) U) U) C) C) C) U) U) U) G) G. U. G. A. A. U) U) A) C) G) G) U) U) U) G) A) G) A)	TRUE
404	hsa-mir-516a-1	U( C( U( C( A( G( G( C( U( G( U( G( A( C( C( U( U( C( U( C. G( A( G( G( A. A. A. G( A( A( G( C( A( C( U( U( U( C( U( G. U. U. G. U( C( U( G. A. A. A) G) A) A. A. A) G) A) A) A) G) U) G) C) U) U) C) C) U) U) U) C. A) G) A) G) G) G) U) U) A) C) G) G) U) U) U) G) A) G) A)	TRUE
405	hsa-mir-516a-2	U( C( U( C( A( G( G( U( U( G( U( G( A( C( C( U( U( C( U( C. G( A( G( G( A. A. A. G( A( A( G( C( A( C( U( U( U( C( U( G. U. U. G. U( C( U( G. A. A. A) G) A) A. A. A) G) A) A) A) G) U) G) C) U) U) C) C) U) U) U) C. A) G) A) G) G) G) U) U) A) C) G) G) U) U) U) G) A) G) A)	TRUE
406	hsa-mir-519a-2	U( C( U( C( A( G( G( C( U. G( U( G( U. C( C. C( U( C( U( A( C. A( G( G( G( A( A. G( C( G( C( U( U( U( C( U( G. U. U. G. U( C( U( G. A. A. A) G) A) A. A. G) G) A) A) A) G) U) G) C) A. U) C) C) U) U) U. U) A) G) A) G) U. G) U. U) A) C) U. G) U) U) U) G) A) G) A)	TRUE
407	hsa-mir-499a	G( C( C( C( U( G( U( C( C( C. C. U. G. U. G( C( C. U. U. G( G( G( C( G( G( G( C. G( G( C( U. G( U( U. A. A( G( A( C( U( U( G( C( A. G( U( G( A( U( G( U( U( U( A( A. C. U. C. C. U. C. U. C. C. A. C. G. U) G) A) A) C) A) U) C) A) C) A. G) C) A) A) G) U) C) U) G. U. G) C) U. G) C) U) U. C) C) C) G) U. C) C) C) U. A. C. G) C) U. G. C. C. U. G) G) G) C) A) G) G) G) U)	TRUE
408	hsa-mir-500a	G( C( U( C( C. C( C. C( U( C( U( C( U. A( A( U( C( C( U( U( G( C( U. A. C. C( U( G( G( G( U( G( A. G. A. G. U( G( C( U. G. U. C. U. G. A. A. U. G) C) A) A. U. G. C) A) C) C) U) G) G) G) C) A) A) G) G) A) U) U) C. U. G) A) G) A) G) C. G) A. G) A) G) C)	TRUE
409	hsa-mir-501	G( C( U( C( U. U( C( C( U( C( U( C( U. A( A( U( C( C( U( U( U. G( U. C( C( C( U. G( G( G( U( G( A. G. A. G. U( G( C( U. U. U. C. U. G. A. A. U. G) C) A) A. U. G. C) A) C) C) C) G) G) G) C) A) A) G) G) A) U) U) C. U. G) A) G) A) G) G) G) U. G) A) G) C)	TRUE
410	hsa-mir-502	U. G( C( U( C( C( C( C( C( U( C( U( C( U( A( A( U( C( C( U( U( G( C( U. A. U. C( U( G( G( G( U( G( C( U. A. G. U( G( C( U. G. G. C. U. C. A. A. U. G) C) A) A. U. G) C) A) C) C) U) G) G) G) C) A) A) G) G) A) U) U) C. A) G) A) G) A) G) G) G) G) G) A) G) C) U.	TRUE
411	hsa-mir-450a-2	C( C( A( A. A. G. A. A. A. G( A( U( G( C( U. A( A( A( C( U( A( U( U. U. U. U( G( C( G( A( U. G( U( G( U( U( C( C( U( A( A( U( A( U( G( U( A. A. U. A. U. A. A. A) U) G) U) A) U) U) G) G) G) G) A) C) A) U) U. U) U) G) C) A) U. U. C. A) U) A) G) U) U) U) U. G) U) A) U) C) A. A. U. A. A. U. A. U) G) G)	TRUE
412	hsa-mir-503	U( G( C( C( C( U( A. G( C( A( G( C( G( G( G( A( A( C( A( G( U( U. C( U( G. C( A( G. U. G( A( G( C( G( A. U. C. G. G. U) G) C) U) C) U) G) G. G) G) U. A) U) U) G) U) U) U) C) C) G) C) U) G) C) C. A) G) G) G) U) A)	TRUE
413	hsa-mir-504	G( C( U( G. C( U( G( U( U( G( G( G( A( G( A( C( C( C( U( G( G. U( C( U( G( C( A( C( U( C( U( A. U( C( U. G( U( A( U. U. C. U. U) A) C) U. G) A) A. G. G) G) A) G) U) G) C) A) G) G) G. C) A) G) G) G) U) U) U) C) C) C) A) U. A) C) A) G) A. G. G) G) C)	TRUE
414	hsa-mir-505	G( A( U( G( C( A. C. C( C( A( G( U. G( G( G( G( G( A( G( C( C( A( G( G. A( A( G( U( A. U( U( G( A( U( G( U( U( U. C. U. G. C. C. A. G. U. U. U. A) G) C) G) U) C) A) A) C. A) C) U) U) G. C) U) G) G) U) U) U) C) C) U) C) U. C) U) G) G) A. G) C) A) U) C)	TRUE
415	hsa-mir-513a-1	G( G( G( A( U( G( C( C( A( C( A( U( U. C. A. G( C( C. A. U. U. C( A( G( C( G( U( A( C( A( G. U( G( C( C( U( U( U( C( A. C( A( G( G( G( A( G( G( U( G( U. C. A( U( U( U( A( U( G( U( G. A. A. C. U. A. A. A. A) U) A) U) A) A) A) U) U. U. C) A) C) C) U) U) U) C) U) G) A. G) A) A) G) G) G) U) A) A. U) G) U) A) C) A. G) C) A. U) G) C. A. C. U. G) C) A. U. A) U) G) U) G) G) U) G) U) C) C) C)	TRUE
416	hsa-mir-513a-2	G( G( A( U( G( C( C( A( C( A( U( U. C( A( G( C. C( A( U( U. C. A. G. U( G( U( G( C( A( G. U( G( C( C( U( U( U( C( A. C( A( G( G( G( A( G( G( U( G( U. C. A( U( U( U( A( U( G( U( G. A. A. C. U. A. A. A. A) U) A) U) A) A) A) U) U. U. C) A) C) C) U) U) U) C) U) G) A. G) A) A) G) G) G) U) A) A. U) G) U) A) C) A) G. C. A) U) G) C. A. C) U) G) C. A. U. A) U) G) U) G) G) U) G) U) C) C)	TRUE
417	hsa-mir-506	G( C( C( A( C( C( A( C( C. A. U. C. A. G. C. C. A. U. A. C( U( A( U( G( U( G( U( A( G. U( G( C( C. U( U( A( U( U( C( A( G( G( A( A. G( G( U( G( U( U. A. C( U( U( A( A. U( A( G( A( U( U. A. A. U. A) U) U) U) G) U) A) A) G) G) C) A) C) C) C. U) U) C) U) G) A) G) U) A) G) A. G) U) A) A. U. G. U) G) C) A. A) C) A) U) G) G) A. C. A. A. C. A. U. U. U. G) U) G) G) U) G) G) C)	TRUE
418	hsa-mir-507	G( U( G( C( U( G( U( G( U( G( U( A( G. U. G. C. U( U( C( A( C( U( U( C( A( A( G( A( A. G( U( G( C( C. A. U. G( C( A( U( G( U( G. U. C. U. A. G. A. A. A) U) A) U) G) U) U. U. U. G) C) A) C) C. U) U) U) U) G) G) A) G) U) G) A) A) A. U. A. A. U) G) C) A) C) A. A) C) A) G) A. U) A) C)	TRUE
419	hsa-mir-508	C( C( A( C( C( U. U. C. A. G( C( U( G( A( G( U( G( U( A( G. U( G( C( C. C( U( A( C( U( C( C( A( G( A( G( G( G( C( G. U. C( A( C. U( C( A( U( G( U( A. A. A. C. U. A. A. A. A) C) A) U) G) A) U. U) G) U. A. G) C) C) U) U) U) U) G) G) A) G) U) A) G) A. G) U) A) A. U) A) C) A) C) A. U) C) A) C. G. U. A. A. C. G) C) A. U. A. U. U. U. G) G) U) G) G)	TRUE
420	hsa-mir-509-1	C( A( U( G( C. U( G( U( G( U( G( U( G( G( U( A( C( C. C( U( A( C( U( G( C( A( G( A( C( A. G( U( G( G. C( A( A( U( C( A( U( G. U. A. U. A. A. U. U. A. A. A. A. A) U) G) A) U) U) G) G. U) A) C) G) U) C) U) G) U) G. G) G) U) A) G) A. G) U) A) C) U) G) C) A) U) G. A) C) A) C) A) U) G)	TRUE
421	hsa-mir-510	G( U( G( G. U. G. U( C( C( U. A( C( U( C( A. G( G( A( G( A. G( U( G. G. C( A( A( U( C( A( C( A( U( G. U. A. A. U. U. A. G. G) U) G) U) G) A) U) U) G) A. A. A) C) C) U) C) U) A. A. G) A) G) U) G) G) A) G. U. A. A. C) A) C)	TRUE
422	hsa-mir-514a-1	A. A. C. A( U( G( U( U. G( U( C( U( G( U( G( G. U( A( C( C. C( U( A( C( U( C( U( G( G( A( G. A( G( U( G( A. C( A( A( U( C( A( U. G( U( A. U. A. A. U. U. A. A. A) U) U. U) G) A) U) U) G) A. C) A) C) U) U) C) U) G) U. G) A) G) U) A) G) A. G) U) A) A. C) G) C) A) U. G) A) C) A) C) G) U) A. C. G.	TRUE
423	hsa-mir-514a-2	G. U. U( G( U( C( U( G( U( G( G. U( A( C( C. C( U( A( C( U( C( U( G( G( A( G. A( G( U( G( A. C( A( A( U( C( A( U. G( U( A. U. A. A. C. U. A. A. A) U) U. U) G) A) U) U) G) A. C) A) C) U) U) C) U) G) U. G) A) G) U) A) G) A. G) U) A) A. C) G) C) A) U. G) A) C) A) C.	TRUE
424	hsa-mir-514a-3	G. U. U( G( U( C( U( G( U( G( G. U( A( C( C. C( U( A( C( U( C( U( G( G( A( G. A( G( U( G( A. C( A( A( U( C( A( U. G( U( A. U. A. A. C. U. A. A. A) U) U. U) G) A) U) U) G) A. C) A) C) U) U) C) U) G) U. G) A) G) U) A) G) A. G) U) A) A. C) G) C) A) U. G) A) C) A) C.	TRUE
425	hsa-mir-532	C. G. A. C. U. U. G( C( U( U( U. C( U( C( U( C. C( U( C. C( A( U. G( C( C( U( U( G( A. G( U( G( U( A. G( G( A( C. C. G( U( U. G. G. C. A. U. C. U. U. A. A. U. U. A) C) C. C. U) C) C) C. A) C) A) C) C. C) A) A) G) G) C) U. U) G) C. A) G) A. A) G) A) G) C. G) A) G) C) C. U.	TRUE
426	hsa-mir-455	U. C. C. C. U. G( G( C( G. U( G( A( G( G( G( U( A( U( G( U( G( C( C( U( U. U( G( G( A( C( U( A. C( A( U( C. G( U( G( G. A. A. G. C. C. A. G. C) A) C) C. A) U) G) C. A) G) U) C) C) A) U. G) G) G) C) A) U) A) U) A) C) A. C. U. U. G. C) C) U) C) A) A. G. G) C) C) U. A. U. G. U. C. A. U. C.	TRUE
427	hsa-mir-539	A( U( A( C( U( U( G( A( G( G( A( G( A( A( A( U( U( A. U( C( C( U( U( G( G. U( G( U( G( U( U( C( G( C( U. U. U. A. U. U. U. A. U. G) A. U) G) A) A) U. C) A) U) A) C) A) A) G) G) A) C. A) A) U) U) U) C) U) U) U) U) U) G) A) G) U) A) U)	TRUE
428	hsa-mir-544a	A. U. U. U. U. C( A( U( C( A( C( C. U. A. G( G( G( A( U. C( U( U( G( U( U( A( A( A( A( A( G( C( A( G( A( U. U( C( U( G. A. U. U. C. A. G. G. G. A. C. C. A. A) G) A) U. U) C) U) G) C) A. U) U) U) U) U) A) G) C) A) A) G) U. U) C) U) C) A. A. G) U) G) A) U) G) C. U. A. A. U.	TRUE
429	hsa-mir-545	C. C. C. A. G. C( C( U( G( G( C( A( C( A. U( U( A( G( U( A( G( G( C( C( U. C( A( G( U( A( A( A( U( G( U( U( U( A. U( U( A. G( A( U( G( A( A. U. A. A. A. U. G. A. A. U. G. A. C. U) C) A) U) C) A) G) C. A) A) A) C) A) U) U) U) A) U) U) G) U. G) U. G) C) C) U) G) C) U) A) A) A. G) U) G) A. G. C. U. C. C) A. C) A) G) G)	TRUE
430	hsa-mir-376a-2	G( G( U( A( U( U( U. A( A( A( A( G. G( U( A. G( A( U( U( U( U( C( C( U( U. C( U( A( U( G( G( U( U( A( C( G( U( G. U. U. U. G. A) U) G) G. U. U) A) A) U) C) A) U) A) G) A) G) G) A) A) A) A) U) C) C. A) C) G. U) U) U) U) C. A) G) U) A) U) C)	TRUE
431	hsa-mir-487b	U( U( G( G( U( A( C( U( U. G( G( A( G( A( G( U( G( G( U. U. A. U. C( C( C( U( G( U( C. C( U. G( U( U( C( G( U. U. U. U. G. C. U. C. A. U. G. U. C) G) A) A) U) C. G) U. A) C) A) G) G) G) U. C. A. U. C) C) A) C) U) U) U) U) U) C. A) G) U) A) U) C) A) A)	TRUE
432	hsa-mir-551a	G. G. G. G. A. C. U. G. C( C( G( G( G( U( G( A( C( C( C( U( G( G( A( A( A( U( C( C. A( G( A( G( U( G( G( G( U( G. G. G. G( C( C( A( G( U. C. U. G. A. C. C. G. U. U. U. C) U) A. G) G) C) G. A) C) C) C) A) C) U) C) U) U. G) G) U) U) U) C) C) A) G) G) G) U) U) G) C) C) C) U. G) G) A. A. A.	TRUE
433	hsa-mir-552	A. A. C. C. A. U. U. C. A. A. A( U( A( U( A( C( C( A( C( A( G( U( U( U( G( U( U( U( A( A( C( C( U. U. U( U( G( C( C( U( G( U( U( G( G. U. U. G( A( A( G( A. U. G. C. C) U) U) U) C) A) A) C) A) G) G) U) G) A) C. U. G) G) U) U) A) G) A) C) A) A) A) C) U) G) U) G) G) U) A) U) A) U) A. C. A.	TRUE
434	hsa-mir-553	C. U. U. C. A. A. U( U( U( U( A( U. U( U( U( A( A( A( A( C( G( G( U( G( A( G( A( U( U( U( U( G. U( U( U. U. G. U. C. U. G) A) G. A) A) A) A) U) C) U) C) G) C) U) G) U) U) U) U) A) G) A) C. U) G) A) G) G)	TRUE
435	hsa-mir-554	A. C( C( U( G( A( G( U. A. A. C. C. U. U. U( G( C( U( A( G( U( C( C( U( G( A( C( U( C( A( G( C( C( A( G( U( A. C( U( G( G. U. C. U. U) A) G) A) C) U) G) G) U) G. A. U) G) G) G) U) C) A) G) G) G) U. U. C. A. U. A. U. U. U) U) G) G) C) A) U. C. U. C. U. C) U) C) U. G) G) G) C. A. U. C. U.	TRUE
436	hsa-mir-92b	C. G( G( G( C( C( C. C. G( G( G( C. G( G( G( C( G. G( G( A( G( G( G. A. C( G( G( G( A( C( G( C. G( G( U( G( C( A( G( U( G( U( U( G( U. U. U. U. U. U. C. C. C. C. C. G. C. C) A) A) U) A) U) U) G) C) A) C) U) C) G) U) C) C) C) G) G. C) C) U) C) C) G. G) C) C) C) C) C) C) C. G) G) C) C) C)	TRUE
437	hsa-mir-555	G( G( A( G( U( G. A. A. C. U( C( A( G( A( U. G( U( G. G. A( G( C( A. C. U( A( C( C( U( U( U. G( U( G. A. G( C( A( G( U. G( U( G. A. C. C. C. A. A. G. G) C) C) U) G) U) G. G. A) C) A) G) G) G) U) A) A. G) C) U) G. A. A) C) C. U) C) U) G) A) U. A. A. A. A) C) U) C) U) G. A. U. C. U. A. U.	TRUE
438	hsa-mir-556	G. A. U( A( G( U( A( A( U( A( A( G( A( A( A( G( A( U( G( A( G( C( U( C. A( U( U. G( U( A( A( U( A( U( G( A( G( C. U. U. C. A. U. U. U. A. U. A. C. A. U. U) U) C) A) U) A) U) U) A) C) C. A) U) U. A) G) C) U) C) A) U) C) U) U) U) U) U) U) A) U) U) A) C) U) A) C. C. U. U. C. A. A. C. A.	TRUE
439	hsa-mir-557	A. G. A. A. U( G( G. G. C( A. A. A. U. G) A. A. C) A) G. U. A. A. A. U( U( U( G( G( A( G( G( C( C. U. G( G( G( G( C( C( C( U. C( C( C( U( G( C( U( G( C( U( G. G. A. G. A. A) G) U) G) U. U. U. G) C) A) C. G) G) G) U. G) G) G) C) C) U) U) G) U) C) U) U) U) G) A) A) A. G. G. A. G. G. U. G. G. A.	TRUE
440	hsa-mir-558	G. U. G. U. G. U. G. U. G( U( G. U( G( U( G. U( G( U( G( G( U( U. A( U( U( U( U( G( G( U( A( U( A( G( U( A( G( C( U( C( U. A. G( A( C. U. C( U( A( U. U. A. U) A) G) U. U. U) C) C. U. G) A) G) C) U) G) C) U) G) U) A) C) C) A) A) A) A) U) A) C) C) A) C) A) A. A) C) G) G. G) C) U. G.	TRUE
441	hsa-mir-559	G( C( U( C( C( A( G( U( A( A( C( A( U( C( U( U( A( A( A( G( U( A( A( A( U( A( U( G( C( A( C( C( A( A( A( A( U( U( A( C( U( U. U. U. G) G) U) A) A. A. U. A. C. A. G) U) U) U) U) G) G) U) G) C) A) U) A) U) U) U) A) C) U) U) U) A) G) G) A) U) G) U) U) A) C) U) G) G) A) G) C) U. C. C. C. A.	TRUE
442	hsa-mir-561	C. U. U. C. A. U. C. C. A. C. C. A. G. U( C( C( U( C( C( A( G( G( A( A( C( A. U( C( A( A( G( G( A( U( C( U( U( A( A( A( C( U( U( U( G( C( C( A. G. A. G. C. U. A. C. A. A. A. G) G) C) A) A) A) G) U) U) U) A) A) G) A) U) C) C) U) U) G) A) A. G) U) U) C) C) U) G) G) G) G) G) A) A. C. C. A. U.	TRUE
443	hsa-mir-562	A. G. U. G. A. A. A( U( U( G( C( U( A( G( G( U( C( A( U. A( U( G( G( U( C( A( G( U. C( U( A( C( U( U( U( U. A. G( A( G( U. A( A( U( U. G( U( G. A. A. A) C) U. G) U) U) U. U) U) C) A) A) A) G) U) A) G) C) U) G) U. A) C) C) A) U) U. U) G) C. A) C) U) C. C. C. U. G. U) G) G) C) A) A) U)	TRUE
444	hsa-mir-563	A. G. C. A. A. A. G. A. A. G. U( G( U. G( U( U( G( C( C( C. U. C. U. A. G( G( A( A( A( U( G( U( G( U( G( U( U( G( C. U( C( U( G( A( U( G. U. A. A) U) U) A) G) G) U. U) G) A) C) A) U) A) C) G) U) U) U) C) C) C. U. G) G) U) A) G) C) C) A)	TRUE
445	hsa-mir-564	C( G( G( G( C. A. G( C( G( G( G. U. G( C( C. A. G( G( C( A( C( G( G( U( G( U( C( A. G( C( A( G( G( C( A. A. C. A. U( G( G( C( C( G. A. G. A. G) G) C) C) G) G. G. G) C) C) U) C. C. G. G. G) C) G) G) C) G) C) C) G) U) G) U) C) C. G) C) G. A. C) C) G) C) G. U. A. C. C) C) U) G) A. C.	TRUE
446	hsa-mir-566	G( C( U. A( G( G( C( G( U( G. G. U. G. G. C. G. G. G) C) G) C) C) U) G) U) G. A. U. C. C. C. A. A. C. U. A. C( U( C( A( G( G. A. G. G. C) U) G) G) G) G( C( A( G( C( A. G. A. A. U( C( G( C( U( U( G. A. A. C. C. C. G. G. G. A) G) G) C) G) A) A. G. G) U) U) G) C) A. G. U. G. A. G. C.	TRUE
447	hsa-mir-567	G. G. A. U. U. C. U. U. A. U( A( G( G. A. C. A. G( U( A( U( G( U( U( C( U( U( C( C( A( G( G. A( C( A( G( A( A( C( A( U. U. C. U. U. U) G) C. U. A. U) U) U) U) G) U) A. C) U) G) G) A) A) G) A) A) C) A) U) G) C) A. A. A. A. C) U) A) A. A. A. A. A. A. A. A. A. A. A. A. G. U. U. A. U. U. G. C. U.	TRUE
448	hsa-mir-568	G. A( U( A( U( A( C( A( C( U( A( U( A( U( U. A( U( G( U( A( U( A( A( A. U( G( U( A( U( A( C( A( C( A. C. U. U. C. C. U( A( U( A( U( G( U( A. U. C. C. A) C) A) U) A) U) A) U. A. U. A. G) U) G) U) A) U) A) U) A) U) U) A) U) A) C) A) U) G) U) A) U) A) G. G) U) G) U) G) U) A) U) A. U. G.	TRUE
449	hsa-mir-551b	A. G. A. U. G. U. G. C. U( C( U( C( C. U( G( G( C( C( C. A. U( G( A( A( A( U( C( A( A( G( C. G( U( G( G( G( U( G. A. G. A. C( C( U( G( G. U. G. C. A. G. A. A. C) G) G) G) A. A. G. G. C. G. A) C) C) C) A) U) A. C) U) U) G) G) U) U) U) C) A) G. A. G) G) C) U) G) U. G) A) G) A) A. U. A. A.	TRUE
450	hsa-mir-569	G( G( U( A( U. U. G( U( U( A( G. A. U( U( A( A( U( U( U( U( G. U( G( G( G( A( C( A( U( U( A( A( C( A. A. C. A( G( C( A. U. C. A. G. A. A. G. C. A. A. C. A. U. C. A. G) C) U) U. U. A. G) U) U) A) A) U) G) A. A. U) C) C) U) G) G. A) A) A) G) U) U) A) A) G. U) G) A) C) U. U. U) A) U) U) U.	TRUE
451	hsa-mir-570	C. U. A. G. A. U. A. A. G. U( U( A( U( U( A( G( G( U( G. G( G( U( G( C( A( A( A( G( G( U( A( A( U( U( G( C( A. G( U( U( U( U( U( C. C( C. A( U( U( A( U. U. U. U) A) A) U) U. G) C. G) A) A) A) A) C) A. G) C) A) A) U) U) A) C) C) U) U) U) G) C) A) C) C) A. A) C) C) U) G) A) U) G) G) A. G. U.	TRUE
452	hsa-mir-571	C. C. U. C. A( G( U( A( A. G( A. C( C( A. A. G( C( U( C( A( G( U( G( U. G( C( C( A( U. U( U( C( C. U. U. G( U( C( U( G( U( A( G( C. C. A. U. G. U. C) U) A) U) G) G) G) C) U. C. U. U. G) A) G) U. U) G) G) C) C) A) U. C) U) G) A) G) U) G. A. G) G) G. C) C. U) G) C) U) U. A. U. U. C. U. A.	TRUE
453	hsa-mir-572	G. U. C. G. A. G. G. C( C( G( U( G( G( C. C( C( G. G. A. A. G. U( G( G( U( C. G. G( G( G( C( C( G( C( U( G( C( G( G( G( C( G( G( A( A. G( G( G( C( G. C. C. U. G. U. G) C) U) U) C. G. U) C) C) G) C) U) C) G. G) C) G) G) U) G) G) C) C) C) A. G) C) C) A) G) G) C. C) C) G) C) G) G) G. A.	TRUE
454	hsa-mir-573	U. U. U. A( G( C( G. G. U( U( U( C( U. C( C( C( U( G( A( A( G( U( G( A( U( G. U. G( U( A( A( C( U( G. A( U( C( A( G( G( A( U( C. U. A( C( U. C. A. U. G) U) C. G) U) C) U. U) U) G) G) U) A. A. A) G) U) U) A) U) G) U) C) G) C) U) U. G. U) C) A) G) G) G) U. G) A) G) G) A. G. A. G) U) U) U. U. U. G.	TRUE
455	hsa-mir-574	G. G. G. A. C. C. U. G. C( G. U( G( G( G( U( G( C. G( G( G( C( G( U( G( U( G( A. G( U. G( U( G( U( G( U( G( U( G( U( G( A( G( U( G( U( G( U. G( U. C( G. C( U. C. C. G. G) G) U. C) C) A) C) G) C) U) C) A) U) G) C) A) C) A) C) A) C) C) C) A) C) A) C) G) C) C) C) A. C) A) C) U) C) A) G. G)	TRUE
456	hsa-mir-575	A. A. U. U. C. A. G( C( C( C( U( G( C( C( A( C( U( G( G( C( U( U( A( U( G( U( C( A( U. G( A( C( C( U( U( G( G( G( C. U. A. C) U) C) A) G) G) C. U. G) U) C) U) G) C. A) C) A. A) U) G) A) G) C) C) A) G) U. U) G) G) A. C) A) G) G) A. G) C) A( G( U( G. C. C. A. C. U. C. A. A) C) U) C.	TRUE
457	hsa-mir-576	U. A. C( A( A( U( C( C. A( A( C. G( A( G( G( A( U( U( C( U( A( A( U( U( U( C. U( C( C( A( C( G( U( C( U( U( U( G( G. U( A( A( U. A. A. G. G. U. U) U) G) G. C) A) A) A) G) A) U) G) U) G) G) A) A. A) A) A) U) U) G) G) A) A) U) C) C) U) C) A. U) U) C. G) A) U) U) G) G. U. U. A. U. A. A. C. C. A.	TRUE
458	hsa-mir-577	U( G( G( G( G( G( A( G( U( G( A( A( G( A( G( U( A( G( A( U( A( A( A( A. U( A( U( U( G( G( U. A( C( C( U( G( A. U. G. A. A. U. C. U. G. A. G. G. C. C) A) G) G) U) U. U) C) A) A) U) A) C. U) U) U) A) U) C) U) G) C) U) C) U) U) C) A) U) U) U) C) C) C) C) A) U. A. U. C. U. A. C. U. U. A. C.	TRUE
459	hsa-mir-578	A. G. A. U. A. A. A. U. C. U( A( U( A( G( A( C( A( A( A( A( U( A( C( A( A( U( C( C( C. G( G( A( C. A. A( C( A( A( G( A( A( G( C( U( C. C. U. A( U( A( G( C. U. C. C) U) G) U) A) G) C) U) U) C) U) U) G) U) G. C. U) C) U) A. G) G) A) U) U) G) U) A) U) U) U) U) G) U) U) U) A) U) A) U. A. U.	TRUE
460	hsa-mir-579	C. A. U. A. U. U. A. G. G( U( U( A. A( U( G( C( A( A( A( A( G( U( A( A( U( C( G( C( G( G( U( U( U( G( U( G( C( C( A( G( A( U( G( A( C. G. A( U( U( U( G( A. A. U. U. A. A. U) A) A) A) U) U) C) A) U) U) U) G) G) U) A) U) A) A) A) C) C) G) C) G) A) U) U) A) U) U) U) U) U) G) C) A) U) C. A) A) C)	TRUE
461	hsa-mir-580	A. U. A. A. A( A( U( U( U( C( C. A. A( U( U( G( G( A( A( C( C( U( A( A( U( G( A( U( U( C( A( U( C( A( G. A. C( U( C( A( G( A( U( A( U( U( U. A. A. G. U. U. A. A. C. A) G) U) A) U) U) U) G) A) G) A. A. U) G) A) U) G) A) A) U) C) A) U) U) A) G) G) U) U) C) C) G) G) U) C. A. G) A) A) A) U) U)	TRUE
462	hsa-mir-581	G( U( U( A. U( G( U( G( A. A( G( G( U( A( U( U( C( U( U( G( U( G( U( U( C( U( C. U( A( G( A( U( C( A( G. U. G( C( U. U. U. U. A. G. A. A. A. A. U. U. U. G) U) G. U) G) A) U) C) U) A) A. A) G) A) A) C) A) C) A. A) A) G) A) A) U) A) C) C) U) A. C) A) C) A) G. A) A) C) C. A. C. C. U. G. C.	TRUE
463	hsa-mir-582	A. U. C. U( G( U( G( C( U( C( U( U( U( G( A. U. U. A. C( A( G( U( U( G( U( U( C( A( A( C( C( A( G( U( U( A( C( U. A. A. U. C. U. A. A. C. U. A. A. U. U. G) U) A) A) C) U) G) G) U) U) G) A) A) C) A) A) C) U) G) A. A. C. C. C) A) A) A) G) G) G) U) G) C) A) A. A. G. U. A. G. A. A. A. C. A. U. U.	TRUE
464	hsa-mir-583	A. A. C. U. C. A. C. A. C. A. U. U. A. A( C( C( A( A( A( G( A( G( G( A. A( G( G( U( C( C( C( A( U. U( A( C( U( G( C( A( G( G( G. A. U. C) U) U) A. G) C) A) G) U) A) C. U) G) G) G) A) C) C) U) A. C) C) U) C) U) U) U) G) G) U)	TRUE
465	hsa-mir-584	U( A( G( G( G( U. G( A( C( C( A( G( C( C( A( U. U. A. U( G( G( U( U( U. G( C( C( U( G( G( G( A( C( U( G( A( G. G( A. A( U( U( U( G. C. U. G. G) G) A) U) A. U) G. U) C) A) G) U) U) C) C) A) G) G) C) C. A) A) C) C) A) G. G. C. U) G) G) U) U) G) G) U) C) U. C) C) C) U) G) A. A. G. C. A. A. C.	TRUE
466	hsa-mir-585	U. G. G. G. G. U. G. U. C. U. G. U( G( C. U( A( U( G( G( C( A( G( C( C( C( U( A( G( C( A( C. A( C( A( G( A( U( A( C( G( C( C( C( A( G( A. G( A. A. A. G. C. C. U. G. A. A. C) G. U) U) G) G) G) C) G) U) A) U) C) U) G) U) A. U) G) C) U) A) G) G) G) C) U) G) C) U) G) U) A) A. C) A) A.	TRUE
467	hsa-mir-586	A. U. G( G( G( G( U( A( A( A( A( C( C( A( U( U( A( U( G( C( A( U( U( G( U( A( U( U( U( U( U( A( G( G( U. C( C( C( A( A. U. A. C. A. U. G. U) G) G) G) C. C) C) U) A) A) A) A) A) U) A) C) A) A) U) G) C) A) U) A) A) U) G) G) U) U) U) U) U. C. A) C) U) C) U) U. U. A. U. C. U. U. C. U. U. A. U.	TRUE
468	hsa-mir-587	C. U. C. C. U. A. U. G. C. A. C. C. C. U. C( U( U( U( C( C( A( U( A. G( G( U( G( A( U( G( A( G( U( C( A( C( A( G( G( G. C. U. C( A( G( G( G. A. A. U. G. U. G. U) C) U) G) C. A. C) C) U) G) U) G) A) C) U) C) A) U) C) A) C) C) A. G) U) G) G) A) A) A) G) C. C. C. A. U. C. C. C. A. U. A. U.	TRUE
469	hsa-mir-548b	C. A. G. A. C. U. A. U. A. U. A. U. U( U( A( G( G( U( U( G( G( C( G( C( A( A( A( A( G( U( A( A( U( U( G( U. G( G( U( U( U( U( G. G( C( C( U. U. U. A. U. U. U. U. C. A. A. U. G) G) C) A. A) G) A) A) C) C) U. C) A) G) U) U) G) C) U) U) U) U) G) U) G) C) C) A) A) C) C) U) A) A) U. A. C. U. U.	TRUE
470	hsa-mir-588	A. G. C( U( U( A( G( G( U( A. C( C( A( A( U( U( U( G( G( C( C( A( C. A. A. U( G( G( G( U( U. A( G( A( A( C( A( C( U. A. U. U. C. C. A. U. U. G) U) G) U) U) C) U) U. A) C) C) C) A) C. C. A. U) G) G) C) C) A. A) A) A) U) U) G) G) G) C) C) U) A) A) G)	TRUE
471	hsa-mir-548a-2	U. G. U. G. A. U. G. U( G( U( A( U( U( A( G( G. U. U( U. G( U( G( C( A( A( A( A( G( U( A( A( U( U( G( G. G( G( U( U( U( U. U. U( G( C( C( G( U( U( A( A. A. A. G. U) A) A) U) G) G) C) A) A) A) A) C) U) G. G. C) A) A) U) U) A) C) U) U) U) U) G) C) A) C) C. A) A. A. C) U) A) A) U) A) U) A) A.	TRUE
472	hsa-mir-589	U. C( C( A( G( C( C. U( G( U. G. C. C. C. A. G( C( A( G( C( C. C. C( U( G( A. G( A( A( C( C( A. C( G( U( C. U( G( C. U( C( U( G( A( G( C( U. G( G( G. U. A. C. U. G. C) C) U. G) U) U) C) A) G) A) A. C) A) A. A) U) G) C. C. G) G) U) U) C) C. C) A) G) A. C. G) C) U) G) C) C) A) G) C) U) G) G) C. C.	TRUE
473	hsa-mir-550a-1	U. G. A. U. G. C. U. U. U. G( C( U( G. G( C. U( G( G( U. G( C. A. G( U( G( C( C( U( G( A( G( G( G( A( G( U( A( A( G( A( G. C( C. C( U( G( U( U( G. U. U. G. U. A. A. G) A) U) A) G) U. G) U) C) U) U) A) C) U) C) C) C) U) C) A) G) G) C) A) C) A. U. C) U. C) C) A) A. C) A. A) G) U) C. U. C. U.	TRUE
474	hsa-mir-550a-2	U. G. A. U. G. C. U. U. U. G( C( U( G. G( C( U( G( G( U. G( C. A. G( U( G( C( C( U( G( A( G( G( G( A( G( U( A( A( G( A( G. C( C. C( U( G( U( U( G. U. U. G. U. C. A. G) A) U) A) G) U. G) U) C) U) U) A) C) U) C) C) C) U) C) A) G) G) C) A) C) A. U. C) U. C) C) A) G) C) G. A) G) U) C. U. C. U.	TRUE
475	hsa-mir-591	U. C. U. U. A. U. C. A. A. U( G( A( G( G( U( A( G( A( C( C( A( U. G( G( G( U( U( C( U. C( A( U( U( G( U( A( A( U( A( G. U. G. U. A. G. A. A. U) G) U) U) G) G. U. U) A) A) C. U) G) U. G) G) A) C) U. C) C) C. U) G) G) C. U) C) U) G) U) C) U) C) A) A( A( U( C( U. A. C. U. G) A) U) U) C.	TRUE
476	hsa-mir-592	U. A. U( U( A( U( G( C. C( A( U( G( A( C. A. U( U( G( U( G( U( C( A( A. U( A( U( G( C. G( A( U( G( A( U( G( U( G. U. U( G( U( G( A. U. G. G. C) A) C) A) G) C) G) U) C) A) U) C) A. C) G) U) G) G. U) G) A) C) G) C) A) A) C. A. U) C) A) U) G) A. C) G) U) A) A) G. A. C. G. U. C. A. C. A. A. C.	TRUE
477	hsa-mir-593	C. C( C( C( C( A( G( A. A. U. C. U. G. U. C( A( G( G( C. A( C( C. A( G( C( C( A. G( G( C( A( U( U( G( C( U( C( A. G. C. C. C. G( U( U( U( C( C( C( U. C. U. G. G) G) G) G) A) G) C) A. A. G. G) A) G) U) G) G) U) G) C) U) G. G) G) U) U) U. G) U) C. U) C) U) G) C) U) G) G) G) G) U. U. U. C. U. C. C. U.	TRUE
478	hsa-mir-595	A. C( G( G. A. A. G. C( C( U( G. C( A( C. G( C( A. U. U. U. A. A( C( A( C( C( A( G( C( A( C( G( C( U( C( A( A( U( G. U( A. G. U( C( U( U( G. U. A. A) G) G) A) A. C. A) G. G) U) U) G) A. A) G) U) G) U) G) C) C. G. U) G) G) U) G) U) G) U) C. U) G) G. A) G) G) A. A. G. C) G) C. C. U. G. U.	TRUE
479	hsa-mir-597	U. A( C( U( U( A( C( U( C( U( A( C( G( U( G. U( G( U( G( U( C( A( C( U. C. G( A( U. G( A( C( C( A( C( U( G( U( G. A. A. G. A( C( A( G. U. A. A. A. A. U) G) U) A) C) A) G) U) G) G) U) U) C. U) C) U. U. G) U) G) G) C) U. C. A. A. G) C) G) U. A. A) U) G) U) A) G) A) G) U) A) C. U. G) G) U) C.	TRUE
480	hsa-mir-598	G. C. U. U. G( A( U( G( A( U. G. C. U. G. C. U( G( A( U( G( C. U( G( G( C( G( G( U( G( A( U( C. C. C( G( A( U( G( G( U( G( U( G( A. G( C( U( G. G. A. A. A. U. G. G. G) G) U) G. C. U) A) C) G) U) C) A) U) C) G) U. U. G) U) C) A) U) C) G) U) C) A) U. C) A) U) C) A) U) C) A) U) C) C. G. A. G.	TRUE
481	hsa-mir-599	A. A. A. G. A. C. A. U. G. C. U. G( U( C( C( A( C. A( G( U( G( U( G( U( U( U( G( A( U( A( A( G( C( U( G( A( C( A( U( G. G. G( A( C( A( G( G( G( A( U. U. C. U. U. U) U) C) A. C) U) G) U) U) G) U) G) U) C) A) G) U) U) U) A) U) C) A) A) A) C) C. C. A) U) A) C) U) U) G) G) A) U) G. A. C.	TRUE
482	hsa-mir-548a-3	C. C. U. A. G. A. A. U. G. U. U( A( U( U( A( G. G( U( C. G( G( U( G( C( A( A( A( A( G( U( A( A( U( U( G( C( G. A( G( U( U( U( U( A. C( C( A( U( U( A. C. U. U. U. C. A) A) U) G) G) C. A) A) A) A) C) U) G. G) C) A) A) U) U) A) C) U) U) U) U) G) C) A) C) C) A. A) C) G. U) A) A) U) A) C. U. U.	TRUE
483	hsa-mir-600	A. A. G. U. C. A. C. G. U. G( C( U. G( U. G( G( C( U( C. C. A. G( C( U( U( C. A. U. A( G( G. A( A( G( G( C( U( C( U( U( G( U( C( U( G( U( C. A( G( G. C. A. G. U. G. G. A. G. U. U. A. C) U) U. A) C) A) G) A) C) A) A) G) A) G) C) C) U) U) G. C) U) C. A) G) G) C) C. A) G) C) C) C) U. G) C) C. C.	TRUE
484	hsa-mir-601	U. G. C. A. U( G( A( G. U( U( C( G. U( C( U( U. G( G( U( C( U. A. G. G) A) U) U) G. U. U. G) G) A) G. G) A) G) U) C) A) G. A. A. A. A. A. C( U( A( C( C( C( C. A( G( G( G( A( U( C. C. U. G. A. A. G) U) C) C) U) U) U. G) G) G) U) G) G) A.	TRUE
485	hsa-mir-602	U. U. C( U( C( A. C( C( C( C. C. G( C( C( U( G( A( C( A( C. G( G( G( C. G( A( C( A. G( C( U( G. C( G( G( C( C( C( G( C. U. G( U( G. U. U. C. A) C) U. C) G) G) G) C) C) G) A) G) U) G. C. G) U) C) U) C) C) U) G) U) C) A) G) G) C) A. A. G) G) G) A. G) A) G) C. A. G. A. G. C. C. C. C. C. C. U. G.	TRUE
486	hsa-mir-603	G. A. U. U. G. A. U. G. C. U( G( U( U( G( G( U. U( U( G( G( U. G( C( A( A( A( A( G( U( A( A( U( U( G( C( A( G( U( G( C. U. U. C. C( C( A( U( U( U. A. A. A. A. G. U. A) A) U) G) G) C. A. C. A. C) A) C) U) G) C) A) A) U) U) A) C) U) U) U) U) G) C) U. C) C) A) A) C. U) U) A) A) U) A) C. U. U.	TRUE
487	hsa-mir-604	A. G( A( G( C( A( U( C. G( U( G. C( U( U( G( A( C. C. U( U( C( C( A. C( G( C( U. C( U( C. G( U( G( U( C( C. A. C. U. A( G( C( A. G. G. C. A. G. G) U) U) U. U. C. U. G) A) C) A) C) A) G) G) C) U. G) C. G) G) A) A) U. U) C) A) G) G) A) C) A. G) U) G) C) A. U) C) A. U. G. G. A. G. A.	TRUE
488	hsa-mir-605	G. C. C( C( U( A( G( C( U( U( G( G( U( U( C( U( A( A( A( U( C( C. C( A( U( G( G( U( G( C( C( U( U( C( U( C( C. U. U( G( G. G. A. A. A. A. A. C) A) G) A) G) A) A) G) G) C) A) C) U) A) U) G) A. G) A) U) U) U) A) G) A) A) U) C) A) A) G) U) U) A) G) G)	TRUE
489	hsa-mir-606	U( G( U( A( U( C( C. U( U( G( G( U( U( U( U( U( A( G( U( A( G( U( U( U( U. A( C( U( A( U( G( A( U( G( A. G( G( U( G( U. G. C. C. A. U. C. C) A) C) C) C. C) A) U) C) A) U) A) G) U) A) A) A) C) U) A) C) U) G) A) A) A) A) U) C) A) A) A. G) A) U) A) C) A) A. G. U. G. C. C. U. G. A. C. C. A.	TRUE
490	hsa-mir-607	U. U. G. C( C( U( A( A( A( G( U( C( A( C( A( C( A( G( G( U( U( A( U( A( G( A( U( C( U( G( G( A( U( U( G. G( A( A( C( C( C( A( G( G( G. A( G( C. C. A. G. A. C) U) G. C) C) U) G) G) G) U) U) C) A. A) A) U) C) C) A) G) A) U) C) U) A) U) A) A) C) U) U) G) U) G) U) G) A) C) U) U) U) G) G) G)	TRUE
491	hsa-mir-608	G. G. G( C( C( A. A. G( G. U( G( G. G( C( C( A( G( G( G( G( U( G( G( U( G. U( U( G( G( G( A( C. A( G( C( U( C( C. G. U. U. U. A. A. A. A. A. G. G. C. A. U. C. U. C. C. A. A. G) A) G) C) U) U) C) C) A. U. C) A) A) A. G. G) C) U) G) C) C) U. C) U) U) G) G) U) G. C) A) G. C) A. C. A. G) G) U) A. G. A.	TRUE
492	hsa-mir-609	U. G. C( U( C( G. G( C( U( G( U( U( C( C( U( A( G( G( G( U( G( U( U( U. C( U( C( U( C( A( U( C( U( C( U( G( G. U. C( U( A( U( A. A. U. G. G. G. U. U. A. A. A) U) A) G) U) A) G) A) G) A) U) G) A) G) G) G) C. A) A) C) A) C) C) C) U) A) G) G) A) A) C) A) G) C) A. G) A) G) G. A. A. C. C.	TRUE
493	hsa-mir-610	U( C( U( A( U( U( U( G. U( C( U( U( A( G. G( U( G( A( G( C( U( A( A( A( U( G( U( G( U( G( C( U( G( G( G( A( C( A( C. A. U( U( U( G( A. G. C. C) A) A) A) U) G) U) C) C) C) A) G) C) A) C) A) C) A) U) U) U) A) G) C) U) C) A) C) A. U) A) A) G) A) A. A) A) A) U) G) G) A) C. U. C. U. A. G. U.	TRUE
494	hsa-mir-611	A. A. A. A. U. G( G( U( G. A( G( A( G. C( G. U( U( G( A( G( G( G( G( A. G. U( U( C( C( A( G. A. C. G. G. A. G. A. U) G) C. G) A) G) G. A. C) C) C) C) U) C) G) G) G. G) U) C) U) G. A) C) C) C. A. C. A.	TRUE
495	hsa-mir-612	U( C( C( C. A. U( C( U( G( G( A. C. C. C( U( G( C( U( G( G( G( C. A( G( G( G( C( U( U( C( U( G( A( G( C( U( C( C( U( U( A. G( C( A. C. U. A. G) C) A. G. G) A) G) G) G) G) C) U) C. C) A) G) G) G) G) C) C) C) U) C) C) C) U. C. C. A. U. G) G) C) A) G) C) C) A) G) G) A. C. A. G) G) A) C. U. C. U. C. A.	TRUE
496	hsa-mir-613	G. G( U( G( A( G( U( G( C. G( U( U. U. C. C. A. A. G. U. G. U. G( A( A( G( G( G( A( C( C( C( U( U. C. C( U( G( U( A( G. U( G( U( C. U. U. A. U. A. U. A) C) A) A. U) A) C) A) G) U. A) G) G) A. A. U. G) U) U) C) C) U) U) C) U. U. U. G) C) C) A) C) U) C) A) U) A. C. A. C. C. U. U. U. A.	TRUE
497	hsa-mir-614	U. C. U. A. A. G. A. A. A. C. G( C( A( G( U( G( G( U( C( U( C( U( G( A. A. G( C( C( U( G( C( A( G( G( G( G( C( A( G( G( C( C( A( G( C. C. C. U. G. C. A. C) U) G) A. A. C. G) C) C) U) G) U) U) C) U) U) G) C. C) A) G) G) U) G. G. C) A) G) A. A) G) G) U) U) G) C) U) G) C)	TRUE
498	hsa-mir-615	C. U. C. G( G( G( A. G. G( G( G( C. G( G( G( A( G( G( G( G( G( G( U. C. C( C( C( G( G( U. G( C( U( C( G( G( A( U( C. U. C( G( A( G( G. G( U. G. C. U. U. A. U. U) G. U) U) C) G) G) U) C) C) G) A) G) C) C) U) G) G) G) U. C. U. C) C) C) U) C) U) U) C) C) C) C) C) C) A. A. C) C) C) C. C. C.	TRUE
499	hsa-mir-616	U. U( A( G( G( U( A. A( U( U( C( C( U( C( C. A. C( U( C( A( A( A( A. C( C( C( U( U( C( A( G( U( G( A( C( U( U( C( C( A( U( G. A. C. A. U. G. A. A. A) U) A. G) G) A) A) G) U) C) A) U) U) G) G) A) G) G) G) U) U) U) G) A) G) C. A. G) A) G) G) A) A) U) G. A) C) C) U) G) U. U. U. U. A. A. A. A.	TRUE
500	hsa-mir-548c	C. A. U. U. G. G. C. A. U. C. U( A( U( U( A( G( G( U( U( G( G( U( G( C( A( A( A( A( G( U( A( A( U( U( G( C. G( G( U( U( U( U( U( G( C( C. A. U. U( A( C( U( U. U. C. A) G) U) A) G) C) A) A) A) A) A) U) C) U. C) A) A) U) U) A) C) U) U) U) U) G) C) A) C) C) A) A) C) U) U) A) A) U) A) C. U. U.	TRUE
501	hsa-mir-617	C. A( U( C( A( U. A( A( G( G( A( G( C( C( U( A. G( A( C( U( U( C. C( C( A( U( U( U( G( A( A( G( G( U( G( G( C. C. A. U. U. U. C. C. U. A. C) C) A) C) C) U) U) C) A) A) A) U) G) G) U. A) A) G) U) C) C. A) G) G) C) U) C) C) U) U) C. U) G) A) U) U. C. A. A. U. A. A. A. U. G. A. G. G. A. G. C.	TRUE
502	hsa-mir-618	C. U. C( U( U( G( U( U( C( A( C( A( G( C. C. A( A( A( C( U. C( U( A. C( U( U( G( U( C( C. U( U( C( U( G( A( G( U( G. U. A. A. U. U( A( C( G. U. A. C. A. U. G. C. A. G) U) A) G) C) U) C) A) G) G) A) G) A) C) A) A) G) C. A) G) G) U) U) U) A. C. C. C) U) G) U) G) G) A) U) G) A) G) U. C. U. G. A.	TRUE
503	hsa-mir-619	C. G. C. C. C. A. C. C. U. C. A. G. C. C. U. C. C. C. A. A. A. A. U( G( C( U( G( G( G( A. U. U( A( C( A( G( G( C( A( U( G( A. G. C( C( A( C. U. G. C. G( G( U( C( G. A. C. C. A. U. G) A) C) C) U) G) G) A. C) A) U) G) U) U) U) G) U) G) C) C) C) A) G) U) A) C( U( G( U( C. A. G. U. U. U. G) C) A) G)	TRUE
504	hsa-mir-620	A. U. A. U( A( U( A. U( C( U( A( U( A( U( C( U( A( G. C( U( C( C( G( U( A( U( A( U( A( U( A. U. A. U. A( U( A( U( A. U. A. U. A. U. A. G. A) U) A) U) C. U. C. C. A) U) A) U) A) U) A) U) G) G) A) G) A. U) A) G) A) U) A) U) A) G) A) A. A) U) A) A. A. A. C. A. A. G. C. A. A. A. G. A. A.	TRUE
505	hsa-mir-622	A. G. A. G. A. A. G. C( U( G. G( A. C( A( A. G( U( A. C( U( G( G( U( C( U( C( A( G( C( A( G( A( U( U( G( A. G( G( A( G( A( G. C( A( C( C. A. C. A. G) U) G) G. U) C) A. U) C) A. C) A. C) A) G) U) C) U) G) C) U) G) A) G) G) U) U) G) G) A. G) C) U) G) C. U) G. A) G) A. U. G. A. C. A. C. U.	TRUE
506	hsa-mir-623	G. U. A. C. A. C. A. G( U( A( G( A( A. G( C( A( U( C( C. C. U. U( G( C( A( G( G( G( G. C. U( G( U( U( G( G( G( U. U. G( C( A. U( C( C( U. A. A( G( C( U. G. U. G) C) U) G) G) A) G) C) U. U. C) C) C) G) A) U) G) U. A. C) U) C) U) G) U) A) G) A) U) G) U) C. U) U) U) G) C) A. C. C. U. U. C. U. G.	TRUE
507	hsa-mir-624	A( A( U( G( C( U( G( U( U( U( C( A( A( G( G( U( A( G( U( A( C( C( A( G( U( A( C( C( U( U( G( U( G( U( U( C( A. G. U( G( G. A. A. C. C) A) A. G. G) U. A. A) A) C) A) C) A) A) G) G) U) A) U) U) G) G) U) A) U) U) A) C) C) U) U) G) A) G) A) U) A) G) C) A) U) U) A. C. A. C. C. U. A. A. G. U. G.	TRUE
508	hsa-mir-625	A( G( G( G( U( A( G( A( G( G( G( A( U( G( A( G( G( G( G( G( A( A( A( G( U( U( C( U( A( U( A( G( U( C( C( U( G( U. A. A. U. U. A. G. A. U. C. U. C) A) G) G) A) C) U) A) U) A) G) A) A) C) U) U) U) C) C) C) C) C) U) C) A) U) C) C) C) U) C) U) G) C) C) C) U)	TRUE
509	hsa-mir-626	A. C. U. G( A( U( A( U. A. U. U. U) G) U) C) U. U. A. U( U( U( G( A( G( A( G. C. U( G( A( G( G( A( G. U( A( U( U( U( U( U( A( U. G( C( A( A. U. C( U( G( A( A. U. G. A. U. C. U) C) A) G) C. U) G) U) C. U) G) A) A) A) A) U) G) U) C) U) U) C) A) A. U) U) U) U) A) A) A) G. G. C. U. U.	TRUE
510	hsa-mir-628	A. U. A. G. C. U. G. U. U( G( U. G( U( C( A. C( U( U( C( C( U( C. A. U. G( C( U( G( A. C( A( U( A. U( U( U( A( C( U( A( G( A( G( G( G( U( A. A. A. A. U. U. A. A. U. A. A) C) C) U) U) C) U) A) G) U) A) A) G) A. G) U) G) G. C) A) G) U) C. G. A. A. G) G) G) A) A) G) G) G) C) U. C) A) U.	TRUE
511	hsa-mir-629	U. C. C. C. U. U. U. C. C. C. A( G( G( G( G( A( G( G( G( G( C( U( G( G( G( U( U( U( A( C( G( U( U( G( G( G( A( G( A( A( C( U( U( U( U( A. C. G( G( U. G. A. A. C) C) A. G) G) A) G) G) U) U) C) U) C) C) C) A) A) C) G) U) A) A) G) C) C) C) A) G) C) C) C) C) U) C) C) C) C) U) C. U. G. C. C. U.	TRUE
512	hsa-mir-630	A. A. C. U. U. A. A. C. A. U. C. A. U. G( C( U( A( C( C( U( C( U( U( U( G( U( A( U( C. A( U( A( U( U( U. U. G( U( U( A( U( U( C( U( G( G. U. C. A. C) A) G) A) A) U) G) A) C) C. U. A) G) U) A) U) U. C. U. G) U) A) C. C) A) G) G) G) A. A) G) G) U) A) G) U) U. C. U. U. A. A. C. U. A. U. A. U.	TRUE
513	hsa-mir-631	G. U. G( G( G( G( A( G( C. C. U( G( G( U( U( A. G. A. C( C( U( G( G( C( C. C( A( G( A. C( C( U( C( A( G( C( U( A. C. A. C. A. A) G) C) U) G) A) U. G) G) A. C) U) G) A. G) U) C) A) G) G) G) G) C) C) A) C. A. C) U) C) U) C) C)	TRUE
514	hsa-mir-33b	G( C( G( G( G( C( G( G( C( C. C( C( G( C. G( G( U( G( C( A( U( U( G( C( U( G( U. U. G( C( A( U( U( G( C( A( C( G. U( G( U( G. U. G. A. G. G) C) G) G. G) U) G) C) A) G) U) G) C) C. U. C) G) G) C) A) G) U) G) C) A) G. C) C) C) G) G) A. G) C) C) G. G) C) C) C) C. U. G. G) C) A. C. C. A. C.	TRUE
515	hsa-mir-632	C( G( C. C( U( C. C( U( A( C( C( G( C( A. G( U( G. C( U( U. G. A( C( G( G( G( A( G( G( C( G( G( A( G. C( G( G. G( G( A( A( C. G. A. G( G( C( C( G. U. C. G) G) C) C) A. U) U) U) U) G. U) G) U) C) U) G) C) U) U) C) C) U) G) U) G) G) G. A) C) G) U) G) G) U) G) G) U. A) G) C. C) G) U.	TRUE
516	hsa-mir-633	A. A. C. C. U. C. U. C. U. U. A. G. C( C( U( C( U. G. U. U. U. C. U( U( U( A( U( U( G( C. G( G( U( A( G( A( U( A( C( U( A( U( U( A( A. C( C( U( A. A. A. A. U. G. A. G. A. A) G) G) C. U) A) A) U) A) G) U) A) U) C) U) A) C) C) A. C) A) A) U) A) A) A) A. U. U. G. U. U. G. U. G) A) G) G) A. U. A.	TRUE
517	hsa-mir-634	A. A. A. C. C. C. A. C. A. C. C. A( C( U( G( C. A( U( U( U( U. G. G( C( C. A. U( C( G. A( G( G( G( U( U( G( G( G( G( C. U( U( G( G( U( G( U( C( A. U( G( C. C. C. C) A) A. G) A) U) A. A) C) C) A) G) C. A. C) C) C) C) A) A) C) U) U) U) G. G) A) C. A. G) C) A. U. G) G) A) U) U) A) G) U) C. U.	TRUE
518	hsa-mir-635	C. A. G. A. G. A. G( G( A( G( C( U( G. C. C. A. C. U. U( G( G( G( C( A( C( U. G( A( A( A( C( A( A( U( G( U. C. C. A( U( U( A( G( G( C. U. U. U. G( U( U( A. U. G. G. A. A) A) C) U. U. C. U. C) C) U) G) A) U) C) A) U) U) G) U) U) U) U) G) U) G) U) C) C) A) U. U. G. A) G) C) U) U) C) C. A. A. U.	TRUE
519	hsa-mir-636	U. G. G( C( G. G( C( C( U( G( G( G( C. G. G. G. A. G( C( G. C. G( C( G( G( G( C( G( G( G( G( C( C. G( G( C( C. C. C( G( C( U. G( C( C. U. G( G( A. A. U. U. A. A. C) C) C. C. G) C) U. G) U) G) C. U. U. G) C) U) C. G) U) C) C) C) G) C) C) C) G) C) A. G) C) C) C) U) A) G) G) C) G. G) C) G. U. C. G.	TRUE
520	hsa-mir-637	U( G( G( C( U. A. A( G( G( U( G( U( U. G( G( C( U( C( G( G( G( C( U. C( C( C( C( A( C. U( G( C( A( G( U( U. A( C( C( C( U. C. C. C. C. U. C. G) G) C. G) U) U. A) C) U) G. A. G) C) A) C. U) G) G) G) G) G) C) U) U. U. C) G) G) G) C) U) C. U. G) C) G) U) C) U) G) C) A. C) A) G. A. U. A. C. U. U. C.	TRUE
521	hsa-mir-638	G. U. G. A. G. C. G. G( G( C( G( C( G. G( C( A( G( G. G. A( U. C( G( C( G. G( G( C( G( G( G( U( G( G( C( G( G( C( C( U. A. G( G( G. C( G( C( G. G. A. G. G. G) C) G) G. A. C) C) G. G. G. A. A. U. G) G) C) G. C) G) C) C) G. U. G) C) G. C) C) G) C) C) G. G) C) G) U) A. A. C) U) G) C) G. G) C) G) C) U)	TRUE
522	hsa-mir-639	U. G( G( C( C( G. A. C. G( G. G( G( C( G( C( G. C( G( C( G( G( C( C( U. G( G. A( G( G. G( G( C. G. G( G( G( C( G( G( A( C( G( C( A. G. A. G. C. C. G) C) G) U) U) U) A. G) U) C) U) A. U) C) G. C) U) G. C) G) G) U) U) G) C) G) A. G) C) G) C) U) G. U) A. G. G. G) A. G) C) C) U. G. U. G. C. U. G.	TRUE
523	hsa-mir-640	G( U( G( A( C( C( C. U. G( G( G( C( A( A. G( U( U( C( C( U( G( A. A. G( A( U( C( A( G. A. C. A. C( A( U( C( A( G( A( U( C. C. C. U. U. A) U) C) U) G) U. A. A. A. A) U) G) G. G. C. A. U) G) A) U) C) C) A) G) G) A) A) C) C. U) G) C) C) U) C. U. A. C. G) G) U) U) G) C) C. U. U. G. G. G. G.	TRUE
524	hsa-mir-641	U. G( G( G( U( G( A( A. A( G( G( A( A( G( G( A( A( A( G( A( C( A( U( A( G( G( A( U( A. G. A( G( U( C( A( C( C( U( C( U( G( U( C. C. U. C. U. G( U. C. C. U. C) U. A. C. C. U. A) U) A) G) A) G) G) U) G) A) C) U) G) U) C) C) U) A) U) G) U) C) U) U) U) C) C) U) U) C) C) U) C. U) U) A) C) C) C) C. U.	TRUE
525	hsa-mir-642a	A. U. C( U( G( A( G( U( U( G( G( G( A( G( G( G. U( C( C( C( U( C( U( C( C( A( A( A( U( G( U( G( U( C( U( U( G( G( G. G. U. G. G. G. G. G. A. U) C) A) A) G) A) C) A) C) A) U) U) U) G) G) A) G) A) G) G) G) A) A. C) C) U) C) C) C) A) A) C) U) C) G) G) C. C. U. C. U. G. C. C. A. U. C. A. U. U.	TRUE
526	hsa-mir-643	A. C. C. A. A. G. U. G. A. U( A( U( U( C( A( U. U( G( U( C( U( A( C( C( U( G( A( G( C( U( A( G( A. A( U( A( C( A( A( G( U( A. G( U( U( G. G. C( G. U. C. U. U. C. A. G) A. G) A) C) A) C) U) U) G) U) A) U) G. C) U) A) G) C) U) C) A) G) G) U) A) G) A) U) A) U. U) G) A) A) U) G) A. A. A. A. A.	TRUE
527	hsa-mir-644a	U. U. U. U. U. U. U. U. U. A. G. U. A. U. U. U. U. U. C( C( A( U( C( A. G. U( G( U( U( C( A. U( A( A( G( G( A( A( U. G( U( U( G( C( U. C( U( G( U( A( G( U. U. U. U. C. U) U) A) U) A) G) U. G) U) G) G) C) U) U) U) C) U) U) A) G) A) G) C) A) A. A. G) A) U) G) G) U. U. C. C. C. U. A.	TRUE
528	hsa-mir-645	C. A. G. U( U( C( C( U( A. A. C. A( G( G( C( C. U( C( A( G( A. C. C( A( G( U( A( C( C( G( G( U( C( U( G( U. G( G( C( C. U. G( G( G( G( G( U( U( G. A. G. G) A) C) C) C) C) U) G) C) U) C. U) A) G) G) C) U) G) G) U) A) C) U) G) C) U) G) A) U. G) C) U) U) A. A. A. A. A) G) A. G) A) G)	TRUE
529	hsa-mir-646	G. A. U( C( A( G. G( A( G( U( C( U( G( C( C( A. G. U( G( G( A( G( U. C( A( G( C( A. C. A. C. C. U( G( C( U( U( U( U( C( A. C( C( U( G( U. G. A. U. C. C. C) A) G) G) A. G) A) G. G) A) A) G) C) A) G) C) U) G) C. C) U) C) U) G) A. G) G) C) C. U. C. A) G) G) C) U) C) A. G. U) G) G) C.	TRUE
530	hsa-mir-647	A. G. G. A. A. G. U. G( U( U( G( G( C( C( U( G. U( G( G( C( U( G( C( A. C( U( C. A. C( U( U( C( C( U( U( C( A. G( C( C( C( C( A. G. G( A( A. G. C. C. U. U. G. G. U) C) G. G) G) G) G) C) A. G. G) A) G) G) G) A) G) G) G. U. C. A) G) G) C) A. G. G) G) C) U) G) G. G) G) G) C) C) U. G) A) C)	TRUE
531	hsa-mir-649	G. G. C. C. U( A( G( C( C. A( A( A( U( A( C( U. G( U( A( U( U( U( U( U( G( A( U. C( G( A( C( A( U( U. U. G( G( U( U( G. A. A. A. A( A( U( A( U( C. U. A. U. G) U) A) U) U) A. G. U. A. A) A) C) C) U. G) U) G) U) U) G) U. U) C) A) A) G) A) G) U) C. C. A) C) U. G) U) G) U) U) U) U. G) C) U) G)	TRUE
532	hsa-mir-650	C. A. G( U( G( C( U( G( G( G( G( U( C. U. C. A( G( G( A( G( G( C. A( G( C( G( C. U. C( U( C( A( G( G( A. C( G( U( C. A. C. C. A. C. C. A) U) G) G. C) C) U) G) G) G) C. U. C. U) G) C) U) C) C) U) C) C) U) C. A) C) C) C) U) C. C. U. C. A. C. U. C. A. G. G) G) C) A) C) A. G. G. U. G. A. U.	TRUE
533	hsa-mir-651	A. A. U. C( U( A. U( C( A( C. U( G( C( U( U( U( U( U( A( G( G( A( U( A( A. G( C( U( U( G. A. C( U( U( U( U( G( U( U. C. A. A. A. U. A. A. A. A. A. U. G) C) A) A) A) A) G) G. A. A) A) G) U) G. U) A) U) C) C) U) A) A) A) A) G) G) C) A) A. U) G) A) C. A) G) U. U. U. A. A. U. G. U. G. U. U. U.	TRUE
534	hsa-mir-652	A. C. G. A. A. U. G( G( C. U. A. U( G( C( A( C( U( G( C( A( C( A( A( C( C( C( U( A( G( G. A. G. A. G. G( G( U( G( C( C( A( U( U( C( A( C. A. U( A( G. A. C. U. A. U) A) A. U. U) G) A) A) U) G) G) C) G) C) C) A. C) U) A) G) G) G) U) U) G) U) G) C) A) G) U) G) C) A) C. A. A. C) C) U. A. C. A. C.	TRUE
535	hsa-mir-661	G. G. A. G. A. G( G( C( U( G. U. G( C( U( G. U( G( G( G( G( C( A( G. G( C( G( C( A( G( G( C( C( U. G( A( G( C( C( C( U. G( G( U( U. U. C. G. G. G. C. U. G) C) C) U. G) G) G) U. C) U) C) U. G) G) C) C) U) G) C) G) C) G. U) G) A. C) U) U) U) G) G. G) G) U) G) G) C) U)	TRUE
536	hsa-mir-662	G( C( U( G( U( U( G( A. G( G( C( U( G( C( G( C( A( G( C( C( A( G. G. C( C( C( U. G. A. C. G. G. U. G) G) G) G. U) G) G) C) U) G) C) G( G( G( C( C( U( U( C. U. G. A) A) G) G) U) C) U) C. C. C. A. C. G. U. U. G) U) G) G) C) C) C) A) G) C) A) G) C) G( C( A( G( U. C. A. C. G. U) U) G) C)	TRUE
537	hsa-mir-548d-2	G. A. G. A. G. G. G. A. A. G. A. U. U( U( A( G( G( U( U( G( G( U( G( C( A( A( A( A( G( U. A( A( U( U( G( U( G( G( U( U( U( U( U( G( C( C( A( U( U( G( A. A. A. G. U) A) A) U) G) G) C) A) A) A) A) A) C) C) A) C) A) G) U) U) U. C) U) U) U) U) G) C) A) C) C) A) A) C) C) U) A) A) U. A. A. A. A.	TRUE
538	hsa-mir-663a	C. C. U. U. C( C( G( G( C. G( U( C( C( C( A( G( G( C. G( G( G. G( C( G( C( C( G( C( G( G( G( A( C( C( G( C( C( C( U. C. G. U. G. U. C. U. G) U. G) G) C) G) G) U. G. G. G. A. U) C) C) C) G) C) G) G) C. C) G) U) G. U) U) U. U. C) C) U) G) G) U. G) G) C) C) C) G) G) C. C. A. U. G.	TRUE
539	hsa-mir-449b	U. G. A. C( C( U. G( A( A( U. C( A( G( G( U( A. G( G( C( A( G( U. G( U( A( U. U. G( U( U( A. G( C. U( G( G( C( U( G( C( U( U. G( G( G. U. C. A. A. G. U) C) A) G) C) A) G) C) C) A) C) A) A) C) U) A) C) C. C) U) G) C) C) A) C) U) U) G) C. U) U) C) U. G) G) A. U. A. A. A. U. U. C. U. U. C. U.	TRUE
540	hsa-mir-411	U( G( G( U( A( C( U( U. G. G( A( G( A. G( A. U( A( G( U( A. G( A( C( C( G( U( A. U. A. G( C( G( U( A( C( G( C( U. U. U. A. U. C. U. G. U. G) A. C) G) U) A) U) G) U) A. A. C. A) C) G) G) U) C) C. A) C) U) A) A. C) C. C) U) C) A) G) U) A) U) C) A) A. A. U. C. C. A. U. C. C. C. C. G. A. G.	TRUE
541	hsa-mir-654	G( G( G( U( A. A. G. U. G. G. A( A( A( G( A. U( G( G( U( G( G( G. C( C. G( C( A( G( A( A. C( A( U( G( U( G( C( U. G. A. G. U. U. C. G. U. G) C. C) A) U) A) U) G) U) C) U) G) C) U. G) A. C) C) A) U) C) A) C. C) U) U) U) A. G. A. A. G) C) C) C)	TRUE
542	hsa-mir-655	A. A. C. U. A. U. G. C. A. A. G. G( A( U( A( U( U( U( G( A( G( G( A( G( A( G( G( U( U( A( U. C( C( G( U( G( U( U. A. U( G( U( U( C( G( C. U. U. C. A. U. U. C. A. U. C. A. U) G) A) A) U) A) A. U. A) C) A) U) G) G) U. U) A) A) C) C) U) C) U) U) U) U) U) G) A) A) U) A) U) C) A. G. A. C. U. C.	TRUE
543	hsa-mir-656	C( U. G( A( A( A( U. A( G( G( U( U( G( C. C( U( G( U( G( A. G( G( U( G( U( U( C( A( C. U. U. U( C( U. A. U. A. U. G) A) U) G) A) A) U) A) U) U) A. U) A) C) A) G) U. C) A) A) C) C) U) C. U) U) U) C) C. G) A. U. A. U. C. G. A. A. U. C.	TRUE
544	hsa-mir-549a	A. G. A. C. A. U. G. C. A. A. C. U. C. A. A. G. A. A( U( A( U( A( U( U( G( A( G( A( G( C( U( C( A( U( C( C( A( U( A( G( U( U( G( U( C( A( C( U( G( U. C. U. C. A. A. A. U. C) A) G) U) G) A) C) A) A) C) U) A) U) G) G) A) U) G) A) G) C) U) C) U) U) A) A) U) A) U) A) U) C. C. C. A. G. G. C.	TRUE
545	hsa-mir-657	G. U. G. U( A( G( U( A. G. A. G) C) U) A) G( G( A( G( G( A( G( A( G( G( G( U. C( C( U( G( G( A( G( A( A. G( C. G( U( G( G( A( C( C( G. G( U. C( C( G( G( G( U. G. G. G. U. U) C) C) G) G) C) A. G) G) U. U) C) U. C) A) C) C) C. U) C) U) C) U) A) G) G) C. C) C) C) A. U. U) C) U) C) C) U) C) U) G.	TRUE
546	hsa-mir-658	G. C( U( C( G( G. U( U( G. C( C( G( U( G. G( U. U. G( C( G( G( G( C( C( C( U( G. C( C( C( G. C. C( C( G( C( C( A( G( C. U( C( G( C. U( G( A. C. A. G. C) A) C) G) A) C) U) C. A. G. G) G) C) G) G) A. G) G) G) A. A) G) U. A. G) G) U) C) C) G) U) U. G. G. U. C) G. G) U. C) G) G) G. A) A) C) G) A) G) G.	TRUE
547	hsa-mir-659	U. A( C( C( G( A( C. C. C. U. C. G. A. U. U) U) G) G) U) U. C. A. G( G( A( C( C( U( U( C( C( C( U( G( A( A( C( C( A( A( G( G( A( A( G( A( G( U. C. A. C. A. G. U. C) U) C) U) U) C) C) U) U) G) G) U) U) C) A) G) G) G) A) G) G) G) U) C) C) C. C. A. A. C. A. A. U. G. U. C. C. U. C. A. U. G. G.	TRUE
548	hsa-mir-660	C. U. G( C( U( C( C. U( U( C( U( C( C( C. A. U. A. C. C( C( A( U( U. G( C( A( U( A( U( C. G( G( A( G( U. U( G( U( G. A. A. U. U. C. U. C. A. A. A. A) C) A) C. C) U) C) C) U. G) U) G) U) G) C) A) U) G) G) A. U. U. A. C. A. G) G) A) G) G) G) U. G) A) G) C) C. U. U. G. U. C. A. U. C. G. U. G.	TRUE
549	hsa-mir-421	G. C( A( C( A( U. U. G( U( A( G( G( C( C( U( C( A( U. U. A. A( A( U( G( U( U( U( G( U( U( G( A( A. U( G( A( A. A. A. A. A. U. G. A. A. U) C) A) U) C) A) A) C) A) G) A) C) A) U) U) A. A. U. U) G) G) G) C. G) C) C) U) G) C) U. C. U) G) U) G) A. U. C. U. C.	TRUE
550	hsa-mir-542	C. A. G. A. U( C( U( C( A( G( A( C( A. U. C. U( C( G( G( G. G. A( U( C( A( U. C. A. U( G( U( C( A( C( G( A( G( A. U( A( C( C. A. G. U. G) U) G) C. A. C) U) U) G) U) G) A) C) A) G. A. U. U) G) A) U) A. A. C) U) G) A) A. A. G. G) U) C) U) G) G) G) A) G. C. C. A. C. U. C. A. U. C. U. U. C. A.	TRUE
551	hsa-mir-1264	A( G( G( U( C. C( U( C( A( A( U( A( A( G( U. A( U( U( U( G( U( U( G( A. A. A. G. A. A. U. A. A. A. U. A. A. A. C. C) A) A) C) A) A) G) U) C) U) U) A) U. U) U) G) A) G) C. A) C) C) U) G. U. U. A. U. G. U. G.	TRUE
552	hsa-mir-671	G( C( A( G. G. U. G( A. A. C( U( G( G( C( A. G( G( C( C( A. G( G( A( A( G( A( G( G( A. G( G( A( A. G( C( C( C( U( G( G. A. G( G( G( G( C( U( G( G( A( G( G( U. G( A( U. G. G. A. U. G. U. U) U) U. C) C) U) C) C) G) G) U) U) C) U) C) A) G) G) G) C) U) C) C) A. C) C) U) C) U) U) U) C) G. G) G) C) C) G. U. A. G. A. G) C) C) A) G) G. G. C) U. G. G. U) G) C)	TRUE
553	hsa-mir-668	G( G( U( A( A. G( U( G( C. G( C( C( U( C( G( G( G( U( G( A( G. C( A( U( G( C( A( C( U( U( A( A. U. G. U) G) G) G) U) G) U) A) U) G) U) C) A) C) U) C) G) G) C. U. C. G) G) C) C. C) A) C) U) A) C) C)	TRUE
554	hsa-mir-550a-3	G. A. U. G. C. U. U. U. G( C( U( G. G( C. U( G( G( U. G( C. A. G( U( G( C( C( U( G( A( G( G( G( A( G( U( A( A( G( A( G. U. C. C( U( G( U( U( G. U. U. G. U. A. A. G) A) U) A) G) U. G. U) C) U) U) A) C) U) C) C) C) U) C) A) G) G) C) A) C) A. U. C) U. C) C) A) A. C) A. A) G) U) C. U. C.	TRUE
555	hsa-mir-767	G. C. U. U. U. U. A( U( A( U. U( G( U. A( G( G( U( U( U( U( U( G( C( U( C( A( U. G. C. A( C( C( A( U( G( G( U. U. G( U( C. U( G( A( G( C( A( U. G( C( A( G( C. A. U. G. C. U) U) G) U) C. U) G) C) U) C) A) U. A) C) C. C) C) A) U) G) G) U) U. U. C. U) G) A) G) C) A) G) G) A) A) C) C) U) U. C) A) U. U) G) U) C. U. A. C. U. G. C.	TRUE
556	hsa-mir-1224	G. U( G( A( G( G( A( C. U. C. G( G( G( A( G( G( U( G( G( A. G( G( G( U( G( G( U( G. C( C( G. C. C. G) G) G. G) C) C) G) G( G( C( G( C( U( G( U. U. U. C) A) G) C) U. C. G) C) U) U. C. U. C) C) C) C. C) C) A) C) C) U) C) C) U) C. U. C. U) C) C) U) C) A) G.	TRUE
557	hsa-mir-151b	A( C( C( U. C( U( G( A. U. G. U( G( U( C. A. G( U( C( U( C. U. C. U. U. C. A. G( G( G( C( U( C( C( C( G( A( G( A. C. A. C( A( G( A. A. A. C. A. G. A. C. A. C. C) U) G) C. C. C) U) C) G) A. G) G) A) G) C) U) C) A. C. A. G. U. C. U. A) G) A) C) A. A. A) C) A) A. A. C. C. C) A) G) G) G) U)	TRUE
558	hsa-mir-320b-1	A. A. U. U. A. A. U. C( C( C( U( C( U( C( U. U. U( C( U( A( G( U( U( C. U( U( C( C( U( A. G. A. G. U. G. A) G) G) A) A) A. A) G) C) U) G) G) G) U. U. G) A) G) A) G) G) G) C. A. A. A. C. A. A. A. U. U. A. A. C. U. A. A. U. U. A. A. U. U.	TRUE
559	hsa-mir-320c-1	U. U( U( G( C( A( U( U( A( A. A. A. A. U. G. A. G. G( C( C( U( U( C( U( C( U. U. C( C( C( A( G( U( U( C. U( U( C( C( C. A. G. A. G. U. C. A. G) G) A) A) A. A) G) C) U) G) G) G) U. U. G) A) G) A) G) G) G) U) A. G. A. A. A. A. A. A. A. A. U) G) A) U) G) U) A) G) G.	TRUE
560	hsa-mir-1296	A. C( C( U( A( C( C( U( A. A. C. U. G( G( G( U( U( A( G( G( G( C. C. C. U. G( G( C( U( C( C( A( U. C( U( C( C( U( U( U. A. G( G( A( A( A. A. C. C. U) U) C) U) G. U. G) G) G) G) A) G) U) G) G) G) G) C) U) U. C. G. A. C) C) C) U) A) A) C) C) C) A) G) G) U) G) G) G) C. U. G. U.	TRUE
561	hsa-mir-1468	G( G( U( G( G( G( U( G( G( U. U( U( C. U( C( C( G( U( U( U( G( C( C. U( G( U( U( U( C. G( C( U( G( A( U. G( U( G( C. A. U. U. C. A. A. C. U. C) A) U) U. C. U) C) A) G) C) A. A) A) A) U) A) A. G) C) A) A) A) U) G) G) A) A. A) A) U. U) C) G) U) C) C) A) U) C)	TRUE
562	hsa-mir-1323	A. C. U( G( A( G. G( U( C( C( U( C( A( A( A( A( C( U( G( A. G( G( G. G( C( A( U( U( U( U( C( U( G. U. G. G. U. U. U. G. A. A. A. G) G) A) A) A) G) U) G) C) A. C) C) C) A) G) U) U) U) U) G) G) G) G) A) U) G. U) C) A) A.	TRUE
563	hsa-mir-1271	C. A. C( C( C( A( G( A. U. C( A( G( U( G( C( U( U( G( G( C( A( C( C. U( A( G( C( A( A. G( C( A( C( U( C( A( G( U( A( A( A. U. A. U. U) U) G) U) U) G) A) G) U) G) C) C. U) G) C) U) A) U. G) U) G) C) C) A) G) G) C) A) U) U) G) U. G. C) U) G) A. G) G) G. C. U.	TRUE
564	hsa-mir-454	U. C( U( G( U( U( U( A( U( C( A. C( C( A( G( A( U( C. C( U( A( G( A( A( C( C( C( U( A( U( C( A( A( U( A( U( U( G( U( C( U( C( U. G( C( U( G( U( G. U. A. A. A) U) A) G) U) U. C. U. G) A) G) U. A. G. U. G) C) A) A) U) A) U) U) G) C. U. U. A) U) A) G) G) G) U) U) U) U) G) G) U. G) U) U) U) G) G) A. A. A. G) A) A. C. A. A. U) G) G) G) C) A) G) G.	TRUE
565	hsa-mir-1185-2	U( U( U( G( G( U( A( C( U. U( A( A( A( G( A( G( A( G( G. A. U( A. C( C( C( U( U( U( G( U( A( U( G( U( U( C( A. C( U( U. G. A. U. U. A. A. U. G) G) C. G) A) A) U) A) U) A) C) A) G) G) G) G) G) A) G. A. C) U) C) U) C) A. U) U) U) G) C. G) U) A) U) C) A) A) A)	TRUE
566	hsa-mir-449c	G( C( U( G. G( G( A( U( G( U( G. U. C( A( G( G( U. A( G( G( C. A( G( U( G( U( A( U. U. G( C( U( A( G( C( G( G( C( U( G( U( U( A( A( U. G. A. U. U. U) U) A) A) C) A) G) U) U) G) C) U) A) G) U) U) G) C) A) C) U) C) C) U) C. U) C) U) G) U. U. G) C) A) U) U) C) A. G. A. A) G) C)	TRUE
567	hsa-mir-1283-1	C( U( C( A( A( G( C( U( A. U( G( A( G. U( C( U( A. C. A( A( A( G( G( A. A( A( G( C( G( C( U( U( U( C( U( G. U( U( G. U( C. A. G. A. A. A) G. A) A) G. A) G) A) A) A) G) C) G) C) U) U) C. C) C) U) U) U) U. G. A) G) G) G. U) U) A) C. G) G) U) U) U) G) A) G) A. A.	TRUE
568	hsa-mir-769	G. C. C( U( U( G( G( U. G( C( U( G( A( U. U. C( C( U( G. G( G( C( U( C( U( G( A( C. C( U( G( A( G( A( C( C( U( C( U. G( G( G( U. U( C( U( G. A( G( C( U( G. U( G( A( U. G. U. U. G. C. U. C. U) C) G) A) G) C) U) G. G) G) A) U. C) U) C) C. G) G) G) G) U) C) U) U) G) G) U. U) C) A) G) G) G) C) C) G. G) G) G) C. C. U) C) U. G. G) G) U) U. C) C) A) A) G) C.	TRUE
569	hsa-mir-766	G( C( A. U( C( C( U( C. A. G. G( A( C( C. U. G. G( G( C( U( U. G( G( G( U( G( G( U( A. G. G( A( G( G( A. A. U. U( G( G( U. G( C( U( G( G( U. C. U. U. U( C( A( U. U. U. U. G. G. A. U. U. U) G) A) C. U. C) C) A) G) C) C. C) C) A) C. A. G. C) C) U) C) A. G) C) C) A) C) C) C) C. A) G) C) C) A. A. U. U. G) U) C) A. U. A) G) G) A) G) C)	TRUE
570	hsa-mir-320b-2	U. G. U. U. A. U( U( U( U( U( U( G( U( C( U( U( C( U. A. C. C. U. A. A( G( A( A( U( U( C( U( G. U. C. U( C( U( U( A. G. G( C( U( U( U( C( U( C( U. U. C( C( C( A( G( A. U( U( U( C( C( C( A( A. A. G. U. U) G) G) G) A) A) A) A. G. C) U) G) G) G) U. U. G) A) G) A) G) G) G) C) A. A. A) A) G) G) A. A. A. A. A. A. A. A. A) G) A) A) U) U) C) U) G. U. C. U. C. U. G) A) C. A. U. A. A. U. U. A) G) A) U) A) …	TRUE
571	hsa-mir-378d-2	G( A( A( U( G( G( U( U( A. C( A( A. G( G( A( G( A( G( A( A( C. A. C. U. G( G( A( C( U( U( G( G( A( G( U. C( A( G( A. A. A. A( C( U( U( U. C. A. U. C. C. A) A) G) U) C. A. U. U. C. C. C) U) G) C) U) C) U) A) A) G) U) C) C) C. A. U. U) U) C) U) G. U) U) C) C) A. U) G) A. G) A) U) U) G) U) U) U)	TRUE
572	hsa-mir-1185-1	U( U( U( G( G( U( A( C( U. U( G( A( A( G( A( G( A( G( G. A. U( A. C( C( C( U( U( U( G( U( A( U( G( U( U( C( A. C( U( U. G. A. U. U. A. A. U. G) G) C. G) A) A) U) A) U) A) C) A) G) G) G) G) G) A) G. A. C) U) C) U) U) A. U) U) U) G) C. G) U) A) U) C) A) A) A)	TRUE
573	hsa-mir-762	G( G( C( C( C( G. G( C( U( C. C( G( G( G( U. C( U( C( G( G( C( C( C( G( U( A. C( A( G( U( C( C( G. G( C( C( G( G( C( C. A. U. G) C) U) G) G) C) G. G) G) G) C) U) G) G. G. G) C) C. G. G) G) G) C) C) G) A) G) C) C) C) G) C. G) G) C) G. G) G) G) C) C)	TRUE
574	hsa-mir-802	G. U. U. C( U( G( U( U( A( U. U( U( G( C( A( G. U( C. A( G( U( A. A( C( A( A( A( G( A( U( U( C( A. U( C( C( U( U( G( U( G. U. C. C. A. U. C. A. U. G. C. A. A) C) A) A) G) G) A) G) A) A) U) C) U) U) U) G) U) C. A) C) U) U. A) G. U) G) U) A) A) U. U) A) A) U) A) G) C. U. G. G. A. C.	TRUE
575	hsa-mir-670	G. U. U. U. A( G( G( G( G( U( G( G( A. C. C( U( G( A( U( G( U. C( C( C( U( G( A( G( U( G( U. A( U( G( U( G( G( U. G( A( A( C( C( U( G( A( A. U. U. U. G. C. C. U) U) G) G) G) U) U) U) C. C) U. C) A) U) A) U) U. C) A) U) U) C) A) G) G) A. G) U) G) U) C) A) G) U) U) G) C) C) C) C) U) U. C. A. C.	TRUE
576	hsa-mir-1298	A. G. A. C. G( A( G( G( A( G( U( U. A( A( G( A( G( U( U( C( A( U. U( C( G( G( C. U( G( U( C( C( A( G( A( U( G( U( A( U( C( C( A( A( G( U( A( C. C. C. U. G. U. G. U. U) A) U) U) U) G) G) C. A. A. U. A. A. A) U) A) C) A) U) C) U) G) G) G) C) A) A. C) U) G) A) C. U) G) A) A) C) U) U) U) U) C. A) C) U) U) U) U) C) A. U. G. A. C. U. C. A.	TRUE
577	hsa-mir-2113	U( U( U( U( C( A( A( A( G( C. A. A. U( G( U( G( U( G( A( C( A( G( G( U. A. C( A( G( G( G. A( C( A( A( A( U( C( C( C. G. U( U( A( A. U. A. A. G. U) A) A) G. A. G) G) A) U) U) U) G) U) G. C) U) U) G) G. C. U) C) U) G) U) C) A) C) A) U) G) C. C. A. C) U) U) U) G) A) A) A) A)	TRUE
578	hsa-mir-761	G( G( A( G( G( A( G( C( A( G( C( A( G( G( G( U( G( A( A( A( C( U( G. A( C( A. C( A( G. U. U. C. U) G) G) U) G. A) G) U) U) U) C) A) C) U) U) U) G) C) U) G) C) U) C) C) U) C) C)	TRUE
579	hsa-mir-759	U( A( A( U( A( A( A( U( U( A( A( A( U( G( C. C. U( A( A( A( C( U. G( G( C( A. G. A( G( U( G( C( A( A( A( C( A( A. U( U( U( U. G( A( C. U. C. A. G. A. U) C) U. A) A) A) U) G) U) U) U) G) C) A) C) U) G. G) C) U) G) U) U) U) A) A. A. C) A) U) U) U) A) A) U) U) U) G) U) U) A)	TRUE
580	hsa-mir-765	U( U( U( A( G( G( C( G. C( U( G( A( U. G( A( A( A. G. U. G. G. A. G. U( U( C( A( G. U. A. G. A( C( A. G. C. C( C( U( U( U( U( C( A( A( G( C( C( C( U( A( C. G. A. G. A. A. A. C. U) G) G) G) G) U) U) U) C. U. G. G. A. G. G) A) G) A) A) G) G) A. A. G. G) U) G. A. U) G) A) A) G. G. A. U. C. U. G. U) U) C) U) C) G) U. G) A. G) C) C) U) G) A) A)	TRUE
581	hsa-mir-770	A. G( G( A( G( C( C. A( C( C( U( U( C. C. G( A( G( C. C( U( C( C( A( G( U( A( C( C( A( C( G. U. G( U( C( A( G( G( G. C( C( A. C( A( U( G( A( G( C. U. G. G. G. C. C) U) C) G) U) G) G) G) C) C) U) G) A) U) G) U) G) G) U) G) C) U) G) G) G) G) C. C) U) C) A. G) G) G) G) U) C. U. G) C) U) C) U) U.	TRUE
582	hsa-mir-675	C( C( C( A( G( G( G( U. C( U( G( G( U. G( C( G( G( A. G( A( G( G( G( C( C. C. A( C( A( G( U( G( G. A. C. U. U. G. G. U. G. A. C) G) C) U) G) U) A. U. G) C) C) C) U) C) A. C) C) G) C) U) C) A) G) C. C) C) C) U) G) G) G)	TRUE
583	hsa-mir-298	U( C( A( G. G. U( C( U( U( C. A( G( C( A( G( A( A( G( C( A( G( G( G. A. G( G( U( U( C( U( C. C( C( A( G( U( G. G( U. U. U. U. C. C. U. U) G. A) C) U) G) U. G) A. G) G) A) A) C) U) A. G. C) C) U) G) C) U) G. C. U) U) U) G) C) U) C. A) G) G) A) G. U) G) A) G. C. U.	TRUE
584	hsa-mir-891a	C. C. U. U. A. A( U( C( C( U( U( G( C( A( A( C( G( A( A( C( C. U( G( A. G( C( C( A( C( U( G( A( U. U. C. A. G. U. A. A. A. A. U. A. C. U) C) A) G) U) G) G) C) A. C) A) U. G) U) U) U) G) U) U) G) U) G) A) G) G) G) U) C. A. A. A. A. G. A.	TRUE
585	hsa-mir-300	U( G( C( U( A. C( U( U( G( A. A( G( A( G( A( G( G. U. A. A. U( C( C( U( U( C. A. C. G. C( A( U( U( U. G( C( U. U. U. A. C. U. U. G) C) A) A) U) G) A. U. U. A. U. A. C. A) A) G) G) G) C. A. G. A. C) U) C) U) C) U) C. U) G) G) G) G. A) G) C) A) A. A.	TRUE
586	hsa-mir-892a	G. C. A. G. U. G( C( C( U( U( A( C( U( C( A( G( A( A( A( G( G( U. G( C( C( A( G( U( C. A( C( U. U. A. C. A. C. U. A. C. A. U. G) U) C. A) C) U) G) U. G) U) C) C) U) U) U) C) U) G. C. G. U. A. G) A) G) U) A) A) G) G) C) U. C.	TRUE
587	hsa-mir-509-2	C. A. U. G. C. U( G( U( G( U( G( U( G( G( U( A( C( C. C( U( A( C( U( G( C( A( G( A( C( A. G( U( G( G. C( A( A( U( C( A( U( G. U. A. U. A. A. U. U. A. A. A. A. A) U) G) A) U) U) G) G. U) A) C) G) U) C) U) G) U) G. G) G) U) A) G) A. G) U) A) C) U) G) C) A) U) G. A) C) A) C.	TRUE
588	hsa-mir-450b	G( C( A( G( A( A( U( U( A( U( U. U. U. U( G( C( A( A( U. A( U( G( U. U( C( C( U( G( A( A( U( A( U( G. U. A. A. U. A. U. A. A. G) U) G) U) A. U) U) G) G) G) A) U. C) A) U) U. U) U) G) C) A) U. C. C. A) U) A) G) U) U) U) U) G) U) A. U.	TRUE
589	hsa-mir-874	U( U( A( G( C( C( C. U. G. C( G( G( C. C( C( C( A. C( G( C. A. C( C( A( G( G( G( U( A( A( G( A. G( A( G( A. C. U. C) U) C) G. C) U) U. C. C. U) G) C) C) C) U) G) G) C. C. C) G) A. G) G) G) A. C) C) G) A. C. U. G) G) C) U) G) G) G. C.	TRUE
590	hsa-mir-890	G( G( A( A. G. U( G( C( C. C( U( A( C( U( U( G( G( A( A( A( G( G( C. A( U. C. A( G( U( U( G( C( U. U. A. G. A. U. U. A. C. A. U. G) U) A) A) C) U) A. U. U) C. C) C) U) U) U) C) U) G) A) G) U) A) G) A. G) U) A) A. G. U) C) U) U. A.	TRUE
591	hsa-mir-891b	C. C. U. U. A. A( U( C( C( U( U. G( C( A( A( C( U. U. A( C( C. U( G( A. G( U( C( A( U( U( G( A( U. U. C. A. G. U. A. A. A. A. C. A. U. U) C) A) A) U) G) G) C) A. C) A) U. G) U) U. U. G) U) U) G) U) U. A) G) G) G) U) C. A. A. A. A. G. A.	TRUE
592	hsa-mir-888	G( G( C( A. G. U( G. C( U( C. U( A( C( U( C( A( A( A( A. A( G( C. U( G( U( C( A( G( U( C( A( C( U. U. A. G. A. U. U. A. C. A. U. G) U) G) A) C) U) G) A) C) A) C. C) U) C. U) U) U) G) G) G) U) G) A. A) G) G. A) A. G. G) C) U) C. A.	TRUE
593	hsa-mir-892b	U. G( C( A. A. U( G( C( C. C( U( A( C( U( C( A( G( A( A( A( G( G( U. G( C( C( A( U. U. U. A( U( G( U( A( G. A. U. U. U. U) A) U) G) U) C. A. C. U) G) G) C) U. C) C) U) U) U) C) U) G) G) G) U) A) G) A. G) C) A) A. G. G) C) U. C. A.	TRUE
594	hsa-mir-541	A( C( G( U. C( A( G( G( G( A. A. A. G( G( A( U( U( C( U( G( C. U( G( U( C( G. G( U. C. C( C( A( C( U( C( C. A. A. A. G( U( U( C( A. C. A. G) A) A) U) G) G) G) U) G) G) U) G. G) G) C) A) C) A) G) A) A) U) C) U) G. G. A. C) U) C) U) G) C. U. U) G) U) G.	TRUE
595	hsa-mir-889	G( U( G( C( U( U. A( A( A( G. A( A( U( G( G( C. U( G( U( C( C( G( U. A. G( U( A. U( G( G( U( C( U( C( U. A. U. A. U. U. U. A. U. G) A) U. G) A) U) U) A) A) U) A. U. C) G) G) A) C) A) A. C) C) A) U) U) G. U) U) U) U. A) G) U) A) U) C. C.	TRUE
596	hsa-mir-875	U( U( A( G( U( G( G( U. A( C( U. A. U. A( C( C( U( C( A( G( U( U. U( U( A. U( C( A( G( G( U( G( U. U. C. U. U. A. A. A. A. U. C) A) C) C) U) G) G) A. A) A) C. A) C) U) G) A) G) G) U) U. G. U. G) U) C. U) C) A) C) U) G) A) A. C.	TRUE
597	hsa-mir-876	U( G( A( A( G( U( G( C( U( G( U( G( G( A( U( U( U. C( U( U( U( G( U( G( A( A( U( C( A( C( C( A( U( A. U. C( U. A. A. G. C. U. A. A. U. G) U. G. G) U) G) G) U) G) G) U) U) U) A) C) A) A) A) G) U. A) A) U) U) C) A) U) A) G) U) G) C) U) U) C) A)	TRUE
598	hsa-mir-708	A. A. C( U( G( C( C( C( U( C( A. A( G( G( A( G( C( U( U( A( C( A( A. U( C( U( A( G( C. U( G( G. G. G. G( U( A. A. A( U( G( A. C. U. U. G. C. A. C) A) U) G. A. A) C) A. C) A) A. C) U) A) G) A) C. U) G) U) G) A) G) C) U) U) C) U) A. G) A) G) G) G) C) A) G) G. G. A.	TRUE
599	hsa-mir-147b	U. A. U. A( A( A( U( C. U( A( G( U( G( G( A( A( A. C( A( U( U( U( C( U( G( C( A( C( A( A. A. C. U. A. G. A. U. U. C( U( G( G( A. C. A. C) C) A) G) U) G) U) G) C) G) G) A) A) A) U) G) C. U) U) C) U) G) C) U) A) C. A) U) U) U) U. U. A. G. G.	TRUE
600	hsa-mir-190b	U( G( C( U( U. C( U( G( U( G( U. G( A( U( A( U( G( U( U( U( G( A( U( A( U( U( G. G( G( U( U( G( U( U( U( A. A. U. U. A. G. G) A) A) C. C) A) A) C) U) A. A) A) U) G) U) C) A) A) A) C) A) U) A) U) U) C. U. U) A) C) A) G) C. A) G) C) A) G.	TRUE
601	hsa-mir-744	U. U( G( G( G( C. A( A( G( G( U( G. C. G( G( G( G( C. U( A( G( G( G( C( U. A( A( C( A( G( C( A( G. U. C. U. U. A. C. U. G. A. A. G( G( U( U( U( C( C. U. G. G) A) A) A) C) C) A. C. G. C. A. C. A. U) G) C) U) G) U) U) G) C) C) A. C) U) A) A. C) C) U) C) A. A) C) C) U) U) A. C) U) C) G) G. U. C.	TRUE
602	hsa-mir-885	C( C( G( C. A. C( U( C( U( C. U( C( C( A( U( U( A( C( A( C( U( A. C( C( C( U( G( C( C( U( C( U( U( C. U. C. C. A. U. G) A) G) A) G) G) C) A) G) C. G) G) G) G) U) G) U) A) G) U) G) G) A) U. A) G) A) G) C. A. C) G) G) G. U.	TRUE
603	hsa-mir-877	G. U. A. G( A( G( G( A( G( A. U. G( G( C. G( C. A( G( G( G( G( A( C( A( C( G( G. G( C. A. A. A. G. A. C. U( U( G( G( G( G( G( U( U( C( C. U. G. G) G) A) C) C) C) U) C) A) G) A. C) G. U) G) U) G) U) C) C) U) C) U) U. C) U. C) C) C) U) C) C) U) C) C. C. A. G.	TRUE
604	hsa-mir-887	G( U( G( C( A( G( A( U. C( C( U( U( G( G( G( A( G( C( C( C( U( G( U( U( A. G. A( C( U( C( U( G( G( A. U. U. U. U. A. C. A. C. U) U) G) G) A) G) U) G. A) A) C) G) G) G) C. G) C) C. A. U) C) C) C) G) A) G) G) C. U) U) U) G) C) A) C) A. G.	TRUE
605	hsa-mir-665	U. C. U. C( C( U( C. G( A( G( G( G( G( U( C( U( C( U. G( C( C( U( C( U( A. C. C. C( A( G( G( A( C. U. C. U. U) U) C) A. U) G) A. C. C. A. G) G) A) G) G) C) U. G) A) G) G) C) C) C) C) U) C) A. C. A) G) G) C. G. G. C.	TRUE
606	hsa-mir-543	U( A( C( U( U. A( A( U. G( A( G( A( A( G( U( U. G( C( C( C( G( U( G( U. U. U( U. U( U( U( C( G( C( U. U. U. A. U. U. U. G. U. G) A. C) G) A) A) A) C. A) U. U. C) G) C) G) G) U. G) C) A) C) U) U) C) U) U) U. U) U) C. A) G) U) A) U. C.	TRUE
607	hsa-mir-374b	A( C( U. C( G( G( A( U( G( G( A. U. A( U( A( A( U( A( C( A( A( C( C( U( G( C( U( A( A( G( U( G( U( C. C. U. A. G) C) A) C) U) U) A) G) C) A) G) G) U) U) G) U) A) U) U) A) U) C. A. U) U) G) U) C) C) G) U. G) U) C. U.	TRUE
608	hsa-mir-760	G. G( C( G( C. G. U( C( G( C( C. C( C( C( C( U. C( A( G( U. C. C. A. C( C( A( G( A( G( C( C( C. G( G( A( U( A. C. C. U. C. A. G. A. A. A) U) U) C) G) G) C) U) C) U) G) G) G. U. C) U) G) U. G) G) G) G) A. G) C) G) A) A. A. U) G) C) A. A. C.	TRUE
609	hsa-mir-208b	C. C( U( C( U( C( A( G( G( G. A( A( G( C( U( U( U( U( U( G( C. U( C( G( A. A. U( U( A( U( G( U( U( U( C. U. G. A. U. C. C. G) A) A) U) A) U) A) A) G. A. C) G) A) A. C) A) A) A) A) G) G) U) U) U) G. U) C) U) G) A) G) G) G) C. A. G.	TRUE
610	hsa-mir-921	A. C( U( A( G( U( G( A( G. G. G. A. C( A( G( A. A. C( C( A( G( G( A( U( U( C. A. G. A. C. U. C. A. G) G) U) C) C) A. U) G) G) G. C. C) U) G) G. A. U) C) A) C) U) G) G)	TRUE
611	hsa-mir-922	A( U( G( G( C( G( U( U. U. U( C( C( C. U( C( U( C( C. C( U( G( U( C( C( U( G. G. A. C. U( G( G( G( G( U. C( A( G. A. C. U. G. U) G) C) C) C) C) G) A) G) G) A. G. A. A. G) C) A) G) C. A. G) A) G) A) A. U. A. G) G) A) C. U. A) C) G) U) C) A) U)	TRUE
612	hsa-mir-924	A. A. U( A( G( A( G. U( C( U( U( G( U. G( A( U( G( U( C( U( U( G. C. U. U. A. A) G) G) G) C. C) A) U) C) C) A) A. C. C. U. A) G) A) G. U) C) U) A) C. A. A. C.	TRUE
613	hsa-mir-509-3	G( U( G( G( U( A( C( C. C( U( A( C( U( G( C( A( G( A( C( G( U( G( G. C( A( A( U( C( A( U( G. U. A. U. A. A. U. U. A. A. A. A. A) U) G) A) U) U) G) G. U) A) C) G) U) C) U) G) U) G. G) G) U) A) G) A. G) U) A) C) U) G) C) A. U.	TRUE
614	hsa-mir-933	A( C( U( U( G( G( G( U( C. A. G( U. U. C. A( G( A( G( G( U( C( C( U( C( G. G( G. G( C( G( C( G( C( G( U. C( G. A. G. U. C. A. G) C. C) G) U) G) U) G) C) G. C) A. G) G) G) A. G) A) C) C) U) C) U) C) C. C. A) C) C) C) A) C. A) G) U)	TRUE
615	hsa-mir-934	A( G( A( A( A( U( A( A( G( G( C( U( U( C( U( G( U( C( U( A( C. U( A( C( U( G( G( A( G( A( C( A. C( U( G( G( U. A. G. U. A. U. A. A. A. A. C. C) C) A) G) A. G) U) C) U) C) C) A) G) U) A) A. U) G) G) A) C) G) G) G) A) G) C) C) U) U) A) U) U) U) C) U)	TRUE
616	hsa-mir-935	G( G( C( G( G( G( G( G( C( G. C. G. G( G( C( G( G( C( A. G( U( G( G( C( G( G( G( A( G( C( G( G( C. C. C. C( U( C. G( G( C( C. A. U. C. C. U. C. C. G. U. C. U. G) C) C) C. A) G) U. U. A. C) C) G) C) U) U) C) C) G) C) U) A) C) C. G) C) C) G) C) C) G) C) U) C) C) C) G) C) U)	TRUE
617	hsa-mir-936	U. C. A. A. G( G( C( C( A( C. U( G( G( G( A( C( A( G( U( A( G( A( G( G( G( A( G( G( A. A. U( C( G. C( A( G( A. A. A. U( C( A. C. U. C. C. A. G. G) A) G. C. A. A. C) U) G) A. G) A) G. A. C) C) U) U) G. C) U) U) C) U) A) C) U) U. U. A. C. C. A. G. G) U) C) C) U) G) C. U) G) G) C) C) C. A. G. A.	TRUE
618	hsa-mir-937	A( G( C( A. C( U( G( C( C. C. C. C. G( G( U( G( A( G( U( C( A( G( G( G( U( G( G. G( G( C. U( G( G( C. C. C. C. C. U. G( C( U. U. C. G. U. G) C) C) C) A) U. C) C) G. C) G) C) U) C) U) G) A) C) U) C) U. C. U. G) C) C) C. A. C. C. U. G) C) A) G) G. A. G) C) U)	TRUE
619	hsa-mir-938	G( A( A( G( G( U( G( U( A( C( C( A( U. G( U( G. C. C. C( U( U( A( A( A( G( G( U( G( A. A( C( C( C( A. G( U( G. C( A( C. C. U. U. C. A. U) G) A. A) C) C. G) U. G) G) U) A. C) A) C) C) U) U) U) A) A) G) A. A) C) U. U) G) G) U) A) U) G) C) C) U) U) C)	TRUE
620	hsa-mir-939	U. G( U( G( G( G. C. A. G( G( G( C( C. C( U( G( G( G( G( A( G( C( U. G( A( G( G( C( U. C( U( G( G( G( G( G. U. G( G( C( C. G. G. G. G) C) U) G. A. C) C) C) U) G) G) G) C) C) U) C) U. G) C) U) C) C) C) C) A) G) U. G) U) C) U) G. A. C) C) G) C) G.	TRUE
621	hsa-mir-940	G( U( G( A. G( G( U( G. U. G( G( G( C( C( C( G( G( C. C. C. C. A. G( G( A( G( C( G( G( G( G( C( C( U( G. G( G. C( A. G. C( C( C( C( G. U. G. U. G. U. U. G. A. G) G) A. A. G) G) A. A. G) G. C) A. G) G) G) C. C) C) C) C) G) C) U) C) C) C) C) G) G) G) C) C) U) G. A) C) C) C. C) A) C)	TRUE
622	hsa-mir-941-1	U( G( U. G( G( A( C( A( U( G( U( G( C( C. C( A( G. G( G( C( C( C. G( G( G( A. C. A. G( C( G( C( C( A. C. G. G. A. A. G. A. G) G) A. C) G) C) A. C) C) C) G) G) C) U) G. U) G) U. G) C) A) C) A) U) G) U) G. C) C) C) A)	TRUE
623	hsa-mir-941-2	U. G. U. G( C( A( C( A( U( G( U( G( C( C. C( A( G. G( G( C( C( C. G( G( G( A. C. A. G( C( G( C( C( A. C. G. G. A. A. G. A. G) G) A. C) G) C) A. C) C) C) G) G) C) U) G. U) G) U. G) C) A) C) A) U) G) U) G) C) C. C. A.	TRUE
624	hsa-mir-941-3	U. G. U. G( C( A( C( A( U( G( U( G( C( C. C( A( G. G( G( C( C( C. G( G( G( A. C. A. G( C( G( C( C( A. C. G. G. A. A. G. A. G) G) A. C) G) C) A. C) C) C) G) G) C) U) G. U) G) U. G) C) A) C) A) U) G) U) G) C) C. C. A.	TRUE
625	hsa-mir-941-4	U. G. U. G( C( A( C( A( U( G( U( G( C( C. C( A( G. G( G( C( C( C. G( G( G( A. C. A. G( C( G( C( C( A. C. G. G. A. A. G. A. G) G) A. C) G) C) A. C) C) C) G) G) C) U) G. U) G) U. G) C) A) C) A) U) G) U) G) C) C. C. A.	TRUE
626	hsa-mir-942	A( U( U( A( G( G( A( G( A( G( U( A( U. C( U( U( C( U( C( U( G( U( U( U( U( G( G( C( C( A( U( G( U( G( U( G( U. A. C. U. C. A. C. A. G. C. C. C. C. U. C) A) C) A) C) A) U) G) G) C) C) G) A) A) A) C) A) G) A) G) A) A) G) U. U) A) C) U) U) U) C) C) U) A) A) U)	TRUE
627	hsa-mir-943	G( G( G( A( C. G( U( U( C. U( G( A( G( C. U. C. G( G( G( G( U( G( G( G( G( G( A( C( G( U. U. U. G( C( C( G( G( U( C( A( C. U( G( C( U( G. C. U. G) G) C) G) C. C. C. U) G) A) C) U) G) U. U. G) C) C) G) U) C) C) U) C) C) A) G. C) C) C) C) A. C) U) C) A) A. A. G) G) C) A. U) C) C) C)	TRUE
628	hsa-mir-944	G( U( U( C( C( A( G( A( C( A( C( A( U. C( U( C( A( U( C( U( G( A( U( A. U( A( C( A( A( U( A( U. U( U( U( C( U( U( A. A. A. U. U. G. U. A. U. A. A. A. G) A) G) A) A) A) U. U) A) U) U) G) U) A) C. A) U) C) G) G) A) U) G) A) G) C. U) G) U) G) U) C) U) G) G) G) A) U)	TRUE
629	hsa-mir-297	U. G. U. A( U( G( U( A( U( G( U. G( U( G( C( A( U( G( U( G( C( A( U( G( U( A( U( G( U( G( U( A. U. A. U. A) C) A) U) A) U) A) U) A) U) G) U) A) U. U) A) U) G) U) A) C) U. C) A) U) A) U) A) U) C. A.	TRUE
630	hsa-mir-1178	G( C( G( U( U( G( G. C( U( G( G( C( A( G. A. G. G. A. A( G( G( G( A( A( G( G( G( U. C. C. A. G. G. G. U. C( A( G( C. U( G( A( G( C( A( U. G( C( C( C. U. C. A. G) G) U) U) G) C) U) C) A) C) U) G) U) U) C) U) U) C) C) C) U) A. G. A. A. U) G) U) C) A) G) G. U) G) A) U) G) U)	TRUE
631	hsa-mir-1179	G( G( C( U( G( G( A( A( A( G( G( A( A. G( A( A( G( C( A( U( U( C( U( U( U( C. A( U( U( G( G( U( U( G( G( U. G. U. G( U. A. U. U. G. C. C) U. U. G. U) C) A) A) C) C) A) A) U) A. A) G) A) G) G) A) U) G) C) C. A. U) U) U) A. U) C) C) U) U) U) U. C. U. G. A. C) U) A) G) C) U)	TRUE
632	hsa-mir-1180	G( C( U( G( C( U( G( G( A( C( C( C( A( C( C. C( G( G( C( C( G( G( G( A( A( U( A( G( U. G. C( U. C. C. U. G) G. U) U) G) U) U) U) C) C) G) G) C) U. C) G) C. G) U) G) G) G) U) G. U. G. U) C) G) G) C) G) G) C)	TRUE
633	hsa-mir-1181	U. C( C( A( C( U( G( C( U( G( C( C( G( C( C( G( U( C( G( C( C( G( C( C. A. C( C( C( G. A( G( C( C( G. G. A. G. C. G. G) G) C) U) G) G) G) C. C. G) C) C. A. A. G) G) C) A. A. G) A) U) G) G) U) G) G) A. C. U. A. C) A) G) C) G) U. G) U) G) G) G.	TRUE
634	hsa-mir-1182	G( G( G( A. C( U( U( G. U( C( A( C. U. G( C( C. U. G( U( C( U. C( C. U( C( C( C( U( C( U. C( C( A( G( C. A. G. C. G( A( C( U( G. G. A. U( U( C( U( G( G( A( G. U. C. C. A. U) C) U) A) G) A) G) G) G) U) C) U) U) G) G) G) A) G) G) G) A) U. G) U. G) A) C) U. G) U) U) G) G) G. A) A) G) C) C) C)	TRUE
635	hsa-mir-1183	A. U. U( A( U( U( C( A. A. A. U( G( C( U( C( G. G( A. G( A. C( A( C( A. G. A. A. C( A( U( U( A( G. A. G( A. A. G. A( C( A( G( G. A. G. U. U. C. A. C) U) G) U) A. G. G. U) G. A. U) G) G) U) G) A. G. A. G) U) G) G. G. C) A. U) G. G) A) G) C) A) G. G) A) G) U) G) C. C.	TRUE
636	hsa-mir-1225	G. U( G( G( G( U( A. C. G. G) C) C) C) A) G. U( G( G( G( G( G( G( G( A( G. A( G( G( G( A. C. A. C( G( C( C( C( U( G( G( G( C( U. C. U. G) C) C) C) A) G) G) G) U) G) C. A. G( C( C( G( G( A. C. U. G. A. C) U) G) A. G) C) C) C) C) U) G. U) G. C) C) G. C) C) C) C) C) A) G.	TRUE
637	hsa-mir-1226	G. U. G. A( G( G( G( C. A( U( G( C( A( G( G( C. C( U( G( G( A. U( G( G( G( G( C( A. G( C( U( G( G( G( A. U. G. G. U) C) C) A. A. A. A. G. G) G) U) G. G) C) C) U) C) A) C) C) A) G) C. C) C) U) G) U) G) U) U. C) C) C) U) A. G.	TRUE
638	hsa-mir-1227	G. U( G( G( G( G( C. C. A( G( G( C. G( G( U( G( G( U( G. G. G. C. A. C( U( G( C( U. G. G( G( G. U( G( G. G. C. A. C. A. G. C) A) G. C) C) A. U. G) C) A) G) A. G( C( G( G( G( C. A. U. U. U. G. A. C. C) C) C) G) U) G) C) C) A) C) C) C) U) U) U. U. C) C) C) C) A) G.	TRUE
639	hsa-mir-1228	G. U. G( G( G( C( G( G( G( G( G. C( A( G( G( U( G( U( G( U. G( G( U. G. G. G. U. G. G. U. G( G. C( C( U( G( C( G. G. U. G. A. G) C) A) G) G) G. C) C) C) U. C) A) C) A) C) C) U) G) C) C) U) C) G) C) C) C) C. C. C. A. G.	TRUE
640	hsa-mir-1229	G( U( G( G( G( U. A( G( G( G( U( U. U. G. G( G( G. G( A( G( A( G( C. G( U( G( G. G. C( U( G( G. G. G. U. U. C) A) G) G. G. A. C) A) C) C. C) U) C) U) C) A. C) C) A. C. U. G) C) C) C) U) C) C) C) A) C) A. G.	TRUE
641	hsa-mir-1231	G. U. C. A. G. U. G. U. C( U( G( G( G( C( G( G( A( C( A( G( C. U. G( C( A( G( G( A. A. A( G( G( G( A. A. G. A. C. C. A. A. G( G( C( U. U. G( C( U( G( U. C. U. G. U. C. C) A) G) U) C. U. G) C) C) A. C) C) C) U) A. C. C) C) U) G) U) C) U) G) U) U) C) U. U. G) C) C) A. C) A) G)	TRUE
642	hsa-mir-1233-1	G. U. G. A. G( U( G( G( G( A( G( G( C. C( A( G( G( G( C( A. C. G. G. C. A. G. G. G( G( G( A. G( C( U( G( C. A. G( G( G( C( U( A. U. G. G. G. A. G. G. G) G) C) C) C) C) A) G) C) G. U) C) U) G. A. G) C) C) C) U) G) U. C) C) U) C) C) C) G) C) A. G.	TRUE
643	hsa-mir-1234	G. U. G. A. G. U( G( U( G( G( G( G( U( G( G( C. U( G( G( G( G( C( G. G( G( G( G. G( G( G( C( C( C( G( G( G( G. A. C. G. G. C) U) U) G) G) G) C) C) U) G. C) C) U. A. G. U. C) G. G) C) C) U. G. A. C) C) A) C. C) C) A) C) C) C) C) A) C) A) G.	TRUE
644	hsa-mir-1236	G. U. G( A( G( U. G( A( C( A( G( G( G( G( A( A( A. U. G( G( G( G( A. U. G. G. A. C. U. G. G( A( A. G( U. G( G( G( C( A( G( C( A. U. G. G. A. G) C) U) G) A. C) C) U) U. C) A. U) C) A. U( G( G( C( U. U. G. G) C) C) A) A. C. A. U. A. A. U. G. C) C) U) C) U) U) C) C) C) C) U. U) G) U) C) U. C) U) C) C. A. G.	TRUE
645	hsa-mir-1237	G. U( G( G( G( A. G( G( G( C( C. C. A. G( G( C. G( C( G( G( G( C. A( G( G( G( G( U( G. G( G. G( G( U( G. G( C( A. G. A. G( C( G( C( U( G( U( C( C( C( G( G. G. G. G. C) G) G) G) G) C) C. G. A. A) G) C) G) C) G. G) C) G. A) C) C) G. U) A. A) C) U) C) C) U) U) C) U) G) C) U. C) C) G) U) C) C) C) C) C) A) G.	TRUE
646	hsa-mir-1238	G. U. G. A. G. U( G( G( G( A. G( C( C. C. C( A( G( U. G. U( G( U. G( G( U. U. G( G( G( G( C( C( A( U. G( G( C( G( G( G( U( G. G. G. C. A. G) C) C) C) A. G) C) C) U. C. U) G) A. G) C) C) U) U) C) C) U. C) G) U. C) U) G) U. C. U. G) C) C) C) C) A) G.	TRUE
647	hsa-mir-1200	U. G( C( U( A( C. U. U( C( U. C( C( U( G( A( G. C. C. A. U( U( C( U( G( A( G( C( C( U. C. A( A( U( C( A. C( U( U( G. C. C. A. G) A) G) A. G) A) U) U) G) G) U) U) C) A) G) G) A) A. U. U. U. G. U) C) A) G) G) G) A) U) A) G) C) C.	TRUE
648	hsa-mir-1202	C( C( U( G( C( U( G( C( A( G( A( G( G. U. G( C. C( A( G( C( U( G( C( A( G( U( G( G. G. G. G. A. G. G. C) A) C) U) G) C) C. A. G. G) G) C) U) G) C. C) C. A. C) U) C) U) G) C) U. U. A. G. C. C. A) G) C) A) G) G) U. G. C. C. A. A. G. A. A. C. A. G. G.	TRUE
649	hsa-mir-1203	U. C( C( U( C. C( C( C( G( G( A. G( C( C( A( G. G( A( U( G. C. A. G. C( U( C. A. A( G( C( C( A( C( A. G( C. A( G( G( G( U( G( U( U. U. A. G) C) G) C) U) C) U) U. C) A. G) U) G) G) C) U) C. C. A) G) A) U) U) G. U) G) G) C) G. C) U) G) G) U. G) C. A) G) G)	TRUE
650	hsa-mir-663b	G. G. U. G( C( C( G. A. G( G( G( C( C( G( U. C( C( G( G( C. A. U( C( C( U( A( G( G( C( G( G. G( U. C. G( C( U( G( C( G( G( U. A. C. C. U( C( C( C( U. C( C( U. G( U( C( U. G. U. G) G) C) G) G) U. G) G) G) A) U. C. C) C) G) U) G) G) C) C) G. U) G) U. U. U. U. C) C) U) G) G) U. G) G) C. C) C) G) G) C. C) G) U. G) C) C) U) G. A. G) G) U) U. U. C.	TRUE
651	hsa-mir-1204	A( C( C( U. C( G( U. G( G( C( C. U. G. G( U( C( U( C. C( A( U( U. A. U( U( U( G( A( G( A( U( G( A. G. U. U. A. C) A) U) C) U) U) G) G) A) G. G) U) G) A. G) G) A) C) G. U. G) C) C) U. C) G) U. G) G) U)	TRUE
652	hsa-mir-1205	G. A. A( G( G( C( C. U( C( U( G( C( A( G( G( G( U( U( U. G( C( U. U. U. G( A( G( G( U. A. C. U. U. C) C) U) U) C. C. U. G) U) C. A) A) C) C) C) U) G) U) U. C. U. G) G) A) G) U) C) U) G. U.	TRUE
653	hsa-mir-1206	C( A( G( U( G( U( U( C( A( U( G. U( A( G( A. U. G. U. U. U. A. A. G. C. U. C( U( U( G( C( A( G( U. A. G. G. U. U. U. U) U) G) C) A) A) G) C) U) A) G) U) G) A) A) C) G) C) U) G)	TRUE
654	hsa-mir-1207	G( C( A( G( G( G( C( U( G( G. C. A. G( G( G( A( G( G( C. U( G( G. G. A. G( G( G( G( C( U( G( G( C( U( G( G( G( U( C( U( G( G. U. A. G. U) G) G) G) C) A. U) C) A) G) C) U) G) G) C) C) C) U) C) A) U) U) U) C) U) U) A. A. G. A. C) A) G) C) A. C. U. U) C) U) G) U)	TRUE
655	hsa-mir-1208	C( A( C( C( G( G. C( A( G( A. A. U. C. A( C( U( G. U. U( C( A( G( A( C. A. G( G( C( G( G( A( G( A( C. G. G. G. U. C. U) U) U) C) U. C) G) C) C) C. U) C) U) G) A) U. G. A) G) U) C. A. C. C. A. C) U) G) U) G) G) U) G) G.	TRUE
656	hsa-mir-548e	U( U( A( U( U( A( G( G( U( U( G( G( U( A. C( A( A( A( A( G( C. A. A. U( C( G. C( G( G( U( U( U( U( U( G( C( U( A. U( U( A( C. U. U. U. U) A) A) A. G) G) C) A) A) A) A) A) C) U) G) A. G) A) C. U. A. C) U) U) U) U) G) C. A) C) C) A) A) C) C) U) G) A) U) A) G) A. A.	TRUE
657	hsa-mir-548j	G( G( G( C( A. G. C. C( A( G( U( G( A. A. U( A( G( U( U. A. G( C( U( G( G( U( G( C( A( A( A( A( G( U( A( A( U( U. G( C( G( G( U( C. U( U( U( G( G. U( A( U( U( A. C. U. U. U. C. A) G) U) G) G. C) A) A) A) A. A) C) U) G) C) A) U) U) A) C) U) U) U) U) G) C) A) C) C) A) G) C) C. U. A) C) U) A) G. A. A. C) G) C) U) G) A. G) U) U) C) A. G.	TRUE
658	hsa-mir-1285-1	U( G( U( A( G( A( G( A( U( A( G( G( A. U( C( U( C( A( C( U( U( U( G( U( U( G( C( C( C( A( G( G( C( U( G( G( U. C. U. C. A. A. A. C. U. C. C) U) G) G) U) C) U) G) G) G) C) A) A) C) A) A) A) G) U) G) A) G) A) C. C) U) U) A) U) C) U) C) U) A) C) A) A. G.	TRUE
659	hsa-mir-1285-2	U( U( U( G( G( G( A( G( G( C( C. G( A( G( G( C. U. G. G. U. G. C. A. U( C( A( C( U( U( G. A. G( C( C( C( A( G( C. A. A. U. U( U( G( A. G. A. C. C) A) A) U. C) U) G) G) G) C) A. A. C. A. A) A) G) U) G) A) G. A. C) C) U) C) C. G) U) C) U) C) U) A. C) A) A) A) G. A.	TRUE
660	hsa-mir-1286	U. G. U( C( C( U. C( U( G( G( G( G( A. C( U( C( A( G. C( U( U( G( C. U( C( U( G. G( C( U. G( C( U( G( G. A. U. U. G. A. A. U. U) A) G) C) U. G) C) A. G) G) A) C. C) A) A) G) A. U) G) A) G) C. C) C) U) U) G) G) U. G) G) A) G. A. C. A.	TRUE
661	hsa-mir-1287	G( U( U( G( U( G( C. U. G. U( C( C( A( G( G. U( G( C( U( G( G. A( U( C( A. G( U( G( G( U( U( C. G( A( G( U( C. U. G( A. G( C( C. U. U. U. A. A. A. A. G) C) C) A) C) U) C) U. A) G) C) C) A) C) A. G) A) U) G. C) A) G) U) G) A. U) U) G) G) A) G. C. C) A) U) G) A) C) A. A.	TRUE
662	hsa-mir-1289-1	U( U( C( U( C( A( A( U( U( U. U. U. A. G. U. A. G( G( A( A( U( U( A( A. A. A. A. C. A. A. A. A( C( U( G. G. U. A( A( A( U( G( C( A( G( A( C. U( C( U( U( G( G( U. U( U( C( C( A( C( C( C( C( C( A. G. A. G. A. A. U. C. C. C. U. A. A. A. C. C. G) G) G) G) G) U) G) G) A) G) U. C) C) A) G) G) A) A. U) C) U) G) C) A) U) U) U) U. A. G. A. A. A) G) U) A. C. C. C. A. G. G. G. U) G) A) U) U) C) U) G. A. U. …	TRUE
663	hsa-mir-1289-2	C. C. A. C. G( G( U( C. C. U( A( G( U. U( A( A( A( A( A( G. G( C( A( C. A( U( U( C( C( U( A. G( A( C( C. C( U( G( C( C( U( C( A( G( A. A( C( U( A. C( U( G. A. A. C. A) G) A) G) U) C. A. C) U) G) G) G) U. G) U) G) G) A. G) U) C) C. A) G) G) A) A) U) C. U) G) C) A. U) U) U) U) U) A) C. C. C. C) U) A) U. C. G) C) C) C. C. C. G. C. C.	TRUE
664	hsa-mir-1290	G( A( G( C( G( U( C( A. C( G. U( U( G( A( C. A. C. U( C( A( A( A( A( A( G. U. U( U( C( A( G( A( U. U( U( U( G( G( A( A. C. A. U. U) U) C) G) G) A) U. U) U) U) G) G) A) U) U) U) U) U) G) G) A. U) C) A) G) G) G) A) U) G) C) U) C) A. A.	TRUE
665	hsa-mir-1291	G( G( U. A( G( A( A. U. U( C( C( A. G. U. G( G( C( C( C( U( G( A. C( U( G. A. A( G( A( C( C( A( G( C( A( G( U( U( G. U. A. C. U. G. U. G) G) C) U) G) U) U) G) G) U) U) U) C. A. A) G) C) A) G) A. G) G) C) C) U. A. A. A. G) G) A) C. U. G. U) C) U) U. C) C) U. G.	TRUE
666	hsa-mir-548k	C. U. U. U. U. C. U. C. A. A. G( U( A( U( U( G( C. U( G( U( U( A( G( G( U( U( G( G( U. G( C( A( A( A( A( G( U( A( C. U( U( G( C( G( G( A. U( U( U( U( G( C( U( U. U. A. C. U. U. U. U. A. A. U. G) G) C) A) A) A) A) A. C) C) G) C) A) A) U. U) A) U) U) U) U) U) G) C) U. U) C) A) A) C) C) U) A) A) U) A) U) G) A) U) G) C) A. A. A. A. U. U. G. G. C. U.	TRUE
667	hsa-mir-1293	A. G. G. U. U. G. U. U. C( U( G( G( G( U( G( G( U( C( U( G( G( A( G( A( U( U( U( G( U( G( C( A( G( C. U. U. G. U. A. C. C) U) G) C) A) C) A) A) A) U) C) U) C) C) G) G) A) C) C) A) C) U) U) A) G) U. C. U. U. U. A.	TRUE
668	hsa-mir-1294	C( A( C( C( U( A. A. U. G. U. G. U. G. C( C( A. A. G( A( U( C( U( G. U. U( C( A( U. U( U( A. U( G. A( U( C( U( C( A( C( C. G( A( G( U( C( C( U( G( U( G( A( G( G( U( U( G( G( C( A( U( U( G( U( U( G( U( C. U. G. G. C( A( U. U. G. U. C. U) G) A. U. A. U. A) C) A) A) C) A) G) U) G) C) C) A) A) C) C) U) C) A) C) A) G) G) A) C) U) C) A. G) U) G) A) G) G) U) G. A) A) A) C. U) G) A) G) G) A) U) U) A. G) …	TRUE
669	hsa-mir-1295a	A( G( G( A( C( A( U( U( U( U( G( C( C( C( A( G( A( U( C( C. G( U( G( G( C( C( U( A( U. U( C( A( G. A( A. A. U. G. U. G. G. C. C. U) G. U) G) A) U. U) A) G) G) C) C) G) C) A. G) A) U) C) U) G) G) G) U) G) A) A) A) U) G) U) C) C) U) C. C.	TRUE
670	hsa-mir-1297	U. G. U. U. U. A. U( C( U. C( U( A( G. G( G. U( U( G( A( U. C. U( A( U( U( A. G( A( A( U( U( A( C( U( U( A. U. C. U. G. A. G. C. C. A. A) A) G) U) A) A) U) U) C) A. A) G) U) A) A. U. U) C) A) G) G. U) G. U) A) G) U. G) A) A. A. C.	TRUE
671	hsa-mir-1299	C( C( U( C( A( U. G. G( C( A( G( U. G( U( U( C( U( G( G( A( A( U( C. C( U( A( C( G( U( G( A. G( G( G. A. C. A. A. U. C. A. U. U. C. A. G. A. C) C) C) A) C) G) U) A) G) C. A. G. U. G) U) U) C) U) G) G) A) A) U) U. C) U) G) U) G. U) G) A) G) G) G. A.	TRUE
672	hsa-mir-548l	U( A( U( U( A. G( G( U( U( G( G( U( G( C( A( A. A( A( G( U( A( U. U( U( G( C( G( G( G. U. U( U( U( G( U( C( G( U( A. G. A. A. A. G. U. A. A) U) G) G) C) A) A) A) A. A. C) U) G) C) A) G) U. U) A) C) U) U) G. U) G) C) A) C) C) A) A) C) C) A. A) A) U) G) C. U.	TRUE
673	hsa-mir-1302-1	C( A( G( A. A( A( G. C( C( C. A( G( U( U( A( A. A( U( U( U( G( A( A( U( U( U( C( A( A. G( U( A( A( A. C( A( A( U. G( A( A( U( A( A( U( U( G. U. G. U. A. U. G( U( A( A( G( A. A( U( A. U( C( C( C( A( U. A. C. A. A. U. A. U. U. U) G) G) G) A) C. A) U) A. C) U) U) A) U) G. C. U. A. A. A. A) A) U) U) A) U) U) C) C. U) U) G) C. U) U) A) U) C. U) G) A) A) A) U) U) C) A) A) A) U) G. U) A) A) C) U) A. G) …	TRUE
674	hsa-mir-1302-2	G( G( A( U( G( C( C. C. A. G. C. U. A. G. U( U( U( G( A( A( U( U( U( U( A( G( A( U( A( A( A( C( A( A( C( G. A( A( U( A( A( U( U. U. C. G. U( A( G( C( A( U( A( A( A. U( A( U( G( U( C( C( C( A( A( G( C( U. U. A. G) U) U) U) G) G) G) A) C) A) U) A) C. U) U) A) U) G) C) U) A) A. A. A. A. A. C. A) U) U) A) U) U) G. G) U) U) G) U) U) U) A) U) C) U) G) A) G) A) U) U) C) A) G) A) A. U. U. A. A. G) C) A) …	TRUE
675	hsa-mir-1302-3	G( G( A( U( G( C( C. C. A. G. C. U. A. G. U( U( U( G( A( A( U( U( U( U( A( G( A( U( A( A( A( C( A( A( C( G. A( A( U( A( A( U( U. U. C. G. U( A( G( C( A( U( A( A( A. U( A( U( U. U( C( C( C( A( A( G( C( U. U. A. G) U) U) U) G) G) G) A) C. A) U) A) C. U) U) A) U) G) C) U) A) A. A. A. A. A. C. A) U) U) A) U) U) G. G) U) U) G) U) U) U) A) U) C) U) G) A) G) A) U) U) C) A) A) A) A. U. U. A. A. G) C) A) …	TRUE
676	hsa-mir-1302-4	A( A( U( G( C( A( G( A( A. G( C. A. C( A( G( C. U. A. A. A( A( U( U( U( G( A( A( U( U( U( C( A( G( A( U( A. A. A( C( A( A( A( U( U. U. U. U. C. U( U( A( G( A. A( U( A( A( G( U( A( U( G( U( C( U. C( C( A( U. G. C. A. A. C. A. U. U. U) G) G) G) A) C) A) U) A) C) U) U) A) U) G. C) U) A) A) A. A. U. A. U. U. A) U) U) U) G) U) G. U. U. U. C. A) U) C) U) G) A) A) A) U) U) C) A) A) A) U) U) C. A. A. C) …	TRUE
677	hsa-mir-1302-5	U. G. C. C. C. G. G( C( C( U( C. C. C. A. U. U. A( A( A( U( U( G( G( U. U( U( U( U( C( A( G( A( C( A( A( A. U. C. A( C( A( A( A. U. U( U( G( U( U( U( A. G( G( U( A( U( A( A( G( U( A( U( A. U( C( C( C( A( U. G. U. A. A. U. C. U. U. U) G) G) G) A) C. A) U) A) C) U) U) A) U) G) C) U) A. A) A) A) U) A) A) U) U) G) U) U. C. C. U) U) G) U) U) G. A. U. U) G) G) A) A) A) U. U. U) U) A) A) U) U) U) U. A. …	TRUE
678	hsa-mir-1302-8	C( C( C( A( U( U( U( A( A. A( C( U( U. G( A( A( U( U( U( C( A( U. A( U( A. A( A( C( A( C( C( G( U( A( A( U( U( U( U( C. A( G( C( A( U( U. A( G( U( G( U( A. U( C( A. C( A( U. G. C. A. G. U. A. U. U. U) G) G. G) A) C. A) U) A) C) U) U. A) U) G) C) U) A. A. A) A) A) A) U) U) A) G. G. U) G) G) U) G) U) U) G. A) U) C. U) G) A) A) A) U) U) C) C. A) G) U) G. U) A) G) A) U) G) G) G) C. A.	TRUE
679	hsa-mir-1304	A. A. A. C( A( C( U( U( G( A( G( C( C( C( A( G( C. G( G( U( U( U( G( A( G( G( C( U( A( C( A( G( U( G( A( G( A( U( G( U( G( A. U. C. C. U. G. C. C) A) C) A) U) C) U) C) A) C) U) G) U) A) G) C) C) U) C) G) A) A) C) C) C. C) U) G) G) G) C) U) C) A) A) G) U) G) A. U. U. C. A.	TRUE
680	hsa-mir-1305	A. A. G( A( U( C( C( U( G( C( U( G( U( U( U( C( U( A. C( C( A( U( U( A( G( U. U. U( U( G( A( A( U. G. U. U. U( A( U( U( G. U. A. A. A. G) A) U) A) C. U. U. U) U) C) A) A) C. U. C) U) A) A) U) G) G) G. A) G) A) G) A) C) A) G) C) A) G) G) A) U) U) C. U. C. C.	TRUE
681	hsa-mir-1243	C. U( A( A( A( A( C. U( G( G( A( U( C. A. A( U( U( A( U( A. G( G( A( G( U( G( A( A( A( U( A( A( A( G( G( U( C. C. A. U. C. U. C. C. U. G) C) C) U) A. U. U) U) A) U) U. A. C. U) U) U) G) C) U) U) U) G. G) U) A) A) U) A. A. A) U) C) U) A) U. U) U) U) U) A) A. A. A. G. A. A. C. C.	TRUE
682	hsa-mir-548f-1	A( U( U( A( G( G( U( U( G( G( U( G. C( A( A( A( A( G( U( A( A( U( C. A( C( A( G( U( U( U( U( U( G( A. C. A. U. U. A. C. U. U. U. C. A. A. A. G. A. C) A) A) A) A) A) C) U) G) U) A. A) U) U) A) C) U) U) U) U) G) G. A) C) C) A) A) C) C) U) A) A) U) A. G.	TRUE
683	hsa-mir-548f-2	U. A. A. U. A. A. C. U( A( U( U( A( G( G( U( U( G( G( U( G( C( G( A( A( C. A. U( A( A( U( U( G( C( A( G( U( U( U( U( U( A. U( C( A( U( U( A( C. U. U. U. U) A) A) U) G) G) C. A) A) A) A) A) C) U) G) U) A) A) U) U) A) C. U. U) U) U) G) C) A) C) C) A) A) C) C) U) A) A) U) A) U. U. U. U. A. G. U.	TRUE
684	hsa-mir-548f-3	A( U( U( A( G( G( U( U( G( G( U( G( C( A( A( A( C. C. U( A( A( U( U( G( C( A( A. U( U( U( U( U( G( C( A( G( U( U( U. U. U. U. U. A. A. G. U. A) A) U) U) G) C) A) A) A) A) A) C. U) G) U) A) A) U) U) A) C. U. U) U) U) G) C) A) C) C) A) A) C) C) U) A) A) U) A. C.	TRUE
685	hsa-mir-548f-4	G( A( G( U( U( C( U( A( A. C. G. U. A. U( U( A( G. G( U( U( G( G. U( G. C( A( A( A( A( G( U( A( A( U( A. G. U( G( G( U( U( U( U( U( G( C. C( A( U( U( A( A. A. A. G. U) A) A) U) G) A. C) A) A) A) A) A) C) U) G) U. A. A) U) U) A) C) U) U) U) U) G) G. A) A. C) A) A) U) A. U. U) A) A) U) A) G) A) A) U) U) U) C. A. G.	TRUE
686	hsa-mir-548f-5	U( A( U( U( A( G( G( U( U( G( C. U( G( C( A( A( A( A( G( U( A( A( U( C. A( U( G( U. U( U( U( U( U( U( C( C( A( U( U( G( U. A. A. G. U) A) A) U) G) G) G) A) A) A) A) A) C. U) G) U) A. A) U) U) A) C) U) U) U) U) G) U) A) C. C) A) A) C) C) U) A) A) U) A) G. C.	TRUE
687	hsa-mir-1244-1	A( U( C( U( U( A( U( U. C. C. G. A. G( C( A( U. U. C( C( A( G( U. A. A( C( U( U. U. U. U. U. G. U( G( U( A( U. G( U( A( C( U. U. A. G. C. U. G) U) A) C) U) A) U) A) A) G) U) A. G. U) U) G) G) U. U. U) G) U) A) U) G) A) G) A) U) G. G. U. U. A. A. A. A. A.	TRUE
688	hsa-mir-1245a	A. U( U( U( A( U( G( U( A. U( A( G( G( C( C( U( U( U( A( G( A( U( C( A( U( C. U( G( A( U. G. U. U. G. A. A. U. A. C. U. C. U. U) U) A) A. G) U) G) A) U) C) U) A) A) A) G) G) C) C) U) A) C. A) U) A) U) A) A) A)	TRUE
689	hsa-mir-1246	U( G( U( A. U. C( C( U( U. G. A. A( U( G( G( A( U( U( U( U( U( G( G( A. G. C( A( G( G( A. G. U. G. G. A. C. A. C) C) U) G) A. C. C) C) A) A) A) G. G. A. A. A. U. C. A) A) U) C) C) A) U) A) G) G) C. U. A. G) C) A) A. U.	TRUE
690	hsa-mir-1247	C. C( G( C( U( U. G( C( C( U( C( G( C. C( C( A. G( C( G( C. A( G( C. C. C. C. G( G( C( C( G( C. U( G( G( G( C( G( C( A. C( C( C. G( U( C( C. C( G( U. U. C( G( U( C. C( C( C( G( G( A. C. G( U( U. G. C. U. C. U. C. U. A) C) C. C) C) G) G) G) A. A) C) G) U. C) G) A. G) A) C) U. G) G) A. G) C) G) C) C) C) G) A. A. C. U) G) A. G) C) C) A. C. C) U) U. C) G) C) G) G) A. C. C. C. C) G) A) G) A. G) C) G) …	TRUE
691	hsa-mir-1248	U. U. U. A. C. C( U( U( C( U( U( G( U( A. U. A. A. G( C. A( C( U( G. U( G( C( U( A( A. A. A( U( U( G( C( A( G( A( C. A( C( U( A( G( G( A( C( C. A. U. G) U) C) U) U) G) G) U) U. U) U) U) G) C) A) A) U) A. A. U. G. C. U) A) G) C) A) G. A) G) U) A. C) A. C. A) C) A) A) G) A) A) G) A. A. A. A. G. U. A. A. C. A. G. C. A.	TRUE
692	hsa-mir-1249	G. G( G( A( G( G( A( G( G( G( A. G( G( A. G( A( U. G( G( G( C( C. A. A. G( U( U( C( C( C. U. C. U. G. G. C. U. G) G) A) A) C) G) C) C) C) U. U) C) C. C) C) C) C) C) U) U) C) U) U) C) A. C. C. U. G.	TRUE
693	hsa-mir-1250	C( U( G( U( C. C( C( G( C( U( G( G( C( C( U( G( G( C. A( G( G( U( G( A( C. G( G( U. G( C( U( G( G( A( U( G( U( G( G( C( C( U( U( U( U. U. G. C. C. U. U. U. U. C. U. A) A) A) G) G) C) C) A) C) A) U. U. U. U) C) C) A) G) C) C) C) A. U. U) C) A. A) C) C) U) U. C) C) A) G) A. G) C) C) C. U. C. U. G. A. A) G) U) G) G) C. C. A) C) A) G) G. C.	TRUE
694	hsa-mir-1253	A. G( C( A. G. C( A( A. G( A( G( A( U. A. G( A( A( U( C( C( A. A( A( A( G( A. G( A. A( G( A( A( G( A( U( C( A( G( C( C( U( G( C( A( G. A. U. G. U( G( G( A. C. U. G. C) U) A) A. A. U) G) C) A) G) G) C) U) G) A) U) C) U) U) C) U) C. C) C. C) U) U) U) G. G) G) A) U) U) C) U) C) U) U) A. U) G) A. G. A. A. G) C) C. A.	TRUE
695	hsa-mir-1254-1	G. G. U. G( G( G. A( G( G( A( U( U( G. C. U( U( G( A. G( C( C( U( G( G( A. A. G( C( U( G( G( A( G( C. C. U( G( C( A( G( U( G( A. A( C( U. A. U. C. A. U. U. G) U) G. C. C) A) C) U) G) U) A) C) U) C) C) A) G) C) C) U) A) G) G) C) A. A. C) A) A) A. A. U. G. A. A) A) U) C) C) U) G. U) C) U. A.	TRUE
696	hsa-mir-1255a	A. U. U( G( G( A( A. A. U. C. C. U. U. U. G( A( G( U( U( G( C( U( U( C( U( C( A( A( G( G( A( U( G( A( G( C( A( A( A( G( A( A( A. G( U( A( G( A. U( U( U( U( U( U( A( G( A. U. U. C) U) A) A) A) G) A) A) A. C) U) A) U) C. U) U) C) U) U) U) G) C) U) C) A) U) C) C) U) U) G) A) G) A) A) G) C) A) A) C) U) C) C. U. U. A. U) C) C) A) U. U. A. A.	TRUE
697	hsa-mir-1256	A( G( U( C( A( G. C. C( U( G( U( U( G( A( A( G( C( U. U. U. G. A. A. G. C. U. U. U. G( A( U( G( C. C( A( G. G( C( A( U( U( G( A( C( U( U( C( U( C( A. C. U( A( G( C( U( G( U. G( A( A. A. G. U) C) C. U) A) G) C) U) A) A. A. G) A) G) A) A) G) U) C) A) A) U) G) C) A. U) G) A. C) A) U) C) U. U. G) U) U) U) C) A) A) U) A) G) A. U) G) G) C) U) G. U. U. U. C. A.	TRUE
698	hsa-mir-1257	G( C( C. C( U. G( G( G( C( U. U( G( U( G( C. U( U( G( G( G( G( A. G( U( G( A( A( U. G( A( U( G( G( G( U. U( C( U( G( A( C. C. C. C( C( A( U. G( C. A. C( C( C( C. U. G. U. G) G) G) C. C. C) C. U) G) G) C. A. U) C) A) C. U. G) G) C. C) C) C) A) U) C) C. U) U) C) A) C) C. C) C) U. G. C) C) A) A) C. C) A) C) G) C. U. U. G) C) C) C) U. G) U. G) C) C. U.	TRUE
699	hsa-mir-1258	C( U( G( U( G( G( C( U( U( C( C( A( C( G( A( C( C( U( A( A( U( C( C( U( A( A( C( U( C( C( U. G. C. G. A. G. U. C. C. C. U. G) G) A) G) U) U) A) G) G) A) U) U) A) G) G) U) C) G) U) G) G) A) A) G) C) C) A) C) A) G) G. A.	TRUE
700	hsa-mir-1260a	A( C( C( U( U( U( C. C. A. G( C( U. C( A. U( C( C( C( A. C. C. U( C( U( G( C( C( A. C( C( A. A. A. A. C. A. C. U. C. A. U. C. G. C. G) G) G) G) U. C) A) G) A) G) G) G) A) G) U. G) C) C. A. A. A. A) A) A) G) G) U) A. A.	TRUE
701	hsa-mir-548g	A( G( U( U. A( U( U( A( G. A. U( U( A. G( U( G( C( A( A( A( A( G( U( A( A( U( U( G( C( A( G( U( U( U( U( U. G. C( A( U( U. A. C. G. U. U. C. U. A) U) G) G. C. A) A) A) A) C) U) G) U) A) A) U) U) A) C) U) U) U) U) G) U) A) C) C. A) A) C. A. U) A) A) U) A) C) U) U. C.	TRUE
702	hsa-mir-1261	U( G( C( U( A( U( G( G( A( U. A( A( G( G( C. U( U( U( G( G( C. U( U( A( U( G. G. G( G( A( U( A( U. U. G. U( G( G( U. U. G. A. U. C) U) G) U. U. C. U) A) U) C) C) A. G. A) U) G) A) C) U) G) A) A) A. C) U) U) U) C. U) C) C) A) U) A) G) C) A) G. C.	TRUE
703	hsa-mir-1262	A( U( C( U. A( C( A( A( U( G. G. U( G( A( U. G( G( G( U( G. A( A( U( U( U( G. U( A( G( A( A( G( G( A( U( G. A. A. A. G. U. C. A. A. A. G. A. A) U) C) C) U) U) C) U) G) G. G) A) A) C. U. A. A. U. U. U. U) U) G. G) C) C) U) U) C) A) A. C. A. A. G. A. A) U) U) G) U) G) A) U) A. U.	TRUE
704	hsa-mir-1263	C( U( A( C( C( C( C( A( A( A( A( U( A( U( G( G( U( A( C. C( C. U( G( G( C( A( U( A( C( U( G( A( G( U( A( U( U. U( U( A( A. U. A. C. U) G) G) C. A) U) A) C) U) C) A) G) U) A) U) G) C) C) A) U. G) U. U) G) C) C) A) U) A) U) U) U) U) G) G) G) G) U) A) G) C. A.	TRUE
705	hsa-mir-548n	A( G( G( U( U( G( G( U( G( C( A( A( A( A( G( U( A( A( U( U( G( U( G( G( A. U( U( U( U( G( U( C. G( U( U( A. A. A. A) A) U) A. G) C) A) A) A) A) C. C) C) G) C) A) A) U) U) A) C) U) U) U) U) G) C) A) C) C) A) A) C) C) U) A. A.	TRUE
706	hsa-mir-548m	A( U( A( U( U( A( G( G( U( U( G( G( U( G( C( A( A( A( G( G( U( A( U( U( U( G( U( G( G( U( U( U( U( U( G( U. C( A( U( U( A( A. A. G. U) A) A) U) G) C) A) A) A) A) G) C) C) A) C) A) A) A) U) A) C) C) U) U) U) G) C) A) C) C) A) A) C) C) U) A) A) U) A) U) U. A.	TRUE
707	hsa-mir-1265	A( U( G( G( U( U( U( G( G( G( A( C. U( C( A( G( G( A( U( G( U( G( G( U( C( A( A( G( U( G( U( U( G( U( U( A. A. G. G( C. A. U. G. U. U. C) A. G. G. A) A) C) A) A) U) A) C) U) U) G) A) C) C) A) C) A) U) U) U) U) G) A) A. U) U) C) C) A) A) A) C) C) A) U) A. U.	TRUE
708	hsa-mir-548o	U. G. G( U( G( A( A( A. A. U. G. U. G( U. U( G. A( U( U( G( U( A( A( U( G( G( U( U( C( C. U. A( U( U( C. U( G( A. U. C. A. A. U. A. A. A. C) A) U. G) G) U) U. U. G) A) G) C) C) U. A. G) U) U) A) C) A) A) U) G. A) U. C) U. A. A. A. A. U) U) C) A) C) G. G. U. C. C. A. A. A. A. C. U( G( C( A( G( U. U. A. C. U. U. U) U) G) C) A) C. C. A. A. C.	TRUE
709	hsa-mir-1266	A( C( A( G. G. U( A( G( U( G( U( C( C( C( U( C( A( G( G( G( C( U. G( U( A( G( A( A( C( A( G( G( G( C( U( G( G( G. A. U. U. A. C) U) A. A. A) G) C) C) C) U) G) U) U) C) U) A) U) G) C) C) C) U) G) A) G) G) G) A) C) A) C) U) G) A. G. C. A. U) G) U) C. A.	TRUE
710	hsa-mir-1267	C( U( C( C( C( A( A( A( U( C( U( C( C. U( G( U( U( G( A( A( G( U( G( U( A( A( U( C( C( C( C( A( C. C. U. C. C. A. G. C. A. U. U) G) G) G) G) A) U) U) A) C) A) U) U) U) C) A) A) C) A) U. G) A) G) A) U) U) U) G) G) A. U. G) A) G) G. A.	TRUE
711	hsa-mir-1268a	U( A( G( C( C( G. G. G. C( G( U. G( G( U( G( G( U( G. G( G( G( G( C( C( U. G. U. G) G) U) C) C) C) A. G) C) U) A) C) U) U. U) G) G. A. G) G) C) U) G) A. G.	TRUE
712	hsa-mir-1269a	U( G( G( A( U. U. G. C. C. U. A. G( A( C( C( A( G( G( G( A( A( G( C( C( A( G( U( U. G( G( C( A( U( G( G( C( U( C( A( G( U( C( C( A( A. G( U( C. U. G. A. C( C( A. C. C. U. G. A. G) G) A. A. U. G) C) C. U) G) G) A) C) U) G) A) G) C) C) G) U) G) C) U) A) C) U) G) G) C) U) U) C) C) C) U) G) G) U) C) U) C) C) A) G. C.	TRUE
713	hsa-mir-1270	C( A( C. A( G( A( G( U( U( A( U( A( C. U. G( G( A( G( A( U( A( U. G( G( A( A( G( A( G( C( U( G. U( G( U( U( G( G. G. U. A. U. A. A. G. U) A) A) C) A) G) G) C) U) U) U) U) C) U) U. U) A) U) C) U) U) C) U. A. U) G) U) G) G) C) U) C) U) U. U) G) C. A.	TRUE
714	hsa-mir-1272	C( C( A( G( A. U. C( A( G( A( U( C( U. G( G( G( U( G( C( G. A( U( G( A( U. G. A. U. G. G( C( A( G( C( A. A. A. U( U( C( U( G( A( A. A. A( C( G( U. G( C( U( C. A. G. U( G( U( C. U. U. U. A. U. A. A) C) A) G. G. A. A. A) G) C) C) G) U) A. A. A. C. U) U) A) G) A) A) A. U. G. U. A. G. G) C) U) G) C) A. G. C. U) C) G) U) G) U) G) C) U) C) U. G. U. G) G) U) C) U) G) G. G. C) U) G) G) U. A.	TRUE
715	hsa-mir-1273a	U. G( A( G( G( C. A( G( G( A( G( A. A. U( U( G( C( U( U( G. A. A. C( C( C( G( G( G( U( G. G. U( G( G( A( G( G. U. U( G( C( A( G( U( G( A. G( C( C( A( A. G. A. U. U) G) C. G) C) C) A) C) U) G) C) A) C) U) C) C) A) G) C) C) U) G) G) G) C. G. A. C. A. A) A) G) C) A) A) G. A. C) U) C) U) U) U) C) U) U) G. G. A.	TRUE
716	hsa-mir-548h-1	U. C( U( G. U. C. C. A( U( U( A( G( G( U( G. G( G( U( G( C( A( A( A( A( G( U( A( A( U( C. G. C( G( G( U( U( U( U( U( G( U( C( A( U( U( A( C. U. U. U. U) A) A) U) G) G) U) A) A) A) A) A) C) U) G) G. A. A) U) U) A) C) U) U) U) U) G) C) A) C) U) G. A) C) C) U) A) A) U) A. U. U. A. A) G) C. C. A. G. A. U. A.	TRUE
717	hsa-mir-548h-2	G( U( A( U( U( A( G( G( U( U( G( G( U( G( C( A( A( A( A( G( U( A( A( U( C. G( C. G( G( U( U. U( U( U( G( U( C( A( U( U( A. C. U. U. U. C. A) A) U) G) G) C) A) A) A) C. A) C) C) A. C) A. A) U) U) A) C) U) U) U) U) G) C) A) C) C) A) A) C) C) U) A) A) U) A) U) A. A.	TRUE
718	hsa-mir-548h-3	U( C( U( G( A( U. U. C( U( G( C( A. U. G. U. A. U( U( A( G( G( U( U( G( G( U( G( C( A( A( A( A( G( U( A( A( U( C. G( C( G( G( U( U( U( U( U( G( U( C. A( U( U( G( A. A. A. G. U) A) A) U) A. G) C) A) A) A) A) A) C) U) G) C) A. A) U) U) A) C) U) U) U) U) G) C) A) C) C) A) A) C) C) U) A) A) A. A. G) U) A) G) U. C. A. C. U. G. U. C. U. U) C) A) G) A) U. A.	TRUE
719	hsa-mir-548h-4	G( C( U( A( U( U( A( G( G( U( U( G( G( U( G( C( A( A( A( A( G( U( A( A( U( C. G( C( G( G( U( U( U( U( U( G( U( C( A( U( U( A( C. U. U. U. A( A( U( U. A. C. U. U. U. A. C. G) U) U) U. C. A. U. U) A) A) U) G) A) C) A) A) A) A) A) C) C) G) C) A. A) U) U) A) C) U) U) U) U) G) C) A) C) C) A) A) C) C) U) A) A) U) A) C. U. U. G) C) U. A.	TRUE
720	hsa-mir-1275	C( C( U( C( U( G( U( G. A. G. A. A. A. G. G. G. U. G. U( G( G( G( G( G( A( G( A( G( G( C( U. G. U. C( U( U( G( U. G. U. C. U. G. U) A) A) G) U. A. U. G) C) C) A. A. A. C. U. U. A. U) U) U) U) C) C) C) C) A) A. G. G) C) A) G) A) G) G) G. A.	TRUE
721	hsa-mir-1276	C( C( C( C( A( G. C. U. A( G( G( U( A. A( A( G( A. G( C( C. C( U. G( U( G( G( A( G( A( C( A( C( C( U( G( G. A. U. U. C) A) G) A. G) A. A. C. A. U) G) U) C) U) C) C) A) C) U. G) A. G) C) A. C) U) U) G. G. G) C) C) U) U. G. A. U) G) G) C. G) G) C. U.	TRUE
722	hsa-mir-302e	U. U. G( G( G( U( A( A. G( U( G( C( U( U( C( C( A( U( G. C. U. U( C( A( G( U( U. U. C. C. U. U. A) C) U) G) G) U. A. A. G. A) U) G) G) A) U. G. U. A. G. U. A. A. U. A) G) C) A) C) C. U) A) C) C) U) U. A. U. A. G. A.	TRUE
723	hsa-mir-302f	U( C( U( G. U( G( U( A( A( A( C( C. U. G( G( C( A( A( U( U( U. U. C. A. C. U. U. A) A) U) U) G) C) U) U. C. C. A. U. G) U) U) U) A) U) A) A. A. A) G) A)	TRUE
724	hsa-mir-1277	A( C( C( U( C. C( C( A( A( A( U. A( U( A( U( A( U( A( U( A( U( A( U( G. U( A( C( G( U( A( U( G( U( G( U( A. U. A. U. A. A. A) U) G) U) A) U) A) C) G) U) A) G. A) U) A) U) A) U) A) U) G) U) A) U) U. U) U) U) G) G) U. G) G) G) U) U. U.	TRUE
725	hsa-mir-548i-1	C. A( G( A( U( G( G( C( U( C( U( G( A( A( G( U( U( U( G( C. A. C. C. C. U( A( U( U( A( G( G( U( U( G( G( U( G( C( A( A( A( A( G( U( A( A( U( U( G( C( G. G. A. U( U( U( U( G( C( C( A( U( U( A( A. A. A. G. U) A) A) U) G) G) C) A) A) A) A) A. U. A. G) C) A) A) U) U) A) U) U) U) U) U) G) U) A) C) C) A) G) C) C) U) A) G) U) A) U. C. U. U. U. U. C. U. C. C. U. U. C. U. A. C. C) A) A) A) C) U) U) U) G) …	TRUE
726	hsa-mir-548i-2	U. A( G( A( U( G( G( C. U( C( C( G( A( A( G. U( U( U( G( C. A. U. C. C. U( A( U( U( A( G( U. U( U( G( G( U( G( C( A( A( A( A( G( U( A( A( U( U( G( C( G. G. A. U( U( U( U( G( C( C( A( U( U( A( A. A. A. G. U) A) A) U) G) G) C) A) A) A) A) A. U. A. G) C) A) A) U) U) A) U) U) U) U) U) G) U) A) C) C) A) G) C. C) U) A) G) U) A) U. C. U. U. U. U. C. U. C. C. U. U. C. U. A. A. C) A) A) A) G. U) U) C) G) …	TRUE
727	hsa-mir-548i-3	C. A( G( A( U( G( G( C( U( C( C( G( A( A( G( U( U( U( A. C. A. U. C. C. U( A( U( U( A( G( G( U( U( U. G( U( G( C( A( A( A( A( G( U( A( A( U( U( G( C( G. G. A. U( U( U( U( G( C( C( A( U( U( A( A. A. A. G. U) A) A) U) G) G) C) A) A) A) A) A. U. A. G) C) A) A) U) U) A) U) U) U) U) U) G) U) A) C) C. A) G) C) C) U) A) G) U) A) U. C. U. U. U. U. C. U. C. C. U. U. C. U. A. C. C. A) A) A) C) U) U) U) G) …	TRUE
728	hsa-mir-548i-4	A( G( G( U( U( G( G( U( G( C( A( A( A. A( G( U( A( A. U( U( G( C. G( G( A. U( U( U( U( G( C( C( A. U. A. C. U. U. U. U. A. A. C. G) G) C) A) A) A) A) A. C) C) A. C) A) A) A. U) A) U) U) A. U) U) G) C) A) C) C) A) A) C) C) U) A. U.	TRUE
729	hsa-mir-1278	A( U( U( U( G( C( U( C( A( U( A( G( A( U( G( A( U( A( U( G( C( A( U( A( G( U( A( C( U( C. C( C( A( G. A. A( C( U( C. A. U. U. A. A) G) U) U) G) G) U. A) G) U) A) C) U) G) U) G) C) A) U) A) U) C) A) U) C) U) A) U) G) A) G) C) G) A) A) U) A. G.	TRUE
730	hsa-mir-1279	A. U. A. U. U. C. A. C. A. A. A. A. A. U( U( C( A( U( A( U( U( G. C( U( U( C( U( U( U( C( U( A. A. U. G. C. C. A. A) G) A) A) A) G) A) A) G) A) G) U) A) U) A. A. G) A) A) C. U. U. C. C.	TRUE
731	hsa-mir-1281	A( G( G( G( G( G( C. A. C. C. G( G( G( A( G( G( A( G( G( U( G( A( G. U. G. U. C. U. C. U. U. G. U) C) G) C) C) U) C) C) U) C) C) U) C. U. C. C) C) C) C) C) U) U.	TRUE
732	hsa-mir-1282	C( C( U( U( C. U. U. C. U. C. G. U( U( U( G( C( C( U( U( U( U( U. C. U( G( C( U( U( C( U( G( C( U( G. C( A( U( G. A( U( C( U( C( C. G. A( G. U( C( C( C. U. G. G) G) G) G. U) A. G) A) G) A) U) G. A) U) G) G. G) G) C) A. C. U. G. G) G) A) G) G) U) A) C. C. A) G) A) G) G) G) C) A) A) A) A) A) G) G) A. C.	TRUE
733	hsa-mir-1283-2	C( U( C( A( A( G( C( U( G( U( G( A( G. U. C( U( A. C( A( A( A( G( G( A. A( A( G( C( G( C. U( U( U( C( U( G. U. U. G. U( C( U( G. A. A. A) G) A) A. A. A) G) A) A) A) U. C) G) C) U) U) C. C) C) U) U) U) G) G. A) G) U. G. U) U) A) C) G) G) U) U) U) G) A) G) A. A.	TRUE
734	hsa-mir-1284	A. U. U. U. U. G. A. U. A. U. A. U. A( A( G( C( C( A( G( U( U. U. A. A. U. G( U( U( U( U( C( U. A( U( A( C( A( G( A( C( C. C. U. G( G( C( U( U( U( U( C( U. U. A. A. A. U. U. U. U. A. U. A. U. A. U. U. G) G) A) A) A) G) C) C) C. A. U. G) U) U) U) G) U) A) U) U. G) G) A) A) A) C) U. G) C) U) G) G) U) U) U) C. U( U( U( C( A( U. A. C. U) G) A) A) A) A. U. C. U.	TRUE
735	hsa-mir-1292	C( C( U( G( G( G. A( A( C( G( G( G( U. U. C( C( G( G( C. A. G( A. C( G( C( U. G( A( G( G( U( U( G. C. G. U. U. G) A) C) G. C) U) C) G) C) G) C) C. C) C) G) G) C. U. C) C) C) G) U) U) C) C) A) G) G)	TRUE
736	hsa-mir-1252	A( G( A( A( A( G( A( A( G( G( A( A( A( U( U( G( A( A. U( U( C( A( U( U( U( A. G( A( A( A. A. G. A. G. A. A. U) U) C) C. A) A) A) U) G) A) G) C. U) U) A) A) U) U) U) C) C) U) U) U) U) U) U) C) U)	TRUE
737	hsa-mir-1255b-1	U( A( C( G( G( A( U( G. A. G( C( A( A( A( G( A( A. A. G( U( G( G( U. U( U( C( U( U. A. A. A. A. U. G) G) A) A) U. C) U) A) C) U) C) U) U) U) G) U) G. A. A. G. A) U) G. C) U) G) U) G) A. A.	TRUE
738	hsa-mir-1255b-2	U( C( U( U( A( C. G( G( A( U( G( A( G( C( A( A( A( G( A( A( A( G( U( G( G( U( U( U( G. C. G. C. C. U. C. A. A. G. A) A) A) C) C) A) C) U) U) U) C) U) U) U) G) C) U) C) A) U) C) C) A. U) A) A) G) G) A.	TRUE
739	hsa-mir-664a	G. A. A. C( A( U( U( G. A. A. A. C. U. G( G( C( U( A. G( G( G( A( A. A. A. U( G( A( U. U( G( G( A( U( A( G( A( A( A. C. U. A. U. U. A. U) U) C) U) A) U) U) C) A) U. U) U) A) U) C) C) C) C. A) G) C) C) U. A. C. A. A. A) A) U) G) A. A. A. A. A. A.	TRUE
740	hsa-mir-1306	G. U. G. A. G( C( A. G( U( C( U( C. C( A( C( C( A( C( C( U. C. C. C. C. U. G( C( A. A( A( C( G( U( C( C( A( G. U( G( G. U( G. C. A. G. A. G) G. U) A) A. U) G) G) A) C) G) U) U) G. G) C) U. C. U. G) G) U) G) G) U) G) A. U. G) G) A) C) A. G) U) C. C. G. A.	TRUE
741	hsa-mir-1307	C( A( U( C( A( A. G( A( C( C. C. A( G( C( U( G( A( G( U( C( A. C. U( G( U( C. A( C( U( G( C( C( U( A( C. C( A. A( U( C( U. C( G( A( C( C( G( G( A. C( C( U. C( G( A. C( C( G( G( C. U( C( G( U. C. U( G( U. G. U. U. G. C. C) A) A. U. C) G) A) C. U) C) G) G) C) G) U. G) G) C. G. U) C) G) G) U) C) G) U. G) G) U) A. G) A. U) A) G) G) C) G) G) U) C. A. U. G) C) A) U. A. C. G) A) A. U. U. U) U) C) A) G) …	TRUE
742	hsa-mir-513b	G. U( G( U( A( C( A( G. U( G( C( C. U( U( U( C( A. C( A( A( G( G( A( G( G( U( G( U. C( A( U( U( U( A( U( G( U( G. A. A. C. U. A. A. A. A) U) A) U) A) A) A) U) G) U. C) A) C) C) U) U) U) U) U) G) A. G) A) G) G) A. G) U) A) A. U) G) U) A) C) A) G. C. A.	TRUE
743	hsa-mir-513c	G( C( G( U( A( C( A( G. U( G( C( C. U( U( U( C( U( C( A( A. G( G( A( G( G( U( G( U. C. G( U( U( U( A( U( G( U( G. A. A. C. U. A. A. A. A) U) A) U) A) A) A) U) U. U. C) A) C) C) U) U) U) C. U) G) A) G) A) A) G) A. G) U) A) A. U) G) U) A) C) A. G) C) A.	TRUE
744	hsa-mir-1321	A. C. A. U. U. A. U( G( A( A. G( C( A( A. G. U. A. U( U( A( U( U. A. U( C( C( C( U( G( U. U( U( U( A( C. A. A. A. U. A. A. G. G. A. A. A. U) A) A) A) C. U. C) A) G) G) G) A) G. G) U) G) A) A. U) G) U) G. A. U) C) A) A. A. G. A. U. A. G.	TRUE
745	hsa-mir-1197	A. C. U. U. C. C. U( G( G( U( A( U( U( U. G( A( A( G( A( U. G. C. G( G( U( U. G( A( C( C( A( U( G( G. U( G( U( G. U( A( C( G( C( U. U. U. A. U. U. U. G. U. G) A. C) G) U) A) G. G. A) C) A) C) A) U) G) G) U) C) U. A) C) U) U) C) U) U) C) U. C. A) A) U) A) U) C) A)	TRUE
746	hsa-mir-1324	C( C( U( G. A. A. G( A( G( G( U( G( C( A( U( G( A( A( G. C. C( U( G( G. U( C( C. U( G( C( C( C( U. C. A. C. U. G( G( G( A( A( C. C. C. C. C. U) U) C) C) C) U. C. U. G) G) G) U) A) C. C. A. G) A) C) A) G) A. A. U) U) C) U. A) U) G) C) A) C) U) U) U) C. C. U. G. G. A) G) G) C. U. C. C. A.	TRUE
747	hsa-mir-1469	C( U( C( G( G( C( G( C( G( G( G( G( C( G. C. G. G. G) C) U) C) C) G) G( G( U( U( G. G. G. G. C. G. A) G) C) C) A. A. C) G) C) C) G) G) G) G.	TRUE
748	hsa-mir-1470	G. C( C( C( U( C( C( G( C( C( C( G( U( G( C( A. C( C( C( C( G( G( G( G( C( A. G. G. A. G) A. C) C) C) C) G) C. G) G) G) A. C. G) C) G) C. C) G) A. G) G) U) A. G) G) G) G) G) G) A. C.	TRUE
749	hsa-mir-1537	A( C( A( G( C( U( G( U( A( A( U( U( A( G( U. C( A. G( U( U( U( U( C( U( G( U( C. C. U. G. U. C. C. A. C. A) C) A) G) A) A) A) A) C) C. G) U. C) U) A) G) U) U) A) C) A) G) U) U) G) U)	TRUE
750	hsa-mir-1538	G( G( G( A( A( C( A( G( C( A( G( C( A( A. C( A. U( G( G( G( C( C( U. C( G( C( U( U. C. C. U. G. C. C. G) G) C) G) C. G) G) C) C) C) G) G. G) C. U) G) C) U) G) C) U) G) U) U) C) C) U)	TRUE
751	hsa-mir-1539	G( G( C( U( C( U( G( C. G( G( C( C. U( G( C( A( G( G( U. A. G( C( G. C. G. A. A. A. G) U) C) C) U) G) C) G) C. G) U) C) C. C) A) G) A) U. G) C) C) C.	TRUE
752	hsa-mir-103b-1	U. C. A. U. A. G( C( C. C( U( G. U( A( C( A( A. U( G( C( U( G( C( U( U( G. A. U. C. C. A. U. A. U. G. C. A. A. C. A. A) G) G) C) A) G) C) A) C. U) G) U) A) A. A) G) A. A. G) C) C. G. A.	TRUE
753	hsa-mir-103b-2	U. C. A. U( A( G( C( C. C( U( G. U( A( C( A( A. U( G( C( U( G( C( U( U( G. A. C. C. U. G. A. A. U. G. C. U. A. C. A. A) G) G) C) A) G) C) A) C. U) G) U) A) A. A) G) A. A. G) C) U) G) A.	TRUE
754	hsa-mir-320d-1	U( U( C( U( C( G( U. C( C( C( A( G( U( U( C. U( U( C( C. C( A( A. A. G. U. U) G) A. G) A) A) A. A) G) C) U) G) G) G) U. U) G) A) G) A) G) G. A.	TRUE
755	hsa-mir-320c-2	C( U( U( C( U( C( U. U. U( C( C( A( G( U( U( C. U( U( C( C( C( A( G. A. A. U. U) G) G) G) A) A) A. A) G) C) U) G) G) G) U. U. G) A) G) A) G) G) G. U.	TRUE
756	hsa-mir-320d-2	U( U( C( U( C( U. U. C( C( C( A( G( U( U( C. U( U( C( U( U( G( G. A. G. U. C) A) G) G) A) A) A. A) G) C) U) G) G) G) U. U. G) A) G) A) G) G. A.	TRUE
757	hsa-mir-1825	A. G( A( G( A( C. U. G( G( G( G( U( G( C( U( G( G( G( C. U( C( C( C. C. U. A. G. A. C. U. A. G) G) A) C. U) C) C) A) G) U) G) C) C) C) U) C. C. U) C) U) C) C.	TRUE
758	hsa-mir-1827	U( C( A( G( C. A. G. C. A( C( A. G( C( C( U( U. C( A( G( C( C( U( A. A. A. G. C( A( A. U. G( A( G( A. A. G. C. C) U) C) U) G) A. A. A) G) G) C) U) G) A) G) G) C) A. G) U) A. G. A. U) U) G) A) A. U.	TRUE
759	hsa-mir-1909	C. A. U. C. C( A( G( G( A. C. A. A. U( G( G( U( G( A( G( U( G( C( C( G( G( U( G. C( C( U( G( C( C. C( U. G( G( G( G. C. C. G. U. C) C) C) U. G) C. G) C) A) G) G) G. G) C) C) G. G) G) U) G) C) U) C) A) C) C) G) C. A. U) C) U) G) C. C. C. C.	TRUE
760	hsa-mir-1910	U. G. U. C. C( C( U( U( C( A( G. C. C. A. G( U( C( C( U( G( U( G. C. C( U( G( C( C( G. C( C( U( U( U( G. U. G. C. U. G. U. C. C. U. U. G. G) A) G) G) G) A. G) G) C) A) G) A. A. G) C) A) G) G) A) U) G. A. C. A. A. U) G) A) G) G) G) C. A. A.	TRUE
761	hsa-mir-1911	U. C. G( G( C( A. U( C( U. G( C( U. G( A( G( U. A( C( C( G( C( C. A( U( G( U( C( U( G( U. U( G( G( G( C. A. U. C( C. A. C. A. G) U. C. U. C) C) C) A) C. C) A) G) G) C) A) U) U. G) U) G) G) U) C) U) C) C. G) C) U. G) A) C. G) C) U) U. U. G.	TRUE
762	hsa-mir-1912	C( U( C( U( A( G. G. A( U( G( U( G. C( U. C( A( U( U( G( C( A( U( G( G. G. C( U( G( U. G( U( A( U( A. G( U. A. U. U. A. U. U. C) A. A) U) A) C) C. C) A) G) A. G. C) A) U) G) C) A) G) U) G) U. G) A. A) C) A) U) A. A. U) A) G) A) G) A. U. U.	TRUE
763	hsa-mir-1913	A( C( C( U. C( U( A( C( C. U. C. C. C( G( G( C( A( G( A. G( G( A( G( G( C. U. G( C( A( G( A( G( G. C. U( G( G( C. U. U. U. C) C) A) A. A. A. C) U) C) U) G) C) C. C. C) C) U) C) C) G. C) U) G) C) U) G) C. C. A. A. G) U) G) G) C. U. G) G) U)	TRUE
764	hsa-mir-1915	U. G. A( G( A. G( G( C( C( G( C( A. C( C( U( U( G( C( C( U. U( G( C. U( G( C( C( C( G( G( G( C( C( G. U. G( C( A. C. C. C. G) U) G. G) G) C) C) C) C. A. G) G) G) C) G) A. C) G) C. G) G) C) G) G) G) G) G) C) G) G) C) C) C) U) A. G. C. G. A.	TRUE
765	hsa-mir-1972-1	U( A( U( A( G( G( C( A( U( G( U. G( C( C( A( C( C. A. C. A. C( C( U( G( G( C( U( U( A. A( A( U( G. U. G. U. C. A. U. U. U. A. A. A. A. A) U) U) C. A) G) G) C) C) A) G) G) C. A. C. A. G) U) G) G) C) U. C) A) U) G) C) C) U) G) U) A)	TRUE
766	hsa-mir-1976	G( C( A( G( C( A( A( G( G( A( A. G( G( C( A( G( G( G( G( U. C( C( U. A. A. G. G. U. G) U. G) U. C) C) U. C) C) U) G) C) C) C. U) C) C) U) U) G) C) U) G) U)	TRUE
767	hsa-mir-2052	C. U( G( U( U( U( U( G( A( U( A( A. C. A. G( U( A( A( U( G. U. C. C. C. U. U. U. A. G. U. U. C. A. A. A. G) U) U) A) C) C. A. G. C. U) A) U) C) A) A) A) A) C) A) A.	TRUE
768	hsa-mir-2053	C( U( U( G( C( C. A( U( G( U( A( A( A( U( A( C. A( G( A. U( U( U( A( A( U( U( A( A( C( A( U( U( U( G( C( A( A. C. C( U( G. U. G. A. A) G) A. U) G) C) A) A) A. A. C. U. U. U. A. A. G) U) G) U) U) A) A) U) U) A) A) A) C. C) U) C. U) A) U) U) U) A) C) A) U) A. G) C) A) A) G)	TRUE
769	hsa-mir-2054	C( U( G( U( A( A( U( A( U( A( A. A. U( U( U( A( A( U( U. U. A. U. U. C. U. C. U. A. U. C. A) U) U) A) A) A) A. A. A. U) G) U) A) U) U) A) C) A) G)	TRUE
770	hsa-mir-2110	C( A( G( G( G( G( U( U. U. G( G( G( G( A( A( A( C. G( G( C( C( G( C( U( G( A( G( U. G( A( G. G( C( G( U. C. G. G. C. U) G) U) G. U) U) U. C) U) C) A) C. C. G) C) G) G) U) C) U. U) U) U) C) C) U) C) C. C. A) C) U) C) U) U) G)	TRUE
771	hsa-mir-2114	C( C( U. C( C( A( U. G( C( U( C. C. U. A( G( U( C( C( C( U( U( C. C( U( U( G( A( A. G( C( G. G( U( C( G( G. A. U. A. A. U. C. A. C. A. U) G) A) C) G. A. G) C) C. U) C) A) A) G) C. A) A) G) G) G) A) C) U) U. C. A. A) G) C) U) G) G) U. G) G)	TRUE
772	hsa-mir-2115	A. C. U. G. U. C. A( U( C( C( C( A( C( U( G( C( U( U( C( C. A( G( C( U( U( C( C( A( U( G( A( C. U. C. C( U( G( A( U( G( G( A( G. G. A. A. U. C. A. C. A. U. G. A. A. U) U) C) A) U) C) A) G) A. A. U. U) C) A) U) G) G) A) G) G) C) U) A. G) A) A) G) C) A) G) U) A. U. G) A. G) G) A) U) C. A. U. U. U. A.	TRUE
773	hsa-mir-2116	G. A. C( C( U( A( G( G. C( U( A. G( G( G( G( U( U( C( U( U( A. G( C( A( U( A. G( G( A( G( G( U. C( U( U( C( C. C. A. U. G. C. U. A. A. G) A) A) G) U. C) C) U) C) C) C. A) U) G) C) C. A) A) G) A) A) C) U) C) C) C. A) G) A. C) U) A) G) G) A.	TRUE
774	hsa-mir-2117	G. C. U. C. U. G( A( U( U( U. A. C. U. U( C( U( G( U( C( C( G( G( C( A( U. G( G( U. G( A( A( C( A( G( C( A( G( G. A. U. U. G. G. C) U) G. U. A. G) C) U) G) U) U) C) U. C) U) U. U) G) C) C) A. A. G) G) A) C) A) G) A) U. C. U. G) A) U) C) U.	TRUE
775	hsa-mir-548q	A. U. A. U. U. A( G( G( C. U( G( G( U( G( C. A( A( A( A( G( U( A( A( U( G. G( C. G( G. U( U( U( U( U( G( C( C( A( U( U( A( C( U( U( U( U( C. A( U( U. U. U. U. A. C. C. A) U) U. A) A) A) A) G) U) A) A) U) G) G) C) A) A) A) A) A) G. C) A. U) G. A) U) U) A) C) U) U) U) U) U. C) A) C) C) A) A. C) C) U)	TRUE
776	hsa-mir-2276	G( U( G( U( U. C( U( U. C( C( A( G. U( C( C( G. C( C( C( U( C( U( G( U. C( A( C( C. U( U( G( C( A( G( A( C( G( G. C. U. U( U( C( U. C. U. C. C. G) A) A) U) G) U) C) U) G) C) A) A) G) U) G) U. C) A) G) A) G) G) C. G) A. G) G) A) G. U) G) G) C. A) G) C. U. G) C) A) U)	TRUE
777	hsa-mir-2278	G. U. G( C( U. G( C( A( G( G( U. G( U( U( G( G( A( G( A. G. C( A( G( U( G( U( G. U. G( U( U( G( C. C( U( G( G( G( G( A( C( U( G( U( G. U. G. G. A) C) U. G) G) U. A. U) C) A. C) C) C) A) G) A. C) A) G) C) U. U. G) C) A) C) U) G) A. C) U) C) C) A) G. A) C) C) C) U) G) C) C. G) U) C. A. U.	TRUE
778	hsa-mir-2681	G. C. C. C. C. C. U. U. U( U( C( A( C. G( C( A( U( U( U( G( U( G( U( U( U( U( A( C( C( A( C. C( U( C( C( A( G. G( A( G. A( C( U( G( C. C. C. A. A. A. G. A. C. U. C. U. U. C) A) G) U) A. U) C) A. U) G) G) A) G) U. U) G) G) U) A) A) A) G) C) A) C) A) G) A) U) G) C) A. U) G) A) A) U. A. A. U. U. C. A. A. C. G. U. G.	TRUE
779	hsa-mir-2682	A( C( C( U. U( C( C( U( G( A( A( A( G( A( G( G( U( U. G( G( G( G( C. A( G( G( C( A( G( U( G( A. C( U( G( U. U. C. A( G( A. C( G( U( C( C( A. A. U. C. U. C. U. U. U. G. G) G) A) C) G) C. C) U) C. U. U. C) A) G) C) G) C) U) G) U) C) U) U) C) C) C) U. G) C) C) U) C) U) G. C. C. U) U) U) A) G) G) A) C. G) A. G) U) C. U. C. A. A. A.	TRUE
780	hsa-mir-711	A. C( U( G. A( C( U( U( U. G. A. G( U( C( U( C( U( C( C( U( C. A. G( G( G( U( G. C( U( G. C( A( G( G. C. A. A. A. G. C) U) G) G. G) G) A) C) C) C) A. G) G) G) A) G) A) G) A) C) G. U. A) A) G) U) G. A) G) G. G. G. A. G. A. U. G.	TRUE
781	hsa-mir-718	G. G( C( C( G. C( G( G( C( G( C( G( C( A. A. G( A. U( G( G( C. G( G( C( G( G( G( C. C. C. G( G( G( C( A. C. C. G) C) C) C) C. U. U) C) C) G) C) C) C) C) G) C. C) G. G. G) C) G) U. C) G) C) A. C) G) A. G) G) C)	TRUE
782	hsa-mir-2861	G. G. C( G( C( C( U( C( U( G. C. A. G( C( U( C( C( G. G( C( U( C( C( C( C( C( U. G( G( C( C( U( C( U( C. G( G( G( A( A. C. U. A. C. A. A. G. U) C) C) C) A. G) G) G) G) G) C) C) U. G) G) C. G) G) U. G) G) G) C) G. G) C. G) G) G) C) G. G. A. A) G) A) G) G) C) G) G. G. G.	TRUE
783	hsa-mir-2909	G( G( U( G( U( U( A( G( G( G. C. C( A( A( C( A( U( C( U( C( U( U( G( G( U. C( U( U. U. C. C. C. C. U. G. U. G) G) U. C. C) C) A) A) G) A) U. G) G) C. U) G) U) U) G) C. A. A. C) U) U) A) A) C) G) C) C) A. U.	TRUE
784	hsa-mir-3115	U( C( U( G( A. A( U( A( U( G( G( G( U( U( U( A( C. U( A( G( U( U( G( G( U( G( G( U( G( A. A. U. U. C) A) U) G. A. G. U. C) G) C) C) A) A) C) U) A) U. U) A) G) G) C) C) U) U. U. A) U) G) U) C. C) A) G) A)	TRUE
785	hsa-mir-3116-1	C( U( U( U( A( U( U( G( A( G( U( C( C( C( U( A( C( U( A( U( G( U( U( C( C( A( G( G( C( A( C( U( G. G. G. U. A. U. C. G. U. A. G) G) U) G) C) C) U) G) G) A) A) C) A) U) A) G) U) A) G) G) G) A) C) U) C) A) A) U) A) A) A) G)	TRUE
786	hsa-mir-3116-2	U( A( U( U( G( A( G( U( C( C( C( U( A( C( U( A( U( G( U( U( C( C( A( G( G( C( A( C( C. U. A. C. G. A. U. A. C. C. C. A. G) U) G) C) C) U) G) G) A) A) C) A) U) A) G) U) A) G) G) G) A) C) U) C) A) A) U) A)	TRUE
787	hsa-mir-3117	C( C( C( U( A( A( A( G( G. G( C( C( A. G( A. C( A( C( U( A( U( A( C. G( A( G( U( C( A. U( A( U( A( A( G. G( G. A. A. G. G. C) A. U) U) A) U) A) G. G) A) C) U) C) A. U) A) U) A) G) U) G) C. C) A. G) G) U) G. U) U) U) U) G) U. G) G) G)	TRUE
788	hsa-mir-3118-2	C( A( U( A( C( U( A( C. A( A( U. A( A( U( U( U( U( C( A( U( A( A( U( G( C( A( A. U( C( A( C( A( C( A. C. A. A. U. C. A. C. C. G) U) G) U) G) A) C. U) G) C) A) U) U) A) U) G) A) A) A) A) U) U) C. U) U) C. U) A) G) U) G) U) G)	TRUE
789	hsa-mir-3118-3	C( A( U( A( C( U( A( C. A( A( U. A( A( U( U( U( U( C( A( U( A( A( U( G( C( A( A. U( C( A( C( A( C( A. C. A. A. U. C. A. C. C. G) U) G) U) G) A) C. U) G) C) A) U) U) A) U) G) A) A) A) A) U) U) C. U) U) C. U) A) G) U) G) U) G)	TRUE
790	hsa-mir-3119-1	A( U( U( A( A( C( U( C. U( G( G( C( U( U( U( U( A( A( C( U( U( U( G( A( U( G( G( C( A( A( A( G( G( G. G( U( A( G( C. U. A. A. A. C. A. A. U. C) U) A) U) G. U) C) U) U) U) G) C) C) A) U) C) A) A) A) G) U) U) A) A) A) A) G) C) C) A) U. A) G) U) U) A) A) U)	TRUE
791	hsa-mir-3119-2	A( U( U( A( A( C( U( A. U( G( G( C( U( U( U( U( A( A( C( U( U( U( G( A( U( G( G( C( A( A( A( G( A. C. A. U( A( G( A. U. U. G. U. U. U. A. G. C) U) A) C. C. C. C) U) U) U) G) C) C) A) U) C) A) A) A) G) U) U) A) A) A) A) G) C) C) A) G. A) G) U) U) A) A) U)	TRUE
792	hsa-mir-3120	G( U( C( A( U( G( U( G( A. C( U( G( C( C( U( G( U( C( U( G( U( G( C( C. U( G( C( U( G( U( A. C( A( G( G( U. G. A. G. C. G. G. A. U. G. U. U) C) U) G) C. A) C) A) G) C) A) A. G) U) G) U) A) G) A) C) A) G) G) C) A) G) A. C) A) C) A) U) G) A) C)	TRUE
793	hsa-mir-3121	A. A( A( U( G( G. U. U. A. U( G( U( C( C( U( U( U( G( C( C( U( A( U( U( C( U( A( U( U( U( A( A( G( A( C( A( C. C. C. U) G) U) A. C. C) U) U) A) A) A) U) A) G) A) G) U) A) G) G) C) A) A) A) G) G) A) C) A) G. A. A. A. C) A) U) U) U.	TRUE
794	hsa-mir-3123	A( U( G( G( A( U( U. U( G( A( U( U( G( A( A( U( G( A( U( U( C( U( C( C. C. A. U. U( U( C( C( A( C( A. U. G. G. A. G. A. G) U) G) G) A) G) C. C. C. A. G) A) G) A) A) U) U) G) U) U) U) A) A) U) C) A) U. G. U. A) U) C) C) A) U)	TRUE
795	hsa-mir-3124	G( C( G. G( G( C( U( U( C( G( C( G( G( G( C. G( A. A( G( G( C. A( A( A( G( U( C( G. A( U( U( U( C. C. A. A. A) A) G) U) G) A) C) U) U) U) C) C) U) C. A. C) U. C) C) C) G) U) G) A) A) G) U) C) G. G) C)	TRUE
796	hsa-mir-548s	U( U( G( C. U( G( C( A( A( A( A( A( U( A( A( U( U( G( C( A( G( U( U( U( U( U. G( C( C( A( U( U( A( U( U( U. U. U. A. A. U. A. A. U. U. A. U. A) A) U) A) A) U) G) G) C) C. A) A) A) A) C) U) G) C) A) G) U) U) A) U) U) U) U) U) G) C) A) C. C) A) A)	TRUE
797	hsa-mir-3126	A( U( G( A( U( U( A( U( A. U( G( A. G. G. G( A( C( A. G( A( U( G( C( C( A( G( A( A. G( C( A( C. U. G. G. U. U. A. U. G. A. U. U. U) G) C) A. U) C) U) G) G) C) A) U) C) C. G) U) C) A. C. A. C) A) G. A) U) A) A) U) U) A) U)	TRUE
798	hsa-mir-3127	G( G( C( C( A( G. G( C( C( C( A( U. C( A( G( G( G. C( U( U( G( U( G( G( A( A( U. G( G( G( A( A( G( G. A. G. A. A. G. G. G. A. C. G. C) U) U) C) C) C) C. U) U) C) U) G) C) A) G) G) C) C) U) G) C. U) G) G) G) U) G. U) G) G) C) U)	TRUE
799	hsa-mir-3128	U( U( C( C( U( C. U. G. G( C( A( A( G( U( A( A( A( A( A( A( C( U( C( U( C( A( U( U( U( U( C. C. U. U. A. A. A) A) A) A) U) G) A) G) A) G) U) U) U) U) U) U) A) C) U) U) G) C) A. A. U. A) G) G) A) A)	TRUE
800	hsa-mir-3129	G. U. A. C( U( U( G( G( G( C( A( G( U( A( G( U( G( U( A( G( A( G( A( U( U( G( G( U( U( U( G( C. C. U( G. U. U. A. A. U. G. A. A) U. U. C) A) A) A) C) U) A) A) U) C) U) C) U) A) C) A) C) U) G) C) U) G) C) C) C) A) A) G) A. G. C.	TRUE
801	hsa-mir-3130-1	C( U( U( G( U( C( A( U( G( U( C( U( U( A( C( C( C( A( G( U( C( U( C( C( G( G( U( G( C( A( G( C( C( U( G. U. U. G. U. C. A. A) G) G) C) U) G) C) A) C) C) G) G) A) G) A) C) U) G) G) G) U) A) A) G) A) C) A) U) G) A) C) A) A) G)	TRUE
802	hsa-mir-3130-2	C( U( U( G( U( C( A( U( G( U( C( U( U( A( C( C( C( A( G( U( C( U( C( C( G( G( U( G( C( A( G( C( C( U( U. G. A. C. A. A. C. A) G) G) C) U) G) C) A) C) C) G) G) A) G) A) C) U) G) G) G) U) A) A) G) A) C) A) U) G) A) C) A) A) G)	TRUE
803	hsa-mir-3131	G( A( G( U. C. G( A( G( G( A. C( U( G( G( U. G( G( A. A( G( G( G( C( C( U( U( U( C( C. C. C. U. C. A. G) A) C. C. A) A) G) G) C) C) C) U) G. G. C) C) C) C) A) G) C) U) U) C) U. U. C) U) C)	TRUE
804	hsa-mir-3132	G( G( U( G( G( G( A( U( G( G( G( U. A( G( A( G( A. A( G( G( A. G( C( U( C( A( G( A. G( G( A( C. G( G( U. G. C. G. C) C) U. U. G. U. U. U) C) C) C. U) U) G) A) G) C) C) C) U) C. C. C) U) C) U) C) U) C) A) U) C) C) C) A) C) C)	TRUE
805	hsa-mir-3133	C( A( G( A( A( A. U. U( G( U( A( A( A( G( A( A( C( U( C( U( U( A( A( A( A( C( C. C( A( A( U( A( G( U. A. A. A. A. A. G. A. C. A. A. C. C) U) G) U) U) G) A. G) U) U) U) U) A) A) G) A) G) U) U) C) U) U) U) A) U) A) U. A. U) U) C) U) G)	TRUE
806	hsa-mir-3134	U( G( U( A( U( C( C( A( A( U( G( U( G( U( A( G( U( C( U( U( U( U( A( U( C( C( C. U( C( A( C. A( U( G. G. A. G. U. A. A. A. A) U) A. U) G) A) U. G) G) A) U) A) A) A) A) G) A) C) U) A) C) A) U) A) U) U) G) G) G) U) A) C) A)	TRUE
807	hsa-mir-3135a	U( C( A( C( U( U( U. G( G( U. G( C( C( U( A( G( G( C. U. G( A( G( A. C( U( G( C( A( G( U( G( G( U. G( C( A. A. U. C. U. C. A. G) U) U) C) A) C) U) G) C) A) G) C. C) U) U) G. A. C. C. U. C) C) U) G) G) G) C) U) C) A) G) G) U) G) A)	TRUE
808	hsa-mir-466	G( U( G( U( G( U( G( U( A( U( A( U( G( U( G( U( G( U( U( G( C( A. U( G( U( G( U( G( U( A. U( A( U( G( U( G( U( G( U. A. U. A. U. A. U. G. U) A) C) A) C) A) U) A) C. A) C) A) U) A) C) A) C. G) C) A) A) C) A) C) A) C) A) U) A) U) A) U) A) C) A) U) G) C)	TRUE
809	hsa-mir-3136	A. A( U( A( U( G( A. A( A( C( U( G( A( C( U( G( A( A( U( A( G( G( U( A. G( G( G( U( C( A( U. U. U. U. U. C. U( G( U( G( A. C. U. G. C) A) C) A) U) G) G) C) C) C) A. A) C) C) U) A) U) U) C) A) G) U) U) A) G) U) U) C. C) A) U) A) U) U.	TRUE
810	hsa-mir-544b	G( G( A. A( U( U( U( U( G( U( U( A( A( A( A( U( G( C( A( G. A( A( U( C( C( A( U. U. U( C( U( G( U( A. G. C( U. C. U. G) A. G. A) C) U. A) G) A) C. C. U) G) A. G) G) U) U) G. U) G) C) A) U) U) U) C. U) A) A) C) A) A) A) G) U) G. C) C)	TRUE
811	hsa-mir-3137	U( A( C( A( G( G( U( C. U( G( U( A( G( C( C( U( G( G( G( A( G( C( A( A. U( G( G( G( G( U( G. U( A( U( G. G. U. A. U. A. G. G. G. G) U) A) G) C) C) U) C) G) U) G) C) U) C) C) U) G) G) G) C) U) A) C) A) A. A) C) C) U) G) U) A)	TRUE
812	hsa-mir-3138	C( C( C( U( C( C( U( C( G( G( C( A( C( U( U( C( C( C. C( C. A( C( C( U( C( A( C( U( G( C( C( C( G( G( G. U. G. C. C. C. A. C. A. A. G. A. C) U) G) U. G) G) A. C) A) G) U) G) A) G) G) U) A. G) A. G) G) G) A) G) U) G) C) C) G) A) G) G) A) G) G) G)	TRUE
813	hsa-mir-3139	G( G( C( U. C( A( G. A. G. U( A( G( G( A( G( C( U( C( A. A. C. A. G( A( U( G( C( C( U( G( U( U( G. A. C. U. G. A. A. U. A. A. U. A. A) A) C) A) G) G) U) A) U) C) G. C. A. G. G) A) G) C) U) U) U) U) G) U. U. A. U) G) U. G) C) C)	TRUE
814	hsa-mir-3140	C. C( U( C( U( U( G( A( G( G. U( A( C( C( U( G( A( A( U( U. A. C( C( A( A( A( A( G( C( U( U( U( A. U( G( U( A. U( U( C( U. G. A. A. G. U. U. A. U. U. G) A) A) A. A) U) A) A) G) A) G) C) U) U) U) U) G) G) G. A. A) U) U) C) A) G) G) U) A) G. U) U) C) A) G) G) A) G) U. G.	TRUE
815	hsa-mir-548t	A( G( G( G. U( G( G( U( G( C( A( A( A( A( G( U( G( A( U( C. G( U( G( G( U( U( U( U( U( G( C. A. A( U( U( U. U. U. U. A) A) U) G. A. C) A) A) A) A) A) C) C) A) C) A. A) U) U) A) C) U) U) U) U) G) C) A) C) C) A) A. C) C) U)	TRUE
816	hsa-mir-3141	U. C. A. C( C( C( G( G( U( G( A( G( G( G( C( G. G( G( U( G( G( A. G( G( A. G( G( A( G. G. G. U) C) C) C) C) A. C) C) A) U) C) A. G) C) C) U) U) C) A) C) U) G) G) G) A. C. G. G. G. A.	TRUE
817	hsa-mir-3142	U( U( C( A( G( A. A. A. G( G( C( C( U( U( U( C( U( G( A( A( C. C. U( U( C( A( G( A( A( A( G( G( C( U( G. C( U( G( A( A. U. C. U. U) C) A) G) A. A. A. G) G) C) C) U) U) U) C) U) G) A) A) C. C. U) U) C) A) G) A) A) A) G) G) C) U) G. C) U) G) A) A)	TRUE
818	hsa-mir-3143	U( A( G( A( U. A( A( C( A( U( U( G( U( A( A( A( G( C. G( C. U. U. C( U( U( U( C. G( C( G. G. U. U. G. G. G) C) U. G) G) A) G) C. A. A. C) U. C) U) U) U) A) C) A) A) U) G) U) U) U) C) U) A)	TRUE
819	hsa-mir-548u	A( U( U( A( G( G( A. U( G( G( U( G( C( A( A( A( A( G( U( A( A( U( G( U( G( G( U( U( U( U( U( U. U( C( U. U( U( A( C. U. U. U. U) A) A) U. G) G) C. A) A) A) G) A) C) U) G) C) A. A) U) U) A) C) U) U) U) U) G) C) G) C) C) A) A. C) C) U) A) A) U)	TRUE
820	hsa-mir-3144	A. A( C( U( A( C( A( C( U( U( U( A( A( G( G( G( G( A( C( C( A. A( A( G. A( G( A. U( A( U( A( U( A( G( A. U. A. U. C. A. G. C. U. A. C. C) U) A) U) A) U) A) C. C) U) G. U) U) C. G) G) U) C) U) C) U) U) U) A) A) A) G) U) G) U) A) G) U) U.	TRUE
821	hsa-mir-3145	U( A( U( A( U( G( A( G( U( U( C( A( A( C. U( C( C( A( A( A( C( A( C( U( C( A( A( A( A( C( U( C( A( U( U( G. U( U. G. A. A. U. G) G. A) A) U) G) A) G) A. U. A. U) U) U) U) G) A) G) U) G) U) U) U) G) G) A) A. U) U) G) A) A) C) U) C) G) U) A) U) A)	TRUE
822	hsa-mir-1273c	U. G. C( A( G( C( C. U( G( G( G( C( G( A( C( A( A. A( A( C( G( A( G( A( C( C. C( U( G( U( C( U( U( U. U. U. U. U. U. U. U. U. C. U. G) A) G) A) C) A) G) A. G) U) C) U) C) G) U) U) C. U) G) U) U) G) C) C) C) A) A. G) C) U) G) G. A.	TRUE
823	hsa-mir-3146	G( C( U( A( A( G( U( C( C( C( U( U( C( U( U( U( C( U( A( U( C( C( U( A( G( U( A( U( A. A( C( U( U( G( A( A( G. A. A. U) U) C) A) A. A. U. A) G) U) C. A) U) G) C) U) A) G) G) A) U) A) G) A) A) A) G) A) A) U. G) G) G) A) C) U) U) G) G) C)	TRUE
824	hsa-mir-3147	G( U( C( C( G( G( G( U( U( G( G( G( C( A( G( U. G( A. G( G( A. G( G( G( U. G( U( G( A. C( G( C( C. G. C. G. A. A. G) U) G) C) A) C) C) U) C) G. C) C) C) U) U) G) U) C) C) A) A) C) U) C) G) G) A) C)	TRUE
825	hsa-mir-548v	A. A( U( A( C. U( A( G( G( U( U( U. G( A. G( C( A( A( A( A( G( U( A( A( U( U( G( C. G( G( U( U( U( U( G( C( C. A. U. C. A. U. G) C) C. A. A) A) A) G) C) U) A. C) A) G) U) U) A) C) U) U) U) U) G) C) A. C) C. A) G) C) C) U) A) A. U) A) U) U.	TRUE
826	hsa-mir-3149	A( U( A( C( A( U( A( C( A( U( G( U( A( C( A( C( A( C( A( C( A( U( G( U( C( A. U. C. C. A( C( A( C. A( C( A( U( A( C. A. U. A. U. A. U. A. U) A) U) G) U) U. U) G) U) A. U. G. G) A) U) A) U) G) U) G) U) G) U) G) U) A) U) G) U) G) U) G) U) G) U) A) U)	TRUE
827	hsa-mir-3150a	G( G( G( A( A( G( C( A( G( G( C( C( A( A( C( C( U( C( G( A( C. G( A( U( C( U( C( C( U( C( A( G( C( A. C( C. U( G( A. A. C. G. C. C) A) A. G) G) C) U) G) G) G) G) A) G) A) U) C) C. U) C) G) A) G) G) U) U) G) G) C) C) U) G) C) U) U) U) C) C)	TRUE
828	hsa-mir-3151	G( G( G( G( U( G( A( U( G( G( G( U( G( G( G( G. C( A. A. U( G( G( G( A( U( C( A( G( G( U( G( C( C( U( C. A. A. A. G) G) G) C) A. U. C. C. C. A) C) C) U) G) A) U) C) C) C) A) C. A. G) C) C) C) A) C) C) U) G) U) C) A) C) C) C) C)	TRUE
829	hsa-mir-3152	G( U( G( C( A( G( A( G( U( U( A( U( U( G( C( C( U( C( U( G( U( U( C( U( A( A( C( A( C( A( A. G( A. C. U. A. G. G. C. U. U. C. C) C. U) G) U) G) U) U) A) G) A) A) U) A) G) G) G) G) C) A) A) U) A) A) C) U) C) U) G) C) A) C)	TRUE
830	hsa-mir-3153	G( A( C( A( A( A( U( U( U( U( A( A( A( U( G( U( C( C( C( U( G( U. C( C. C( C( U( U( C. C( C( C( C( C( A( A( U( U( A. A. A. G. U. A. G) A) U) U) G) G) G) G) G) A. A) A) G) C. G) A. G) U) A) G) G) G) A) C) A) U) U) U) A) A) A) A) U) U) U) G) U) U)	TRUE
831	hsa-mir-3074	G( C( U( C( G( A. C( U( C( C( U. G( U( U. C( C( U( G( C( U( G( A( A. C( U( G( A( G. C. C( A( G( U( G. U. G. U. A. A. A. A. U. G. A. G. A. A) C) U) G) A. U. A. U) C) A) G) C. U) C) A) G) U) A) G) G) C. A) C) C. G) G) A) G) G. G. C) G) G) G) U)	TRUE
832	hsa-mir-3154	G( G( C( C( C( C( U( C( C. U. U( C( U( C. A. G( C( C( C( C( A( G( C( U( C( C( C( G. C( U( C. A. C. C. C. C( U( G( C( C( A. C( G. U. C. A. A. A. G) G. A. G) G) C) A) G) A. A) G) G) G) G) A) G) U) U) G) G) G) A. G) C) A) G) A) G) A) G) G) G) G) A. C) C)	TRUE
833	hsa-mir-3155a	U( C( C( G( G( G( C( A( U( C( A( C. C. U( C( C( C( A( C( U( G( C( A( G( A( G( C( C( U( G( G( G( G( A( G( C. C. G( G( A( C. A. G. C. U) C) C) C) U) U) C) C) C) A) G) G) C) U) C) U) G) C) A) G) U) G) G) G) A) A. C. U) G) A) U) G) C) C) U) G) G) A)	TRUE
834	hsa-mir-3158-1	A( U( U( C( A( G( G( C( C( G( G( U( C( C( U( G( C( A( G( A( G( A( G( G( A( A( G( C( C( C( U( U( C( U( G( C( U( U. A. C. A. G) G) U) A. U. U. G) G) A) A) G) G) G) C) U) U) C) C) U) C) U) C) U) G) C) A) G) G) A) C) C) G) G) C) C) U) G) A) A) U)	TRUE
835	hsa-mir-3158-2	A( U( U( C( A( G( G( C( C( G( G( U( C( C( U( G( C( A( G( A( G( A( G( G( A( A( G( C( C( C( U( U( C( C. A. A. U. A. C. C. U. G. U. A. A. G. C. A. G) A) A) G) G) G) C) U) U) C) C) U) C) U) C) U) G) C) A) G) G) A) C) C) G) G) C) C) U) G) A) A) U)	TRUE
836	hsa-mir-3159	C( C( A( A( A( G( U( C. C( U( A. G( G( A( U( U( A( C( A( A. G( U( G( U( C. G( G( C( C( A( C( G. G( G( C( U. G. G. G) C) A. C) A. G) U) G) G) C) U) C. A) C) G) C) C. U) G) U) A) A) U) C) C) C. A) G) C. A) U) U) U) U) G) G)	TRUE
837	hsa-mir-3160-1	G( G( A( C( C( U( G( C( C( C( U( G( G( G( C( U( U( U( C( U( A( G( U( C( U( C( A( G( C( U( C( U( C( C( U( C( C( A( G( C( U. C. A. G) C) U) G) G) U. C. A) G) G) A) G) A) G) C) U) G) A) G) A) C) U) A) G) A) A) A) G) C) C) C) A) G) G) G) C) A) G) G) U) U) C)	TRUE
838	hsa-mir-3160-2	A( C( C( U( G( C( C( C( U( G( G( G( C( U( U( U( C( U( A( G( U( C( U( C( A( G( C( U( C( U( C( C( U( G. A. C( C( A( G( C( U. G. A. G) C) U) G) G) A) G) G) A) G) A) G) C) U) G) A) G) A) C) U) A) G) A) A) A) G) C) C) C) A) G) G) G) C) A) G) G) U)	TRUE
839	hsa-mir-3162	C( U( G( A( C( U( U( U( U( U( U( A. G( G( G( A( G( U( A. G( A( A. G( G( G( U( G( G( G( G( A( G( C. A. U. G( A( A( C. A. A. U. G. U. U) U) C) U. C. A. C) U) C) C) C) U) A) C) C) C) C. U) C) C. A) C) U) C) C) C) C. A) A) A) A) A) A) G) U) C) A) G)	TRUE
840	hsa-mir-3163	U( U( C( C( U( C( A( U( C( U( A( U( A( A( A( A( U( G( A. G( G( G( C. A( G( U( A( A( G( A( C( C. U. U. C. C. U. U. C. C. U. U. G) U) C) U) U) A) C) U) A. C) C) C) C. C) A) U) U) U) U) A) U) A) G) A) U) G) A) G) G) A) A)	TRUE
841	hsa-mir-3164	C( U( U. G( G( A( A( A( C( U( G( U( G( A( C( U( U( U( A( A( G( G. G( A( A( A( U( G( G( C( G( C. A. C. A. G( C( A( G( A. C. C. C) U) G) C) A. A. U. C. A. U) G) C) C) G) U) U) U) U) G. C) U) U) G) A) A) G) U) C) G) C) A) G) U) U) U) C) C) C. A) G) G.	TRUE
842	hsa-mir-3165	C( C( G( G( U( G( G( C. A( A( G( G( U( G( G( A( U( G( C( A( A( U( G( U( G( A( C( C( U( C( A( A( C( U( C. U. U. G) G) U) C. C. U. C. U) G) A) G) G) U) C) A) C) A) U) U) G) U) A) U) C) C) A) C) C) U) U) A. C) C) A) C) U) G) G)	TRUE
843	hsa-mir-3166	A. A( A( U( U( U( U( U( U( U( G. A( G( G( C( C( A( G( U( A( G( G( C( A( U( U( G( U( C( U( G( C( G( U( U( A( G( G( A( U. U. U. C. U. G. U. A. U. C. A. U. C. C. U) C) C) U) A) A) C) G) C) A) G) A) C) A) A) U) G) C) C) U) A) C) U) G) G) C) C) U) A. A) G) A) A) A) A) A) U) U) U.	TRUE
844	hsa-mir-1260b	U. C. U. C( C( G( U( U. U. A. U( C( C( C( A( C( C( A( C( U( G( C. C( A( C( C( A( U( U( A( U( U( G( C( U. A. C. U. G. U. U. C( A( G( C( A( G( G. U. G. C) U) G) C) U) G) G) U) G) G) U) G) A) U) G) G) U) G) A. U) A) G) U) C. U. G) G) U) G) G) G) G) G) C) G) G) U. G. G.	TRUE
845	hsa-mir-3167	G( G( C( U( G( U( G( G( A. G( G( C( A( C( C( A( G( U( A( U( U( U( C( U( G( A( A( A( U( U( C( U( U. U. U. U( U( C( U( G( A( A( A. U. U. C. U) U) C) A) G) G) A) A) G) G) A) U) U) U) C) A) G) A) A) A) U) A) C) U) G) G) U) G) U) C) C) C) G. A) C) A) G) C) C)	TRUE
846	hsa-mir-3168	A. A( G( A. U( C( A( U( G. A. G( U( U( C( U. A. C. A. G( U( C( A( G. A( C( A( G( C( C. U. G( A( G( U. U( G( G( A( G( G. C. U. C. A. U. C) U) U) C) A) C. U) U) C) U. U. G) C) U) G) U) G. U) G) A) C) C. C. U. G) G) G) C) C. A. G) U) G) A) C) U) U.	TRUE
847	hsa-mir-3170	C( U( G( G( U( A( A( C( A( C. U. G( G( G( G( U( U( C( U( G( A( G( A( C( A( G( A. C( A( G( U( G( U( U( A. G. C. U. C. C. A. G. A. A) G) C) A) U) U) G) C. C) U) G) U) C) U) U) A) G) A) A) C) C) C) C) U. A. U) G) U) U) A) C) C) A) G)	TRUE
848	hsa-mir-3171	U( A( U( A( U( A( U( A( G( A( G. A. U. G. U( A( U( G( G( A( A( U( C( U( G( U( A( U( A( U( A( U( C. U( A( U( A. U. A. U. A) U) G) U. G) U) A) U) A) U) A) U) A) G) A) U) U) C) C) A) U) A) A. A. U) C) U) A) U) A) U) A) U) G)	TRUE
849	hsa-mir-3173	U( C( C( C( U( G( C. C( C( U( G( C( C( U( G( U( U( U( U( C( U( C( C( U( U( U( G( U( G. A. U( U( U. U. A. U. G) A) G. A. A) C) A) A) A) G) G) A) G) G) A) A) A) U) A) G) G) C) A) G) G) C. C) A) G) G) G) A)	TRUE
850	hsa-mir-1193	G. U. A. G( C( U( G( A. G( G. G( G( A( U( G( G( U( A( G( A( C( C. G( G( U( G( A( C( G. U( G( C( A( C. U. U( C( A. U. U. U. A. C. G) A) U) G) U) A) G. G) U) C) A) C) C) C. G) U) U) U) G. A) C) U) A) U) C) C) A. C) C) A) G) C) G. C. C.	TRUE
851	hsa-mir-323b	U( G( G( U( A( C( U. C( G( G( A( G( G( G( A( G( G( U( U( G( U. C( C( G( U( G( G. U. G. A. G. U. U. C. G( C( A( U( U( A( U( U. U. A. A) U) G) A) U) G) C) C. C. A. A. U. A. C) A) C) G) G) U. C) G) A) C) C) U) C) U) U) U) U) C) G) G) U) A) U) C) A)	TRUE
852	hsa-mir-3118-4	C( A( U( A( C( U( A( C. A( A( U. A( A( U( U( U( U( C( A( U( A( A( U( G( C( A( A. U( C( A( C( A( C( A. C. A. A. U. C. A. C. C. G) U) G) U) G) A) C. U) G) C) A) U) U) A) U) G) A) A) A) A) U) U) C. U) U) C. U) A) G) U) G) U) G)	TRUE
853	hsa-mir-3174	G( U( U( A( C( C( U. G. G( U( A( G( U( G( A( G( U( U( A. G( A( G( A( U( G( C( A( G( A( G. C( C( C. U( G( G( G( C. U. C. C. U. C. A. G. C. A. A. A. C) C) U) A) C. U. G) G) A. U) C) U) G) C) A) U) U) U) U) A) A) U) U) C) A) C) A. U) G) C) A. U. G) G) U) A) A) U)	TRUE
854	hsa-mir-3175	C( C( U( G( G( G( G( G( G( C. G( G( G( G( A( G( A( G( A( A. C( G( C( A. G. U( G( A( C( G( U( C. U( G( G. C. C. G. C. G. U. G. C) G) C. A) U) G) U) C) G) G. G) C) G) C. U) U) U) C) U) C) C) U) C) C. C) C) C) U. A. C) C) C) A) G) G)	TRUE
855	hsa-mir-3176	U. G( G( C( C( U. C. U. C. C. A. G. U. C. U. G( C( A. G( C( U( C( C( C( G( G( C. A( G( C. C( U( C( G( G( G( C( C( A( C. A. C. U( C( C( C( G( G( G( A. U. C. C) C) C) A. G) G) G) A) C. U) G) G) C) C) U) G) G) G) A. C) U) A. C) C) G) G) G) G) G) U) G. G) C) G) G) C) C) G.	TRUE
856	hsa-mir-3177	C( C( A( C. G( U( G( C( C( A( U( G( U( G( U( A. C. A. C( A( C. G( U( G( C( C( A. G. G( C( G( C( U( G( U( C. U. U( G( A( G. A. C. A. U. U) C) G) C. G) C) A) G) U) G) C) A. C. G) G) C) A) C) U) G) G. G. G. A) C) A) C) G) U) G) G) C) A) C) U) G) G)	TRUE
857	hsa-mir-3178	G( A( G( G( C( U( G( G( G( C( G( G( G( G( C( G( C( G( G( C. C. G( G( A( U( C( G( G. U( C( G( A. G. A( G( C( G. U. C. C. U. G. G) C) U) G. A. U) G) A) C) G) G) U) C) U) C. C) C) G) U) G) C) C) C) A. C) G) C) C) C) C. A. A. A. C. G. C. A) G) U) C) U) C)	TRUE
858	hsa-mir-3179-1	C( A( G( G( A( U( C( A( C( A( G( A( C( G( U( U( U( A( A( A( U( U( A. C( A( C( U( C( C( U( U( C( U( G( C( U( G( U( G. C. C. U. U. A. C. A. G) C) A) G) U) A) G) A) A) G) G) G) G) U) G) A. A) A) U) U) U) A) A) A) C) G) U) C) U) G) U) G) A) U) C) C) U) G)	TRUE
859	hsa-mir-3180-1	C( A( G( U( G( C. G. A. C. G( G( G( C( G( G( A. G( C( U( U( C( C( A. G( A( C. G( C( U( C( C( G( C( C( C( C( A( C( G( U( C. G. C. A. U( G. C( G( C. C. C. C) G) G. G) A. A. A. G) C) G) U) G) G) G) G) C) G) G) A) G) C) U. U) C) C. G) G) A) G) G) C) C. C) C) G) C) C) C) U) G) C) U) G)	TRUE
860	hsa-mir-3180-2	G( C( G( A. C. G( G( G( C( G( G( A. G( C( U( U( C( C( A. G( A( C. G( C( U( C( C( G( C( C( C( C( A( C( G( U( C. G. C. A. U( G. C( G( C. C. C. C) G) G. G) A. A. A. G) C) G) U) G) G) G) G) C) G) G) A) G) C) U. U) C) C. G) G) A) G) G) C) C. C) C) G) C) C) C) U) G) C)	TRUE
861	hsa-mir-3179-2	C( A( G( G( A( U( C( A( C( A( G( A( C( G( U( U( U( A( A( A( U( U( A. C( A( C( U( C( C( U( U( C( U( G( C( U( G( U( G. C. C. U. U. A. C. A. G) C) A) G) U) A) G) A) A) G) G) G) G) U) G) A. A) A) U) U) U) A) A) A) C) G) U) C) U) G) U) G) A) U) C) C) U) G)	TRUE
862	hsa-mir-3180-3	C( A( G( U( G( C. G. A. C. G( G( G( C( G( G( A. G( C( U( U( C( C( A. G( A( C. G( C( U( C( C( G( C( C( C( C( A( C( G( U( C. G. C. A. U( G. C( G( C. C. C. C) G) G. G) A. A. A. G) C) G) U) G) G) G) G) C) G) G) A) G) C) U. U) C) C. G) G) A) G) G) C) C. C) C) G) C) C) C) U) G) C) U) G)	TRUE
863	hsa-mir-3179-3	C( A( G( G( A( U( C( A( C( A( G( A( C( G( U( U( U( A( A( A( U( U( A. C( A( C( U( C( C( U( U( C( U( G( C( U( G( U( G. C. C. U. U. A. C. A. G) C) A) G) U) A) G) A) A) G) G) G) G) U) G) A. A) A) U) U) U) A) A) A) C) G) U) C) U) G) U) G) A) U) C) C) U) G)	TRUE
864	hsa-mir-548w	G( G( U( U( G( G( U( G( C( A( A( A( A( G( U( A( A( C. U( G( C. G( G( U. U( U( U( U( G( C( C( U. U. U. C. A. A. C. A. U. A. A. U. G) G) C) A) A) A) A) C. C) C) A. C) A) A. U) U) A) C) U) U) U) U) G) C) A) C) C) A) A) U) C)	TRUE
865	hsa-mir-3181	C( G( G( C( G( A( C( C( A. U. C( G( G( G( C( C( C( U( C( G( G( C( G. C( C. G( G( C( C( C( G( U. U. A. G. U. U. G. C. C. C) G) G) G) C) C) C. G) A. G) C) C) G) G) C. C. G) G) G) C) C) C) G) C. G. G) G) U) U) G) C) C) G)	TRUE
866	hsa-mir-3182	G( C( U( G( C( U( U. C( U( G( U( A. G( U( G. U( A( G( U( C( C( G( U. G( C( A( U( C( C. G. C. C. C. U. U. C. G) A) U) G) C) U. U) G) G) G) U) U) G) G. A) U) C. A) U) A) G) A) G) C) A) G) U)	TRUE
867	hsa-mir-3183	C( U( C( U( G( C( C( C( U( G. C( C( U( C( U( C( U( C( G( G( A( G( U. C( G( C( U. C( G( G( A( G( C. A. G. U( C( A. C( G( U. U. G. A. C) G) G) A) A. U. C. C) U) C) C) G) G) C) G) C. C) U) C) C) U. C. G) A) G) G) G) A) G) G) A) G) A. G) G) C) A) G) G) G)	TRUE
868	hsa-mir-3184	A. A( G( C. A. A( G( A. C( U( G( A( G( G( G( G( C( C. U. C. A( G( A( C. C( G( A( G( C( U( U( U( U( G. G. A. A. A. A. U. A. G. A) A) A) A) G) U. C) U) C) G) C. U) C) U) C. U. G) C) C) C) C) U) C) A) G) C. C) U) A. A. C) U) U.	TRUE
869	hsa-mir-3185	G. A. A( U( G( G( A( A. G. A. A( G( A( A( G( G( C( G( G( U. C. G( G( U( C( U( G( C( G( G( G. A. G. C. C. A. G. G. C) C) G) C) A) G) A) G. C) C) A. U. C) C) G) C) C) U) U) C) U) G. U) C) C) A) U) G. U. C.	TRUE
870	hsa-mir-3065	C( U( G( C. C( C( U( C( U( U( C( A( A( C( A( A( A. A( U( C( A. C( U( G( A. U( G( C( U( G( G( A( G. U( C( G. C. C. U. G) A) G. U) C) A. U. C. A. C. U. C) A) G) C) A) C. C) A) G) G) A) U) A. U) U) G) U) U) G) G) A) G) A) G) G) A. C) A) G)	TRUE
871	hsa-mir-3186	A( G( C( C( U( G. C. G( G( U( U( C( C( A( A( C. A( G( G. C( G( U( C( U( G. U( C( U( A. C( G( U( G( G( C( U( U( C. A( A( C( C. A. A. G) U) U) C. A. A) A) G) U) C) A) C) G) C. G) G) A) G. A) G) A) U) G) G. C) U) U) U) G) G) A) A) C) C) A. G. G) G) G) C) U)	TRUE
872	hsa-mir-3187	G( C( U( G( G( C( C( C( U( G( G. G( C( A( G( C( G. U( G( U( G( G( C( U( G. A( A( G( G( U. C. A. C. C. A. U. G. U. U. C. U. C) C) U) U) G) G) C) C) A) U) G) G. G. G) C) U) G) C) G. C) G) G) G) G) C) C) A) G) C)	TRUE
873	hsa-mir-3188	G( G( C. G( C( C( U( C( C( U. G( C( U( C( U( G( C. U( G( U( G. C( C( G( C( C( A( G( G( G( C( C( U( C( C. C( C( U. A( G( C. G. C. G. C. C. U. U. C) U) G) G) A. G) A) G) G) C) U) U) U) G) U. G) C) G) G) A) U) A) C) G) G) G) G) C) U. G) G) A) G) G) C) C) U)	TRUE
874	hsa-mir-3189	G( C( C. U( C( A. G( U( U( G( C( C( C( C( A( U( C( U. G( U. G( C( C( C( U. G( G( G( U( A( G( G( A( A. U. A. U) C) C) U) G) G. A. U. C. C) C) C) U. U. G) G) G) U) C) U. G) A) U) G) G) G) G) U) A) G) C) C. G) A) U. G) C)	TRUE
875	hsa-mir-320e	G( C( C( U( U( C( U( C( U. U. C( C( C( A( G( U( U( C. U( U( C( C( U( G. G( A. G. U. C) G. G) G) G) A) A) A. A) G) C) U) G) G) G) U. U. G) A) G) A) A) G) G) U)	TRUE
876	hsa-mir-3190	C( U( G( G( G( G( U( C( A( C( C( U( G. U( C( U( G( G( C( C( A. G. C( U( A( C( G. U( C( C( C. C( A( C( G( G( C( C. C. U. U. G) U) C) A. G) U) G) U. G) G) A) A. G. G) U) A) G) A. C. G) G) C) C) A) G) A) G. A) G) G) U) G) A) C) C) C) C) G) G)	TRUE
877	hsa-mir-3191	G( G( G( G( U( C( A( C( C( U( C. U( C( U( G( G( C( C( G( U. C( U( A( C( C. U( U( C( C( A. C( A( C( U. G( A. C( A. A. G. G. G) C) C. G) U) G) G) G) G) A) C. G) U) A) G) C. U) G) G) C) C) A) G) A) C. A) G) G) U) G) A) C) C) C) C)	TRUE
878	hsa-mir-3193	U( C( C( U( G( C( G. U( A( G( G( A( U. C( U( G( A. G( G( A( G( U( G( G( A( C. G. A. G. U) C) U. C) A) U) U) A. C) C) C) A) G) C. U) C) C) U) G) A. G) C) A) G) G) A)	TRUE
879	hsa-mir-3194	A( G( G( U( G( G( C( A( G. G. G( C( C( A( G( C. C. A. C. C( A( G( G. A( G( G( G( C( U( G( C( G. U( G( C. C. A. C. C. C) G) G. G) C) A) G) C) U) C) U) G. C) U) G) C. U. C. A. C) U) G) G) C) A. G. U) G) U) C) A) C) C) U)	TRUE
880	hsa-mir-3195	C. C. G( C( A( G( C( C( G. C( C( G( C( G. C( C( G. G( G. C( C( C( G( G( G. U. U. G. G( C( C( G( C. U. G( A. C( C( C( C( C. G. C. G) G) G) G) C. C) C. C. C) G) G) C) G. G. C) C) G) G) G) G. C) G. G) G) G. G) C) G) G) G. G) G) C) U) G) C) C. C. C. G. G.	TRUE
881	hsa-mir-3196	G( G( G. U( G( G( G( G( G( C. G( G( G( G( C( G( G( C. A. G( G( G( G( C( C( U( C. C. C. C. C. A. G. U. G. C. C. A) G) G) C) C) C) C) A. U. U. C) U) G) C) U) U) C) U. C) U) C) C) C) A) G. C) U)	TRUE
882	hsa-mir-3156-3	U( G( C( A( G( A( A( G( A( A( A( G( A( U( C( U. G( G( A( A( G( U( G( G( G( A( G( A. C( A( C( U( U. U. C. A. C. U. A. U. A. U. A. U. A) G) U) G) G. C) U) C) C) C) A) C) U) U) C) C) U. G) A) U) C) U) U) U) C) U) C. U) C) U) G) U) A)	TRUE
883	hsa-mir-548x	A( G( G( U( U( A. G( U( G( C. A. A( A( A( G( U( A( A( U( U( G( C( A( G( U( U( U( U( U( G( C( G( U. U. A. C. U. U. U. C. A. A. U. C) G) U) A) A) A) A) A) C) U) G) C) A) A) U) U) A) C) U) U) U) C. A. C) A) C) C. A) A) U) C) U)	TRUE
884	hsa-mir-3197	G( G( C( G( A( G( G( G( G( A( G( G. C( G( C. A. G( G( C. U( C( G( G( A. A( A( G( G( C. G( C( G. C. G( A. G. G. C. U. C. C) A. G. G) C) U. C) C) U) U) C. C) C) G) A) U. C) C) A. C. C) G) C) U) C) U) C) C) U) C) G) C) U)	TRUE
885	hsa-mir-3198-1	G( A( C( U( G( U( G( C( U( C( U( C( A. C( U( G( U( U( C( A. C( C( C( A( G( C. A( C( U( A. G( C( A( G( U. A( C( C( A. G. A. C. G) G) U) U. C) U) G) U) G. G. A) G) U) C. C) U) G) G) G) G) A) A) U) G) G) A. G) A) G) A) G) C) A) C) A) G) U) C)	TRUE
886	hsa-mir-3199-1	G( G( U( G( A( C( U( C( C( A( G( G( G( A( C( U( G( C( C( U( U( A( G( G( A( G( A( A( A( G( U( U( U( C( U( G( G( A( A( G( U( U. C. U. G. A) C) A. U) U) C) C) A) G) A) A) A) C) U) U) U) C) U) C) C) U) A) A) G) G) C) A) G) U) C) C) C) U) G. G) G) A) G) U) C) A) C) U)	TRUE
887	hsa-mir-3199-2	G( U( G( A( C( U( C( C( C. A( G( G( G( A( C( U( G( C( C( U( U( A( G( G( A( G( A( A( A( G( U( U( U( C( U( G( G( A( A( U. G( U( C. A. G. A. A) C) U) U) C) C) A) G) A) A) A) C) U) U) U) C) U) C) C) U) A) A) G) G) C) A) G) U) C) C) C) U) G) G) A) G) U) C) A) C)	TRUE
888	hsa-mir-3200	G( G( U. G( G( U( C( G( A( G( G. G( A. A( U( C( U( G( A( G( A. A. G( G( C( G( C( A( C. A. A( G( G( U( U( U( G( U( G( U( C. C. A. A) U) A) C) A) G) U. C. C. A. C. A) C) C) U) U) G) C) G) C) U) A. C) U) C) A) G) G) U) C. U) G. C) U) C) G) U. G) C) C) C) U)	TRUE
889	hsa-mir-3201	G( G( G( A. U( A( U( G( A. A. G. A( A( A( A( A( U( A( A( G( A( G( G( C( U. A. G. G. A. U. U. G) C) C) U) C) U) U) A) U) U) U) U) U) A. C) A) U) G) C) C) C)	TRUE
890	hsa-mir-514b	C( A( U( G( U( G( G. U( A( C( U( C( U( U. C( U( C( A( A( G( A( G( G( G. A. G. G. C( A( A( U( C( A( U( G( U( G. U. A. A. U. U. A. G. A) U) A) U) G) A) U) U) G) A. C. A. C) C) U) C) U) G. U) G) A) G) U. G) G) A) G) U) A) A. C) A) C) A) U) G)	TRUE
891	hsa-mir-3202-1	U( A( U( U( A( A( U( A( U( G( G( A( A( G( G( G( A( G( A( A( G( A( G( C( U( U( U( A( A( U( G( A. U( U( G( G( A( G( U. C. A. U. U) U) U) C) A) G) A. G. C) A) U) U) A) A) A) G) C) U) C) U) U) C) U) C) C) C) U) U) C) C) A) U) A) U) U) A) A) U) G)	TRUE
892	hsa-mir-3202-2	A( U( U( A( A( U( A( U( G( G( A( A( G( G( G( A( G( A( A( G( A( G( C( U( U( U( A( A( U( G( C. U. C. U. G( A( A. A. A. U. G. A. C. U) C) C. A. A. U. C) A) U) U) A) A) A) G) C) U) C) U) U) C) U) C) C) C) U) U) C) C) A) U) A) U) U) A) A) U)	TRUE
893	hsa-mir-1273d	G. A. A. U( C( G( C( U( U( G. A. A( C( C( C( A( U. G. A. G( G( U( U( G( A( G( G( C. U( G( C( A( G( U( G( A. G( C( C( A. A. G. A. U. C. G) U. G) C) C) A) C) U) G) C) A) C) U) U) C) A) G) C) C) U) G) G) G) U) G. A. C. A. A. G) A) G) C) G) A) A. A. C. U. U. C.	TRUE
894	hsa-mir-4295	C( U( U( U( G( U( G( G( A( A( C( A( G( U( G. C. A. A. U. G( U( U( U( U( C( C( U( U( G( C( C( U. G( U( G( G( C. A. A. G. A. C) C) A) C) U. U. C. G) G) U. U. C) A) A) G) G) C. U. A. A. G) A) A) A) C) U. A. G. A) C) U) G) U) U) C) C) U. A) C) A) G) A) G) A.	TRUE
895	hsa-mir-4296	U. U. G. G( G( C( U. U. U. G( A( U( G( U( G( G( G( C( U. C( A( G( G. C( U( C( A( G( A( G( G( G. C( U( G. A. A. G. U. G. G. U. U. G. U. G. G. G. G. A. G. G) G) G. C) U) U) C) U) G) G) G) G. A. C) U) G) U. G) U) C) C) A) U) G) U) C) U. C. U. G) U) C) G. U. U. U. U.	TRUE
896	hsa-mir-4297	A. G. C( A( C( G. C( A( C( G( U( G( C( C( U( U( C( C( U( G( U. C( U( G. U( G( C( C( U( G( C( C( U( U. C. G. A. A) G) U. G) C) A) C. G) G) C) A) G. G) G) C. C) A) G) G) A) C. G) G) G) U. C) G) C) U. G) U) G) G. G) U) G) G. G. G.	TRUE
897	hsa-mir-378c	G. G( A( G( G( C( C. A. U( C( A( C( U( G( G. A. C. U( U( G( G( A( G( U( C( A( G( A( A. G. A. G. U( G( G( A( G( U( C( G. G. G. U. C. A. G) A) C) U) U) C) A) A. C. U) C) U) G) A) C) U) U) U) G) A) A. G. G. U) G) G) U) G) A) G. U. G) C) C) U) C)	TRUE
898	hsa-mir-4294	C( C( G( A( U. G( C( C( U( C. G( G( G( A( G( U. C( U. A( C( A( G( C( A( G( G( G( C( C( A. U. G. U. C. U. G. U. G. A. G. G) G) C) C) C) A. A. G. G. G. U) G) C) A. U) G) U) G) U. C) U) C) C) C) A) G) G) U) U. U) C) G) G) U. G. C.	TRUE
899	hsa-mir-4301	A. C. C. A( G( C( C( A( C( C( U( C. C( C( A( C( U( A. C( U( U( C( A( C( U. U( G( U( G( A( A. C. A. U) U) G) C) A) U. U. C. G) U) G) G) A) G) G) G) U) G) G) C. A) G) G) U) G) C. A. G) C) U) C. U. G.	TRUE
900	hsa-mir-4299	G. G. G. U( U( C( U( G( A. C( C( A. A. U( C( A( U( G( U( U( A( C( A. G. U. G( U( U( U( U( C( U( C( C. U. U. U. A. G) A) G) A) G) A) G) C) U. G. G) U) G) A) C) A) U) G) A) G. A. G) G) C) A) G) A) A) A. A. A. G. G. A.	TRUE
901	hsa-mir-4298	G. G( G( G( A( G. G. U( A( C( C( U( G. G. G( A( C( A( G( G. A. G( G( A. G. G( A( G( G( C( A( G. C. C. U. U) G) C) C) U) C) A. G. A. A. A. C) C) A. A. A. C) U) G) U) C) A. A. A. A) G) U. G) U) A) G. G. U) U) C) C) A. C.	TRUE
902	hsa-mir-4300	U( G( A. G( U( U( U( A( G( A( A( G( A. G( G( G. C( C( A( G( C( U( A. A. A. U. C( A. G( C( A. G( A( G( A( C. A. U. G( A( G( G( U( G. A. U. C. A. A. A. A. A) C) C) U) U) U. U) U) U) C) A. A. A. G) C) A. G) U. G. G. G. A) G) C) U) G) G) A. C) U) A. C) U) U) C) U) G) A) A) C) C) A) A. U. A.	TRUE
903	hsa-mir-4304	A. G( A( G( A( A( G( U( G( G( C( C. G( G( C( A( U. G( U( C( C( A( G( G( G( C( A( U. C. C. C. C. A. U. U) G) C) U) C) U) G) U. G) A) C) U) G) C) U) G) C) C) A) U. C. C) U) U) C) U) C) C.	TRUE
904	hsa-mir-4302	U( C( A( G. G. A. G. G. G. A( C( C( A( G( U( G( U. G( G( C( U( C( A( G( C( G. A. G. G. U. G. G) C) U) G) A) G) U) U) U) A) C) U) U. A. A. G) G) U) A. U. U. G. G. A. A. U) G) A) G.	TRUE
905	hsa-mir-4303	A. G. A. A. A. A. U( A( G( C( U( U( C( U( G( A( G( C( U( G( A( G( G( A( C. A( G( C( U. U. G. C. U. C. U. G) C) U) U. U. U) C) U) U) U) A) G) C) U) U) A) G) G) A) G) C) U) A) A. C. C. A. U. G. G. U.	TRUE
906	hsa-mir-4305	C. U. G( C( C. U. U. A( G( A( C( C. U. A( G( A( C. A. C( C( U( C( C( A( G( U( U( C( U( G( G( G( U( U( C. U. U( A( G( A( G( G( C. C. U. A. A. U. C) C) U) C) U) A) C. A. A) A) C) U) C) A) G) U. U. U. U. C. A. G) A) C) U) G) U. G) A) G) G) G. A. A. A. U. U) C) U) C. U. G) U) C) U) U. A. U. U. G) C) U. U. U.	TRUE
907	hsa-mir-4306	A. A. G. C. U. G( C( U( U( A( G. U( G( U. C( C( U( U( A. G. A. G. U( C( U( C( C( A( G( A( G( G( C( A( U( C( C. C. U. A. A. C. C. C. A. G. A. A. U. C. U. U. U. U. G) A) C. U) G) U. C) C) U) C) U) G) G) A) G) A) G. A. A) A) G) G) C) A) G. U) A) G) G) U) C. U. G. U. A. C. C.	TRUE
908	hsa-mir-4309	U. C. U. G( G( G( G( G. U( U( C( U( G( G( A( G. U( C( U( A( G. G( A( U( U. C( C( A( G( G( A( U( C( U( G. G. G. U. U. U. U. G. A) G) G) U) C) U) U) G) G) G) U) U) G. U) A) G) G) G. U) C) U) G) C. G. G. U. U. U. G) A) A) G. C) C) C) C) U. C. U. U. G.	TRUE
909	hsa-mir-4307	U. C. A. G( A( A( G( A. A. A. A( A( A( C( A( G( G( A( G( A( U. A. A. A. G( U( U( U( G( U( G( A( U( A. A( U( G( U( U. U. G. U. C. U. A) U) A) U) A. G) U) U) A) U) G) A) A) U) G. U. U. U. U) U) U) C) C) U) G) U) U) U) C. C) U) U) C) A. G. G. G. C. C. A.	TRUE
910	hsa-mir-4308	U. A. U. G( G( G( U( U. C. A( G( A( G( G( G( A( A( C( U( C( C( A( U. U. G( G( A( C. A( G( A( A. A. U( U( U( C( C( U( U. U. U. G. A) G) G) A) A) A) U) C) U) U. U) C) C) C. U) G) G) A) G) U) U) U) C) U) U) C) U) U. A) C) C) U) U. U. U. U. C. C.	TRUE
911	hsa-mir-4310	U( G( G( C. G( U. C. U( G( G( G( G( C( C. U( G( A( G( G( C( U( G( C( A( G. A. A. C. A. U. U) G) C) A) G) C) A. U) U) C) A) U. G) U) C) C) C) A) C. C. C) C) C) A) C. C. A.	TRUE
912	hsa-mir-4311	U. C. A. G. A. G( A( G( G( G( G. A( A( A( G( A( G( A( G( C( U( G. A. G. U( G( U( G( A( C( C( U( G( G. A. G( C( A. G( C( U( C( A( G( G( A( G. G. G. C. U. U) C) C) U) G) G) G) U) G. A. G. G) U) G. G. C) A) G) G) U) U) A) C) A) G) G) U) U) C) G. A. U) C) U) U) U) G. G. C) C) C) U) C) A. G. A. U. U. C.	TRUE
913	hsa-mir-4312	G. A. A. A( G( G( U. U. G. G( G( G( G( C. A( C( A( G( A. G( A( G( C( A( A( G( G. A. G( C( C( U( U( C( C( C. C. A. G. A. G) G) A) G. U. C. A) G) G) C) C) U) U) G) U) U) C) C) U) G) U) C) C) C) C) A. U. U. C) C) U) C. A. G. A. G.	TRUE
914	hsa-mir-4313	G. A. U. C( A( G( G( C( C( C( A. G( C( C( C( C( C( U( G( G( C( C( C( C( A. A. A( C( C( C( U. G. C. A( G( C( C( C( C. A( G( C( U. G. G. A. G. G. A. U. G. A. G. G. A. G. A. U. G) C) U) G) G) G) C) U) U. G) G) G) U) G. G) G) G) G) A. A. U) C) A) G) G) G) G) U. G) U) A. A. A. G. G) G) G) C) C) U) G) C. U.	TRUE
915	hsa-mir-4315-1	U. G( G( G( C( U. U. U. G) C) C) C) G. C( U( U( U( C( U( G. A. G( C( U( G( G. A. C. C. C. U. C. U( C( U( C. U( A( C( C( U. C. U. G) G) U) G) C. A) G) A) A. C. U. A. C) A) G) C) G) G) A) A) G) G) A. A. U. C. U. C. U. G.	TRUE
916	hsa-mir-4316	A. G( U( G( G( C. C. C. A. G( G( G( U( G( A. G( G( C( U( A. G( C( U( G( G( U. G( U( G( G( U. C. A. C. C) C) A) C) U. C. U. C) C) A) G) C) C. C. A) G) C) C) C. C) A) A. U. C) C) C) A. C) C) A) C) A. A. C. C. A. C.	TRUE
917	hsa-mir-4314	G. G. C( C( A( U. U( C( C( U. C( U( C( U( G( G( G( A. A. A. U( G( G( G( A. C( A( G( G( U. A. G. U. G( G( C( C( A( C. A. G( U( G. A. G. A. A. A. G) C) U) G) G) C) C) U. G. U. C. C. U. U) C) U) G) C. C) C) C) A) G. G. G. C) C) C) A) G) A) G) U. C. U. G) U. G) A) C. U) G) G) A.	TRUE
918	hsa-mir-4318	G( C( U. U. C( U( U( A( A. U. U( A( U( G( U( C. A. U. A. A. A( C( C( C( A( C( U. G( U( G( G( A( C( A( A( G( G. G. C. C) U) U) G) U) C) U. U. A. G. A. C. A. G. U. C) A) C) U. G) U) G) G) G) U) A) C) A) U) G) C. U) A) G) G) U. G) C) U. C. A. A.	TRUE
919	hsa-mir-4319	U. U( G( G( C( U( U. G. A( G( U( C( C( C( U( G( A( G( C( A. A. A( G( C( C. A( C( U( G. G( G. A. A. U. G( C( U( C( C( C. U. G. A. G) G) A) C. G) U) U. A. U. A. U) G. A) G) U) G) C) U) C. A. G) C) U) C) A) U. G) G) G) G) C) U) A. U. G. A. U. G) G) U) C) A)	TRUE
920	hsa-mir-4320	G. A. C. A. U( G( U( G. G( G( G( U. U. U. G( C( U( G( U( A( G( A( C. A( U( U( U( C( A( G( A. U. A. A. C) U) C. G) G) G) A) U) U) C) U) G) U) A) G) C) U. U. C) C) U) G. G) C) A) A. C. U. U. U. G.	TRUE
921	hsa-mir-4317	A. A. A. A. G. G( C( G( A( G( A( C( A( U( U( G. C. C( A( G( G( G( A( G( U( U( U. A. U. U. U. U. G. U. A) G) C) U) C) U. C) U) U) G) A. U. A. A. A) A) U) G) U) U) U) U) A. G) C) A. A. A. C. A. C.	TRUE
922	hsa-mir-4322	A. C( C( G( C. G( A. G( U( U( C( C( G( C( G( C( C( U( G( G( C( C( G. U. G( U( C( G. C( C( C( C( A. C. G. A. G) G) G) G) G) A) C) U. G. U. G. G) G) C) U. C) A) G) C. G) C) G) U) G) G) G) G) C) C) C) G) G) A. G. C. A. U.	TRUE
923	hsa-mir-4321	C( U. G( G( U( C( U( C( C( G( C( A( G( A. G( C( C. U( C( U( G( C( C( C. C( U( C. C. C. G. A. G( A( C( A( C( C( C. G. C. U. A. C. C. U. G) G) U) G) U) U) A) G) C. G) G) U) G) G) A) C. C. G) C) C. C) U) G) C) G) G) G) G) G) C) C) U. G) G. C.	TRUE
924	hsa-mir-4323	C. G. G. G. G( C( C( C( A( G( G( C( G( G( G( C( A. U( G( U( G( G( G( G( U( G( U( C( U( G( G( A. G. A. C. G. C) C) A) G) G) C) A) G. C) C) C) C) A) C) A) G) C) C) U) C. A. G) A. C) C) U) C. G) G) G) C) A. C.	TRUE
925	hsa-mir-4324	C( G( G( C( C. C( C( U( U( U( G( U( U( A( A. G( G( G( U( C( U( C( A( G( C. U. C. C. A. G( G( G. A. A. C. U. U. U. A. A. A. A. C) C) C) U) G) A) G) A) C) C) C) U) A) A) C) C. U. U. A) A) A) G) G) U. G) C) U) G) C. A.	TRUE
926	hsa-mir-4256	U. G. U. U. C. C. A. U. U( U( A( U( C( U. G( A( C( C( U( G( A( U( G. A( A( G. G( U( C( U. C. C. U. G) G) C) A. U) U) G. A) U) U) A) G) G) U) C) U. G) A) U) G) A) U. C. C. A. U. U. U. C. U. G.	TRUE
927	hsa-mir-4257	G( G( C( U( U( A( G( A. A. A. C. A. G. U( C( C( C( U( A( G( G( U( A. G. G. A) U) U) U) G) G) G) G) A) G. G. A. G( C( U( A. A. G. A. A) G) C) C( C( C( U. A. C. A. G) G) G) C( C( C( A( G. A. G. G. U) G) G) G) G. A. C) U) G) A) G) C) C) U. U. A. G. U. U. G. G.	TRUE
928	hsa-mir-4258	A( C( G( C( C( C( C( C( C( G( C( C( C( C( G( C( C( A( C. C. G( C( C( U( U. G( G( A( G( G( C( U( G( A( C( C( U. C. U. U. A. C. U. U. U. C. G) G) U) C) G) G) U) C) U) U. C. U. U. C. C) C) U. G) G) G) C) U. U) G) G) U) U. U. G. G) G) G) G) C) G) G) G) G) G) A. G) U) G) U) C.	TRUE
929	hsa-mir-4259	G. A. U( G( G( G( C( C( C( C( U( U( G( U. G. U( C( C( U( G( A( A. U( U( G( G( G. U( G( G. G( G( G. C( U( C( U( G. A. G. U( G( G( G( G. A. A. A. G. U. G. G. G. G. G. C) C) U) A) G. G. G) G) A) G) G. U) C) A. C) A) G. U) U) G) G) G. U) C) U. A) G) G) G) G. U. C) A) G) G) A. G) G) G) C) C) C) A) G. G. A.	TRUE
930	hsa-mir-4260	A. A. C. A. A. G. G( U( G( A( C( U( U( G( G( G( G( C. A. U( G( G( A. G. U( C( C( C. A. C. U. U. C. C. U. G) G) A) G. C. C) C) A) C. A. C) C) C) C) A) G) C. U. U. G) U) C) A) C) A. C. A. C. C. A. A. C.	TRUE
931	hsa-mir-4253	C. C( A( G( C( C( A. U. C( G. C( C( C( U( U. G( A( G. G( G. G( C( C( C( U( A. G( G. A( C( U. U. A. C. U. U. G) U) G. C) A) G) G) G) C) A. U) G. U) C) C. A) G) G) G) G. G) U. C. C. A. G) G) U. C) U) G) C.	TRUE
932	hsa-mir-4251	C( A( C( G( U( C. C. U. C. C. A. G( C( U( U( U( U( U( U( C( C. U( U( A( G( U. G( G( C. C. A. A. U. U) C) C) U) G) A) G) A) A) A) A) G) G) G) C) C. A. A) C) G) U) G) C. U. U. C. C. A.	TRUE
933	hsa-mir-4254	C. U( U( G( G( G( A. G( G( A( G( G( G( U( G( G( G( G( U( G( G( C( U( C( C( U. C. U. G( C( A( G( U. G. A. G. U. A. G. G. U. C) U) G) C) C. U. G) G) A) G) C) U) A) C) U) C) C) A) C) C) A. U. C) U) C) C) C) C) C) A) G) C. C. C. C.	TRUE
934	hsa-mir-4252	U. G. G( G( G( G. G( C( U( G( G( C. A. G( C( U( C. A. U( C( A( G( U( C. C. A. G( G( C( C( A. U. C. U. G) G) C) C) A) C) U) G) A) G. U. C. A) G) C) A. C) C) A) G) C) G. C) C) C) A. A. U. C.	TRUE
935	hsa-mir-4325	G. G. G. G. A. A. G. A. U. G. U. U. G. C. A. C. U. U. G( U( C( U( C( A( G( U. G( A. G( A( G. A. U( G( C( U( U( C( U( A. G. A( U( C( C( A. G. G( A( G( G( C. A. G. A. C) C) U) C) A. A. G) G) A) U) G. G. A. G. A) G) A) A) G. G) C) A) G. A. U) C) C) U. U) U) G) A) G) A) U)	TRUE
936	hsa-mir-4326	G( C( U( G. C( U( C. U. G. C( U( G( U( U( C( C( U. C. U. G( U( C( U( C( C( C( A( G( A. C. U. C) U) G) G) G) U. G) G) A) U) G) G) A) G) C) A) G) G. U. C. G) G) G. G) G) C) C. A.	TRUE
937	hsa-mir-4327	G. G. C. C( U( G( G( G( U( A( G( G( C( U( U( G( C. A( U( G( G( G( G( G. A. C( U( G( G( G( A. A. G. A. G( A( C( C( A. U. G. A. A. C. A. G) G) U) U) A. G. U) C) C) A) G) G. G. A. G. U. U) C) U) C) A) U) C) A) A) G) C) C) U) U. U. A) C) U) C) A) G) U. A. G.	TRUE
938	hsa-mir-4261	G( G( U( G. G. A. A. G. U( G( G( G( U( U( C( C( U( C. C. C. A. G. U( U( C( C( U( G( A. G. A. C) A) G) G) A) A) A. C. A) G) G) G) A) C) C) C) A) G. G. A. G. A) C) C) A. G. C.	TRUE
939	hsa-mir-4265	U. G( C( A. G. U( G( G( G. U( U( G( G( A( G( C( U( U. C. A( G( C( C( U( A( C( A( C. C( U( G( U( A( A. A( G( A( A( U( U( G( G( U( C( A. G. C. C. U. G. G. G. G) A) C) U) G) G) U) G. A. U) C) U) C. U) G) C) A) G) C. U) G) U) G) G) G) C) U) C. A) G) C) U) C) U) G) G) G. C) U) G) G. G) C) C. U. G. G.	TRUE
940	hsa-mir-4266	C. C. A( C( U( G( C( U( G( G( C( C( G( G( G( G( C( C( C( C( U( A( C. U. C. A. A. G. G. C. U) A) G) G) A. G) G) C) C) U) U) G) G) C) C) A. A. G) G) A. C) A) G) U) C.	TRUE
941	hsa-mir-4267	C. U. C. A. G. C. A. G( G( C( U( C( C( A( G( C( U. C. G( G( U( G( G( C( A( C( U( G( G( G( G( G. A. A. G. G. C. U. C. C. A. G. A. C) C) C) C) A) G) C. C. U. C. U) G) U) C) A) U. C) C) C. U. G) C) A. U) G) G) A) G) C) C) C. A. C. A. U. C. U. C. C.	TRUE
942	hsa-mir-4262	G. A. A. A. G( C( U( G( C( A( G( G( U( G( C( U( G( A( U( G( U( U( G. G. G. G. G. G) A) C) A) U. U) C) A) G) A. C) U. A) C) C) U) G) C) A) G) C) A. G. A. G. C. C.	TRUE
943	hsa-mir-2355	C( A( G( A. C. G( U( G( U( C. A( U( C( C. C( C( A( G( A( U( A( C( A( A( U. G( G( A( C( A( A. U. A( U( G( C( U( A( U( U. A. U. A. A. U. C. G. U. A) U) G) G) C) A) U) U) G) U) C) C) U) U) G) C. U) G) U) U) U) G) G) A. G) A) U) A. A) U) A) C) U. G. C) U) G) A. C.	TRUE
944	hsa-mir-4268	A. U( G( C. A( C( A( U( C( A( G. G( U( U( C( U( A( G( A( G( G( U. U. U. U. G( C( C( C. U. A. G. C. G) G) C) U. C. C. U. C) C) U) C) U) C. A) G) G) A) U) G. U) G) A) U) G) U) C) A) C. C. U. G.	TRUE
945	hsa-mir-4269	A. C. A. G. C. G( C( C( C( U( G. C( A( G( G( C( A. C( A. G( A( C( A( G( C. C. C. U( G( G( C( U( U( C( U( G( C( C. U. C. U. U. U. C. U. U. U. G) U) G) G) A) A) G) C) C) A) C. U. C) U) G) U) C) A. G) G) C) C) U) G) G. G) A. U. G. G. A. G. G) G) G) C) A.	TRUE
946	hsa-mir-4263	A. U. A. G( U( G( C. U. C. U. U( C( A( G( G( G( U( U. U. U. A( C( U( U( G( G( G( A( G. A( U( U( G( G( A. G. U. G. G. C) C) A) G) U) G. U) U) C) C) U. A. A. A. C. A. A. U. U. C. U. A) A) G) U) G) C) C) U) U) G) G) C. C. C) A) C) A. A. C. A. U. A. C.	TRUE
947	hsa-mir-4264	A. A. A. G( C( U. G( G. A. U( A( C( U( C( A( G( U( C. A. U. G. G( U( C( A( U( U( G( U( A. A. C. A. U. G. A) U) A) G) U) G) A) C) A. G. G. U. A) C) U) G) G) G) U) A) A. G. A. C) U. G) C) A. U. A. G.	TRUE
948	hsa-mir-4270	A. C. A. A. A. U. A. G. C( U( U( C( A. G. G. G. A( G( U. C( A( G( G( G( G( A( G( G( G( C( A. G. A. A. A. U. A. G. A. U. G. G) C) C) U) U) C) C) C) C) U) G) C) U) G. G. G) A) A) G) A. A. A. G. U. G. G. G. U. C.	TRUE
949	hsa-mir-4271	A. A( A( U( C( U( C. U( C( U( C( C( A( U( A. U( C( U( U( U( C( C( U( G. C( A. G( C( C( C. C. C. A. G) G) U) G. G) G. G) G) G) G) A) A) G) A) A. A. A. G. G) U) G) G) G) G) A) A. U. U. A) G) A) U) U) C.	TRUE
950	hsa-mir-4272	U. U. U( U( C( U( G( C( A( C( A( A( A. U. U. A. A( U( C. A( G( U( U( A( A( U( G( C( A. U. A. G. A. A. A. G) C) A) U) U) C. A) A) C) U) A. G) U) G. A. U) U) G) U) G) U) U. A. U. A. A) G) A) G)	TRUE
951	hsa-mir-4273	U. C. C( C( C( U( G( U( G( U( G( U( G( U( U( C( U. C. U( G( A. U( G( G( A( C. A( G( U( A( A( G( C( C( U. U. G. A. C. U. U. A. U. G) G) C) U) A. A. A. U) G) C) U) U. C. U) U) C) A) C) A) A. U. G) G) U. C. A) C) A) U) G) C) A) U) A) G) G) G) C. U. U. U.	TRUE
952	hsa-mir-4276	C. A. C. A. G. U( C( U. G( A( C( U. C( A( G( U( G( A. C( U( C( A( U( G. U( G( C( U( G( G( C( A. G. U. G. G) C) C) A) C. G) U) A) A. A) U) A. G) A) G) C. U) A) C) U) G) U. G) U) C) U. G) A) A. A. G. C. A. A. U.	TRUE
953	hsa-mir-4275	A( C( A( U( U( U. U. U. G. U( C( C( A. A( U( U( A( C. C( A( C( U( U( C. U( U( U( U. U( G( C( C. A( C( C( U( G( A( G. C. A. C. A. G. U) C) A) G) C. A. G) U) C. A. G) C) A) U. A) A) A) A. A) A) G) U) G) A. U) A) A) U) G. G) G) A) A. G. U. U. A) A) U) G) U) C. U.	TRUE
954	hsa-mir-4281	G( C( U( G. G( G( G( G( U( C( C( C( C( C( G. A. C( A. G. U( G( U. G( G( A( G. C( U( G( G. G. G. C. C) G) G) G. U) C) C) C) G) G. G) G. A. G) G) G) G) G) G) U) U) C) U) G. G) G) C) A. G.	TRUE
955	hsa-mir-4277	C. U. G( G( G( U( C( G( A( G( G( C( A. G( U. U. C( U( G( A( G( C( A( C. A. G. U. A. C( A( C( U( G( G( G( C( U. G. C. C. C. C. C. A. C. U. G) C) C) C) A) G) U) G) C. C. C. U) G) C) U) C) A) G) C. U. C) A. A. G) U. C) C) U) U) G) U. G) C) C) C) C. U. C.	TRUE
956	hsa-mir-4279	U. G. C. U. C. U. G( U( G( G( A( G( C( U( G( A( G( G( A( G( C. A( G( A( U. U. C. U. C. U. C. U) C) U) C) U) C) C) U) C) C. C. G) G) C) U) U) C) A) C) C. U. C. C. U. G. A. G.	TRUE
957	hsa-mir-4278	A. U( C( U( A. A. C( A( C( C. A( G( G( A. G( A( A( U( C( C( C( A. U( A( G( A. A. C. A. U( U( G( A. C. A. U. C) A) A) C. A. C) U) A) G. G) G) G) G) U) U) U) G. C. C) C) U) U. G) U) G) G. G) G) A) A. G. A. A.	TRUE
958	hsa-mir-4280	A. A( U( C( A( G( G( G( U( G( G. A. G( U( G. U( A( G( U( U( C. U( G( A( G( C( A( G. A. G( C( C( U( U( A( A. A. G. G. A. U) G) A) G) G) U) A. U) G) U) U) C) A) A. G) A) C) U) G) A. A) U) G. A. C) A) C) C) U) U. U. G. U) G) A) U)	TRUE
959	hsa-mir-4282	G( G( U( G( A( A. G( U( U( C( C( A. G( G( G( G. A. A( G( A( U( U( U( U( A( G( U. A( U( G( C. C. A. C) A) U) U. U. C) U) A) A) A) A) U) U) U) G. C. A. U) C) C) A. G) G) A) A) C) A. U) C) A) U) C) C. U.	TRUE
960	hsa-mir-4285	A. U. U. A. G( G( C. G. G( G( G( C( G. G. C. G. A. G) U) C) C) G. A. C) U) C. A. U. A. A. A. U. A. U. U. U. U. A. A. G. G. A. A. U. G. A. C( C( C( G. G( C( C( C( U. G. G. G. G( U( G( C( G( G( A. A. U. U. G. C) U) G) C) G) C) G) G) G) C) G. G) G) G) G. C.	TRUE
961	hsa-mir-4283-1	A. C( U( C( U. G. A. U. C. C( U( G( G( G( G( C( U( C. A. G( C( G( A( G( U( U( U( G( C( A. A. G. G( G( G( U. G. U. U. U. C. U. G. U) C) C) A. U. G. G) U. C) A) G) G) C) U) U) G) C) C. A) G) C) C) U) U) G) G) U. C. C. U. U. G) G) G) C. C. C.	TRUE
962	hsa-mir-4284	G. U( U( C( U( G( U( G. A. G( G( G( G( C( U( C( A. C. A. U. C( A( C( C( C( C( A. U( C( A. A. A. G( U( G( G( G. G. A. C. U) C) A) U) G. G. G. G) A) G. A. G. G) G) G) G) U) A. G) U. U. A. G. G) A) G) C) U) U) U) G. A) U) A) G) A) G) G. C. G. G.	TRUE
963	hsa-mir-4286	U. A. C. U( U( A( U. G( G. C( A( C( C( C. C( A( C( U( C( C. U( G( G( U( A( C( C( A( U( A( G( U( C. A. U( A( A( G. U. U. A. G. G. A. G. A. U. G. U) U) A) G. A. G) C) U) G) U) G) A. G) U) A) C) C) A) U. G) A) C. U. U. A. A. G) U) G) U. G) G) U) G) G. C) U. U) A) A) A. C. A. U. G.	TRUE
964	hsa-mir-4287	U. A. G( U( U( C( U( U( U. U. U( C( U( C( C( C( U( U. G( A( G( G( G( C. A( C( U( U( U( U( C( A( G( U. U. C. C) U) G) A) G) A) U. C. A. A. U. G. U. G) G) U) C) C) C) U) A. C) U. G) G) G) G) A) G) A) C. C. A. U. A) G) G) A) G) C) C. C.	TRUE
965	hsa-mir-4288	A. U. G. G( A( G. G( U( G( G( A( G( A( G. U( C( A( U. C( A( G( C( A( G( C( A( C( U( G( A. G. C. A. G. G. C) A) G) U) G) U) U) G) U. C) U) G) C. U) G) A) G. U) U) U) C) C) A) C) G. U) C) A. U. U. U. G.	TRUE
966	hsa-mir-4292	G. A. G. A. C( A( C( C( A( G. A. A( G( G( C( C( A. C. C. U. G( C( U( U( A( G( G( A. G( G( C( C( A. G. A. G. G) U. G) C) C) C) C) U) G) G) G) C) C. G) G) C) C) U) U) G) G) U) G) A. G. G. G. G. C. C. C.	TRUE
967	hsa-mir-4289	C. C. U( U( G( G. G. A. G( G( G( C( A. U( U( G( U( G( C( A( G( G( G( C( U( A. U. C( A( G( G( C. A. G. U. U. U. C) C) U) G) G) G) C) C) C) U) G) U) C. U. G) C) A) G) A. G) C) C) U) A. A. A. C) A) G) A. U. C. A.	TRUE
968	hsa-mir-4290	G. C. C. A. C. C. A. A( G( A( A. G( G( U( G( A( A( G( G( G( A( G( G( G( U. C( A( G( U. C( C( C( A. A. U( C( U( G( A. A. U. C. C( C( A( C( C( A. A. A. A. U. A. G) G) U) G) G) U) A) G) A) G) G) G) U) U) G) C) C) C) U) C) C) U) U) U. C. U. U. C. C. C. U) C) A) C) C) U) C) U) G. A. C. C.	TRUE
969	hsa-mir-4291	C. G( C( C. G. G( G. G( G( C( U( U. C( A( G( C( A( G( G. A( A( C( A( G( C( U( G. G. G( U( G. G. A. G. G) C) A. G. A) G) C) U) G) U) U) C) U) G) C) U) G) U. G) G) C) U) G. C) A. G) C) C. C. U. G.	TRUE
970	hsa-mir-4329	U. A. G. A. G. A. G( G( A( A( G. G( U( G( U. A( C( C. A( G( G( G( U( U( U( U( G( G( A( G( U. U. U. U. U. U. U. U. U. C. C) U) C) C) U. G) A) G) A) C) C) C) U) A. G) U) U. C. C) A) C) A. U) U) C) U) G. G. A. G. C.	TRUE
971	hsa-mir-4330	A. A. U( U( G( U. C( A. G( C( A( G( G( C( A. A. U( U. A( U( C( U( G( A( G( G( A( U. G( C( A( G( G. A. G( A( G. G( A( A( G( G. G( G( G( C( U. U( C( U. U. U. U. U. G) A) C. G) C) C) U) A. C) U) U) C) A. U) C) A. G. C) U) G) C) U) C) C) U) C) A) G) A) U) C. A) G. A. G) C) C) U. U) G) C) A. G. G) U. C) A) G) G. C. C.	TRUE
972	hsa-mir-500b	C( C( C( C( C( U( C. U. C( U. A( A( U( C( C( U( U( G( C( U. A. C. C( U( G( G( G( U( G( A. G. A( G. U( G( C( U. U. U. C. U. G. A. A. U. G) C) A) G. U) G. C) A) C) C) C) A) G) G) C) A) A) G) G) A) U) U) C. U. G) C. A. A) G) G) G) G) G) A.	TRUE
973	hsa-mir-1184-2	C( U( U( G( C( A. G( A( A( C. G( A( G( G( U. G. A. A. G( G( A( G( G( U( G. G( U( U( C. U( G( C( U( C. A. G( C( A( G( U. C. A. A. C. A. G( U( G( G( C. C. A. C. A. U. C. U. C) C) A) C) C) U) G) C) A) G) C) G) A. C. U. U. G) A) U) G. G) C) U) U) C) C) G. U. G. U. C) C) U) U) U) U) C) G) U) G) G) G)	TRUE
974	hsa-mir-1184-3	C( U( U( G( C( A. G( A( A( C. G( A( G( G( U. G. A. A. G( G( A( G( G( U( G. G( U( U( C. U( G( C( U( C. A. G( C( A( G( U. C. A. A. C. A. G( U( G( G( C. C. A. C. A. U. C. U. C) C) A) C) C) U) G) C) A) G) C) G) A. C. U. U. G) A) U) G. G) C) U) U) C) C) G. U. G. U. C) C) U) U) U) U) C) G) U) G) G) G)	TRUE
975	hsa-mir-1233-2	G. U. G. A. G( U( G( G( G( A( G( G( C. C( A( G( G( G( C( A. C. G. G. C. A. G. G. G( G( G( A. G( C( U( G( C. A. G( G( G( C( U( A. U. G. G. G. A. G. G. G) G) C) C) C) C) A) G) C) G. U) C) U) G. A. G) C) C) C) U) G) U. C) C) U) C) C) C) G) C) A. G.	TRUE
976	hsa-mir-1244-2	A( U( C( U( U( A( U( U. C. C. G. A. G( C( A( U. U. C( C( A( G( U. A. A( C( U( U. U. U. U. U. G. U( G( U( A( U. G( U( A( C( U. U. A. G. C. U. G) U) A) C) U) A) U) A) A) G) U) A. G. U) U) G) G) U. U. U) G) U) A) U) G) A) G) A) U) G. G. U. U. A. A. A. A. A.	TRUE
977	hsa-mir-1244-3	A( U( C( U( U( A( U( U. C. C. G. A. G( C( A( U. U. C( C( A( G( U. A. A( C( U( U. U. U. U. U. G. U( G( U( A( U. G( U( A( C( U. U. A. G. C. U. G) U) A) C) U) A) U) A) A) G) U) A. G. U) U) G) G) U. U. U) G) U) A) U) G) A) G) A) U) G. G. U. U. A. A. A. A. A.	TRUE
978	hsa-mir-1972-2	U( A( U( A( G( G( C( A( U( G( U. G( C( C( A( C( C. A. C. A. C( C( U( G( G( C( U( U( A. A( A( U( G. U. G. U. C. A. U. U. U. A. A. A. A. A) U) U) C. A) G) G) C) C) A) G) G) C. A. C. A. G) U) G) G) C) U. C) A) U) G) C) C) U) G) U) A)	TRUE
979	hsa-mir-1302-9	G( G( A( U( G( C( C. C. A. G. C. U. A. G. U( U( U( G( A( A( U( U( U( U( A( G( A( U( A( A( A( C( A( A( C( G. A( A( U( A( A( U( U. U. C. G. U( A( G( C( A( U( A( A( A. U( A( U( G( U( C( C( C( A( A( G( C( U. U. A. G) U) U) U) G) G) G) A) C) A) U) A) C. U) U) A) U) G) C) U) A) A. A. A. A. A. C. A) U) U) A) U) U) G. G) U) U) G) U) U) U) A) U) C) U) G) A) G) A) U) U) C) A) G) A) A. U. U. A. A. G) C) A) …	TRUE
980	hsa-mir-1302-10	G( G( A( U( G( C( C. C. A. G. C. U. A. G. U( U( U( G( A( A( U( U( U( U( A( G( A( U( A( A( A( C( A( A( C( G. A( A( U( A( A( U( U. U. C. G. U( A( G( C( A( U( A( A( A. U( A( U( G( U( C( C( C( A( A( G( C( U. U. A. G) U) U) U) G) G) G) A) C) A) U) A) C. U) U) A) U) G) C) U) A) A. A. A. A. A. C. A) U) U) A) U) U) G. G) U) U) G) U) U) U) A) U) C) U) G) A) G) A) U) U) C) A) G) A) A. U. U. A. A. G) C) A) …	TRUE
981	hsa-mir-1302-11	G( G( A( U( G( C( C. C. A. G. C. U. A. G. U( U( U( G( A( A( U( U( U( U( A( G( A( U( A( A( A( C( A( A( C( G. A( A( U( A( A( U( U. U. C. G. U( A( G( C( A( U( A( A( A. U( A( U( G( U( C( C( C( A( A( G( C( U. U. A. G) U) U) U) G) G) G) A) C) A) U) A) C. U) U) A) U) G) C) U) A) A. A. A. A. A. C. A) U) U) A) U) U) G. G) U) U) G) U) U) U) A) U) C) U) G) A) G) A) U) U) C) A) G) A) A. U. U. A. A. G) C) A) …	TRUE
982	hsa-mir-4283-2	A. C( U( C( U. G. A. U. C. C( U( G( G( G( G( C( U( C. A. G( C( G( A( G( U( U( U( G( C( A. A. G. G( G( G( U. G. U. U. U. C. U. G. U) C) C) A. U. G. G) U. C) A) G) G) C) U) U) G) C) C. A) G) C) C) U) U) G) G) U. C. C. U. U. G) G) G) C. C. C.	TRUE
983	hsa-mir-4315-2	U. G( G( G( C( U. U. U. G) C) C) C) G. C( U( U( U( C( U( G. A. G( C( U( G( G. A. C. C. C. U. C. U( C( U( C. U( A( C( C( U. C. U. G) G) U) G) C. A) G) A) A. C. U. A. C) A) G) C) G) G) A) A) G) G) A. A. U. C. U. C. U. G.	TRUE
984	hsa-mir-3605	A. C. U. U. U. A. U. A. C( G( U( G. U( A. A( U( U( G. U. G. A. U. G( A( G( G( A( U( G( G( A. U( A( G( C( A( A. G( G( A( A. G( C( C( G( C. U. C. C. C. A. C. C. U. G. A. C. C. C. U. C. A. C) G) G) C) C. U) C) C) G. U) G) U) U) A) C. C) U) G) U) C) C) U) C) U. A. G) G) U) G. G) G. A) C) G) C. U. C. G.	TRUE
985	hsa-mir-3606	U. U. G. U. U. G. C. U. A. U( C( U( A( G( G( U( U. A( G( U( G( A( A( G( G( C. U. A( U( U( U( U( A( A( U. U. U. U. U. U) U) A) A) A) A) U) U. U. C) U) U) U) C) A) C) U) A) C) U) U) A) G) G)	TRUE
986	hsa-mir-3607	A. A. G( G( U( U. G. C. G( G( U( G( C( A( U( G. U. G( A( U. G. A( A( G( C( A. A. A. U. C( A( G( U( A( U( G. A. A( U( G( A. A. U. U. C) A) U) G. A) U) A) C) U) G) U. A. A. A. C. G) C) U) U) U) C) U. G. A) U) G) U) A) C) U) A) C) U) C. A.	TRUE
987	hsa-mir-3609	G( U( A. A. C( A( G( U( A. A. C. U. U. U( U( A( U( U( C( U( C( A( U( U( U( U( C. C. U. U( U( U( C( U( C( U( A( C( C. U. U. G) U) A) G) A) G) A) A) G) C. A) A) A) G) U) G) A) U. G) A) G) U) A) A) U. A. C. U. G. G) C) U) G) G. A. G) C) C. C.	TRUE
988	hsa-mir-3610	A. A. G. A. G( C( C( G( C( G. G( C( G( U. A. A. C( G( G( C( A. G( C( C( A. U( C( U( U( G. U( U( U( G( U. U( U( G. A. G. U. G. A) A) U. C) G) G) A) A. A) G) G) A) G) G) C) G) C) C) G) G. C. U) G) U) G. G) C) G) G) C) G.	TRUE
989	hsa-mir-3611	A( G( C( A( G( G( U. C( U( A( A. U( A( A( G( A( A( U( U( U( C( U( U( U. U. U( C( U( U( C( A( C( A( A( U( U( A. U. G. A. A. A. G. A. A. A. A. G. A. A) A) U) U) G) U) G) A) A) G) A) A) A) G) A) A) A) U) U) C) U) U) A) C. U) A) G) U. U) U) U) G) C) U)	TRUE
990	hsa-mir-3612	G( G( G( A. C( U( G( G( G( G( A. U( G. A( G( G( A( G. G( C( A. U( C( U( U. G( A. G( A( A( A. U( G( G( A( A( G( G. A. A. U. G. G. G. A. U. C. U. A. C) U) U) C) C) A) G. U) U) C) A. C) U. A) G) A) G. G) C) G. U) C) C) U) G. A) C. A. C. C) C) C) U) A) G) C) U) C)	TRUE
991	hsa-mir-3613	U( G( G( U. U. G. G( G( U( U. U( G( G( A( U. U. G( U( U( G( U. A. C( U( U( U( U( U( U( U( U( U( U( G( U( U( C( G. U( U. G. C. A. U. U. U. U. U. A) G. G) A) A) C) A) A) A) A) A) A) A) A) A) A) G) C. C. C) A) A) C) C. C. U) U) C) A) C. A) C) C) A. C. U. U) C) A)	TRUE
992	hsa-mir-3614	G( G( U( U( C( U. G. U. C. U. U. G) G) G) C) C) A( C( U( U. G( G( A( U( C( U( G( A( A( G( G( C( U( G( C( C( C( C( U. U. U. G. C. U. C. U. C. U. G) G) G) G) U) A) G) C) C) U) U) C) A) G) A) U) C) U) U. G) G) U) G. U. U. U. U. G. A. A. U. U. C. U. U. A. C. U.	TRUE
993	hsa-mir-3615	G( A( C( U( C. U( G. G( G( A. C( G( C( U( C. A. G( A( C. G( C( C( G( C( G( C. G( G( G( G( C( G. G( G( G( A( U. U. G( G( U. C. U. G. U. G. G. U. C) C) U. C. U) C) U) C) G. G) C) U) C) C) U. C) G) C) G) G) C) U) C) G. C. G) G) C) G) G. C) C) G. A) C. G) G) U) U)	TRUE
994	hsa-mir-3616	U( G( U( C( A( C( U( C( C( G( C( C( A. G( C( A( U( C( A( U( G( A( A( G( U( G( C( A. C( U( C( A. U( G( A( U( A( U( G( U( U( U. G. C. C. C. C. A. U. C. A) G) C) G) U) G) U) C) A) C. G) A) G) G. G) C) A) U) U) U) C) A) U) G) A) U) G) C) A. G) G) C) G) G) G) G) U. U) G) G) C) A)	TRUE
995	hsa-mir-3617	A. G( G( U. C( A( U. A( G( A( A( A( G( A( C( A( U( A( G( U. U( G( C( A. A. G( A( U( G( G( G( A( U( U. A. G. A. A. A. C. C. A. U. A. U. G) U) C) U) C) A) U) C) A. G) C) A) C. C. C) U) A) U) G) U) C. C) U) U) U) C) U) C. U) G) C) C) C. U.	TRUE
996	hsa-mir-3618	U( A( A( G( C( U( G( A. G. U( G( C( A( U( U( G( U( G. A. U( U( U( C. C( A( A. U( A( A( U( U. G. A( G( G( C( A( G( U( G. G. U. U. C. U. A. A. A. A. G) C) U) G) U) C) U) A. C. A) U) U) A) A. U) G) A. A) A) A) G. A. G) C) A) A) U) G) U) G) G. C. C) A) G) C) U) U) G)	TRUE
997	hsa-mir-3619	A( C( G( G( C( A. U( C( U( U( U( G( C( A. C( U( C( A( G( C( A( G( G( C( A( G( G( C. U( G( G( U( G. C( A. G. C( C( C( G. U. G. G. U. G) G) G) G) G. A) C) C) A) U. C) C) U) G) C) C) U) G) C) U) G) U. G) G) G. G) U) A) A) G) G) A) C. G. G) C) U) G) U)	TRUE
998	hsa-mir-23c	A. G( U( G. A( C( U( U( U( C( C( A. G( G( U( G( U( C( A( C( A. C( A( G( U( G( A( G( U( G( G( C( A( U( A. A. U( C( A( G( A( G. U. A. C. A. A. U) U) U) G) A) G. U. C. A) U) G) C) C) C. A. U. A) C) A. U) C) A) C) A. U. U) G) C. C. A. G) U) G) A) U. U) A) C) C) C. A. A. G) G) A) A) A) G) U) G. A) C) G.	TRUE
999	hsa-mir-3620	G. U( G( A. G( G( U( G( G. G( G( G( C. C. A. G( C( A( G( G( G( A. G. U. G. G( G( C( U( G. G( G( C( U. G. G. G) C) U) G. G) G) C) C) A. A( G( G( U( A. C. A. A. G. G) C) C) U) C. A. C) C) C) U) G) C) A. U. C) C) C) G. C) A) C) C) C) A) G.	TRUE
1000	hsa-mir-3621	G. U. G. A. G. C. U. G. C( U( G( G( G( G( A( C( G( C( G( G( G( U( C( G( G( G. G( U( C( U. G. C. A. G. G( G( C( G( G( U( G. C. G. G. C. A. G) C) C) G) C) C) A. C. C. U. G) A) C) G. C) C) G) C. G) C) C) U) U. U. G. U. C. U. G) U) G) U) C) C) C) A. C) A) G)	TRUE
1001	hsa-mir-3622a	A. A( U( A( G( A( G( G( G( U( G( C( A( C( A( G( G( C( A( C. G( G( G( A( G( C. U( C( A( G( G( U( G( A( G( G. C( A( G( G. G. A. G. C) U) G) A. G. C) U) C) A) C) C) U) G) A) C. C) U) C) C) C) A. U) G) C) C) U) G) U) G) C) A) C) C) C) U) C) U) A) U) U.	TRUE
1002	hsa-mir-3622b	A. G. U. G. A. U. A. U( A( A( U( A( G( A( G( G( G( U( G( C( A( C( A( G( G( C( A( U( G( G( G( A( G( G. U( C( A( G( G( U( G( A( G( C. U. C( A( G( C. U. C. C. C) U) G) C. C) U) C) A) C) C) U) G) A) G. C) U) C) C) C) G) U) G) C) C) U) G) U) G) C) A) C) C) C) U) C) U) A) U) U) G) G. C. U.	TRUE
1003	hsa-mir-3646	U( U( C( A( G( U( A. G( G( U( U( G( G( G( U( U( C( A( U( U( U( C( A( U( U( U( U( C( A( U( G( A( C( A( A. C( C( C( U. A. U. A. U. G) G) G) A. A. A. A. U) G) U) U) G) U) G) A) A) A) A) U) G) A) A) A) U) G) A) G) C) C) C) A) G) C) C) C. A) U) U) G) A) A)	TRUE
1004	hsa-mir-3648-1	C( G( C( G( A( C. U. G( C( G( G( C( G( G( C( G( G( U. G( G( U. G( G( G( G( G( G( A. G( C( C( G( C( G( G( G( G( A( U( C( G. C( C( G( A( G( G. G( C( C. G( G( U( C( G( G( C( C( G( C( C. C( C( G( G( G( U( G( C( C( G( C( G( C( G( G( U. G( C( C( G( C( C( G( G. C. G. G. C) G) G) U) G. A. G) G) C) C. C) C) G) C) G) C) G) U. G) U) G) U. C) C) C) G) G) C. U. G) C) G) G) U) C) G) G) C) C) G) C) G. C) U) C) …	TRUE
1005	hsa-mir-3649	G( C( U( U( G( G( A( A. C( A( G( G( C. A. C( C( U( G( U( G( U( G. U( G( C( C. C. A. A( G( U. G. U. U. U. C) U) A. G) C) A) A. A) C) A) C) A) G) G) G. A. C) C) U) G) A. G. U. G. U) C) U) A) A) G) C)	TRUE
1006	hsa-mir-3650	U( C( A( A( G( G( U( G( U( G( U( C( U. G( U( A( G( A( G( U( C( C( U( G. A. C. U. G. C. G. U. G. C. C. A. G) G) G) G) C) U) C) U) G) U. C) U. G) G) C) A) C) A) U) U) U) C. U) G) A)	TRUE
1007	hsa-mir-3651	G( A( U. U( C( G. A( U( G( G. G( C( C( A( U. A. G. C. A. A. U. C. C. U. G( U( G( A( U( U( U. A. U. G( C( A( U( G( G( A. G( G( C( U( G( C( U( U. C. U. C. C. U. C. A) G) C) A) G) C) U) G. C) C) A) U) A. G) C) C. C. G) G) U) C) G) C) U) G) G) U) A. C) A) U) G) A) U. U) C)	TRUE
1008	hsa-mir-3652	C. G. G( C( U. G( G( A( G. G( U( G( U( G( A( G( G( A. U( C( C( G( A. A( C( C( C( A( G( G( G( G( U( G. G. G. G. G. G( U( G( G( A. G( G( C( G( G( C( U( C. C. U( G( C. G( A. U( C( G. A( A( G( G. G. G. A. C) U) U) G. A. G) A) C) U. C) A) C. C. G) G) C) C) G) C) A. C) G. C) C) A) U) G. A. G. G. G) C) C) C) U) G. U) G) G) G) U) G. C. U) G) G) G) C) C) U) C) U. G) C) U. G) C) G. U) C) C) U. G) C)	TRUE
1009	hsa-mir-3653	U( C( C( C. U( G( G( G( G( A( C. C. C. C. U. G( G( C( A( G( C( C( C( C( U( C. C( U. G. A. U. G. A. U. U. C( U( U( C( U( U( C. C( U( G. A( G( C. A. C. G( C( U( C( A( U. G. A. U) G) A) G) C) A. A. A. C) U) G. A) G) C. C. U. C. U. A) A) G) A) A) G) U. U. G. A. C. U. G) A. A) G) G) G) G) C) U) G) C) U) U) C) C) C) C) A) A. G) G) A)	TRUE
1010	hsa-mir-3654	U( U( C( A. U( G. A( G( C( U( G. C. A. A. U( C( U( C. A. U( C( A. C( U( G( G( A( A. U. G. U. U) C) C) A) G) C. G) A) C. U. G) G) A) C. A. A) G) C) U) G. A) G. G) A) A)	TRUE
1011	hsa-mir-3655	G( C( U( U( G. U( C( G( C( U( G. C( G( G( U( G( U( U( G. C. U( G( U( U( G( G. A. G. A. C. U( C( G. A. U( U( G( U( U( G( G. U. G. A. C) A) G) C) G) A) A. A. G) A) A. C. G. A. U) A) A) C) A) A. A) A) U) G) C) C) G) G. A) G) C) G) A) G. A) U. A) G) U)	TRUE
1012	hsa-mir-3656	C( U( U( U( C( G( G. C( C( A. G. C. G. G. G. A. C( G. G( C( A( U( C( C( G( A. G. G. U( G( G( G( C( U( A. G. G. C. U. C. G. G) G) C) C) C) G) U. G. G. C) G) G) G) U) G) C) G. G) G) G) G. U) G) G) G) A) G) G.	TRUE
1013	hsa-mir-3657	U( G( U( G( U( C( C( C. A. U( A( A( U( U( A( A. A( U( A( A. U( G( A( A( A( U( C( U( G( A( A( A( U( C( A( C( C( A( A( U( A( A( U( G( G( G( A( C( A( C( U( A( A( U( G( U( G. A. U. U. A. A) U) G) U) U) G) U. U. G) U) G) U) C) C) C) A) U) U) A) U) U) G) G) U) G) A) U) U) U) C) A) G) A) U) U) U) C) A) U) A) U) A. U) G) A) U) U) A) A. G) G) A) C) A) U) A)	TRUE
1014	hsa-mir-3658	U. A. U. U. U. A( A( G( A( A( A( A( C. A. C. C. A. U. G( G( A( G( A( U( G. A( A( A( U. G. C. C. U) U) U) G. A) U) U) U) U) U) U. U) U) U) U) C) U) U) U. U. U. G. U. A.	TRUE
1015	hsa-mir-1273e	U( G( A( G( G( C( A. G( G( A( G( A. A. U( U( G( C( U( U( G( A. A( C( C( C( A( G( G( A. A. G. U( G( G( A( G( G. C. U( G( C( A( G( U( G( A. G( C( C( G( A. G. A. U. C) G) A. G) C) C) A) C) U) G) U) A) C) U) C) C) A) G. C) C) U) G) G) G) U) G. A. C) A) C. A) G) C) G) A) G. A. C) U) C) C) A. G) U) C) U) C) A)	TRUE
1016	hsa-mir-3659	U. C. U( A( C( A( A. G( C( A( G( A( U( A( C( A( A( G( G( A( U( G( C( C( C( U( U( G( U( A( C. A( C( A( A( C( A( C( A. C( G( U( G( C( U( G( C. U. U. G. U. A. U) A) G) A. C) A) U) G) A. G) U) G) U) U) G) U) C. U) A) C) G) A) G) G) G) C) A) U) C) C) U) U) G) U) G) U) C) U) G) U) G. U) G) U) G) U. G.	TRUE
1017	hsa-mir-3660	G. A. A. A( G( A( A. G. A. A( C( U( G. G( A( C( A( A( A( A. U( U( A( A( A( A( U( G( C( U( C( U( U( C( U( G( U( C( A( U. U( G( U( A. A( U( A( G. U. U. C. A. U) A) U) G. G. G) C) A) C. U) G) A) C) A) G) G) A) G) A) G) C) A) U) U) U) U) G) A) C. U) U) U) G) U) C) A. A) G) U) G. U. G. U) C) U) G. C. U.	TRUE
1018	hsa-mir-3661	C. A. C. C. U. U. C. U( C( G( C( A. G( A( G( G( C. U. C( U( U. G( A( C( C( U. G( G( G( A( C. U( C( G( G( A. C( A( G( C( U( G( C. U. U. G( C( A. C. U. C. G) U) U. C) A) G) C) U) G) C. U) C) G) A) U) C) C) A. C) U. G) G) U) C) C. A) G) C. U. C) C) U) U) G. G) U) G) A) A. C. A. C. C. U. U.	TRUE
1019	hsa-mir-3662	U( G( U( G( U( U( U. U. C. C. U. C. A. A. C. G. C. U( C( A( C( A( G( U( U( A( C( A( C( U( U( C. U( U( A( C. U. C. U( C( A( A( U( C. C. A. U. U. C. A. U. A) U) U) G) A) A. A. A. U) G) A) U. G) A) G) U) A. G) U) G) A) C) U) G) A. U) G) A) A) G) C) A) C) A) A. A. U. C. A. G. C. C. A. A.	TRUE
1020	hsa-mir-3663	C( C( C( G. G. G. A. C( C( U( U( G( G( U( C( C( A. G( G( C( G( C( U( G( G( U( C( U( G( C. G( U( G( G( U( G( C( U( C( G( G( G( U( G( G( A( U. A. A. G. U) C) U) G. A) U) C) U) G) A) G) C) A) C) C) A) C) A. C) A) G) G) C) C) G. G) G) C) G) C) C) G. G) G) A) C) C) A) A) G) G) G) G) G) C. U. C.	TRUE
1021	hsa-mir-3664	C. U. G. U. A. A. A( C( U( U( G( A( A( G( G( U( A( G( G( G( A( A( C( U( C( U( G( U( C( U( U( C. A( C( U( C( A. U( G( A( G( U. A. C. C. U( U( C( C. A. A. C. A. C. G) A) G) C. U. C) U) C) A) G. G) A) G) U) A. A) A) G) A) C) A) G) A) G) U) U) C) C) C) U) A) C) C) U) U) C) A) A) U. G) U) G. G. A. U.	TRUE
1022	hsa-mir-3665	G( C( G( G( G( C( G( G. C. G( G( C( G( G( C. G( G( C( A( G( C. A( G( C( A( G( C( A( G( G. U( G( C( G( G( G( G( C( G( G( C( G( G( C( C( G. C. G. C. U. G) G) C) C) G) C) U. C) G) A. C) U) C) C) G) C) A) G. C) U) G) C) U) C. G) U) U) C) U) G) C) U) U. C. U. C) C) A. G) C) U) U. G. C) G) C) A. C) C) A. G) C) U. C. C.	TRUE
1023	hsa-mir-3666	A. G. U. A. A. G( G( U( C( C. G. U( C( A( G( U( U. G( U( A. A. U. G( A( G( A( C( C( C. A( G( U. G( C( A( A. G( U( G( U( A( G( A( U( G( C( C. G( A( C( U( C( C. G. U. G. G. C. A. G) A) G) U) U) C. A. G) C) G) U) U) U) C. A) C) A) C) U) G) C) C) U) G) G) U) C) U) C) U. G. U. C. A) C) U. C. U. A) U) U) G) A) A. U. U. A. G) A) U) U) G.	TRUE
1024	hsa-mir-3667	U( G( A( G( G( A( U( G( A( A( A( G( A( C( C( C( A( U( U. G( A( G( G( A. G( A( A( G( G( U( U( C( U( G. C. U. G. G. C. U. G. A) G) A) A) C) C) U) U) C) C. U) C) U) C) C. A) U) G) G) G) U) C) U) U) U) C) A) U) C) C) U) C) A)	TRUE
1025	hsa-mir-3668	A( U( A( U( A( U( G( A( A( A( U( G( U( A( G( A( G( A( U( U( G( A( U( C( A( A( A( A( U( A. G( U( U( U( C. U. A. U. C. A. A) A) A) U) A. G) U) U) U) U) G) A) U) C) A) A) U) C) U) C) U) G) C) A. A) U) U) U) U) A) U) A) U) A) U)	TRUE
1026	hsa-mir-3670-1	U( C( U( A( G( A( C. U. G( G( U. A( U( A( G( C( U( G( C. U. U. U. U. G. G( A( G( C( C( U( C( A( C. C. U. G. C. U) G) A) G) A. G) C) U) C) A. C) A) G) C) U) G) U) C) C) U. U. C. U) C) U) A) G) A)	TRUE
1027	hsa-mir-3671	A. U. G. U. U( A( U( U( G( C( U( G( C( U. G( C( U( G( U( C( A. C. A. U. U. U. A. C. A( U( G( A. A( A( A( U( A( A( A( A( U( G( U. A. A. A. U. U) A) U) U) U) U) A) U) U) U) C. U) A) U) C. A. A. A. U. A. A. G. G) A) C) U. A) G) U) C. U. G) C) A) G) U) G) A) U) A) U.	TRUE
1028	hsa-mir-3672	U( C( U( U( U( G( U( G( A( U( U( A( C. C( A( U( G( A( G( A( C( U( C( A( U. G. U( A( A( A( A( C( A( U( C( U( U( A. G. A. C. U. A. U. U. A. C. A) A) G) A) U) G) U) U) U) U) A) U) G) A) G) U) C) U) C) A) U) G) A. U) A) A) U) C) A) C) A) A) A) G) A)	TRUE
1029	hsa-mir-3674	A( C( A( U( C( A( C. U. A( U. U( G( U( A( G( A( A( C. C( U( A. A. G( A( U. U. G( G( C. C( G( U( U( U. G. A. G) A) U) G) U. C) C) U. U. U) C) A. A) G) U. U) U) U) U) G) C) A) U. U) U. C. U) G) A) U) G) U)	TRUE
1030	hsa-mir-3675	G( G( A( U( G. A. U. A. A( G( U( U( A. U( G( G( G( G( C. U( U( C( U( G. U( A( G( A( G( A( U( U( U( C( U( A. U. G. A) G) A) A) C. A) U) C) U) C) U) A) A. G) G) A) A) C. U. C. C) C) C) C) A) A) A) C) U) G. A. A) U) U) C)	TRUE
1031	hsa-mir-3677	G( G( C( A. G( U( G( G( C( C( A( G( A( G( C( C( C( U. G( C( A( G( U. G( C( U( G. G. G. C. A. U. G. G) G) C) U. U. C) U) C. G) U) G) G) G) C) U) C) U) G) G) C) C) A) C) G. G) C) C)	TRUE
1032	hsa-mir-3678	G( A( A( U( C( C( G( G( U( C( C( G( U( A( C( A( A( A( C( U( C( U( G( C( U. G( U( G( U. U. G. A. A. U. G( A( U( U( G( G( U( G( A( G( U( U. U. G. U. U. U. G) C) U) C) A) U) U) G) A) U) U) G. A. A. U. C) A) C) U. G) C) A) G) A) G) U) U) U) G) U) A) C) G) G) A) C) C) G) G) A) U) U) C)	TRUE
1033	hsa-mir-3679	C( G( U( G( G( U( G( A( G( G( A( U( A. U( G( G( C. A. G( G( G( A( A( G( G( G( G( A( G. U. U. U. C. C. C. U. C. U. A. U) U) C) C) C) U) U) C) C) C) C. C) C) A) G. U. A. A) U) C) U) U) C) A) U) C) A) U) G)	TRUE
1034	hsa-mir-3680-1	A. A( A( U( U( U( A( A( G( G( A( G( G( G. A( C( U( C. A( C( U( C( A. C( A( G( G( A. U( U( G( U( G( C( A( A( A( U. G( C( A. A. A. G. U. U. G. G) C) U. U) U) U) G) C) A) U) G) A) C. C) C) U) G) G. G) A) G) U) A. G) G) U) G. C) C) U) C) C) U) U) A) A) A) U) U) U.	TRUE
1035	hsa-mir-3681	A( C( U( U( C( C( A( G( U( A( G( U( G( G( A( U( G( A( U. G( C( A( C( U( C. U( G( U( G( C( A( G. G( G( C. C. A. A. C) U) G. U) G) C) A) C) A) C. A) G) U) G) C) U. U) C) A) U) C) C) A) C) U) A) C) U) G) G) A) A) G) U)	TRUE
1036	hsa-mir-3682	U( A( A( G( U( U( A( U( A( U( A( U( G. U( C( U( A( C( U( U( C( U( A( C( C( U( G( U( G( U( U( A( U( C( A( U( A. A( U( A( A. A. G. G. U) G) U) C. A) U) G) A) U) G) A) U) A) C) A) G) G) U) G) G) A) G) G) U) A) G) A) A. A) U) A) U) A) U) A) A) C) U) U) A)	TRUE
1037	hsa-mir-3683	G( G( G( U( G( U( A( C( A( C( C( C. C. C( U( G( C. G( A( C. A( U( U( G( G. A. A. G( U( A( G( U( A( U( C( A. U. C. U. C. U. C. C. C. U. U. G. G) A) U) G) C) U) A) C) G. A. A. C) A) A) U) A. U) C) A. C) A) G) A. A. G) G) U) G) U) A) C) A) C) C) C)	TRUE
1038	hsa-mir-3684	A. A( U( C( U( A( A( A( G( G( A( C( C. U( G( U( A( C( U( A( G( G( U( U( U( A( A( C( A( U( G( U. U. G. A. G. C. A. U. U. A. C. U. C) A) U) G) U) U) A) G) A) C) C) U) A) G) U) A) C) A) C. G) U) C) C) U) U) U) A) G) A) U) U.	TRUE
1039	hsa-mir-3685	G( U( A( C( A. U( U( U( C( C( U( A( C( C( C( U. A. C( C( U( G( A( A( G( A( C( U( U. G. A. G. A. U. U. A. U. A) G) U) C) U) U) U) G) G) G) G) G) G) A. U) G) G) G) C. A) A) A) G) U) A) C)	TRUE
1040	hsa-mir-3686	C( U( C( A( C( C( U( C( A. U( U( C( A( U( U( U( A( C( C. U( U( C( U( C( U( U( A( C( A( G( A( U( C( A( C( U( U. U( U( C( U. G. C. A. C. U. G) G) A) C. A) G) U) G) A) U) C) U) G) U) A) A) G) A) G) A) A) A. G) U) A) A) A) U) G) A) A) A. G) A) G) G) U) G) A) G)	TRUE
1041	hsa-mir-3687-1	C( G( C( G( C( G( U( G. C( G( C( C. C( G( A( G( C( G( C( G. G( C. C( C( G( G( U. G( G( U. C. C. C. U) C) C) C) G) G) A. C) A. G. G) C) G) U) U) C) G) U. G) C) G) A) C) G) U) G) U) G)	TRUE
1042	hsa-mir-3688-1	U( C( U( U( C( A( C( U( U( U( C. A( A( G( A( G( U( G( G( C( A( A( A( G( U( C( U( U( U( C( C( A( U( A( U( G( U( A. U. G( U( A( U. G. U. A. U. G. U. C. U. G. U. U) A) C) A) C) A) U) A) U) G) G) A) A) A) G) A) C) U) U) U) G) C) C) A) C) U) C) U) U) U. A) A) A) G) U) G) A) A) G) A)	TRUE
1043	hsa-mir-3689a	C( C( U( G( G( G( A( G( G. U( G( U( G( A( U( A( U( C( A( U( G( G. U( U( C( C( U( G( G( G( A( G( G( U( G( U. G. A. U. C. C. U. G. U) G) C) U) U) C) C) U) G) G) G) A) G) G. U) G) U) G) A) U) A) U) C) G) U) G) G. U) U) C) C) U) G) G) G)	TRUE
1044	hsa-mir-3690-1	C( C( C( A( U( C( U( C. C( A( C( C. U( G( G( A. C. C( C( A( G( C. G( U( A( G( A( C. A. A. A. G( A( G( G. U. G. U. U. U. C. U. A. C) U) C) C. A. U. A. U) C) U) A) C) C) U) G) G) A. C. C) C) A) G) U) G) U. A) G) A) U) G) G) G)	TRUE
1045	hsa-mir-3691	U( U( G( A( G( G( C( A( C( U( G( G( G( U. A( G( U. G( G( A( U( G( A( U( G( G. A( G( A( C( U( C. G( G( U( A. C( C( C( A( C( U( G. C. U. G. A. G. G) G) U) G) G) G) G. A) C) C) A. A) G) U) C) U) G. C) G) U) C) A) U) C) C) U. C) U) C. C) U) C) A) G) U) G) C) C) U) C) A) A)	TRUE
1046	hsa-mir-3713	G( G( U( A( U( C( C( G( U( U( U( G( G( G( G( A( U( G( G( U( U. U. C. A) C) U) A) U) C) C) C) C) A) G) A) U) G) G) A) U) A) C) C) A. A.	TRUE
1047	hsa-mir-3714	G. A. A. G( G( C( A( G( C( A. G( U( G( C( U( C. C( C( C( U( G( U( G. A. C. G( U( G( C. U. C. C. A. U. C) A) C) C. G. G. G) C) A) G) G) G) A. A) G) A. C) A) C) C. G) C) U) G) C) C) A. C. C. U. C.	TRUE
1048	hsa-mir-3180-4	G( C( U( C( C( G( C( C( C( C( A. C( G( U( C( G( C( A( U. G( C( G( C( C. C( C( G( G( G( A. A. C. G( C( G( U. G( G( G( G( C( G. G( A. G( C( U. U( C( C( G( G( A( G( G( C( C. C. C( G( C( U( C( U( G. C( U( G( C( C( G. A( C( C. C. U. G) U) G. G) A. G) C) G) G) A) G) G) G) U) G) A. A. G) C) C) U) C) C) G) G) A) U. G) C) C) A. G) U) C) C) C) U. C. A. U. C) G) C) U. G. G. C) C) U) G) G) U. C. G) C) G) C) …	TRUE
1049	hsa-mir-3180-5	G( C( U( C( C( G( C( C( C( C( A. C( G( U( C( G( C( A( U. G( C( G( C( C. C( C( G( G( G( A. A. C. G( C( G( U. G( G( G( G( C( G. G( A. G( C( U. U( C( C( G( G( A( G( G( C( C. C. C( G( C( C( C( U( G. C( U( G( C( C( G. A( C( C. C. U. G) U) G. G) A. G) C) G) G) A) G) G) G) U) G) A. A. G) C) C) U) C) C) G) G) A) U. G) C) C) A. G) U) C) C) C) U. C. A. U. C) G) C) U. G. G. C) C) C) G) G) U. C. G) C) G) C) …	TRUE
1050	hsa-mir-3907	G( G( G( U( U( G( G( A. A. A. G. C. U. G. U. A. G( G( U( G. U. G( G( A( G( G( G( G( C. A. U. G( G( A( U. A. C. G( G( G( G( G( C( C. A. U. G( A( G( G( G( U( G( G( G( G( U. C( C( A( G( G. C( U( G( G( A( C. C. A. G. G( C( C( U( G( C( C. C. U( G( A. G. U. C. C. C. C. C) A) G) C) A) G) G) U) G. C. U) C) C) A) G) G. C) U) G) G) C) U) C) A. C) A) C) C) C) U) C) U. G) C) C) U) C) U) C. U. C. U) C) U) U) …	TRUE
1051	hsa-mir-3689b	G( A( U( C( C. U. G. U. G. C( U( C( C( C( U. G( G( G( G( G( G( U( C. U. G( A( U( C( C. U. G. U( G( C( U( U( C( C( U( G( G( G( A( G( G. U( G( U( G( A( U( A( U( C( A( U( G( G. U( U( C( C( U( G( G( G( A( G( G( U( G( U( G( A. U. C. C. C) G) U) G) C) U) U) C) C) U) G) G) G) A) G) G. U) G) U) G) A) U) A) U) U) G) U) G) G. U) U) C) C) U) G) G) G) A) G) G) U) G) U. G) A) U) C) C. C. G. U. G) C) U) C) C) …	TRUE
1052	hsa-mir-3908	G( C( C( U( G( A. G( C( A. A( U( G( U. A( G( G( U. A( G( A( C( U( G( U( U( U( C( U( A( A( A( A( A( A( A( U. A( A( A( A( A( G( U. U. A. A. A. A. A. A. A. U. U. U( A( U( G( U( U( A( A. C. G. U. G. U) A) A) U) G) U) G) U. U. U. A. C. U. A. A. U. U. U. U) U) U) U) U) U) U. U) U) U) U) U) U) U) G) G) A) G) A) C) A. G. A) G) U) C) U) C. C) C) U) C. U) G) U) C. G) C) C) A) G) G) C)	TRUE
1053	hsa-mir-3909	G( G( U( A. U. G. C( U( G( U. U( G( C( G( C. U( G( U( C( C( U( U( C( C( U( C. U( G( G( G( G( A. G( C( A( G( G( C( U( C( C. G( G( G( G( G( A( C( A( G( G( G. A. A. A. A. G. C. A. C. A. C. A. A. G. G. A. A. C) U) U) G) U) C) C) U) C) U) A. G) G) G) C) C) U) G) C) A. G. U) C) U) C) A) U. G) G) G) A) G. A) G) U. G) A) C) A) U) G) C) A) C. C) A) G) G. A) C) C)	TRUE
1054	hsa-mir-3911	G( G( G( U( G( A. G( G( A( U( G. U( G( U. G( U. G( G( A( U( C( C. U. G. G( A( G( G( A( G( G( C( A( G( A. G( A( A( G( A. C. A( G( U( G( A. G. C. U. U. G( C( C( A( G. U. U. C. U) G) G) U) U. U. C. C. A. A. C) A) C) U) U. C. C) U) U) U) C. C) U) G) C) G. C) U) U) C) U) C) G) A) U) U) C) C) C) A) G. A) U) C) U) G. C) A) C) C) C)	TRUE
1055	hsa-mir-3912	A( G( A( G( A( G( G( A( A. U. G. A. A( C( A( G( U( U( A( A( A( U( U( A( U( A( A( C( A( U( G( U( C( C( A( U( A( U( U( A( U( G( G. G( U( U( A( G( U( U. G( U( G( G. A. C. A. C) A) U) A) C) U) A) A) C) G. C) A) U) A) A) U) A) U) G) G) A) C) A) U) G) U) U) A) U) A) A) U) U) U) A) A) C) U) G) U) U) C) C) U) U) U) C) U)	TRUE
1056	hsa-mir-3913-1	U. U( G( U( U( U( A( U( A( A( U( A( A( A( C( U( G( A( A( A( U( A( U( U( U( G( G( G( A( C( U( G( A( U( C( U( U( G( A( U( G( U( C( U( G( C( C( A( A( A. A. C. C. U) U) G) G) C) A) G) A) C) A) U) C) A) A) G) A) U) C) A) G) U) C) C) C) A) A) A) U) A) U) U) U) C) A) G) U) U) U) A) U) U) A) U) A) G) A) C) A) G.	TRUE
1057	hsa-mir-3913-2	U( G( U( C. U( A( U( A( A( U( A( A( A( C( U( G( A( A( A( U( A( U( U( U( G( G( G( A( C( U( G( A( U( C( U( U( G( A( U( G( U( C( U( G( C( C( A( A( G. G. U. U. U) U) G) G) C) A) G) A) C) A) U) C) A) A) G) A) U) C) A) G) U) C) C) C) A) A) A) U) A) U) U) U) C) A) G) U) U) U) A) U) U) A) U) A) A. A) C) A)	TRUE
1058	hsa-mir-3914-1	U( G( G( A( C. U( U( C( A. G. A( U( U( U( A( A( C( U( U( C( U( C( A( U( U( U( U( C( U( G( G( U( U( C( C( U( U( C( U( A( A. U( G( A( G( U( A. U. G. C. U. U. A. A) C) U) U) G) G. U) A) G) A) A) G) G) A) A) C) C) A) G) A) A) A) A) U) G) A) G) A) A) G) U) U) G) A) G) U) A. G. G) A) A) C. U) C) U) A)	TRUE
1059	hsa-mir-3915	C. A( A( G( U. U( G( G( C( A( C( U( G( U( A( G( A( A( U( A( U( U( G( A( G( G( A( A( A( A. G( A( U( G( G( U( C( U( U( A( U( U( G( C. A( A( A. G. A. U. U) U) U. C) A) A) U) A) A) G) A) C) C) A) U) C) C. U) U) U) C) C) U) C) A) A) U) A) U) U) C) U) G) U) G) G) U) G) U) C) A) U. C) U) U) U. G.	TRUE
1060	hsa-mir-3914-2	G( A( G( U( U. C. C. U. A) C) U) C) A( A( C( U( U( C( U( C( A( U( U( U( U( C( U( G( G( U( U( C( C( U( U( C( U( A( C. C. A. A( G( U( U. A. A. G. C. A. U. A) C) U) C. A. U. U) A) G) A) A) G) G) A) A) C) C) A) G) A) A) A) A) U) G) A) G) A) A) G) U) U) A. A. A. U. C. U. G. A. A. G. U. C.	TRUE
1061	hsa-mir-3916	A( U( C( C( C( A( G( A( G. A. A. G. A. A. G( G( A( A( G( A( A. G( A( G( G( A( A. G( A( A. A. U. G. G. C( U( G( G( U. U. C( U( C( A( G( G( U. G. A. A. U. G. U. G. U) C) U) G) G) G) U. U) C) A) G) G. G. G. A. U. G. U. G. U) C) U) C) C) U) C) U) U) U) U) C) U) U) C) U) G) G) G) A) U)	TRUE
1062	hsa-mir-3917	G( G. C( G( C( U( U( U( U( G. U. G. C( G( C. G( C( C( C( G. G( G. U. C( U( G. U. U. G. G. U( G( C( U( C( A( G( A. G. U( G( U. G( G( U( C( A. G. G. C. G) G) C) U) C) G) G. A. C) U) G) A) G) C) A) G. G. U. G. G) G) U. G. C) G. G) G) G) C) U. C) G) G. A. G) G) A) G) G) C) G) G. C)	TRUE
1063	hsa-mir-3918	A( G( G( C. G( G( U( U( A( A( G( C( C( A( U. G( G( G. A. C( A( G( G( G( C( C( G. C( A( G( A. U( G( G( A( G( A( C( U( G. C( U( C. A. A. G. G. U. C. A. A. A) G) G. G) G) U) C) U) C) C) A) G. C) U) G) G) G) A. C) C) C) U) G) C. A. C) C) U) G) G) U) U) C. G. U) A) G) C) C) C) C) U)	TRUE
1064	hsa-mir-3919	C( C( U( G( A( G( C( A( C( C( A( U( U( U( A( C( U( G( A( G( U( C( C( U( U( U( G( U( U( C( U( C( U( A. C( U( A( G. U. U. U. G. U. A. G. U. A. G. U. U. C. G. U) A) G) C. A) G) A) G) A) A) C) A) A) A) G) G) A) C) U) C) A) G) U) A) A) A) U) G) G) U) G) C) U) C) A) G) G)	TRUE
1065	hsa-mir-3150b	G( A( G( G( G( A. A( A( G( C( A( G( G( C( C( A( A( C( C( U( C( G( A( G. G( A( U( C( U( C( C( C. C( A( G( C( C( U( U( G( G. C. G. U. U. C) A) G) G) U. G) C) U) G) A. G) G) A) G) A) U) C) G. U) C) G) A) G) G) U) U) G) G) C) C) U) G) C) U) U) C. C) C) C) U) C)	TRUE
1066	hsa-mir-3920	A( C( U( G( A( G( U( G( A( G( G( G( A. G( U( C( A( G( A( G( A( G( U( U( A( A( G( A( G. A( A( U( U( A( G( U( A( C( A( G( G. U. G. A. G. A. U) U) G) U) A) C) U) G) A) U) U) A. U) C) U) U) A) A) C) U) C) U) C) U) G) A) C) C. C) C) C) U) C) A) C) U) C) A) G) U)	TRUE
1067	hsa-mir-3921	C( C( U( A( G( C( C( C( A( G( U( A( C( A( A( G( G( C( A( U( A( U( G( G( U( A( C( U( C( A( A. G( A( G( A( C( U( U( A( G( A. A. A. U. C. C. C) U) A) A) G) U) C) U) C) U) G) A) G) U) A) C) C) A) U) A) U) G) C) C) U) U) G) U) A) C) U) G) G) G) C) U) A) G) G)	TRUE
1068	hsa-mir-3922	G( G( A( A( G( A( G( U( C( A( A( G( U( C( A( A( G( G( C( C( A( G( A( G( G( U( C( C( C( A( C( A( G( C. A. G. G. G( C( U( G. G. A. A. A) G) C) A. C. A. C. C) U) G) U) G) G) G) A) C) U) U) C) U) G) G) C) C) U) U) G) A) C) U) U) G) A) C) U) C) U) U) U) C)	TRUE
1069	hsa-mir-3923	G( G( U( A( G( A( G( U( G( A( G( C( U( C( U( A( A( U( C( C( A( A( U( A( U( U( A( C( U( A( G( C( U( U( C( U( U( U( A. U. A. A. G) A) A) G) A) G) G) A. A. A. C) U) A) G) U) A) A) U) G) U) U) G) G) A) U) U) A) G) G) G) C) U) C) A) C) U) C) U) A) C) U)	TRUE
1070	hsa-mir-3910-2	U( U( U( U( U( U( U( G( U( U( G( C( U( U( G( U( C( U( U( G( G( U( U( U( U( A( U( G( C( C( U( U( U( U( A( U( G( U( G. C. C. U. U. G. A) U) A) U) A) A) A) A) G) G) C) A) U) A) A) A) A) C) C) A) A) G) A) C) A) A) G) C) A) A) C) A) G) A) A) A) A) A)	TRUE
1071	hsa-mir-3924	U( A( A( A( U( G( A( A( A( A( A( G( U( A( G( U( A( G( U( C( A( A. A( U( A( U( G( C( A( G. A( U( C( U( A. U( G( U( C. A. U. A. U. A) U) A) C. A) G) A) U) A. U) G) U) A) U) A) U) G. U) G) A) C) U) G) C) U) A) C) U) U) U) U) U) U) G) U) U) U) A)	TRUE
1072	hsa-mir-3925	G( U( G( G( G( A( A( U( A( G( C( A( A( G( A( G( A( A( C( U( G( A( A( A( G. U( G( G( A( G( C. C( U( G( U. C. A. C. A. U. C. U. C. C) A) G) A. C) U) C) C) A) G. U) U) U) U) A) G) U) U) C) U) C) U) U) G) C) U) A) U) U) U) C) C) A) C)	TRUE
1073	hsa-mir-3926-1	A. A( A( A( U( G( G( A( G( C( U( G( G( C( C( A( A( A( A( A( G( C( A( G( G( C( A( G( A( G( A( C( U. U. U. A. A. A. A. G. C. G) U) C) U) C) U) G) C) C) U) G) C) U) U) U) U) U) G) G) C) C) A) G) C) U) C) C) G) U) U) U) U.	TRUE
1074	hsa-mir-3927	U( G( C( C( A( A( U( G( C( C( U( A( U( C( A( C. A( U( A( U( C( U( G( C( C( U( G( U. C( C( U. A( U( G( A. C. A. A. A. C) A) U) G) G) C) A) G) G) U) A) G) A) U) A) U) U. U) G) A) U) A) G) G) C) A) U) U) G) G) C) A)	TRUE
1075	hsa-mir-3926-2	G( G( A( G( C( U( G( G( C( C( A( A( A( A( A( G( C( A( G( G( C( A( G( A( G( A( C( G. C. U. U. U. U. A. A. A. G) U) C) U) C) U) G) C) C) U) G) C) U) U) U) U) U) G) G) C) C) A) G) C) U) C) C)	TRUE
1076	hsa-mir-3928	G( C( U( G( A( A( G( C( U( C( U( A( A( G( G( U( U( C( C( G. C. C( U( G( C( G. G. G. C. A. G. G. A. A. G) C) G) G) A. G) G) A) A) C) C) U) U) G) G) A) G) C) U) U) C) G) G) C)	TRUE
1077	hsa-mir-3929	A( G( U( G( G( C( U( C( A( C( A( C. C( A( G( U( A. A. U( C( C( C( A( G( C. A. C. U. U) U) G) G) G) A) G. G) C) U) G) A. U) G) U) G) A) G) U. A. G. A. C) C) A) C) U)	TRUE
1078	hsa-mir-3934	C. A. C( A( G( C. C. C. U( U( C( C( U( G( U( C. C. C( C( A( G. U( U( U( U( C( A( G( G. U( G( U( G( G. A( A. A. C( U( G( A( G( G. C( A( G( G( A. G. G( C( A. G. U. G. A. A. G) U) A. A. C) U) U) G) C) U) C) A) G) G. U. U) G. C) A) C) A) G. C) U) G) G) G) A) A) G. U) G) G) A. G) C) A) G) G) G) A) U. U) U) G) A. A. U. C. C.	TRUE
1079	hsa-mir-3935	G. G. A. U. G( U( G( U( U( C( C( U( G( U( C( C. C. A. G. A. A( G( G( A. G( C( U( G( A. U( G( G. U( U( G( U( A( U( C( U( A( U( G( A( A( G( G( U( A. A. G. C. A) U) U) U) U) U) G) U) A) G) A) U) A) C) G) A) G. C) A) C. C) A) G) C) C. A. C. C) C) U) A. A. G. C. A. A. A. G) G) C) A) G) A. G) A) A) U) G) C) U. U. A.	TRUE
1080	hsa-mir-3938	A. G( G( A( A. U. U. U( U( U( A( A( C( C( C. G( A( U( C( A( C( U( A. G( A. U( U( A( U( C( U( A( C( A( A( G( G( G( A( A( U( U( U( U( U( U( U. U. U. A. A. U. U. U. A) A) A) A) A) A) U) U) C) C) C) U) U) G) U) A) G) A) U) A) A) C. C) C. G) G) U) G) G) U) C) A. G) G) U) U) G) G) A) U. G. G. C. U) C) C) A. U. G.	TRUE
1081	hsa-mir-548y	G. C. C. U. A. A. A. C. U( A( U( U( A( G( G( U( U( G( G( U( G( C( A( A( A( A( G( U( A( A( U( C( A( C( U. G( U( U( U( U( U( G( C( C( A( U( U( A. C. U. C. U. C. A) G) U) G) G) C) A) A) A) A) A) C) C. G) U) G) A) U) U) A) C) U) U) U) U) G) C) A) C) C) A) A) C) C) U) A) G) U) A) A. C. A. C( C( U( U( C( A( C. U. G. U) G) G) G) G) G)	TRUE
1082	hsa-mir-3939	C. U( G( G( C. U. U. C) C) A) A. A( G( G( C( C( U. C. U( G( U( G( U. G. U. U( C( C( U( G( U( A. U( G. U( G( G. G( C( G( U( G( C( A( C( G( U( A. C. C. U. G. U. C. A. C. A) U) G) U) G) U) A) C) G) C) G. C) A) G. A) C. C. A) C) A) G) G) A) U. G. U. C. C) A) C) A) C. U. G) G) C) U) U) C. C. A. A. A. C. A. C. A. U. C. U.	TRUE
1083	hsa-mir-3940	G. C. U. U. A. U. C. G( A( G( G( A( A. A. A. G( A( U( C( G( A( G( G( U( G( G( G( U( U( G( G( G( G( C( G( G( G( C( U( C. U( G( G( G( G( A. U. U. U. G. G. U) C) U) C) A) C. A) G) C) C) C) G) G. A. U) C) C) C) A) G) C) C) C) A. C. U. U. A) C) C) U) U) G) G) U) U) A. C. U. C. U) C) C) U) U) C. C. U. U. C. U.	TRUE
1084	hsa-mir-3942	U. C. U. U( C( A( G( U( A( U( G( A( C( A( C( C. U( C( A( A( A( G( A( A. G( C. A( A( U( A( C( U( G( U( U( A( C. C( U( G( A( A( A( U( A. G. G( C( U( G( C. G. A. A. G. A. U. A. A. C) A) G) U) A) U) U) U) C) A) G) A. U) A) A) C) A) G) U) A) U) U) A. C) A. U) C) U) U) U) G) A) A. G) U) G) U) C) A) U) A. U. U. C. A) C) U) G) A) C.	TRUE
1085	hsa-mir-3943	C. A. C. A. C. A. G. A. C. G( G. C( A( G( C( U( G( C. G( G( C( C( U( A( G. C( C( C( C( C( A. G. G( C( U( U( C. A( C( U( U( G( G( C( G( U. G( G. A. C. A. A. C) U. U) G) C) U) A) A) G) U) A. A) A) G) U) G) G) G) G) G) G. U) G) G) G) C) C) A. C) G) G) C) U) G) G. C) U( C( C( U. A. C. C. U. G) G) A) C.	TRUE
1086	hsa-mir-3944	U. C. C. A. C. C. C. A. G. C( A( G( G( C( G( C( A( G( G( U( C( C( U. G( U. G( C( A( G( C( A( G( G( C( C( A( A. C( C( G( A( G( A( A( G( C( G( C. C. U. G. C) G) U) C. U. C. C. C. A. U) U) U) U) C) G) G) G. C. U) G) G) C) C) U) G) C) U) G) C) U. C) C. G) G) A) C) C) U) G) U) G) C) C) U) G) A. U. C. U. U. A. A. U. G. C. U. G.	TRUE
1087	hsa-mir-374c	A. C. A. C( G( G( A( C. A. A. U. G. A( U( A( A( U( A( C( A( A( C( C( U( G( C( U( A( A( G( U( G( C. U. A. G. G. A. C) A) C) U) U) A) G) C) A) G) G) U) U) G) U) A) U) U) A) U) A. U. C. C. A. U) C) C) G) A. G. U.	TRUE
1088	hsa-mir-642b	G( A( G( U( U( G( G( G( A( G( G( U. U( C( C( C( U( C( U( C( C( A( A( A( U( G( U( G( U( C( U( U( G( A. U. C. C. C. C. C. A. C. C. C. C) A) A) G) A) C) A) C) A) U) U) U) G) G) A) G) A) G) G) G) A) C. C) C) U) C) C) C) A) A) C) U) C)	TRUE
1089	hsa-mir-550b-1	A. G. A. G. A. C( U( U. G( U( U( G( G( A. G. A. U. G( U( G( C( C( U( G( A( G( G( G( A( G( U( A( A( G( A( C. A. C( U( A. U. C. U. U. A. C. A. A. C. A. A. C. A. G) G) G. C. U) C) U) U) A) C) U) C) C) C) U) C) A) G) G) C) A) C) U. G. C. A. C) C) A) G) C) C. A) G) C. A. A. A. G. C. A. U. C. A.	TRUE
1090	hsa-mir-550b-2	A. G. A. G. A. C( U( C. G( C( U( G( G( A. G. A. U. G( U( G( C( C( U( G( A( G( G( G( A( G( U( A( A( G( A( C. A. C. U. A. U( C( U( G( A. C. A. A. C. A. A. C) A) G) G) G. C. U) C) U) U) A) C) U) C) C) C) U) C) A) G) G) C) A) C) U. G. C. A. C) C) A) G) C) C. A) G) C. A. A. A. G. C. A. U. C. A.	TRUE
1091	hsa-mir-548z	A. A. G. U( A( U( U( A( A. G( U( U( G( G( U( G( C( A( A( A( A( G( U( A( A( U( U( G( A. G( A. U( U( U( U( U( G( C( U( A( C. U( G( A. A. A. G. U) A) A. U) G) G) C) A) A) A) A) A) C. C) G. C) A) A) U) U) A) C) U) U) U) U) G) C) A) C) C) A) A) C) C. U) A) A) U) A) G. A. U. G. C. C. A. A. U. G.	TRUE
1092	hsa-mir-548aa-1	C. U. U. U( A( U( U( A( G( U. C. U( G( G( U( G( C( A( A( A( A( G( A. A( A( C. U( G( U( G( G( U( U( U( U( U( G( C( C( A. U. U. A. C. U. U. U. U. A. C. A. G) G) C) A) A) A) A) A) C) C) A) C) A) A. U) U) A. C) U) U) U) U) G) C) A) C) C) A) A. C. C) U) A) A) U) A) U. A. A. C. U. U. G. U. U. U.	TRUE
1093	hsa-mir-548aa-2	U. U. U. U. A. U( U( A( G( G( U( U( G( G( U( G( C( A( A( A( A( G( A. A( A( C. U( G( U( G( G( U( U( U( U( U( G( C( C( A( U( U( A. C. U. U. U. C. A) A) U) G) G) C) A) A) A) A) A) C) C) A) C) A) A. U) U) A. C) U) U) U) U) G) C) A) C) C) A) A) C) C) U) A) A) A. U. C. U. U. C. C. C. U. C. U. C.	TRUE
1094	hsa-mir-548o-2	U. G( G( U( G( C( A( A( A( A( G( U( A( A( U( U( G( C( G( G( U( U( U( U( U. G( C( C( A( U( U( A( A. A. A. G. U) A) A) U) G. C. G) G) C) C. A) A) A) A) C) U) G) C) A) G) U) U) A) C) U) U) U) U) G) C) A) C) C) C.	TRUE
1095	hsa-mir-1254-2	C. U. G. A. G( C( C( U( G( G( A. A. G( C( U( G( G( A( G( C. C. U( G( C( A( G( U. G( A. G( C( U. A. U. G. A. U. C. A. U. G) U) C. C) C) U) G) U) A) C) U) C) U) A) G) C) C) U) G) G) G) C) A.	TRUE
1096	hsa-mir-1268b	A. C( C( C( G( G( G( C( G. U( G( G( U. G. G. U( G( G. G( G( G( U( G. G. G. U. G) C) C) U) G. U) A) A. U. U. C) C) A) G) C) U) A. G. U. U) G) G) G) A.	TRUE
1097	hsa-mir-378d-1	A. C( U( G( U( U( U( C( U( G( U( C( C( U. U. G( U( U( C( U. U. G( U( U. G. U. U. A. U. U. A) C) U. G) G) A) C) U. U. G) G) A) G. U. C) A) G) A) A) A) C) A) G) G.	TRUE
1098	hsa-mir-378e	C( U( G( A( C( U( C( C( A( G( U. G( U( C( C( A( G( G. C. C. A. G. G( G( G( C( A( G. A. C. A. G( U( G. G. A. C. A. G. A. G. A. A) C) A. G. U) G) C) C) C) A. A. G. A. C. C. A. C) U) G) G) A) C) U) U) G) G) A) G) U) C) A) G) G. A. C. A. U.	TRUE
1099	hsa-mir-548h-5	A. C( A( A( A( A( G( U( A( A( U( C( G( C. G( G( U( U( U( U( U( G( U. C( A( U( U( A( C. U. U. U. U) A) A) C. U) G) U) A) A) A) A) A) C) C) A. C) G) G) U) U) G) C) U) U) U) U) G) C.	TRUE
1100	hsa-mir-548ab	A. U. G( U( U( G( G( U( G( C( A( A( A( A( G. U( A( A( U( U( G( U( G( G( A. U( U( U( U( G( C( U. A( U( U( A( C( U. U. G. U. A. U. U. U. A. U. U. U. G) U) A) A) U) G) C) A) A) A) A) C. C) C) G) C) A) A) U) U) A) G. U) U) U) U) G) C) A) C) C) A) A) C) C.	TRUE
1101	hsa-mir-4417	G. A. A( A( A( C( A. A. C. C. A( G( G( U( G( G( G( C( U. U. C( C( C. G( G( A( G( G( G( C( G( G( A. A. C. A. C. C) C) A. G) C) C) C) C. A. G. C. A. U) C) C) A. G) G) G) C) U) C) A) C) C) U) A. C. C. A. C. G) U) U) U) G.	TRUE
1102	hsa-mir-4418	U. G( G( U( U( U( U( U( G( C( U( C. U. G( A( G( U( G. A. C( C( G( U( G( G( U( G( G( U( U( G. U. G. G. G. A) G) U) C) A) C) U) G) C) A. G) G) A) C) U) C) A) G) C) A) G) G) A) A) U) U) C.	TRUE
1103	hsa-mir-4419a	U. G( G( U( G( G( U( G( U( G( U. G( C( C( U( G( U( A( G( U( C( U( U( A. G. C( U( A. C( U( C( G( G( G. A. G. G. C) U) G) A) G) G) G) A. G. G) A) G) A) C) U) G) C) A. G. U. G. A. G. U. G. G. A) G) G) U) C) A) C) G) C) C) A) C) U) G.	TRUE
1104	hsa-mir-378f	G. U( C( A( G( G( U. C( C( U( G( G( A. C( U( C( C( C. A. U. A( G( U( U( U. U. C( A( G( G( C( U( G. C. U. A. A. A. C. A. A. C. A. G. A. A. C. G. A) G) C) A. C) U) G) G) A) C) U) U. G) G) A) G) C) C) A) G) A. A. G) U. C) U) U) G) G) G.	TRUE
1105	hsa-mir-4420	C( U( C( U. U. G( G. U( A( U( G( A. A( C( A( U( C( U. G( U( G( U. G. U( U( C( A. U( G( U( C( U( C( U. C( U( G( U. G. C. A. C) A) G) G) G) G) A) C) G) A. G) A) G) U. C) A) C) U. G) A) U) G) U) C. U) G) U) A) G. C) U. G) A) G) A. C.	TRUE
1106	hsa-mir-4421	C. U( G( G( G( U( C( U( C( C( U( U( U( C( U( G( C( U. G( A( G. A( G( U( U( G( A. A. C( A. C. U. U. G. U. U. G. G) G. A. C) A) A) C. C) U) G. U) C) U. G) U) G) G) A) A) A) G) G) A) G) C. U. A) C) C) U) A) C.	TRUE
1107	hsa-mir-4422	A. G( U( U( C( U( U( C( U( G( C( A( G( A. C( A( A( A. A( G( C( A( U( C( A( G( G( A( A( G( U. A. C( C( C( A( C( C. A. U. G. U. A. C. C. A. G) U) G) G) G) C. C. C) U) U) C) U) U) G) A) U) G) C) U) C. U) U) G) A. U) U) G) C) A) G) A) G) G) A) G) C) C.	TRUE
1108	hsa-mir-4423	A. U( C( A( U( G( U( A( C( U( G( C. A. G( U( U( G( C( C. U( U( U( U( U( G( U. U. C. C( C( A( U( G( C( U( G( U. U. U. A. A. G. C. C. U) A) G) C) A) U) A. G) G) C. A. C. C) A) A) A) A) A) G) C) A) A) C) A. A. C) A) G) U) A) U) G) U) G) A) A.	TRUE
1109	hsa-mir-378g	C. A. C( U( G( G( G( C( U( U. G( G( A( G( U( C( A( G( A. A. G. A. C. C) U) G) G) C) U) C) C) A) G) C) C) C) A) G) C. U. C.	TRUE
1110	hsa-mir-548ac	G. U( A( U( U( A( G( G( U( U( G( G( U( G( C( A( A( A( A( G( U( U. A( U( U( G( U( G( G( U( U( U( U( U( G( C( U( A( U( U( U. U. U. U. U. U. U. A) A) U) G) G) C) A) A) A) A) A) C) C) G. G) C) A) A) U) U. A) C) U) U) U) U) G) C) A) C) U) A) A) C) C) U) A) G) U) A) G.	TRUE
1111	hsa-mir-4424	C. U( U( A( C( A( U( C( A( C( A( C( A( C( A( G( A( G( U( U( A( A( C( U( C. A. A( A( A( U( G( G( A( C( U( A( A( U( U( U. U. U. C. C. A. C. U. A) G) U) U) A) G) U) C) C) A) U) U) U) C. A. A) G) U) U) A) A) C) U) C) U) G) U) G) U) G) U) G) A) U) G) U) A) G) U.	TRUE
1112	hsa-mir-4425	G. U( G( C( U( U( U( A( C( A( U( G( A( A( U( G( G( U( C( C( C. A. U( U( G( A( A( U( C( C( C( A( A( C( A( G( C( U. U. U. G. C. G. A. A. G. U. G) U) U) G) U) U) G) G) G) A) U) U) C) A) G) C. A. G) G) A) C) C) A) U) U) C) G) U) G) U) A) A) A) G) U) A) A.	TRUE
1113	hsa-mir-4426	A. G. U. U. G. G( A( A( G( A( U( G( G( A( C( G. U. A. C( U( U( U( G. U. C. U. G. A. C. U. A. C. A. A. U. A. U. U. C. A. A) A) A) G) G. A. G) U) C) U) A) C. U) C) U) U) C) A. U. C. U. U. G.	TRUE
1114	hsa-mir-4427	G( A( A( G( C. C( U( C( U( U( G. G( G( G( C( U( U( A( U( U( U( A( G( A( C( A( A( U( G( G( U( U. U. C. A) U) C) A) U) U) U. C. G) U) C) U) G) A) A) U) A. G) A) G) U) C) U) G. A) A) G) A) G) U. C) U) U) U)	TRUE
1115	hsa-mir-4428	U. U( G( G( C( A. G( G( U( G. C( C( A( U( G( U( U( G. C( C( U( G( C( U( C( C( U( U( A. C( U( G( U( A. C. A. C. G. U. G. G) C) U. G) G) C. A) A) G) G) A) G) A. C) G) G) G) A) A) C) A) U) G) G) A. G) C) C) G) C) C) A) U.	TRUE
1116	hsa-mir-4429	A. G( G( G( A. G. A. A. A. A( G( C( U( G( G( G( C. U. G( A( G( A( G( G( C( G( A( C( U. G( G( U( G. U. C. U. A. A) U) U) U. G) U. U) U) G) U) C) U) C) U) C) C. A. A. C) U) C) A) G) A. C) U) G. C. C. U. G. G. C) C) C) A.	TRUE
1117	hsa-mir-4430	G. U( G. A( G( G( C. U( G( G( A( G( U( G( A( G( C. G( G( A. G. A. U. C. G. U. A. C) C) A. C) U) G. C) A) C) U) C) C) A) A. C) C) U) G. G) U. G. A.	TRUE
1118	hsa-mir-548ad	C. U( G( U( U( A( G( G( U( U( G( G( U( G( C( A( A( A( A( G( U( A. A( U( U( G( U( G. G( U( U( U( U( U( G( A. A( A( G( U. A. A. C) U) U) G. G. C) G) A) A) A) A) C) G. A) C) A) A) U) G. A) C) U) U) U) U) G) C) A) C) C) A) A) U) C) U) A) A) U) A) C.	TRUE
1119	hsa-mir-4431	U. G( G( U( U( U. G. C. G( A( C( U( C( U( G( A( A. A( A( C( U( A( G( A( A( G( G( U( U( U( A( U. G. A( C. U( G( G( G( C( A( U( U( U. C. U. C. A. C. C. C. A) A) U) G) C) C) C) A) A. U) A. U. U) G) A) A) C) U) U) U) C) U) A) G) U) U) G. U) C) A) G) A) G) U) C) A. U. U. A) A) C) C) C.	TRUE
1120	hsa-mir-4432	G( C( A( U( C( U( U( G( C( A( G( A( G( C. C( G. U( U( C( C( A( A( U. G( C. G( A( C( A( C. C. U( C( U( A( G( A. G( U. G( U. C. A. U. C) C) C. C) U) A) G) A) A. U) G) U) C) A. C) C. U) U) G) G) A) A) A. G) A. C) U) C) U) G) C) A) A) G) A) U) G) C) C. U.	TRUE
1121	hsa-mir-4433a	C. A( U( C( C( U( C( C( U( U( A( C. G( U( C( C( C( A( C( C( C( C( C( C. A( C( U( C( C( U( G( U( U( U. C. U( G( G( U. G. A. A. A. U. A. U. U) C) A) A) A) C) A) G) G) A) G) U) G) G) G) G) G) U) G) G) G) A) C) A. U) A) A) G) G) A) G) G) A) U) A.	TRUE
1122	hsa-mir-4434	U. C( A( C( U( U. U( A( G( G( A( G( A( A( G( U( A. A. A. G( U. A( G( A( A( C( U. U. U. G. G) U) U) U) U) C) A. A) C) U) U) U) U) C) C) U) A) C. A) G) U) G) U.	TRUE
1123	hsa-mir-4435-1	A. G( G( C( A( G. C. A. A. A. U( G( G( C( C( A. G( A( G( C. U( C( A( C( A( C( A. G. A. G( G( G( A. U( G( A( G( U. G. C. A. C. U) U) C) A) C) C) U) G. C. A. G) U) G) U) G) A) C) U) C) A. G. C. A. G) G) C) C) A) A. C. A. G. A. U) G) C) U) A.	TRUE
1124	hsa-mir-4436a	G. C( C( U( C( A( C( U( U( U. U( C( C( A( C( U( U( A. U( G( C( C( U( G( C. C( C( U( G( C( C( C( C. U. C. G( A( A( U( C( U. G. C. U. C. C. A. C. G) A) U) U) U) G) G) G) C) A) G) G) A. C) A) G) G) C) A) G. A) A) G) U) G) G) A) U. A) A) G) U) G) A) G) G) A.	TRUE
1125	hsa-mir-4435-2	G( C( A( A. A. U( G( G( C( C( A. G( A( G( C. U( C( A( C( A( C( A. G. A. G( G( G( A. U( G( A( G( U. G. C. A. C. U) U) C) A) C) C) U) G. C. A. G) U) G) U) G) A) C) U) C) A. G. C. A. G) G) C) C) A) A. C. A. G. A. U) G) C) U.	TRUE
1126	hsa-mir-4437	A. C( U( U( U( G( U( G( C( A. U( U( G( G( G( U( C( C( A( C( A( A( G( G( A. G( G. G. G. A. U. G. A. C) C) C) U) U) G) U) G) G) G) C) U) C) A) G) G. G) U) A) C) A) A) A) G) G. U. U.	TRUE
1127	hsa-mir-548ae-1	G( C( A( G( U. U. U. U. U( G( C. C. A. U. U. A. A( G( U( U( G( C( G( G( U( U( U( U( U( G( C( C( A( U( U. A. U. A. A) U) G) G) C) A) A) A) A) A) C) U) G) C) A) A) U) U) A. C. U. U. U. C) A) C. A. C. C) U) G) C)	TRUE
1128	hsa-mir-548ae-2	U. G( U( G( C. A. A( A( A( G( U( A( A( U( U( G( U( G( G( U( U( U( U( U( G( U( C( A( U( U( U. A. A. A. A. G. U. A) A) U) G) G) C) A) A) A) A) A) C) U) G) C) A) A) U) U) A) C) U) U) U) C. A. C) A) C) C.	TRUE
1129	hsa-mir-4438	U. A( A( G( U( G( U( A( A( A( C( U( U( A( A( G( G( A( C( U( G( U( C( U( U( U( U( C( U( A( A( G( C( C( U( G( U( G( C( C( U. U. G. C. C. U. U. U. C. C. U. U. U. G) G) C) A) C) A) G) G) C) U) U) A) G) A) A) A) A) G) A) C) A) G) U) C) U) U) U) A) A) G) U) U) U) A) C) A) C) U) U) C.	TRUE
1130	hsa-mir-4439	C( C( A. G( U( G( A( C( U( G( A( U( A( C( C( U( U( G( G( A( G( G( C( A( U( U( U( U( A( U( C( U. A. A. G) A) U) A) C. A. C. A. C. A. A. A. G. C. A) A) A) U) G) C) C) U) C) U) A) A) G) G) U) A) U) C) A) G) U. U) U) A) C) C. A. G) G) C. C. A.	TRUE
1131	hsa-mir-4440	C( U( C. U( C( A( C( C. A. A. G( C( A( A( G( U( G. C( A( G( U( G( G( G( G. C( U( U( G( C( U. G. G( C( U( U( G( C( A. C. C. G( U( G( A( C. U. C. C. C. U. C. U) C) A) C) C. A. A. G) C) A) A) G) U) G. U. C. G) U) G) G) G) G. C) U) U) G) C) U) G) G) C) U) U) G) C) A. C. U. G) U) G) A) A) G) A. U.	TRUE
1132	hsa-mir-4441	C. A( G. A( G( U( C( U( C( C( U( U( C( G. U( G( U( A( C( A( G. G( G( A( G( G( A( G( A( C( U( G. U( A( C( G( U( G( A. G( A. G( A( U( A. G. U. C. A. G. A) U) C) C) G. C) A) U) G) U) U. A. G. A. G. C. A) G. A) G) U) C) U) C) C) U) U) C) G. U) G) U) A) C) A) G. G) G) A) G) G) A) G) A) U) U) G. U) A. C.	TRUE
1133	hsa-mir-4442	G. C. G. C. C( C( U( C( C( C( U( C( U( C. U. C. C. C( C( G( G( U( G( U( G( C( A( A. A. U( G( U( G. U. G. U. G. U. G) C) G) G. U) G) U. U) A) U) G) C) C) G) G) A. C. A. A) G) A) G) G) G) A) G) G) U. G.	TRUE
1134	hsa-mir-4443	G( G. U( G. G( G( G( G( U( U( G( G( A( G( G( C. G( U( G( G( G( U( U( U. U. A. G. A) A) C) C) U) A) U) C. C) C) U. U. U) C) U) A) G) C) C) C) U) G. A) G. C) A.	TRUE
1135	hsa-mir-4444-1	G. U( G( A( C. G( A( C( U( G( G( C. C( C. C( G( C( C( U( C( U( U( C( C( U. C( U( C( G( G( U( C. C( C. A. U. A. U. U. G) A. A) C) U. C) G) A) G) U. U. G) G) A) A) G) A) G) G) C) G) A. G) U. C) C) G) G) U) C) U) C) A) A. A.	TRUE
1136	hsa-mir-4445	U. U( C( C( U( G. C. A. G( A( U( U( G( U( U( U( C( U( U( U( U( G( C( C( G( U( G( C( A( A( G( U. U. U. A. A. G. U. U. U) U) U) G) C) A) C) G) G) C) A) A) A) A) G) A) A) A) C) A) A) U) C) C. A. G. A) G) G) G) U.	TRUE
1137	hsa-mir-4446	C. U( G( G( U( C( C( A( U( U. U( C( C. C( U( G( C( C( A( U. U. C. C( C( U( U( G( G( C. U. U. C. A. A. U. U. U. A. C. U. C. C) C) A) G) G) G) C. U) G) G) C) A) G) U. G) A) C. A) U) G) G) G) U) C) A) A.	TRUE
1138	hsa-mir-4447	G( U( U( C( U( A( G( A( G( C( A( U( G( G( U( U( U( C( U. C( A( U( C( A( U( U. U. G( C( A( C. U( A( C( U( G( A( U( A. C. U. U. G. G. G. G) U) C) A) G) A. U) A) A. U. U) G) U) U. U. G) U) G) G) U) G) G) G) G) G) C) U) G) U. U) G) U) U) U) G. C. A. U. U. G. U) A) G) G) A) U)	TRUE
1139	hsa-mir-4448	A. G( G( A. G. U. G. A( C( C( A. A. A. A( G( A( C( A. A. G( A( G( U. G. C. G( A( G( C( C( U( U( C( U( A. U. U. A. U. G( C( C( C( A. G. A. C. A. G) G) G) C) C. A. C. C. A) G) A) G) G) G) C) U) C) C) U) U) G. G) U) C) U) A. G. G. G) G) U) A. A. U. G. C) C) A.	TRUE
1140	hsa-mir-4449	A. G( C( A. G. C. C( C( U( C( G( G( C( G( G( C( C( C( G. G. G( G( G( G( C( G( G( G( C( G( G. C. G. G. U) G) C) C) C) G) U) C) C) C) G. G) G) G) C) U) G) C) G. C) G) A) G) G) C. A. C. A. G. G) C) G.	TRUE
1141	hsa-mir-548ag-1	G( U( G( C( A( A( A( G( G( U( A( A( U. U( G( U( G( G( U( U. U. C. U( G( C( U( U. U( U( A( A. A. G. G. U) A) A) U. G) G) C) A) A. A. U. A) U) U) A) C) A) U. U) U) A) C) U) U) U) U) G) C) A) C) C. A.	TRUE
1142	hsa-mir-4450	U. G( U( C( U. G( G( G( G( A( U( U( U. G( G( A. G( A( A. G( U( G( G( U( G. A. G( C( G. C( A( G( G. U. C. U. U) U) G) G) C) A) C) C) A) U) C. U) C) C. C) C) U. G) G) U) C) C) C) U) U. G) G) C) U.	TRUE
1143	hsa-mir-548ah	A. G( G( U( U( G( G( U( G( C( A( A( A( A( G( U( G( A( U( U( G( C( A( G( U( G. U( U( U( G( C. C( A( A. U( A( A. A. A. G. U) A) A. U) G) A. C) A) A) A) A. A) C) U) G) C) A) G) U) U) A) C) U) U) U) U) G) C) A) C) C) A) G) C) C) C.	TRUE
1144	hsa-mir-4451	U. C( U( G( U( A. C( C( U( C( A( G( C( U( U( U( G( C( U( C. C. C( A( A( C. C. A( A( C( C. A. C. U. U. C. C. A. C. A. U. G) U) U) U) U) G) C. U. G) G) U) A) G) A) G) C) U) G) A) G) G) A) C) A) G) C.	TRUE
1145	hsa-mir-4452	U. G( G( A( U( C( A( C( U( U( G( A( G( G( C( C( A( A( G( A( G( U( G. C( A( A( G( G( C( U( G( U( A. G. U. G. U. G. C. A) C) A) G) C) C) U) U) G) A. A) U) U) C) U) U) G) G) C) C) U) U) A) A) G) U) G) A) U) C) C) C.	TRUE
1146	hsa-mir-4453	U( G( G( A( G( A( G( C( U. U. G( G( U( C( U( G( U. A. G. C. G( G( U( U( U( C( C( U( U( C( G( G( G( G( C( A( G( G. U. G. G. G. G. A. C) U) G) C) U) C) C) U. U. U. G. G. G. A. G. G. A. A. G) G) A) G) G) A) G) G) C) C) C) A) G) G) C) C) G) C) G. U) C) U) U) C) A) G. G.	TRUE
1147	hsa-mir-4454	C. C. G( G( A. U( C( C( G. A. G. U. C( A( C( G( G( C( A( C( C( A( A. A. U. U. U. C. A. U) G) C. G) U) G) U. C) C) G) U) G) U. G. A. A. G) A. G) A) C) C) A. C. C. A.	TRUE
1148	hsa-mir-4455	A. G( A( A( G( G( G( U( G. U( G( U. G. U( G( U( U( U( U( U( C( C( U( G. A. G. A. A. U. A. A. G. A. G. A. A) G) G) A) A) G) G) A) C) A) G. C. C) A) A. A) U) U) C) U) U) C) A.	TRUE
1149	hsa-mir-4456	A. U( G( A( A( C( C( U( G. G. U( G( G( C( U( U( C( C( U( U( U( U. C. U. G. G) G) A) G) G) A) A) G) U) U) A) G) G) G) U) U) C) A)	TRUE
1150	hsa-mir-4457	G. G( A( G( U( A( C( U. C( C( A( G( U( C( A( A( U( A( C( C( G. U( G( U( G( A( G( U( U( A. G( A( A. A. A. G. C. U) C) A) A) U) U) C) A) C) A) A. G) G) U) A) U) U) G) A) C) U) G) G) C. G) U) A) U) U) C) A.	TRUE
1151	hsa-mir-4458	G. A( G( C( G( C( A( C( A. G. A. G( G( U( A( G( G( U( G( U( G( G. A. A. G. A. A. A( G. U( G( A( A( A( C( A. C( U( A( U. U. U. U) A) G) G) U) U) U) U) A) G. U) U) A) C) A) C) U. C) U) G) C) U) G. U. G. G) U) G) U) G) C) U) G.	TRUE
1152	hsa-mir-4460	G. U. U( U( U( U( U( G( C( C( C( A( U( A( G( U( G( G( U( U( G( U( G( A( A( U( U( U( A( C( C( U( U( C( U( C. C. U( C( U. U. U. G. C. A. G. U. G) A) U. A. A. A) G) G) A) G) G) U) A) A) A) U) U) C) A) C) A) A) C) C) A) C) U) G) U) G) G) G) C) A) G) A) A) A) C.	TRUE
1153	hsa-mir-4461	G. A( G( U( A( G( G( C( U( U( A( G( G. U( U( A. U. G. U( A( C( G. U( A( G( U( C( U( A. G. G. C( C( A( U. A. C. G. U. G. U. U) G) G) A. G. A. U. U. G. A) G) A) C) U) A) G) U) A) G) G) G. C) U) A) G) G) C) C) U) A) C) U) G.	TRUE
1154	hsa-mir-378h	A. C( A( G( G. A. A. C. A( C( U( G( G( A. C( U( U( G( G( U. G( U( C( A( G( A( U( G( G( G( A( U. G( A( G( C( C. C. U. G. G) C) U) C) U. G. U. U) U) C) C) U. A. G. C. A. G. C. A. A) U) C) U) G) A) U) C. U) U) G) A) G) C) U) A) G) U) C. A. C) U) G) G.	TRUE
1155	hsa-mir-3135b	U. G( C( C( C( A( G( G( C. U. G( G( A. G. C( G( A( G( U( G( C( A( G( U( G( G( U. G( C( A( G( U. C. A. G. U. C. C) U) A. G) C) U) C) A) C) U) G) C) A) G. C. C) U) C) G) A. A. C) U) C) C) U) G) G) G) C) U.	TRUE
1156	hsa-mir-4462	C. U( U( C( C( C( A( G( C( U( G( C( C( C( U( A. A. G( U( C( A( G( G( A( G( U. G. G. C. U. U) U) C) C) U) G) A) C) A. C. G. G. A) G) G) G) U) G) G) C) U. U) G) G) G) A) A) A.	TRUE
1157	hsa-mir-4463	A. A. U( A( G( A( U( U( A. U. U. G( G( U( C( A. C( C( A( C( C( U. C( C( A( G( U( U( U( C( U. G. A. A. U. U. U. G. U. G) A) G) A) C) U) G) G) G) G) U) G) G) G) G) C) C) U. G. A. G. A) A) U) U) U) G) C.	TRUE
1158	hsa-mir-4464	G. G( A( A( C. C. U( U( A( G( U( A( A( G( G( U( U( U( G( G( A( U( A( G. A( U( G( C( A( A( U( A( A( A( G( U( A( U( G( U( C( C( A. C. A. G. C. U. G. A. A. A. G) G) A) C) A) U) A) C) U) U) U) A) U) U) G) C) A) U) G. U) A) U) C) C) A) A) A) C) C) U) U) A) C) U) A) A) U) U) C) A.	TRUE
1159	hsa-mir-548ai	G. U( A( U( U( A( G( G( U( U( G( G( U( G( C( A( A( A( G( G( U( A( A( U( U( G( C. A. G( U( U( U( U( U( C. C( C( A( U( U. U. A. A. A. A. U. A) U) G) G) A. A. A. A. A) A) A) A) A) U) C. A. C) A) A) U) U) A) C) U) U) U) U) G) C) A) U) C) A) A) C) C) U) A) A) U) A) A.	TRUE
1160	hsa-mir-548aj-1	A. U( U( G( G( U( G( U( A( A( A( A( G( U( A( A( U( U( G( C( A( G( G. U. U( A. U( G( C( C( A( U( U( A( A. A. A. G. U) A) A) U) G) G) U) A) A. A) A. A. C) U) G) C) A) A) U) U) A) C) U) U) U) U) A) C) A) C) U) A) A) C.	TRUE
1161	hsa-mir-548aj-2	A. A( G( G( U( A( U( U( A( G( G( U( U( G( G( U( G( C. A( A( A( A( G( U( A( A( U( U( G( C( A( G( U( U( U( U( U( G( C( U( A( U( U( A( C. U. U. U. U) A) A) U) G) G) U) A) A) A) A) A) C) U) G) C) A) A) U) U) A) C) U) U) U) U) A. C) A) C) C) A) A) C) C) U) A) A) U) A) U) U) U) A.	TRUE
1162	hsa-mir-4465	C( A( U( G( U( G( U( C( C( C( C( U( G( G( C( A( C. G( C( U( A( U( U( U( G( A( G( G( U( U( U( A. C. U. A. U. G. G) A) A) C) C) U) C) A) A) G) U) A) G) U) C. U) G) A. C) C) A) G) G) G) G) A) C) A) C) A) U) G) A.	TRUE
1163	hsa-mir-4466	A. C( G( C( G( G( G( U( G. C( G( G( G( C( C( G( G( C( G. G( G( G( U( A. G. A. A. G. C. C. A) C) C) C) G. G) C. C) C) G) G) C) C) C) G) G) C) C) C) G. G) C) G) A.	TRUE
1164	hsa-mir-4467	U. G( G( U. G( G( C( G( G( C( G( G( U( A. G. U( U( A( U. G( G( G( C( U( U. C( U( C. U. U. U. C. U. C. A. C. C. A) G) C. A) G) C) C) C) C. U) G) G) G) C) C) G) C) C) G) C) C) U. C) C) C. U.	TRUE
1165	hsa-mir-4468	A. G( U( C( U( U( C. U( C( C( U( G. G. G. G( C( U( U( U( G( G( U( G( G( C( U( A. U. G( G. U. U. G. A. C) U. G. G) G) C) C) A) C) U. C) A) G) A) G) C) A. G. A. A) G) G) A) U. G) A) G) A) U) G.	TRUE
1166	hsa-mir-4469	C. C. G. A( C( G( C( G. G. A. G( A( G( C( G( G( C( U( C( U( A( G( G( U. G( G( G( U. U. U. G( G( C( G( G( C( G( G( C. G( A. G. G. A. C) A. C) C) G) C) C) G) C) U) C) C) C) U) C) U) A) G) G) G) U) C) G) C) U) C) G. G. A. G) C) G) U) G. A.	TRUE
1167	hsa-mir-4470	C. G( A( G( C( C( U. C( U( U( U( C( G( G( C( U( U( U. C( C( A( G( U( U( U( G( U( C( U. C( G( G. U( C( C( U. U. U. G) G) A) A. C) G) U. G) G) C) A) A) A) C) G. U) G) G) A) A) G) C) C) G) A) G) A) G) G) G) C) U) C) U.	TRUE
1168	hsa-mir-4471	C. C( A( A( A( U( U( U( A( A( A( A( C( U( U( A( A( A( C( C( U( C( U( A( C( U( A( A( G( U( U( U( C( C( A( U( G( A. A. A. A. G. A. A. C. C. C) A) U) G) G) G) A) A) C) U) U) A) G) U) A) G) A) G) G) U) U) U) A) A) G) U) U) U) U) A) A) A) U) U) U) G) A.	TRUE
1169	hsa-mir-4472-1	U. G( G( C( A( G( A( C. C. C. U. U. G( C( U( C( U( C( U( C( A( C( U( C( U( C( C( C( U( A. A. U. G. G( G( G( C( U( G( A. A. G. A. C) A) G) C) U) C) A. G) G) G) G) C. A) G) G) G) U) G) G) G) G) G) G) U. G) U) U. G. U. U. U) U) U) G) U) U) U.	TRUE
1170	hsa-mir-4472-2	U( G( G( U( G. G. G( G( G( U( G( G( G( G( G( G( U( G( U. U. G. U. U( U( U( U( G( U( U( U( U. U. G. A) G) A) C) A) G) A) G) U. C. U. U) G) C) U) C) C) G. U) C) G) C) C) C) A. G. G) C) C) G) G. A. G. U.	TRUE
1171	hsa-mir-4473	A. A( G( G( A( A( C( A( G( G( G( G( A( C. A( C( U( U( G( U( A( A( U( G( G( A( G( A( A. C( A( C( U( A( A( G( C( U( A( U( G( G( A. C. U. G. C) U) A) U) G) G) A. C) U) G. C. U) A) G) U) G) C. U) C) U) C) C) G) U) U) A) C) A) A) G) U) A. U) C) C) C) C) U) G) U) U) A. C) C) U)	TRUE
1172	hsa-mir-4476	A. A( A( A( G( C( C( U( G( U( C( C( C( U( A( A( G( U( C( C( C. U( C( C( C. A. G( C( C. U. U. C( C( A( G. A. G. U. U) G) G) U. G) C) C. A. G) G) A) A. G) G) A) U) U) U) A) G) G) G) A) C) A) G) G) C) U) U) U) G.	TRUE
1173	hsa-mir-4477a	U. C( C( U( C( C( U( C( C( C( A. U. C. A( A( U( C( A( C( A( A( A( U( G( U( C( C( U( U( A( A( U( G( G( C( A( U. U. U. A. A. G. G. A. U. U) G) C) U) A) U) U) A) A) G) G) A) C) A) U) U) U) G) U) G) A) U) U) C. A. C. G) G) G) A) G) G) A) G) G) U.	TRUE
1174	hsa-mir-4477b	A. C( C( U( C( C( U( C( C( C( G( U( G. A( A( U( C( A( C( A( A( A( U( G( U( C( C( U( U( A( A( U( A. G( C( A( A. U. C. C. U. U. A. A. A. U) G) C) C. A) U) U) A) A) G) G) A) C) A) U) U) U) G) U) G) A) U) U) G. A) U) G) G) G) A) G) G) A) G) G) A.	TRUE
1175	hsa-mir-4478	G( G( C( C( G( A. G( G( C( U( G( A( G( C. U( G( A( G( G( A. G( C( C( U( C( C. A. A. A. C. C( U( G( U( A( G( A( C( A. G. G. G) U) C) A. U) G) C) A) G) U. A. C. U. A. G) G) G) G) C) G. A. G. C) C) U) C) A) U. C. C. C. C) U) G. C) A) G) C) C) C. U) G) G) C) C)	TRUE
1176	hsa-mir-3689c	G( G( G( A( G( G. U( G( U( G( A( U( A( U( C( G( U( G( G. U( U( C( C( U( G( G( G( A( G( G. U( G( U( G( A. U. A. U. C) G) U) G) G. U) U) C) C) U) G) G) G) A) G) G. U) G) U) G) A) U) A) U) U) G) U) G) G. U) U) C) C) U)	TRUE
1177	hsa-mir-548x-2	A. U. G( C( C( A( A( A( U( A( U( U( A( G( G( U( U( G( G( C( A( C( A. A( A( A( G( U( A( A( U( U( G( U( G( G( C. U( U( U( U( G( C( C( A( U( U( A( A. A. A. G. U) A) A) U) G) G) U) A) A) A) A) A. C) U) G) C) A) A) U) U) A) C) U) U) U) C. G) U) G) C) C) A) A) C) C) U) A) A) U) A) U) U) U) G) U. G) U) G.	TRUE
1178	hsa-mir-3689d-1	U. G( G( G( A( G( G( U. G. U. G( A( U( C( U. C( A( C( A. C( U( C( G. C( U. G( G( G( A( G( G( U( G( U. G. C. U. A. U. C) G) U. C) U) U) C) C) C) C. G) G. G) A) G) G) U) G) U. G) A) U) C) C. U. G. U. U. C) U) U) C) C) U) G.	TRUE
1179	hsa-mir-3689d-2	A. C( U( G( G( G( A( G( G( U. G. U. G( A( U( C( U. C( A( C( A. C( U( C( G. C( U. G( G( G( A( G( G( U( G( U. G. C. U. A. U. C) G) U. C) U) U) C) C) C) U. G) G. G) A) G) G) U) G) U. G) A) U) C) C. U. G. U. U. C) U) U) C) C) U) G. A) G) C. G.	TRUE
1180	hsa-mir-3689e	G( G( G( A( G( G. U. G. U( G( A. U. A( U( C( A( U( G( G. U( U( C( C( U( G( G( G( A( G( G. U( A( U( G( A. U. A. U. C) G) U) G) G. U) U) C) C) U) G) G) G) A) G) G. U) G) U) G) A) U) C. C. C) G) U. G. C) U) C) C) C) U.	TRUE
1181	hsa-mir-3689f	A. G( G( U( G( U( G( A. U. A( U( C( G( U( G( C( U( U( C( C( U( G( G( G( A( C. G( U( G( U. G. A. U. G. C. U. G. U) G) C) U. U) C) C) U) G) G) G) A) G) G) U) G) U) G) A) U) C. C. C) A) C) A) C) U) C.	TRUE
1182	hsa-mir-4479	G. A. A. A. C. C. A. A. G. U( C( C( G( A( G( C( G( U( G( G( C( U( G( G( C( G( C( G( G. G. A. A. A. G. U. U. C. G. G. G. A. A. C) G) C) G) C) G. C) G) G) C) C) G) U) G) C) U) C) G) G) A) G. C. A. G. C. G. C. C. A.	TRUE
1183	hsa-mir-3155b	C( C( A( C( U( G( C( A( G( A( G( C( C( U( G( G( G( A. A. G. G. G( A( G( C( U( G. U. C. C. G) G) C) U) C) C) C) C) A) G) G) C) U) C) U) G) C) A) G) U) G) G) G. A. G. G.	TRUE
1184	hsa-mir-548ak	G. U( G( C( A( A( A( A( G( U( A( A( C. U( G( C( G( G( U( U( U( U( U( G( A( G. A. A. G. U. A. A. U) U) G) A) A) A) A) C) C) G) C) A) A. U) U) A) C) U) U) U) U) G) C) A) G.	TRUE
1185	hsa-mir-4480	G( C( A( G( A( G( G( U( G( A( G( U. U( G( A( C( C. U( C( C( A( C( A. G. G( G( C( C. A( C( C. C. A. G. G. G. A. G. U. A. A. G) U) A. G) C) C) A. A. G) U) G) G) A) A. G) U) U) A) C. U) U) U) A) C) C) U) C) U) G) U)	TRUE
1186	hsa-mir-4481	G. G( A( G( U( G( G. G( C( U( G. G( U( G( G( U( U( U. U. U. U. A. A. G. A( G( G( A. A. G. G. G. A. G. A. C) C) U) A. A. G. C. U. A) G) C) A. C) A) U) G. A) G) C) A. C) G) C) U) C)	TRUE
1187	hsa-mir-4482	A. G( U( G( A( G( C. A. A. C( C( C( A( G. U( G( G( G( C. U. A( U( G( G( A( A( A( U( G( U( G. U. G. G. A. A. G. A. U. G. G) C) A) U) U) U) C) U) A) U) U. U. C) U) C) A) G. U) G) G) G) G. C. U. C) U) U) A) C) C.	TRUE
1188	hsa-mir-4483	A. A( A( A( A( A( C( A( A( C( A( U. A( C( U. U. A( G( U. G( C( A. U( A( C( C( C( A. U( A( U. A. A. U. A. U. U) A) G. G) G) G) U) G) G) U) C) U) G) U) U) G) U) U) G) U) U) U) U) U) C. U.	TRUE
1189	hsa-mir-4484	G( G( G( U( U( U( C( C. U( C( U( G( C( C( U( U( U( U( U( U( U( C( C( A( A( U( G( A. A( A( A( U( A( A( C( G( A. A. A. C. C. U) G) U) U) A) U) U) U) C. C. C) A) U) U) G. A. G. G) G) G) G) A) A) A) A) A) G) G) C) G) G) G) A. G) A) A) G) C) C) C) C. A.	TRUE
1190	hsa-mir-4485	A( G( A. G( G( C. A( C( C( G( C( C. U. G( C( C( C. A. G. U. G( A( C( A. U. G. C. G) U) U) U. A. A. C. G) G) C) C. G) C) G) G) U) A. C) C) C) U) A. A. C. U. G. U. G. C. A.	TRUE
1191	hsa-mir-4486	G. C( A( U( G( C( U. G. G( G( C( G( A( G( G( C( U. G( G( C( A( U( C( U( A( G. C( A. C. A. G. G. C. G) G. U) A) G) A) U) G) C) U) U. G) C) U. C) U) U) G) C) C) A. U. U. G) C) A. A) U) G) A.	TRUE
1192	hsa-mir-4487	A. C( U( G( U( C( C( U( U( C( A( G( C( C( A( G( A. G. C( U( G( G( C( U( G( A( A( G( G( G( C( A( G( A. A. G. G. G. A. A. C) U) G) U) C) C) U) U) C) A) G) C) C) A) G) A. G. C) U) G) G) C) U) G) A) A) G) G) G) C) A) G) A.	TRUE
1193	hsa-mir-4488	G( G( U( A. G. G( G( G( G( C( G( G( G( C( U( C. C. G( G( C( G( C( U( G. G. G. A( C( C( C( C. A. C. U. A. G) G) G) U) G) G) C) G) C) C) U. U. G) G) C. C) C) C) G) C) C) C) C) G) C) C) C.	TRUE
1194	hsa-mir-4489	G. G( G( G( G( U( G( G( G( G( C. U( A( G( U. G. A. U. G( C( A( G( G( A( C( G. C( U( G. G. G. G. A. C. U. G. G. A) G) A. A. G) U) C) C) U) G) C) C) U) G) A. C) C) C) U) G) U) C) C) C) A.	TRUE
1195	hsa-mir-548al	G( G( U( C. G( G( U( G( C( A( A( A( A( G( U( A. A( U( U( G( C( U( G( U( U( U( U( U( G( C( C( A( U( U( A( A. A. A. A. U( A( A( U( G. G. C. A) U) U) A) A. A. A. G. U) A) A) U) G) G) C) A) A) A) A) A) C) G) G) C) A) A) U) G. A) C) U) U) U) U) G) U) A) C) C) A. A) U) C) U. A. A. U. A. U. C. U.	TRUE
1196	hsa-mir-4490	A. U( A( G( U( U( U( C( U( G( C. A. A( U( G( C( U( C( A( A( A( U( C( U( C( U( G. G( C( C( A( A. A( G( A( C( C( A( G. A. A. C. U. U. A. A. U) G) G) U) C) U) C. U) G) G) U) A. A) G) A) G) A) U) U) U) G) G) G) C) A) U) A. U. U) A) G) A) A) A) C) U) A) A.	TRUE
1197	hsa-mir-4491	A. C. A. U( U( U( G( G( U( C( A( C( A( C( C( A( G( U( C( C( A( C( A( U( U( A( A( C. G. U( G( G. A. C. C. A. G. A. C) A) A. U. A. U) U) A) A) U) G) U) G) G) A) C) U) G) G) U) G) U) G) A) C) C) A) A) A) A.	TRUE
1198	hsa-mir-4492	C( U. G( C( A. G( C( G( U( G( C( U. U. C. U( C( C( A( G( G. C( C( C( C( G. C. G( C( G( C. G( G( A( C( A. G. A. C. A. C. A. C. G. G. A. C. A. A. G) U) C) C) C) G) C) C. A. G) G) G) G) C) U) G) G) G) C. G) C) G) C) G) C) C. A. G) C) C. G) G.	TRUE
1199	hsa-mir-4493	C. C( A( G( A( G( A( U( G( G( G( A( A( G( G( C( C( U( U( C( C. G( G( U( G( A( U. U. A. U. C. A. C. A. G. C. C. A. U. G. C. C. U. U) U) A) C) C) U. C. C. A. G) A) A) G) G) C) C) U) U) U) C) C) A) U) C) U) C) U) G) U. C.	TRUE
1200	hsa-mir-4494	A. G( U( U( U( U( A( G( U( U( A( C( C( C( U( G( G( U( C( A( U. C( U( G( C( A( G( U( C( U( G( A. A. A. A. U. A. C. A. A. A. A. U. G. G. A. A. A. A. U. U. C. C) A) G) A) C) U) G) U) G) G) C. U) G) A) C) C) A) G) A. G) G) U) A) A) C) U) G) A) A) A) C) C.	TRUE
1201	hsa-mir-4495	A. A( G( A( A( A( U( G( U( A( A( A( C. A( G( G( C( U( U( U( U( U( G( C( U( C( A( G( U. G. G. A. G. U. U. A. U. U. U) U) G) A) G) C) A) A) A) A) A) G) C) U) U) A. U) U) U) A) C) A) U) U) U) C) U) G.	TRUE
1202	hsa-mir-4496	A. C. A. U( C( A( G( C( U( C( A( U. A. U. A. A. U( C( C( U( C( G( A. A. G. C( U( G( C. C. U. U. U) A) G) A. A. A. U) G) A) G) G) A) A. A. C. U) G) A. A) G) C) U) G) A) G. A. G. G. G.	TRUE
1203	hsa-mir-4497	A( C( C( U( C. C( G( G( G( A. C( G( G( C. U( G( G( G( C( G( C( C( G( G( C( G( G( C( C( G( G( G( A( G. A. U( C( C. G( C. G. C. U. U. C. C) U. G) A) A. U) C) C) C) G) G) C) C) G) G. C. C. C. G. C. C) C) G) G) C) G) C) C) C) G) U. C) C) G) C) C) C) G) C. G) G) G) U) C.	TRUE
1204	hsa-mir-4498	A. G( G( G( C. U. G( G( G( C( U( G( G( C( A( G( G( G( C. A. A. G. U. G( C( U( G( C( A( G( A( U( C. U. U. U. G) U) C) U) A. A. G) C) A) G) C) C) C) C) U) G) C) C) U. U. G) G) A. U) C) U) C) C) C) A.	TRUE
1205	hsa-mir-4419b	C. U. C. A( G( G( C( U( C( A( G( U( G. G( U( G. C( A. U( G. C( U( U( A. U( A( G( U( C( C( C( A( G( C. C. A. C. U. C) U) G) G) A. G) G) C) U) G) A) A) G) G. A) A. G) A) U) G. G) C) U. U) G) A) G) C) C) U)	TRUE
1206	hsa-mir-4499	A. A( G( A( C( U( G( A( G( A( G. G( A( G( G( G( A. A. C. U( G( G( U. G( A( G( U( U. G. U. A. C. A. U. A. G. A. A. A. U. G) C) U) U) U. C) U) A) A. C. U) C) C) U) U) G. U) C) U) C) A) G) U) C) U) G. U. U. U.	TRUE
1207	hsa-mir-4500	C. A( G( G. A. G( A( G( A( A( A( G. U( A( C( U( G( C( C( C. A. G. A. A( G( C( U( A( A. A. G( U( G( U( A. G. A. U. C. A. A. A. C. G) C) A) U) A. A. U) G) G) C) U) G. A. G) G) U) A) G) U) A) G. U) U) U) C) U) U) G. A. A. C) U) U.	TRUE
1208	hsa-mir-4501	U. A( U( G( U( G( A( C( C. U( C( G. G( A( U( G( A( A( U. C( A( C. U. G( A( A( A. U. A. U. G. U. C. U. G. A. G. C. U) U) C) U) G) U. U) U) C) A) U) C) A. G) A) U. G) U) C) A) C) A) U) U. U. U.	TRUE
1209	hsa-mir-4502	A. G( C( C( U( U( U( A( G( C( A( A. G( U( U( G( U( A. A( U( C( U. U. U. U. U( G. C( U( G. A( U( G( G( A( G( G( G. U. C. U. U. G. C) C) U) C) C) A) U) G. G) G) G. A) U. G. G. C. U. G) A) U) G. A) U) G) A) U) G. G. U) G) C) U) G) A) A) G) G) C)	TRUE
1210	hsa-mir-4503	A. C( A( A( U( G( U( A( G( A( U( A( U( U( U( A( A( G( C( A( G( G( A( A( A( U( A( G( A( A( U. U. U. A( C( A( U. A( U( A( A. A. U. U. U. C. U) A) U) U. U) G) U) U) U) C) U) A) U) U) U) C) C) U) G) C) U) U) A) A) A) U) A) U) C) U) A) C) A) U) U) G) C.	TRUE
1211	hsa-mir-4504	C. U( A( A( G( A( U( A( A( U( G( U( C( C( U( C( C( A( G. G( U( U( C( A( U( C( U( C( U( G( U( U( G( U( C( A( U( U. U. G( U( G( G( C. A. U. G. G. A. C) C) A) U) U. U. G) U) G) A) C) A) A) U) A) G) A) G) A) U) G) A) A) C) A. U) G) G) A) G) G) A) U) A) U) U) A) U) C) U) U) A) A.	TRUE
1212	hsa-mir-4505	G. G( A( G( G( C( U. G( G( G( C( U( G( G( G. A( C. G( G( A( C. A. C. C. C. G. G( C( C( U( C( C( A( C( U. U. U. C. U. G) U) G) G) C. A) G) G) U) A. C. C. U. C. C. U) C) C) A. U) G. U) C) G) G) C) C) C) G) C) C) U) U) G.	TRUE
1213	hsa-mir-4506	U. G( G( C( C( U. C( U( G( C( C( A. U( C( A( G( A( C( C( A( U( C( U( G( G. G. U( U( C( A( A( G( U. U. U( G( G. C. U. C. C) A) U. C) U) U. U. A. U) G) A) A) A. U) G) G) G) U) G) G) U) C) U) G) A) G) G) C) A. A) G) U. G) G) U) C) U.	TRUE
1214	hsa-mir-2392	A. U( G( G( U( C. C( C( U( C( C. C( A( A. U( C( C( A. G. C( C( A( U( U( C( C. U. C( A( G( A. C( C( A. G( G( U( G( G( C( U( C. C. C. G. A) G) C) C) A) C) C) C. C. A. G) G) C) U) G) U. A. G) G) A) U) G) G) G) G) G) U) G) A. G) A) G) G) U. G) C) U) A) G.	TRUE
1215	hsa-mir-4507	U. C( U( G. G( G( C( U( G. A( G( C( C( G. A( G( C( U( G. G( G( U( U. A. A. G) C) C) G. A) G) C) U) G. G) G) U) U) G. G) G) C) U) G. G) G) C. U. G. G. G. U.	TRUE
1216	hsa-mir-4508	A. G( G( A. C( C( C( A. G( C( G( G( G. G( C( U( G( G( G( C( G( C. G( C( G( G. A. G( C( A( G. C( G. C. U. G. G) G. U) G) C) A. G. C) G) C) C. U) G) C) G. C) C) G) G) C) A. G. C) U) G) C) A. A. G) G) G) C) C) G.	TRUE
1217	hsa-mir-4509-3	C. U( U( U( A( A( U( A( C( U( A( U( C( U( C( A( A( A( C. U( A( A( A( G( G( A( U( A( U( A( G( A( A( G( G( U( U( U( U( C. C. C. U. U. U. C. U. C. U. U. G. C. C. C. U. G) A) A) A) C) C) U) U) C) U) G) U) A) U) C) C) U) U) U) A) U. U) U) U) G) A) G) A) U) A) G) U) A) U) U) A) G) A) A.	TRUE
1218	hsa-mir-4510	G. U( G( U( A. U( G( U( G( A( G( G( G( A( G. U. A. G( G( A( U( G. U. A. U( G( G( U( U( G( U( U( A. G. A. U. A. G) A) C) A) A) C) U) A) C. A. A) U) C) U) U) U) U) C) U) C) A) C) A) A) C) A) G. A. C. A. G.	TRUE
1219	hsa-mir-4511	A. A( A( A( A( A( A( A( G( G( G( A( A( A( G( A( A( G( A( A( C( U( G( U( U( G( C( A( U( U( U( G( C( C( C( U( G( C. A. C( U. C. A. G. U. U. U. G) C. A. C) A) G) G) G) U) A) A) A) U) G) C) A) A) U) A) G) U) U) C) U) U) C) U) U) U) C) C) C) U) U) U) U) U) U) U) A.	TRUE
1220	hsa-mir-4512	C. U( C( A( G( C( C( C. G( G( G( C( A. A( U( A( U( A( G( U( G( A( G( A. C( C( U( C. G( U( C( U( C( U. A. C. A. A. A. A. A. A. U. U. G) A) G) A) C) A. G) G) G) C. C) U) C) A) C) U) G) U) A) U) C. G) C) C) C) A. G) G) C) U) G) G) A.	TRUE
1221	hsa-mir-4513	A. U( U( C( U( A( G( G( U( G( G( G( G( A( G( A( C( U( G( A( C. G. G. C( U( G( G( A. G( G( C( C( C. A. U. A( A( G( C. U( G. U. C. U. A. A. A) A. C) U) U) C. G) G) C) C) C. C) C) A) G) A. U. U. U) C) U. G) G) U) C) U) C) C) C) C) A) C) U) U) C. A) G) A) A) C.	TRUE
1222	hsa-mir-4514	G. U( U( G( A( G( A( C( A( G( G( C( A( G( G( A( U. U( G( G( G( G( A( A( A( C. A. U. C. U. U) U) U) A. C) C) U) C) G) U. C. U) C) U) U) G) C) C) U) G) U) U) U) U) A) G) A.	TRUE
1223	hsa-mir-4515	G. C( G( G( G( A( G( G( U( G. U. A. A. C. A( G( G( A( C( U( G( G( A. C( U( C( C( C( G. G( C( A. G( C( C( C( C( A. G. G. G. C. A. G) G) G) G) C) G) U) G. G) G) G) A) G) C) U) G) G) U) C) C) U) A. G. C. U. C. A. G) C) G. C) U) C) C) C) G) G. A.	TRUE
1224	hsa-mir-4516	A. G( G( G( A( G( A( A. G( G( G( U. C( G( G( G( G( C( A. G( G( G( A. G. G( G( C( A. G. G. G( C( A( G( G( C( U( C( U( G. G. G. G. U. G. G. G) G) G) G) U) C) U) G) U) G. A. G) U) C) A. G. C) C) A. C) G. G) C) U) C) U) G) C) C) C) A. C. G. U) C) U) C) C) C) C.	TRUE
1225	hsa-mir-4517	A. G( G( U( A. A. A( U( A( U( G. A( U( G. A( A( A( C( U. C( A( C. A( G( C( U( G. A. G( G( A. G. C( U( U( A( G( C( A. A. G. U. A. G) C) U) A) A) G) G. C) C) A. G. A) G) C) U) U) G) U. G) U) U) U) G. G. G) U) G. G) U) G) U) G. G) C) U) G.	TRUE
1226	hsa-mir-4518	U. G( G( G( G( G( A. A. A. A( G( U( G( C( U. G( G. G. A( U( U( G. A( U( U( A. G. U( G( A( U. G( U( C( U. G. C( U( G( G( G. G. A. A. C) C) G) G) G) G) C) U) C) A) G. G. G) A) U) G) A) U) A. A. C) U. G) U) G) C) U) G. A. G. A. A. G. C) C) C) C) C) U.	TRUE
1227	hsa-mir-4520-1	G. U. G. U. G. C. C. A. C( C( U( G( C( G( U( G( U( U( U( U( C( U( G( U( C( C( A( A( A( U( C( A. G. A. A. A. A. G. G) A) U) U) U) G) G) A) C) A) G) A) A) A) A) C) A) C) G) C) A) G) G) A. A. G. A. A. G. G. A. A.	TRUE
1228	hsa-mir-4521	U. C. G( G( C( U. A( A( G( G( A( A( G( U( C( C( U( G. U. G. C. U. C. A( G( U( U( U( U( G( U. A. G. C. A. U. C) A) A) A) A) C) U) A) G) G) A) U) U) U) C) U. C) U) U) G) U) U) A. C.	TRUE
1229	hsa-mir-1269b	U. G( A( G( G( U( U( U( C( U. G. G( A( C. U( G( A( G( C( C( A( U( G. C. U. A. C( U( G( G. C. U. U. C. U. C( U( G( G( U. U. C. U. C) C) A) G) C. U. U. A. C) A) G) A) U) G) G) C) U) U) A) U) C) A. U. G) G) G) A) C) C) U) C) U.	TRUE
1230	hsa-mir-4522	G. C. G( G( G( C( G( U( U( G( C( C( U. G. G. G. G( G( C( C( U( C. G( C( A( G( G( G. G( G( A( G( A. U. C( C( A( G( C( C. C. A. G. G) C) U) G) G) U. U. C. C. G. C. U. G. A. C) U) C) U) G. C) C) U) G) U) A) G) G) C) C) G) G) U) G) G) C) G) U) C) U) U. C. U. G. G.	TRUE
1231	hsa-mir-4523	G. C( G( G( G( G( G( A( C( C( G( A. G. A. G( G( G( C( C( U( C( G( G( C( U( G( U( G. U( G. A. G. G. A. C. U. A. G. A) G. G) C) G) G) C) C) G) A) G) G) C) C) C) G. G. G. C. C) G) G) U. U) C) C) C) C) C) G) A.	TRUE
1232	hsa-mir-4524a	G( A( A( C. G( A( U( A( G( C( A( G( C( A( U( G( A( A. C( C( U( G( U( C( U( C( A( C. U. G. C. A. G. A. A. U. U. A. U. U. U. U) G) A) G) A) C) A) G) G) C. U) U) A) U) G) C) U) G) C) U) A) U) C) C. U) U) C) A.	TRUE
1233	hsa-mir-4525	G. U( C( A( G( A. G( G( G( G( G( G( A( U. G( U( G( C( A( U( G( C( U( G( G( U( U( G( G( G. G. U. G( G( G. C. U. G. C) C) U. G. U. G. G. A. C) C) A) A) U) C) A) G) C) G) U) G) C) A) C) U. U) C) C) C) C) A. C) C) C) U) G) A) A.	TRUE
1234	hsa-mir-4526	U. G( C( G( G( U( G( A( C( A. U. C. A( G( G( G( C( C( C. A( G( U. C( C( C( U( G( C( U( G( U( C( A( U. G( C( C( C( C. A( G( G. U. G. A. C. G. U. G. C) U) G) G) G) C) U) G) A) C) A) G) C) A) G) G) G) C) U) G) G) C) C) G. C) U) A. A. C. G) U) C) A) C) U) G) U) C.	TRUE
1235	hsa-mir-4527	C. C( A( G( A( A. G( U( G( G( U. C( U. G( C( A( A. A( G( A( G( A. U( G( A( C. U( G( U( G( A. A( U( C( C. A. A. G) A) U) C. C) A) C) A) U) C) A) G. C) U) C) U) G. U) G) C) U. G) C. C) U) A) C) A. U) C) U) G) A.	TRUE
1236	hsa-mir-4528	U. A( U( U( C( U( A( C( U( G( A. G( A. G( U( A. C( A( G( A( U( C( U. U. U( A( U( A( U( A( U( A( U( G( A( U( C( A( U( U( A( U( A. U. G. U. A) U) G) A) U) G) A) G. A. U) C) A) U. U) A) U) A) U) G) U) A) U. G) A) U) C) U) G) G. A) C) A. C) C. C) A) G) U) A) G) A) A) U) C.	TRUE
1237	hsa-mir-4529	A. U( G( A( C( A. G( G( C( C( A( U( C( A( G( C( A( G( U( C( C( A( A( U( G( A( A( G( A( C( A( U( G. A. A. G. A. C. C. C. A. A) U) G) U) C) U) U) C) A) U) U) G) G) A) C) U) G) C) U) G) A) U) G) G) C) C) C. G) U) C) A) C. U. G. G. G. A.	TRUE
1238	hsa-mir-4530	C( G( A. C( C( G( C( A. C( C( C( G( C. C( C( G. A. A. G( C( U( G( G( G( U( C. A. A. G. G. A. G) C) C) C) A) G) C) A. G) G) A. C) G) G) G) A. G. C. G) C) G) G) C) G) C.	TRUE
1239	hsa-mir-4531	G. C( C( U( A( G( G( A( G( U. C( C( U( U( G. G. U( C( A. G( U( G( G. G. G. A. C) A) U) G. G) A) G. A) A) G) G) C) U) U) C) U) G. A) G) G) A.	TRUE
1240	hsa-mir-4532	A. C( A( G( A( C( C( C( C( G( G( G( G( A. G( C( C( C. G( G( C. G( G. U. G. A. A. G. C) U. C) C) U. G) G) U) A. U) C) C) U) G) G) G) U. G) U) C) U) G) A.	TRUE
1241	hsa-mir-4533	U. G( A( G( A( A. U. G( U. G( G( A( A( G( G( A( G( G( U( U. G. C. C. G( G( A( C( G( C( U( G( C. U. G( G( C. U. G. C) C) U. U. C. C) A) G) C) G) U) C) C) A) C) U) U) C. C) C) U) U) U) C) U. C) U. C. U) C) U) C) C.	TRUE
1242	hsa-mir-4534	U. G( U( G( A. A. U. G( A( C( C( C( C( C( U( U( C( C( A( G. A. G. C( C( A. A. A. A. U. C. A. C. C. A. G) G) G. A. U) G) G) A) G) G) A. G) G) G) G) U) C) U. U. G. G. G. U) A) C) U.	TRUE
1243	hsa-mir-378i	G. G( G( A( G( C( A( C. U( G( G. A. C( U( A( G( G( A. G( U( C( A. G. A( A( G( G( U( G( G( A( G( U( U. C. U. G. G. G. U. G) C) U) G. U. U. U. U. C. C) C) A) C) U. C) U) U) G. G) G) C) C) C) U) G) G) G. C) A) U) G) U) U) C) U) G.	TRUE
1244	hsa-mir-4535	A. A( C( U. G. G. G( U( C( C( C( A( G( U( C( U( U( C( A( C( A. G( U( U( G( G( U. U. U. C) U) G) A) C) A. C. G) U) G) G) A) C. C. U. G) G) C) U) G) G) G) A) C) G. A. U. G) U) G.	TRUE
1245	hsa-mir-548am	A. G( U( U( G( G( U( G( C( A( A( A( A( G( U( A( A( U( U( G( C( G( G( U( U( U( U( U( G( C( C( G( U( C. G. A. A. A. A. U. A. A) U) G) G) C) A) A) A) A) A) C) U) G) C) A) G) U) U) A) C) U) U) U) U) G) U) A) C) C) A) A) U) G.	TRUE
1246	hsa-mir-1587	U. U( U( G( G( G. C. U( G( G( G( C. U( G( G( G( U( U( G. G( G( C( A( G( U. U. C. U. U. C) U) G) C) U) G. G) A) C) U) C) A) C) C) U) G) U. G. A. C) C) A) G) C.	TRUE
1247	hsa-mir-4536-1	A( U( G( U( G( G( U( A( G( A( U( A( U( A( U( G( C( A( C( G( A( U( A( U( A( U. A. U. A. C. U. G. C. C. C. U. G. C. U. U. U. U. A. U. A. C. A. U. A. C. A. U. A. C. A. U. A. C. A. U. A. C. C. U) A) U) A) U) C) G) U) G) C) A) U) A) U) A) U) C) U) A) C) C) A) C) A) U)	TRUE
1248	hsa-mir-548an	C. A( U( U( A( G( G( U( U( G( G( U( G( C( A( A( A( A( G( G( C. A( U( U( G( U( G( G( U( U( U( U( U( G( C( C( U. A. U. A. A. A. A. G. U. A. A. U. G) G) C) A) A) A) A) A) C) C) G) C) A) A) U) U. C) C) U) U) U) U) G) C) A) C) C) A) A) C) C) U) A) A) U)	TRUE
1249	hsa-mir-4537	U( G. A( G( C( C. G. A( G( C( U( G. A( G( C( U( U( A( G( C( U( G. G( G( C( U( G. A( G( C( U( A. A. C. C. A. G. G) G) C) U) G. G) G) C) U) G. A) G) C) U) G) G) G) C) U) G. A) G) C) U) G. A. G) C) U) G. A) G. C.	TRUE
1250	hsa-mir-4538	G. A( G( C( U( U( G( G( A( U( G. A( G( C( U( G( G( G. C( U( G. A( A( C( U( G. G( G( C( U( G. G( G( U( U( G. A. G. C. U. G. G) G) C) U) G. G) G) C) U) G. A) G) U) U) G. A) G) C) C) A) G) A. C) U) G. A) U) C) U) G) G) G) C) U) G. A. G.	TRUE
1251	hsa-mir-4540	A( A( G. C( U( G( C( A( U. G( G( A. C. C( A( G( G( A( C( U( U. G( G( C( A. C. C. U. U. U. G. G) C) C) U. U. A) G) U) C) C) U) G) C) C) U) G) U) A) G) G. U) U) U. A.	TRUE
1252	hsa-mir-3960	G( G( C( G( C( C( C( C( G( G( C( U( C( C( C( C( G( C( G( C( C( C( C( C( G( A. U( C( G. G. G. G( C( C( G( C( C( G( C( U( A( G. U. A. G. U) G) G) C) G) G) C) G) G) C) G. G. A. G) G) C) G) G) G) G) G) C) A. G) C) G) G) C. G) G) C. G) G) C) G. G. C) G) G) A. G) G) C) G) C) C)	TRUE
1253	hsa-mir-3972	G. C. C. C. A. U. U. U( G( C( C( U( U( G( G( C. U. U( G( G( G( G( U( G( G( C( A( G( U( C( C( U. G. U( G( G( G. A( A. U. G. A. G. A. G. A. U) G. C) C) A) A. A. C. U. G) G) A) C. C) U) G) C) C) A) G. C) C) C) C) G) U. U. C) C) A) G) G) G) C) A) C. A. G. C. A. U.	TRUE
1254	hsa-mir-3973	G( C( C. C. A( G( G( G. U( A( G( C. U. C. U. C( U( G( U( A( U( U( G. C. U( U( G( U( U( A. C( A( U( U( U( U( A. G. G. A. U( U( G( C( U( U( G( C( C( C( C. U( U( G( C. U. C. C) A) A) U. G) G) U. G) C) A) G) G) C) A) G) A. A. G) A) A) A) U) G) C. A. A) A) C) A) A) A) G) U) A) C) A) G) C. A. U) U) A) G. C) C) U) U. A. G) C)	TRUE
1255	hsa-mir-3975	C( A( U( G( U( A( G( G( U( G. A( G( U( G( A( U( U( G( C( U( A( U( U( U( C( A. A. A. A. G. A( C( U( A. G. A. G) G) U) A. G. G) A) A) A) U) G. A. G) G) C) U. A) A) U) G. C) A) C) U) A) C) U) U) C. A) C) A) U) G)	TRUE
1256	hsa-mir-3976	U. G. A. G( G( G( A. U( A( U( A( G( A( G( A( G. C( A( G( G. A. A( G( A( U( U( A. A( U( G( U( C( A( U( A. U( U( G( G. A( G( U( U. G( G( A. C. U( G( C( A( G. G( G( C( U. U. C. C( U( U( U( A( C. A( C( A( A( U( A. A. A. U. A) U) U) G) U) A. U) G) A) A) G) U. G) C) U) G. A. U) G) U) A) A. C. C) U) U. U. A) C) U) G. C) A) G) C. A) U) G) A) C) A) U) G. G. G) A) U) U) U) G. G. C) U) G) U) U) U) U) U) A) …	TRUE
1257	hsa-mir-3977	U( U( G. U( G( C( U( U. C( A( U. C( G( U( A( A( U( U. A. A. C. C. U. U. A( A( G( U( G( G( U( U( C. G. G. G. U. A. A) A) U) C) A) C) U) U) U. A. A. U. U. U. G) U) U) A) U) G) U) G) U. U. G) G) C) A) G. A) A) U.	TRUE
1258	hsa-mir-3978	U( C( A( G( U. G( G( A( A( A( G( C( A( U( G( C( A. U. C( C( A( G( G( G( U( G( U( G( G( A. G. C. C. A. A. A. A. U. U( A( G( A. A. G( G( G( C( C( A( A. A. A. U. U. C. U. A. C. C. U) G) G) C) C) C) A. C) U) A) C) C) A) C) A. G. C. A. A) C) C) U) U) G) G) G) C) A) U) C. G) U) U) U) U) C) U) U. U) U) G) A)	TRUE
1259	hsa-mir-4632	G. A( G( G( G( C( A( G( C( G( U. G( G( G( U. G( U( G( G( C( G( G( A( G( G( C( A( G. G. C. G. U) G) A. C) C) G. U) U) U) G) C) C) G) C) C. C) U) C) U. C) G) C) U) G) C) U) C) U) A. G.	TRUE
1260	hsa-mir-4633	U( G( G( C( A. A. G( U. C( U( C( C. G( C( A( U( A( U( G( C( C( U( G( G( C( U( A( G( C( U( C( C( U( C( C( A( C( A( A. A. U. G. C. G. U) G) U) G) G) A) G) G) A) G) C) U) A) G) C) C) A) G) G) C) A) U) A) U) G) C) A. G) A) G) C) G) U) C) A)	TRUE
1261	hsa-mir-4634	G( G( A( C. A. A. G( G( G( C. G( G( C( G( C( G( A. C( C( G( G. C( C( C( G( G( G( G. C. U. C) U) U) G) G) G) C) G) G) C. C) G) C) G) U) U) U. C) C) C) C. U) C) C)	TRUE
1262	hsa-mir-4635	C( C( G( G( G( A( C( U( U( U( G( U( G( G( G( U( U( C( U( G( A( C( C. C. C( A( C. U. U. G( G( A( U( C( A( C. G. C. C. G. A. C. A. A. C. A. C. U) G) G) U) C) U) U) G) A. A. G) U) C) A) G) A) A) C) C) C) G) C) A) A) A) G) U) C) C) U) G) G)	TRUE
1263	hsa-mir-4636	U( A( G( A( U( U( C( A( G( A( A( C( U( C( G( U( G( U( U( C. A. A( A( G( C( C( U( U( U( A( G( C( C( C( A( G. C. A. A. U) G) G) G. A. G. A. G. U. G) C) U) A) A) A) G) G) C) U) U) C. A. A) G) C) A) C) G) A) G) U) U) C) U) G) A) A) U) C) U) A)	TRUE
1264	hsa-mir-4637	C( C( C( U( U( A( C( U( U( G( G( A( U( C( U( G( C( A( A. U( U( A( G( U( A( U( U( U. U. A( A( U. C( A. U. A. G( A( U( U( G( U. A. U. U. U) A) G) U) U) A. G) U. U) U) U. U. A) A) U) A) C) U) A) A) C. U) G) C) A) G) A) U) U) C) A) A) G) U) G) A) G) G) G)	TRUE
1265	hsa-mir-4638	G( A( C( U( C( G. G( C( U( G( C( G( G( U( G. G( A. C. A. A. G( U. C. C( G( G( C. U( C( C( A( G( A. A. C. C) U) G) G) A) C. A. C) C) G) C. U. C) A. G. C. C) G. G) C) C) G) C) G) G) C) A. G. G) G) G) U) C)	TRUE
1266	hsa-mir-4640	C. U. G. U. G. G. G. C. U( G( G( G( C( C( A( G( G( G( A( G( C( A( G( C. U. G( G( U( G( G( G( U( G( G( G( A( A. G. U. A. A( G( A. U( C( U( G. A. C. C. U. G) G) A) C) U) C. C. A. U) C) C) C) A) C) C) C) A) C) C) C. C. C) U) G) U) U) U) C) C) U) G) G) C) C) C) A) C. A. G.	TRUE
1267	hsa-mir-4641	G. G. G( G( G( G( C( A( G( G( G( G( G( C( A( G. A. G( G( G( C( A( U( C( A( G( A. G( G( A. C. A. G. C) C) G. C. C) U) G) G) U) G) C) C) C) A. U) G) C) C) A. U. A. C. U) U) U) U) G) C) C) U) C) A. G.	TRUE
1268	hsa-mir-4642	C( A( C( A( A( C( U( G( C( A. U( G( G( C( A( U( C( G( U( C( C. C. C( U( G( G( U( G( G( C( U( G( U( G( G( C( C. U. A. G. G. G. C. A. A. G) C) C) A) C) A. A. A) G) C) C) A) C) U. C) A) G) U. G) A) U) G) A) U) G) C) C) A) G) C) A) G) U) U) G) U) G)	TRUE
1269	hsa-mir-4643	G( U( G( U( G( C( C. C. U( A( G( C( A( U( U( U( A( U( A. A. U( C( A( U( G( U( G( U( U( C( A( U( U( C. A. C. A. U. G. A. U. C. A. U. A. A) G) U) G) G) A) C) A) C) A) U) G) A) C. C. A) U) A) A) A) U) G) C) U) A) A. A. G) C) A) C) A) C)	TRUE
1270	hsa-mir-4644	G( C( G( G( C( G. G( U( G. C( U( C( U( G( C. C( U( C( U( U( U( C( U( C( C. A. U( C( C( A( C( C. C( U( G( G. U. C. C. A. G. G. U. C. C. A. C) A) G) C. A. G) U) G) G) A) G. A. G) A) G) A. A) A) A) G) A) G) A. C) A) G) A. A) G) G. A) U) G. G) C) C) G) U)	TRUE
1271	hsa-mir-4645	U( G( A( U( A( G( G( G( A( A( A( C( C( A( G( G( C( A( A( G( A( A( A. U( A( U( U( G( U( C( U( C( C. U( C( A. A. G. U. U. G. C. G) A) C. G) A) G) A) C) A) G) U) A) G. U) U) C) U) U) G) C) C) U) G) G) U) U) U) C) U) C) U) A) U) C) A)	TRUE
1272	hsa-mir-4646	A. C( U( G( G( G( A( A( G( A. G( G( A( G. C. U. G( A( G( G( G( A( C( A( U. U( G( C. G. G( A( G( A( G. G. G. U) C) U) C) A. C) A) U. U) G) U) C) C) C) U) C) U) C) C) C) U) U) C) C) C) A) G)	TRUE
1273	hsa-mir-4647	C( C( A( G( G( A( G( G. G( U( G( A. A( G( A. U( G( G( U( G( C. U. G( U( G( C( U( G( A. G( G( A. A. A( G( G( G( G. A. U. G. C. A. G. A. G. C) C) C) U) G. C) C) C) A) G) C) A) C) C) A) C) C) A) C. C) U) C. C. U) A) U) G. C) U) C) C) U) G) G)	TRUE
1274	hsa-mir-4648	U( G( U( G( G( G( A( C( U. G( C( A( A. A. U. G( G( G( A. G( C( U( C. A. G. C. A. C. C( U( G( C( C. U( G( C. C. A. C. C. C) A) C. G) C) A) G) A. C. C. A) G) C) C) C) C) U) G) C) U. C. U. G) U. U) C) C) C) A) C) A) G.	TRUE
1275	hsa-mir-4649	U. C( U( G( G( G( C. G( A( G( G( G( G( U( G( G( G( C( U. C( U( C( A( G( A( G( G. G( G( C. U( G( G. C. A. G. U) A) C) U) G. C) U) C) U) G) A) G) G) C) C) U) G) C) C) U) C) U) C) C) C) C) A) G)	TRUE
1276	hsa-mir-4650-1	U( U( C( U( G( U( A( G( A( G. A. U. U. A. U( C( A( G( G( C( C( U( C( U. U( U( C( U( A( C( C( U( U( C( C. A. A. G. G. C. U. C. A. G) A) A) G) G) U) A) G) A) A) U. G) A) G) G) C) C) U) G) A) C. A. U. A. U) C) U) G) C) A) G) G) A)	TRUE
1277	hsa-mir-4650-2	U( U( C( U( G( U( A( G( A( G. A. U. U. A. U( C( A( G( G( C( C( U( C( U. U( U( C( U( A( C( C( U( U( C( C. A. A. G. G. C. U. C. A. G) A) A) G) G) U) A) G) A) A) U. G) A) G) G) C) C) U) G) A) C. A. U. A. U) C) U) G) C) A) G) G) A)	TRUE
1278	hsa-mir-4651	C( G( G( C( G. A. C( G( G( C. G( G( G( G. U( G( G( G( U( G( A. G( G( U. C( G( G( G( C( C( C( C( A. A. G. A. C. U. C. G) G) G) G) U) U) U) G) C) C) G. G. G. C) G) C) C) U. C) A) G. U) U) C) A. C) C) G) C. G. G) C) C) G)	TRUE
1279	hsa-mir-4652	U( A( U( U( G( G( A( C. G( A( G( G( G( G( A( C. U. G( G( U( U( A( A( U( A( G( A( A( C( U. A. A. C. U. A. A. C. C. A. G. A. A. C. U. A. U. U. U. U. G) U) U) C) U) G) U) U) A) A) C) C) C. A. U) C) C) C) C) U) C) A. U) C) U) A) A) U) A)	TRUE
1280	hsa-mir-4653	U( U( G. U( C( C( A( A( U( U( C( U( C( U( G( A( G( C( A( A( G. G. C( U( U( A( A( C( A. C( C( A( A. A. G( G( G( U( U. A. A. G. G. G. U. U. U. G) C) U) C) U) G) G) A. G) U) U) A) A) G) G. G. U) U) G) C) U) U) G) G) A) G) A) A) U) U) G) G) A) G. A) A)	TRUE
1281	hsa-mir-4655	C( C( A( A. G( G( G( C( A. C. A. C( C( G( G( G( G( A( U( G( G( C( A. G( A( G( G( G( U( C( G( U. G. G. G. A. A. A. G. U. G. U. U) G) A) C) C) C) U) C) G) U) C) A) G. G. U) C) C) C) C) G) G) G. G. A. G) C) C) C) C. U) G) G)	TRUE
1282	hsa-mir-4656	A. G( G( C( U( G( G( C( G. U( G( G( G( C( U( G. A( G( G( G( C( A( G( G( A( G( G( C( C( U( G( U. G( G( C. C. G. G. U. C) C) C) A) G) G) C) C) U) C) C) U) G) C) U. U. C) C) U) G. G) G) C) U) C) A) G. G) C) U. C) G) G) U) U) U.	TRUE
1283	hsa-mir-4657	A. A( U( G( U( G( G( A. A( G( U( G( G. U( C( U( G. A. G( G( C( A( U( A( U( A( G. A. G. U) A) U) A) U) G) C) C) A. A) G) A) A. C) A) C) U) A. C) C) A) U) A) U)	TRUE
1284	hsa-mir-4658	G( C( U( G( C( C. C. U( U( C( A. C( U( C( A. G. A( G( C. A( U( C( U( A( C( A( C( C. C( A( C( U( A. C. C. G) G) U) G) A. G) U) G) U) G) G) A) U) C. C) U) G. G) A) G) G) A) A) U. C. G) U) G) G) C)	TRUE
1285	hsa-mir-4660	A( C( U( C( C( U. U. C. U. G. C( A( G( C( U( C( U( G( G( U. G( G( A( A. A. A( U( G( G( A( G( A( A( G( A. C. U. U. U. U. C. C) U) U) U. C. C) U) C) C) A) U) C. U) C) C) C. C) C) A) G) G) G) C. C) U) G) G. U. G) G) A) G) U)	TRUE
1286	hsa-mir-4661	U( U( U( A( C( U( C( U( G( A. A( C( U( A( G( C( U( C( U( G( U( G( G( A( U( C( C( U( G( A. C( A( G( A. C. A. G. C. C) U) G) A. U. A. G. A. C) A) G) G) A) U) C) C) A) C) A) G) A) G) C) U) A) G) U) C. C) A) G) A) G) U) A) A) A)	TRUE
1287	hsa-mir-4662a	U( C( U( A( U( U( U( A( G( C( C( A( A( U( U( G( U( C( C. A( U( C( U( U( U( A( G( C. U( A( U( U( C. U. G. A) A) U) G) C. C) U) A) A) A) G) A) U) A. G) A) C) A) A) U) U) G) G) C) U) A) A) A) U) A) G) A)	TRUE
1288	hsa-mir-4659b	C( U( G( U( U( G( A( C. G( U( U( G( C( C( A( U( G( U( C( U( A( A( G( A( A( G( A( A( A( A( U( U( U( U( U. C. U. C. C. A) A) A) G) U) U) U) U) C) U) U) C) U) U) A) G) A) C) A) U) G) G) C) A) G) C) U. U) C) A) G) C) A) G)	TRUE
1289	hsa-mir-4663	C( U( G( U( G( G( U. G( G( A. G. C( U( G( A( G( C( U( C( C( A( U. G( G( A( C. G( U( G( C( A( G( U( G( G( C( A. U. C. U. G) U) C) A) U) U) G) C) U. G) C) C. U. U) C) C) U) G) G) A) G) C) U) C) A) G) G. C. C) C) U) U) G) C) A) G)	TRUE
1290	hsa-mir-4662b	C( A( C( A( A. U. U. U( C( U( A( U( U( U( A( G( C( C( A( A( U( U( G( U( C( U( A( U( C( U( U( U( A( G( G. C. A( U( U( C. A. G. A) A) U) A. G. C) U) A) A) A) G) A) U) G) G) A) C) A) A) U) U) G) G) C) U) A) A) A) U) A) G) A) C. A. C. U) G) U) G)	TRUE
1291	hsa-mir-4664	G. U. U( G( G( G( G( G( C. U( G( G( G( G( U( G. C( C. C( A( C. U. C( C( G( C. A( A( G( U( U( A. U( C( A. C. U. G) A) G. C. G) A) C) U) U) C. C) G) G) U. C. U) G) U. G) A. G) C) C) C) C) G) U. C) C) U) C) C) G) C.	TRUE
1292	hsa-mir-4665	C( U( C( G( A( G. G( U( G( C. U( G( G( G( G( G( A( C( G( C( G( U( G. A. G( C( G( C( G( A( G( C( C( G( C. U. U. C. C. U. C. A. C) G) G) C) U) C) G) G. C. C) G) C) G. G) C) G) C) G) U) A. G. C) C) C) C) C) G) C. C) A) C) A. U) C) G) G) G)	TRUE
1293	hsa-mir-4667	U. G. A. C. U( G( G( G( G( A( G. C( A( G( A( A( G( G( A( G( A. A. C( C( C( A( A( G( A. A. A. A. G. C. U. G. A. C) U) U) G) G) A. G) G. U. C. C. C) U) C) C) U) U) C) U) G) U) C) C) C) C) A) C. A. G.	TRUE
1294	hsa-mir-4668	A. G. G( G( A( A( A( A( A( A( A( A( A( A( G( G( A( U( U( U( G. U( C( U( U( G. U. A( G( C. C( A( G( G. A. U. A. U) U) G) U. U) U) U. A. A) A) G) A) A) A) A) U) C) C) U) U) U) U) U) G. U) U) U) U) U) C) C) A. G.	TRUE
1295	hsa-mir-219b	G( G( A. G( C( U( C. A. G( C( C( A( C( A. G( A( U( G( U( C( C( A( G( C. C( A. C( A( A( U( U( C( U( C( G( G( U( U( G. G. C. C. G. C. A. G) A) C) U. C) G) U. A. C. A. A) G) A) A) U) U) G) C. G) U. U) U) G) G) A) C) A. A) U) C) A. G) U) G) G) C) G. A. A) G) C) C) C)	TRUE
1296	hsa-mir-4669	G( C( C( U( C. C( C( U( U( C( A( C( U( U( C( C( U( G( G( C. C( A( U. C. C( A( G( G( C( A( U. C. U. G. U) G) U) C) U) G) U) G) U. C) C) G) G) G) A) A) G) U) G) G) A) G) G) A. G) G) G) C)	TRUE
1297	hsa-mir-4670	C( U( C( U( A( G( G( A( A( G( C( G( A( C( C( A( U( G( A( U( G( U( A( A( C( U( U( C( A( C. A. G( A( C( U( C. U. C. C. A. A. A. A) G) U) C) U) G) A) A) G) U) U) A) C) A) U) C) A) U) G) G) U) C) G) C) U) U) C) C) U) A) G) A) G)	TRUE
1298	hsa-mir-4671	U( A( U( U( U( U( A. A( G( A( C( C( G( A( A( G( A( C( U( G( U( G( C( G( C( U( A( A( U( C( U( C( U. U. A. G. C. A. C. U. G) A. A) G) A) U) U) A) G) U) G) C) A) U) A) G) U) C) U) U) U) G) G) U) C) U) C. A) A) A) A) U) A)	TRUE
1299	hsa-mir-4672	G( G( C( U( G( C. U( U( C( U. C. G( C( C( U( C( U( G( U( C( C( A( G( C( U( G( U( G( U( G( G( C( C( U. U. G( G( A( C. A. A. G. C. C. U) C) U) U. G) G) U) U) A) C) A) C) A) G) C) U) G) G) A) C) A) G) A) G) G) C) A. C. G) A) A) A. C) A) G) C) C)	TRUE
1300	hsa-mir-4673	G( U( C( C( A( G( G( C. A( G( G( A. G( C( C( G( G( A. C. U( G( G( A. C( C( U( C( A. G. G. G. A. A. G) A) G) G) C) U) G) A. C. C) C) G) G) C) C. C) C) U) C) U) U) G) C. G) G) C)	TRUE
1301	hsa-mir-4674	C( C( C( A. G( G( C( G( C( C( C( G( C( U( C( C( C( G( A( C( C( C( A( C. G( C( C( G. C( G. C( C( G( C. C. G( G( G( U. C. C. C. U. C. C. U. C) C) C) C) G) G) A. G) A. G) G) C) U) G) G) G) C. U) C) G) G) G) A) C. G) C) G) C. G) G) C) U. C. A. G) C) U) C. G) G) G)	TRUE
1302	hsa-mir-4675	C( A( U( G( A( G( A( A( A. U( C( C( U( G( C( U( G( G( U( C( A( A( C. C( A( U( A( G( C( C( C( U( G( G( U. C. A. G. A. C. U. C. U. C) C) G) G) G) G) C) U) G) U) G) A. U) U) G) A) C) C) A) G) C) A) G) G) A) C. U) U) C) U) C) A) U) G)	TRUE
1303	hsa-mir-4676	U( G( A( A( U( G. A( A( A( G( A( G( C( C( A( G( U( G( G( U( G( A( G( A( C( A( G( U( G( A( G( U. U. G( A. U. U. A. C) U. U. C) U) C) A) C) U) G) U) U) U) C) A) C) C) A) C) U) G) G) C) U) C) U) U) U) G. G) U) U) C) A)	TRUE
1304	hsa-mir-4677	G( C( A. A( A( G( C( A( G( C. A. A. U. U. G( U( U( C( U( U( U( G( G( U( C( U( U( U. C( A( G( C. C( A( U. G( A( C. C. U. G. A. C. C. U. U) C) U) G) U. C) U) G) U. G) A) G) A) C) C) A) A) A) G) A) A) C) U. A. C. U. U) U) G) C) U) U) G. G) C)	TRUE
1305	hsa-mir-4678	G. G. A. A. A. A. A. A. C. A. A( G( G( U( A( U( U( G( U( U( C( A( G( A( C( U( U( A. U( G( A( U( U( U( U. U. G. G) G) G) U) C) A) A) A) G) A. U. U) C) U) G) A) G) C) A) A) U) A. A) C) C) U) A. U. U. A. A. A. A. A. A. C. C.	TRUE
1306	hsa-mir-4679-2	U. A. U( C( U( U( U( U( U( U( C( U( G( U( G( A( U( A( G( A( G( A( U( U( C( U( U( U( G( C( U( U( U. U. U( G( U( U( U. C. U. A) A) C) A) A) A) G) C) A) A) A) G) A) A) U) C) U) C) U) A) U) C) A) C) A) G) A) A) A) A) A) A) G) A) C. G.	TRUE
1307	hsa-mir-4682	U. G. C( C( C( C( U( G( G( U. C( U( G( A( G( U( U( C. C. U( G( G( A( G( C( C( U( G( G( U. C( U( G. U( C( A. C. U. G. G. G. G) A) A) G) U. C) C) A) G) A. G) C) U) C) C) A) A. G) G) C) U) C) A) G) U. G. C. C) C) A) G) G) G) G) A. C. G. C. A.	TRUE
1308	hsa-mir-4683	G. A. C. A( C( G. C. A. A( G( A( C( G( A. G( G( C( G( G( G( C( C( U( G( G( A( G. G. U( G. C( A( C( C( A( G( U( U. C. U. G. G. C. C. G) C) U) G) G) U) G) G. A) G. A. U) C) C) A) G) U. G) C) U) C) G) C) C) C) G) A. U) C) U) C. A. A. G) U) U. C.	TRUE
1309	hsa-mir-4684	G( C( A( C( C( A( G( G( G( G( U( A( C( C. U( C( U( C( U( A( C( U( G( A( C( U( U( G( C( A( A( C( A( U( A( C( A. U. U. U. G. U. C. U. U. G. G) U) G) U) G) U) U) G) C) A) A) G) U) C) G) G) U) G) G) A) G) A) C. G) U) A) C) C) C) U) U) G) G) U) G) C)	TRUE
1310	hsa-mir-4685	U( A( G( C( C( C. A( G( G( G( C( U. U. G( G( A( G. U. G( G( G( G( C. A. A( G( G( U. U. G( U( U( G( G. U. G. A. U. A. U) G) G) C) U. U. C) C) U) C. U. C) C) C) U) U) C) C) U. G) C) C) C) U) G) G) C) U) A) G.	TRUE
1311	hsa-mir-4687	A( C( C( U( G( A. G. G( A( G( C( C( A. G( C( C( C( U. C( C( U( C( C( C. G( C( A( C. C( C( A( A( A( C. U. U( G. G( A( G. C. A. C. U) U) G. A) C. C. U) U) U) G) G) C. U) G) U) U. G) G) A) G) G) G) G) G) C) A. G) G) C) U) C) G. C) G) G) G) U)	TRUE
1312	hsa-mir-1343	G( C( U. G( G( C( G. U( C( G( G( U. G( C( U. G( G( G( G( A. G( C( G( G( C. C( C( C( C( G( G( G( U. G( G( G( C( C( U. C. U. G. C. U. C. U. G) G) C) C) C) C. U. C) C) U) G) G) G) G) C. C) C) G) C) A. C) U) C) U) C. G) C) U. C) U) G) G) G) C) C) C. G) C)	TRUE
1313	hsa-mir-4688	G( U( C( U( A( C. U. C( C( C( A( G( G( G. U. G. C( C( A. A. G( C( U( G( U( U. U. C. G. U. G. U. U. C( C( C( U( C. C( C( U( A. G( G( G( G. A. U. C) C) C) A) G) G) U. A) G) G) G) G) C) A) G) C) A. G. A. G) G) A. C) C) U) G) G) G) C. C. U) G) G) A) C)	TRUE
1314	hsa-mir-4689	G( G( U( U( U( C( U( C( C( U. U( G( A( G( G( A( G. A( C( A( U( G( G( U( G( G( G( G. G( C( C( G. G. U. C. A. G) G) C) A. G. C) C) C) A. U. G) C) C) A) U) G) U) G. U) C) C) U) C) A) U. G) G) A) G) A) G) G) C) C)	TRUE
1315	hsa-mir-4690	G. A( G( C. A( G( G( C( G. A. G( G( C( U( G( G( G( C( U( G( A. A( C( C( C( G. U. G. G. G. U. G. A. G) G) A. G) U) G. C) A) G) C) C) C) A) G) C) U) G. A. G. G) C) C) U) C) U) G. C.	TRUE
1316	hsa-mir-4691	G( G( A( G. C( A( C( U( C( C( C. A. G. G( U( C. C( U( C( C( A( G( G. C( C( A. U( G( A. G( C( U( G( C. G( G( C. C. C. U. G( A( U. G. U. C. U) C) U. A. C) U) C. C) A) G) C) C) A) C. G) G) A. C) U) G) A. G) A) G) U. G) C) A. U. A. G) G) A) G) U) G) U) C) C)	TRUE
1317	hsa-mir-4692	G( U( U( U( U( A( C. U( U( G( A( U( A( C( C( C( A( C( A( C( U( G( C( C( U( G( G( G( U( G( G. G. A. C) A) C) U) C) A) G) G) C) A) G) U) G) U) G) G) G) U) A) U) C) A) G) A. U) A) A) A) A) C)	TRUE
1318	hsa-mir-4693	G( U( U( U( A. A. A. G( A( A( U( A( C( U( G( U( G( A( A( U( U( U( C( A( C( U( G. U( C( A( C( A. A. A. U. U. C. A. A. A. U. A. A. A. G) U) G) A) G. A) G) U) G) G) A) A) U) U) C) A) C) A) G) U) A) U) U) U) A. A. G. G) A) A) U)	TRUE
1319	hsa-mir-4694	C( A( A( A( U( A( C( A( U( A( G( G( U( G( U( U( A( U( C( C( U( A. U( C( C( A( U( U( U( G( C. C( U( C( U( C. U. C. A. G. A. A. A. A. U. A) G) A) G) U. C) A) A) A) U) G) G) A) C. A) G) G) A) U) A) A) C) A) C) C) U) A) U) G) U) A) U) U) U) G)	TRUE
1320	hsa-mir-4696	C( A( A( A( G( C( C( A( C( U( G( C( A( A( G( A( C. G( G( A( U( A( C. U( G( U( C( A( U( C( U( A. U. U. C. C. A. G. A. A) G) A) U) G) A) C) A) A. U) G) U) C) C) A. U) U) U) U) G) C) A) G) U) G) G) C) U) U) U) G)	TRUE
1321	hsa-mir-4697	G( G( G( C( C( C. A. G. A. A( G( G( G( G( G( C( G( C. A( G( U( C( A( C( U( G( A( C( G( U( G( A( A( G( G( G( A. C. C. A. C. A. U. C. C) C) G. C) U) U) C) A) U) G) U) C) A) G) U) G) A) C) U) C. C. U) G) C) C) C) C) U) U) G) G) U) C) U)	TRUE
1322	hsa-mir-4698	U( G( C( U( U( C( U( C. C( U( G( G( G( G( U( C( U( U( C( C( U( C( U( A( C( A( U( U( U( C. C. A( C( C( U( A( G( A. C. G. G. G. C. C) U) G) G) G) U) C. A. A) A) A) U) G) U) A) G) A) G) G) A) A) G) A) C) C) C) C) A) G) A. A) G) G) A) G) C) A)	TRUE
1323	hsa-mir-4699	A( G( C( A( A( U( U( G( G( A( G( A( A( G( A( U( U( G( C( A( G( A( G( U( A( A( G( U( U( C( C( U. G. A. U. U. A. A. G. A. A. A. U. G) G) A) A) U) U) U) A) C) U) C) U) G) C) A) A) U) C) U) U) C) U) C) C) A) A) U) U) G) C) U)	TRUE
1324	hsa-mir-4700	U. C. A. G( U( G( A. G. G. U. C( U( G( G( G( G( A. U( G( A( G( G( A( C. A. G( U( G. U. G( U( C( C( U( G( A. A. A. U. U. C. A. C) A) G) G) A) C) U. G. A) C) U) C) C) U) C) A) C) C) C) C) A) G) U. G. C) A) C) G. A. G. G. A.	TRUE
1325	hsa-mir-3198-2	G( A( C( U( C. U( G( C( U( C( U( C( A. C( U( G( U( U( C( A. C( C( C( A( G( C. A( C( U( A. G( C( A( G( U. A( C( C( A. G. A. U. G) G) U) U. C) U) G) U) G. G. A) G) U) C. C) U) G) G) G) G) A) A) U) G) G) A. G) A) G) A) G) C) A) C. A) G) U) C)	TRUE
1326	hsa-mir-4703	U( U( A( U( G( C( A( U. A. U. U. A. G( C( A( A( U( A( C( A( G( U( A( C( A( A( A. U( A( U( A( G( U( G( U( G( U. U. U. G. A. U. U. U) G) C) A) C) U) G) U) A) G. U) U) G) U) A) U) U) G) U) A) U) U) G) C) C. A. C. U. C. U) G) U) A) U) A) A)	TRUE
1327	hsa-mir-4704	C( U( U( A( U( C. C( U( A( G( A( C( A( C( U( A( G( G( C. A( U( G( U( G( A( G. U( G( A( U( U( G( U. C. U. U. C. C. U. C. A. C. U. C) A) A) U) C) A) G. U) C) A) C) A) U) A. U) C) U) A) G) U) G) U) C) U) A) G) A. A) U) G) A) G)	TRUE
1328	hsa-mir-4705	C( U( C( A( C( A( A( G( A( U( C( A( A( U( C( A( C( U( U( G( G( U( A( A( U( U( G( C( U( G( U. G( A. U. A. A. C. A. A. C) U. C) A) G) C) A) A) U) U) A) C) C) A) A) G) U) G) A) U) U) G) G) U) U) U) U) G) U) G) A) G)	TRUE
1329	hsa-mir-4706	G( C( U( A( C( G( G( G( G( A. G. C( G( G( G( G( A( G( G( A( A. G( U( G( G( G( C( G( C( U( G. C( U( U( C( U( G( C. G( U. U. A. U. C) U) G) G) A) A) G) G. A) G) C) A. G) C) C) C) A) C) U) C) C) U) G. U) C) C) U) G) G. G. C) U) C) U) G) U) G) G) U)	TRUE
1330	hsa-mir-4707	G( G( U( U. C( C( G( G( A( G( C( C( C. C( G( G( C( G. C. G( G( G( C( G( G( G( U. U. C( U( G( G( G. G. U. G( U( A( G( A. C. G. C) U) G) C) U. G. G. C) C) A) G) C) C) C) G) C) C) C) C. A. G) C) C) G) A. G) G) U) U) C) U. C) G) G) C. A) C) C)	TRUE
1331	hsa-mir-4708	U. U. U. A. G. G. A( G( A( G( A( G( A( U( G( C( C( G( C( C( U( U( G( C( U( C( C( U( U( G. A. A. C. A. G. G) A) G) G) A) G) C) A) A) G) G) C) G) G) C) A) U) C) U) C) U) C) U) G. A. U. A. C. U. A. A. A.	TRUE
1332	hsa-mir-4709	C( U( G( C( U( U. C. A. A. C. A. A( C( A( G( U. G( A( C( U( U( G. C( U( C( U( C. C( A( A( U( G( G( U. A( U( C( C. A. G. U. G) A) U) U) C) G) U) U) G) A. A) G) A) G) G. A) G) G) U) G. C) U. C) U) G) U) A) G) C) A) G)	TRUE
1333	hsa-mir-203b	G( C( G( C( C. C. G( C( C. G( G( G( U( C( U( A( G( U( G( G( U( C. C( U( A. A( A( C( A( U. U( U( C( A( C( A( A. U( U( G. C( G. C. U. A. C. A. G) A) A) C. U) G) U. U) G) A) A) C. U) G) U) U) A. A) G) A. A) C) C) A) C) U) G) G) A) C) C) C) A. G) C) G) C) G) C)	TRUE
1334	hsa-mir-4711	A. A( A( U( G( U( G( C( A( U( C( A( G( G( C( C( A( G( A( A( G( A( C( A( U( G( A( G( C. C( C( U( U( U. G. G. A. A) A) G) G) U. C) U) C) G) U) G) U) C) U) U) C) U) G) G) C) U) U) G) A) U) G) C) A) C) A) U) U) U.	TRUE
1335	hsa-mir-4712	G( A( C( A( G( G( A. U. U. C. C( A( G( U( A( C( A( G( G( U( C( U( C( U( C( A( U( U( U( C( C. U. U. C. A. U. G( A( U. U( A( G( G. A. A. U. A. C) U) A) C. U) U) U. G) A) A) A) U) G) A) G) A) G) A) C) C) U) G) U) A) C) U) G) U. A. U) C) U) G) U) U)	TRUE
1336	hsa-mir-4713	G( U( C( C( C( C( A( U( U( U( U( U( C( U( C( C( C( A( C( U( A. C. C( A. G( G( C. U( C( C( C( A( U( A. A. G. G. G. U. C. G. A. A) U) G) G) G) A) U. C) C) A. G) A. C. A) G) U) G) G) G) A) G) A) A) A) A) A) U) G) G) G) G) A) C)	TRUE
1337	hsa-mir-4714	A( U( U( U( U( G( G( C( C( A( A( C( U( C( U( G( A( C( C( C. C( U( U( A( G( G( U( U( G( A( U( G. U( C( A( G. A. A. U) G) A) G. G) U) G. U. A. C. C) A) A) C) C) U) A) G) G) U. G) G) U) C) A) G) A) G) U) U) G) G) C) C) A) A) A) A) U)	TRUE
1338	hsa-mir-4715	G( G( G( G( A( A( U( G. A. A. A( G( U( U( G( G( C( U( G( C( A( G( U( U( A( A( G( G( U( G( G( C( U. A. A( U( C( A. G. C. U. G) A) U) G. G. U. G) C) C) A) C) C) U) U) A) A) C) U) G) C) A) G) C) C) A) A) U) U) C. U. A. A) U) U) C) C) C) C)	TRUE
1339	hsa-mir-3529	G( G( C( A. C( C( A( U( U( A. G( G( U. A( G( A( C( U( G( G( G( A( U( U( U( G( U( U( G( U( U( G( A. G. C. G. C. A. G. U. A. A. G. A. C) A) A) C) A) A) C) A. A) A) A) U) C) A. C) U) A) G) U) C) U) U. C) C) A. G) A) U) G) G) G. G) C) C)	TRUE
1340	hsa-mir-4717	G( G( C( A( G( U( G( U( U( U( A( G( G( C( C( A( C( A( G( C( C( A( C( C( C( A( U( G( U( G( U( A( G( G. G. G. U. G. G. C) U) A) C) A) C) A) U) G) G) G) U) G) G) C) U) G) U) G) G) C) C) U) A) A) A) C) A) C) U) G) C) C)	TRUE
1341	hsa-mir-4718	A. G( C( U( G( U( A( C. C( U( G( A( A( A. C( C( A( A( G( C( A( C( C. U. G. U. U. U. G) U) G) A. C) U) U) G) G) C. U) U) C) A) G) U. U) A) C) U. A) G) C)	TRUE
1342	hsa-mir-4719	A( C( A( A. U( G( A( U( G( A( C( U( U( G( U( A( U( G( U( U( A( U( A( G( A( U( U( U( G( U( G( A( U. U. A. C. A. U. U. A. A. A. A. C. U. U. A. A. A. A. U. U. U) C) A) C) A) A) A) U) C) U) A) U) A) A) U) A) U) G) C) A) G) G) U) C) A) U) C) A) C. U) G) U)	TRUE
1343	hsa-mir-4720	A. A( G( C( C. U( G( G( C( A( U( A( U( U( U( G( G( U( A( U( A( A( C( U( U( A( A( G( C( A( C( C( A( G( G( U( A. A. A. A) U) C) U) G) G) U) G) C) U) U) A) A) G) U) U) G) U) A) C) C) A) A) G) U) A) U) A. G) C) C) A) A. G) U) U) U.	TRUE
1344	hsa-mir-4721	G. G( G. C( C( U( G( G. U( C( A( U( G. G( U( C( A. A. G( C( C( A. G( G( U( U( C( C( A( U( C( A. A. G( C( C( C( C( A( C( C( A. G. A. A. G) G) U) G) G) A. G) G) C) C. C. A. G) G) U) G) A. G) G) G) C) U) C. C. A. G) G) U) G) A) C) G. G) U) G) G) G. C) A) G) G) G. U) U.	TRUE
1345	hsa-mir-4722	G. G( C( A( G( G( A( G( G( G( C( U( G( U. G( C( C. A( G( G( U( U( G( G( C( U( G. G. G. C. C. A. G) G) C) C) U. G) A) C) C) U) G) C) C) A) G) C) A. C) C) U) C. C) C) U) G) C) A. G.	TRUE
1346	hsa-mir-4520-2	C( C( U( G( C( G( U( G( U( U( U( U( C( U( G( U( C( C( A( A( A( U( C( C. U. U. U. U. C. U. G) A) U) U) U) G) G) A) C) A) G) A) A) A) A) C) A) C) G) C) A) G) G) U.	TRUE
1347	hsa-mir-4723	A. G. U( U( G( G( U. G( G( G( G( G( A( G( C( C( A( U. G( A( G( A( U. A. A. G( A. G( C( A( C( C( U( C. C. U( A( G( A. G. A. A. U. G. U. U. G. A. A. C) U) A) A. A) G) G) U) G) C) C) C. U) C) U) C) U) G) G) C) U) C) C) U) C) C) C) C) A) A) A. G.	TRUE
1348	hsa-mir-451b	U( G( G( G( U. A( U( A. G( C( A( A( G( A. G( A( A( C( C( A. U( U( A( C( C( A( U( U( A( C( U( A. A. A. C. U. C. A) G) U) A) A) U) G) G) U) A) A) C. G) G) U) U) U) C. C) U) U) G) C) C. A) U) U. C) C) C) A)	TRUE
1349	hsa-mir-4724	A( C( G( C( A( A. A. A. U. G( A( A. C( U( G( A( A( C( C( A( G( G( A( G( U. G( A. G( C( U( U( C( G( U( G. U. A. C. A. U. U. A. U. C. U. A. U. U. A. G. A. A. A. A) U) G) A) A) G) U) A. C) C) U) U) C) U) G) G) U) U) C) A) G) C. U. A. G. U) C) C. C. U. G. U) G) C) G) U)	TRUE
1350	hsa-mir-4725	G( U( G( U( C( U( C( U( C( U. G. G. A. G( A( C( C. C( U( G( C. A. G( C( C( U( U( C( C( C( A( C( C. C. A. C( C( A( G. G( G( A( G. C. U. U. U) C) C) A. U) G) G) G. C. U. G) U) G. G) G) G) A) A) G) G) C) G. U. C) A) G) U. G) U) C) G. G. G. U. G) A) G) G) G) A. A) C) A) C)	TRUE
1351	hsa-mir-4726	A. G. G( G( C( C( A( G( A( G( G( A( G( C( C( U( G( G( A. G( U( G( G( U( C( G( G. G. U. C) G) A) C) U) G. A. A) C) C) C) A) G) G) U) U) C. C) C) U) C) U) G) G) C) C) G. C. A.	TRUE
1352	hsa-mir-4727	A( A( U( C( U( G( C( C( A( G( C( U( U( C( C( A( C( A. G( U( G( G( C. A. G. A. U. U. U. U. C. C) C) A) U) A. G) U) G. G) G) A) A) G) C) U) G) G) C) A) G) A) U) U) C.	TRUE
1353	hsa-mir-4728	G. U. G( G( G( A( G( G( G( G( A. G( A( G( G( C( A( G( C( A( A. G( C( A. C. A. C( A( G( G. G. C. C) U) G) G. G. A. C. U. A. G) C) A. U) G) C) U) G) A. C) C) U) C) C. C) U) C) C) U) G. C) C) C) C. A. G.	TRUE
1354	hsa-mir-4729	U( C( U( G( U( U( U( C( C( U( C( A( U( U( U( A( U( C( U( G( U( U( G( G( G( A( A. G( C( U( A( A( C. U. G. U. G. A. C. C. U) U) A) G) C) G. U) C) C) C) A) G) C) A) G) A) U) A) A) A) U) G) A) G) G) A) A) A) C) A) G) A)	TRUE
1355	hsa-mir-4730	C. G. C( A( G( G( C( C( U( C. U( G( G( C. G( G. A( G( C( C. C( A( U( U. C( C( A( U. G( C( C( A( G. A. U( G( C( U. G. A. G) C) G) A. U) G) G) C) U) G) G) U. G) U) G) U. G) C) U) G. C) U. C) C) A) C. A) G) G) C) C) U) G) G. U. G.	TRUE
1356	hsa-mir-4731	C( C( C( U( G( C( C( A( G( U( G( C. U( G( G( G( G( G( C( C( A( C( A. U( G( A. G( U( G( U( G( C. A. G. U. C. A. U. C. C) A) C) A) C) A. C) A) A. G) U) G) G) C) C) C) C) C) A) A. C) A) C) U) G) G) C) A) G) G) G)	TRUE
1357	hsa-mir-4732	G( A( G( G( G( A. G( C( U( G( U( A( G( A( G( C( A( G( G( G( A. G. C( A( G( G( A. A. G( C( U( G( U. G. U. G. U. G. U. C. C) A) G) C) C) C) U) G) A. C. C. U. G. U) C) C) U) G) U) U) C) U) G) C) C. C. C. C. A) G) C) C) C) C) U) C)	TRUE
1358	hsa-mir-4733	G. G. U. C. G( C( U( U( A( A( A( U( C( C( C( A( A( U( G( C( U( A( G( A( C( C( C. G( G( U( G( G( C( A. A. U. C. A. A. G. G. U. C. U. A. G) C) C) A) C) C) A. G) G) U) C) U) A) G) C) A) U) U) G) G) G) A) U) U) U) A) A) G) C) C. C.	TRUE
1359	hsa-mir-4735	U( G( C( A( G( U( G( C. C( U( A( A( U( U( U( G( A( A. C( A( C( C( U( U( C. G( G( U( A( U( U( C. A. U. C. A. A. A. A) A) U) A) C) C) A. A) A) G) G) U) G) C. U) C) A) A) A) U) U) A) G) A. C) A) U) U) G) C) A)	TRUE
1360	hsa-mir-4736	A( G( G( C( A( G( G( U( U. A. U. C. U. G( G( G( C( U. G( C( C( A( U. C. U. C. C. C. A. C. U) G) G) C) U. G) C) U) U) G) C) C) U) G) C) C) U)	TRUE
1361	hsa-mir-4737	C( U( G( C. A. C. A. G( G( A. U( G( C. G( A( G( G( A. U( G( C( U( G( A. C( A( G( U( G( C( C( U( C( A. C. A. G. C( C( G. C. A. C. A. G) G) A. C. C. G) A) G) G) A. U) G) C) U) G) A. C) G) G) U) G) C) C) U) C) A. C) A) G. C) C) A. C. A. C) A) G)	TRUE
1362	hsa-mir-3064	G. G( U( C. U. G( G( C. U( G( U( U( G( U( G( G( U( G( U( G( C( A( A( A( A( C. U. C. C( G( U. A. C. A. U. U) G) C. U. A. U) U) U) U) G) C. C) A) C) A) C) U) G) C) A) A) C) A) C) C) U. U. A) C) A. G.	TRUE
1363	hsa-mir-4738	G. G. U. C. G. C. A. U. U. U. C( U( C( C( U( U( C( U( U( A. C( C( A( G( C. G( C( G( U( U( U( U. C( A( G( U( U( U( C( A( U( A. G( G( G( A( A( G. C. C. U) U) U) C) C) A) U) G) A) A) A) C) U) G) G) A) G) C) G) C) C) U) G) G) A. G. G) A) G) A) A) G) G) G) G) C. C.	TRUE
1364	hsa-mir-4739	G( G( G( A( G( G( A. A. G( A( A. G( G( G( A( G( G( A( G( G( A. G. C. G( G( A( G( G( G( G( C( C. C( U( U. G( U. C. U. U. C. C) C. A) G) A. G) C) C) U) C) U) C) C) C) U) U) C) C) U) C) C) C) C. U) C) C. C. C) C) U) C) C) C)	TRUE
1365	hsa-mir-4740	G. C. C( A( A. G( G( A( C( U. G( A( U( C( C( U( C( U( C( G( G( G( C( A. G( G( G. A. G. U( C( A. G. A. G. G) G) G. A. C) C) G) C) C) C) G) A) G) A) G) G) A) U) C) C. G) U) C) C) C. U) G) C.	TRUE
1366	hsa-mir-4741	C. G. G( G( C. G( G( G( G( C. G( G( G( U. C( C( G( G( C( C( G. C( C( U( C( C( G( A( G( C( C( C( G( G( C( C( G( G( C. A. G. C. C. C. C) C) G) G) C) C) U. U. A. A. A. G. C. G. C. G) G) G) C) U) G. U. C. C) G) G) A) G) G) G) G) U) C) G) G) C) U) U) U) C) C) C) A. C) C) G.	TRUE
1367	hsa-mir-4742	U. C( A( G( G( C( A( A( A( G( G( G( A. U. A. U. U. U( A( C( A( G( A( U( A( C. U( U( U( U. U. A. A. A( A( U( U( U( G( U( U( U( G. A. G. U. U. G. A) G) G) C) A) G) A) U) U) A) A) A) U) A) U) C) U) G) U) A) U. U. C. U) C) C) U) U) U) G) C) C) U) G) C. A. G.	TRUE
1368	hsa-mir-4743	G. C( U( G( G( C( C( G( G( A( U. G( G( G( A( C( A( G( G( A( G( G( C( A( U( G( A( A( U. G( A( G. C. C. A. U) C) U. U) U) C) C. A. A) U) G) C) C) U. U) U) C) U) G) U) C) U) U) U. U) C) U) G) G) U. C) C) A) G)	TRUE
1369	hsa-mir-4744	G( U( A( A( U( C( A( C. A( U( C( U( A( A( A( G( A( C( U( A( G( A( C( U. U. C. G( C( U( A( U( G( A( C. C. A. G. G( C( C. A. U. A. G) U) A. A. A. C. A. U) C) A) U) A) G) U) A. U. G) U) C) U) A) G) U) C) U) U) U) A) G) G) U) U. U) G) A) U) U) A) C)	TRUE
1370	hsa-mir-3591	C( A( G( U. A( G( C( U( A. U. U. U. A( G( U( G( U( G( A( U( A( A( U( G( G( C. G( U( U( U( G( A. U. A. G( U( U. U. A. G. A) C) A. C) A) A) A) C) A. C) C) A) U) U) G) U) C) A) C) A) C) U) C. C. A. C. A) G) C) U) C) U) G)	TRUE
1371	hsa-mir-4745	G. U. G. A. G( U( G( G( G( G( C( U( C( C( C( G( G( G( A. C( G( G( C. G( C( C( C. G. C. C. C. U. G) G) C) C. C) U) G) G. C) C) C) G) G) C. G) A) C. G) U) C) U) C) A) C) G. G. U. C. C. C.	TRUE
1372	hsa-mir-4746	G( U( G( U. C. U. G( U( G( C. C( G( G( U( C( C( C( A( G( G( A( G( A. A( C( C( U. G( C( A. G. A. G( G( C( A. U. C. G. G. G) U) C) A. G) C) G) G) U) G. C) U) C) C) U) G) C. G) G) G) C) C) G) A. C) A) C) U. C) A) C)	TRUE
1373	hsa-mir-4747	A. G( G( G( A( A. G( G( A( G( G( C( U( U( G( G( U( C( U( U( A( G( C. A( C( G. G. G. G) U) C) U) A) A) G) G) C. C) C) G) G) G) C) U) U) U) C) C. U) C) C) C) A. G.	TRUE
1374	hsa-mir-4748	U( G( G( C( U( G( G( C( U( G( A. G( G( U. U( U( G( G( G( G. A( G( G( A. U( U( U( G( C( U( G. G. U( G. C( U( A. G. A. G. A) G) G. A) A. A) G) C) A) G) A) C. C) C) U) A. C) C) C) A) A) C. C) C) C) A) C. G) C) C) C. U. A. C. U. A. C. A) G) C) C) A)	TRUE
1375	hsa-mir-4749	C. C( U( G( C. G( G( G( G( A. C( A( G( G( C. C. A. G( G( G( C( A. U( C( U. A. G. G( C( U( G( U. G. C. A. C) A) G) U) G) A) C. G) C) C) C) C. U. C) C) U) G) C. C) C) C) C) A. C) A) G)	TRUE
1376	hsa-mir-4750	C. G. C. U. C( G( G( G( C. G( G( A. G( G( U( G( G( U( U( G( A. G( U( G( C( C( G. A. C. U. G) G) C) G) C) C. U) G) A) C. C) C) A) C) C) C. C) C) U. C) C) C) G) C. A. G.	TRUE
1377	hsa-mir-4751	C. C( C( G( G( A( G( C( C. A. G( A( G( G( A( C( C( C. G. U. A( G( C( U( G. C( U( A( G( A( A( G( G. G( C( A( G. G. G. G. U) G) U) G. G. C) U) U) C) U) G) G) G. G) G) C) U) G) G) U) C) U) U) C) A. G) C) U) C) U) G) G) C. G.	TRUE
1378	hsa-mir-4752	A( G( U( G( U( C( U( C( C( U( U( G( U( G. G. A( U( C( U( C. A( A( G( G( A( U( G( U( G( C( U( U. C( C. A. C. A. U. A. G) C. A) G) C) A) U) G) U) U) C) U) U) C. A) G) A) U) G. G. A) C) A) A) G) G) A) G) A) C) A) C) U)	TRUE
1379	hsa-mir-4753	A( U( A( U( C( U( A( C( A( C( A( A( G( G( C( C. A( A( A( G( G( A( A( G( A( G( A( A( C( A( G( A. U. A. U. A. U. C( C( A( C. A( G( U. A. C. A. C) U) U) G) G) C) U) G) U) U) C) U) C) U) U) U) C) U) U) U) A. G) C) C) U) U) G) U) G) U) A) G) A) U) A) U)	TRUE
1380	hsa-mir-371b	G. G. U. A. A. C( A( C( U( C( A( A( A( A. G. A. U( G( G( C. G( G( C( A( C( U( U( U( C( A. C. C. A. G. A. G. A. G. C. A. G) A) A) A) G) U) G) C) C) C. C) C) A) C. A. G. U) U) U) G) A) G) U) G) C. C.	TRUE
1381	hsa-mir-4754	A. C. G( C( G( C( C. U. G. A. U. G( C( G( G( A( C( C( U( G( G( G( U. U. A. G( C( G( G( A( G( U. G. A. G( G( C( C. C. A. G( U( G( G( U. C. A. C) C) G) C) C. G) C) C) C) U) C) C) G) C) A. G. G. U) C) C) A) G) G) U) U. G. C) C) G) U) G) C) G) C) A. U. G. U. G. C. C. U.	TRUE
1382	hsa-mir-4755	A( G( A( U( U( C( A( G( C( U( U( U( C( C( C( U( U( C( A( G( A( G( C( C( U( G( G( C( U( U( U( G. G( C. A. U. C. U. A. U) G. A) A) A) G) C) C) A) G) G) C) U) C) U) G) A) A) G) G) G) A) A) A) G) U) U) G) A) A) U) C) U)	TRUE
1383	hsa-mir-499b	G. G. A. A. G( C( A. G( C( A. C. A( G( A( C( U( U( G( C( U. G( U( G( A( U( G( U( U( C. A( C( G. U( G. G. A. G. A. G. G) A. G) U) U. A. A) A) C) A) U) C) A) C) U. G) C) A) A) G) U) C) U) U. A. A. C. A. G) C) C. G) C) C.	TRUE
1384	hsa-mir-4756	G( G( G. A( U( A( A( A( A( U( G( C. A( G( G( G( A( G( G( C( G( C. U( C( A( C. U( C( U( C( U( G( C. U( G( C( C. G. A. U. U. C. U. G) C) A) C. C) A) G) A) G) A) U) G) G) U. U) G) C) C) U) U) C) C) U) A. U) A) U) U) U) U) G) U) G. U) C)	TRUE
1385	hsa-mir-4757	U. U. C. C. A( G( C( C. C( G( A( G( G( C( C( U( C( U( G( U( G( A( C( G( U( C( A( C. G( G( U( G. U( C( U( G. C. G. G. G. A. G) G) A) G. A) C) C) A. U) G) A) C) G) U) C) A) C) A) G) A) G) G) C) U) U) C) G) C. G) C) U) C. U. G. A. G.	TRUE
1386	hsa-mir-4758	G( G( U. G( A. G( U( G( G( G. A( G( C( C. G( G( U( G( G( G( G( C( U. G. G. A( G( U( A. A. G( G( G( C. A. C. G. C) C) C) G. G. G. G) C) U) G) C) C) C) C) A) C) C) U. G) C) U) G. A. C) C) A) C) C. C) U. C) C) C. C.	TRUE
1387	hsa-mir-4759	C( A( U( U( U( A( G( G( A( C( U( A( G( A( U( G( U( U( G( G( A( A( U( U( A( G( A( C( A( G. A( A( A. A. A. A. G. U. U. A. G. A. C. A. C. A. A. A. A. A. A. U) U) G. U) G) U) C) U) A) A) U) U) C) C) A) A) C) A) U) C) U) A) G) U) C) C) U) A) A) A) U) G)	TRUE
1388	hsa-mir-4760	G( C( C( A( U( G( G( U. G( U( U( U( A( G( A( U( U( G( A( A( C( A( U( G( A( A( G. U( U( A( G( A. A. U. U. C. U. U. A. A. G. U. A. U. C. A. A. A. A. C) U) A) A) A. U) U) C) A) U) G) U) U) C) A) A) U) C) U) A) A) A) C) C. C) C) A) U) G) G) C)	TRUE
1389	hsa-mir-4761	G( G( A( C( A( A( G( G( U( G( U( G( C( A( U( G( C( C( U( G. A. C( C( C( G( U( U( G. U. C( A( G( A. C( C( U. G( G( A. A. A. A. A. G. G. G. C) C) G) G) C) U) G) U. G. G) G) C) A. G) G) G) A. G) G) G) C) A) U) G) C) G) C) A) C) U) U) U) G) U) C) C)	TRUE
1390	hsa-mir-4762	C. U( G( A( U( A( C( C( C. C( A( A( A( U( C( U( U( G( A( U( C( A( G( A( A( G( C( C( U( U( G. A. U. C. A. G. A. A. G. C. U. A. G. G. A) A) G) G) C) U) U) C) U) G) A) U) C) A) A) G) A) U) U) U) G) U. G) G) U) G) U) C) A) A. G.	TRUE
1391	hsa-mir-4763	C( C( U( G( U( C( C( C( U( C( C( U( G( C( C( C( U. G( C( G( C( C( U. G( C( C( C( A. G. C. C. C. U. C. C( U( G( C( U. C( U( G( G( U( G( A. C. U. G. A. G. G. A. C. C) G) C) C) A) G) G) C) A) G) G) G) G) C) U. G) G) U) G) C) U. G) G) G) C) G) G) G) G) G) G) C. G) G) C) G) G) G)	TRUE
1392	hsa-mir-4764	U( C( U( U( C( C( C( C( A( U( G( G( A. U( G( U( G( G( A( A( G( G( A( G( U( U( A( U. C( U( G( U. C( A. C. C. A. G( U. C( A( G( A. U. A. A. C) U) G) U. C) A. C. C. A. G) U. C) A) G) U. U) A) A) C) U) C) C) U) U) U) C) A) C) A) C. C) C) A) U) G) G) G) G) A) A) G) A)	TRUE
1393	hsa-mir-4765	U( G( G( U( G( A( U( U( U( U( G( A( A( C( G( U( A( G( C( U( A( U( C( C. A. C. C( A( C( U( C( A( G( C( C. U. G. G. A. A. A. A. A. G) C) U) G) A) G) U) G) A. U. U. G) A) U) A) G) C) U) A) U) G) U) U) C) A) A) A) A) U) C) A) C) C) A)	TRUE
1394	hsa-mir-4766	C( U( G. A( A( G( C. U( C( C( U( U( C( U( G( A( A( A( G( A( G( C( A( G( U( U( G( G. U( G( U( U( U( A( U. U. U. U. U. U. A. C. U) A) A) A) U) A) G. C) A) A) U) U) G) C) U) C) U) U) U) U) G) G) A) A) G) G) A) A. C) U) U) G. A) G)	TRUE
1395	hsa-mir-4767	A. C( A. U( G( G( G( C( C( C( G( C( G( G. G( C( G( C( U( C( C( U( G( G( C( C. G( C. C( G. C( C( C( G( A. C. U. U. C) G) G) G) G) C. C) A. G) C) C) G) G) G) G) G) C) A. G. A. G) C) G. C) G) C) G) G) G. A. G) C) C) C) G) A. G) C. G. U.	TRUE
1396	hsa-mir-4768	A. A( A( C( U( U( U( G( A( U( U( C( U( C( U( C( U( G( G( A( U( C( C( C( A. U( G( G( A( U( A( U( G. G( G. A. A. C. U. G. U) G. A) U) G) U) C) C) A) G) G) A. G) A) U) C) C) A) G) A) G) A) G) A) A) U) C) A) G) A) G) U) U) U.	TRUE
1397	hsa-mir-4769	G. A. G( G( A( G( A( G( G( U( G( G( G( A( U. G( G( A( G( A. G( A( A. G( G( U( A( U. G( A( G( C( U( A. A. A. A. A. U. C. C. C. C. A. A) G) C) U) C) U) G) C) C) A. U) C) C) U) C) C) C. U) C) C) C) C. U. A) C) U) U) C) U) C) C) C. C.	TRUE
1398	hsa-mir-4770	G( A( G( U( U( A( U( G( G( G. G( U( C( A( U( C( U( A( U( C( C. U( U( C( C( C. U. U. G) G) A) A) A. A. U. G) A) U) C. U. G. A) G) A) U) G) A) C) A. C) U) G) U) A) G) C) U) C)	TRUE
1399	hsa-mir-4772	G( U( G( A( U( U( G( C( C( U( C( U( G( A( U( C( A( G( G( C( A( A( A( A. U( U( G( C( A( G( A. C( U( G( U( C. U. U. C. C. C. A. A. A) U) A) G) C. C) U) G) C) A) A) C. U) U) U) G) C) C) U) G) A) U) C) A) G) A) G) G) C) A) G) U) C) A) C)	TRUE
1400	hsa-mir-4773-1	U( G( C( U( C( C( C( C( A( G( C( C( U( U( U( C( U( A( U( G( C( U( C( C( U( G( U( U( C( U( G( C( U( U( U( A. U. U. U. C. A. U. C. A) A) A) G) C) A) G) A) A) C) A) G) G) A) G) C) A) U) A) G) A) A) A) G) G) C) U) G) G) G) G) A) G) C) A)	TRUE
1401	hsa-mir-4773-2	U( G( C( U( C( C( C( C( A( G( C( C( U( U( U( C( U( A( U( G( C( U( C( C( U( G( U( U( C( U( G( C( U( U( U( G( A. U. G. A. A. A. U) A) A) A) G) C) A) G) A) A) C) A) G) G) A) G) C) A) U) A) G) A) A) A) G) G) C) U) G) G) G) G) A) G) C) A)	TRUE
1402	hsa-mir-4774	U. A. U. A. U( U( G( U( U( G. U( C( U( G( G( U( A( U( G( U( A. G. U( A( G( G( U( A( A( U( A. A. C( U( G( A. C. A. A. A. C) A) G) A. C. A. A) U) U) G) C) C) U) A) A. C. A) U) G) U) G) C) C) A) G) A) A. A) A) C) A) A) C. A. U. A.	TRUE
1403	hsa-mir-4776-1	C( U( A( U( A( U( G( C( A( G( U( G( G( A( C( C( A( G( G( A( U( G( G( C( A( A( G( G( G( C( U( C( U( C. C( U( G( A. A. A. G. G. A. C) A) G) U. A) G) A) G) C) C) C) U) U) G) C) C) A) U) C) C) U) G) G) U) C) C) A) C) U) G) C) A) U) A) U) A) G)	TRUE
1404	hsa-mir-4776-2	C( U( A( U( A( U( G( C( A( G( U( G( G( A( C( C( A( G( G( A( U( G( G( C( A( A( G( G( G( C( U( C( U( A. C( U( G( U. C. C. U. U. U. C) A) G) G. A) G) A) G) C) C) C) U) U) G) C) C) A) U) C) C) U) G) G) U) C) C) A) C) U) G) C) A) U) A) U) A) G)	TRUE
1405	hsa-mir-4777	U( A( G( A( A( U( A( U( U( U. C( G( G( C( A( U( U( C( U( A( G( A( U( G( A( G( A. G. A( U( A( U( A. U( A( U( A( U( A( C( C. U. C. A. U. A. U. G) U) A) U) A) U) G) G) U) A) U) A. C. C) U) C) A) U) C) U) A) G) A) A) U) G) C) U) G) U. A) A) U) A) U) U) C) U) A)	TRUE
1406	hsa-mir-4778	U. C( A( C( A( U( G( U( C. C( A( A( U( U( C( U( G( U( A( A( A( G( G( A( A( G( A( A( G( A( G( G( U. A. A. G. A. A. G. A. A. G. U. G. A. A. G. C. C) C) U) C) U) U) C) U) U) C) C) U) U) U) G) C) A) G) A) G) U) U) G) A. A) U) A) U) G) U) G) G.	TRUE
1407	hsa-mir-4779	U( A( A( A( U( G( U( C( U( U( A( C( U( G( C( U( U( U( U( A( C( U( G( U( U( C( C( C( U( C( C( U( A( G( A( G( U( C. C. A. U. U. C. U. U. U. A) C) U) C) U) A) G) G) A) G) G) G) A) A) U) A) G) U) A) A) A) A) G) C) A) G) U) A) A) G) A) C) A) U) U) U) A)	TRUE
1408	hsa-mir-4780	G( G( C. C( A( G( U( G( C( C. A. G( G( G( G( G( U( C( A( G( G( C( U( C( A( A( G( G( A. C. C( A( G( C. C( C( A. A. A. G. G. C. C. A. G) G) C. C) U) G) A. C. C) C) U) U) G) A) G) C) C) U) G) A) U) C) C) C) U) A. G) C) A) C) U) G) A. U. C) C) C.	TRUE
1409	hsa-mir-4436b-1	G( U( G( U. C( C( U( C( A( C( U( U( G( U( C( C( A( C( U( U( C( U( G. C( C( U( G( C( C( C( U( G( C( C( C( A. A. A. U. G. G. U( G( G( A( G. C. A. G. A. U) U) C) G) A. G. G) G) G) C) A) G) G) G) C) A) G) G) A. A) G) A) A) G) U) G) G) A) C) A) A) G) U) G) A) G) G) C. C) A) U)	TRUE
1410	hsa-mir-4781	A. G( G( U( G( C( A( C( G( C( U( C( U( A( G( C( G( G( G( G( A( U( U( C( C( A( A( U( A( U( U( G( G( G( C. C. A. A. U. U. C. C. C) C) C) A) A) U) G) U) U) G) G) A) A) U) C) C) U) C) G) C) U) A) G) A) G) C) G) U) G) C) A) C) U) U.	TRUE
1411	hsa-mir-4782	A( U( U( G( C( C( C( A( G( U( U( C( U( G( G( A( U( A( U( G( A( A( G( A( C( A( A( U( C( A( A( G( A( A( A. A. G. A. U. U. U. G. G. U. G. U) U) C) U) U) G) A) U) U) G) U) C) U) U) C) A) U) A) U) C) U) A) G) A) A) C) U) G) G) G) C) A) G) U)	TRUE
1412	hsa-mir-4783	G( G( G( A. A. A( G( C( G( G( A. G( G( G( C( G( C( G( C( C( C( A( G( C( U. C( C( C. G( G( G( C( U( G. A( U( U( G( C. G. C. U. A. A. C) A) G) U) G) G) C) C) C) C. G) G) U. G) U) U) G. G) G) G) C) G) C) G) U) C) U) G. C) C) G) C) U) G. C. C) C) C)	TRUE
1413	hsa-mir-4784	U. G( A( C( U( G( G. G( C. U. G( A( G( G( A( G( A( U. G( C( U. G( G( G( A( C( U. G( A( G( A. G( U( G. U( C( A( U. G. G. U) G) G) A. G) C) C) U) C) C. G) U) C) C) C) U. G) C) U) C) A. U) C) C) U) C) U. C. C) G. C) A) U. G) U) U) G.	TRUE
1414	hsa-mir-4785	G( U( A. G. G( U( G( G( G( G( A. C. G( C( G( G( C( G( G. C( G( C( U( G( C( U( C( C( U( C( C. G( C( U. G. C. C. G) C) C. G) G) G) A. G) A) G) U. C) G) G) C) G) A. C) G) C) C) G) C) C. A. G. C) U) C) C) G) C) G. C. G) C)	TRUE
1415	hsa-mir-1245b	U( U( U( A( U( A. U( G( U( A( G( G( C( C( U( U( U( A( G( A( U( C( A( C( U( U. A. A. A. G( A( G( U( A. U. U. C. A. A) C) A. U) C) A) G) A. U) G) A) U) C) U) A) A) A) G) G) C) C) U) A) U) A) C. A) U) A) A) A)	TRUE
1416	hsa-mir-2467	G( G( A( C( A( G( G( C( A. C( C( U( G( A( G( G. C( U( C( U( G. U( U. A. G( C( C( U( U( G. G( C( U( C( U( G( G( G( U. C. C. U. G. C. U. C. C) U) U) A) G) A) G) C) A. G) A) G) G) C) A) G. A) G) A) G) G. C) U) C) A) G) G) G) U) C) U) G) U) C) U)	TRUE
1417	hsa-mir-4786	G. G( G( C. A( U( G( G( C( C( U( G. A( G( A( C( C( A( G( G( A. C( U( G( G( A. U. G. C( A( C( C( A. C( U( C( U. C. C. C. U. G. U. G) A) U. G) A. G) G) U) G) A. A. G. C) C) A) G) C. U) C) U) G) G) U) C) U) G) G) G) C) C) A) U) U. U) C) A. C.	TRUE
1418	hsa-mir-4788	A. A( U( G( A( A( G( G( A( U( U( A( C. G( G( A( C( C( A( G( C( U( A( A( G( G( G( A( G( G( C( A( U. U. A( G( G( A( U( C. C. U. U. A) U) U) C) U) U) G) C) C) U) C) C) C) U) U) A) G) U) U) G) G) U) C) C) C. U) A) A) U) C) C) U) U) C) G) U) U.	TRUE
1419	hsa-mir-4789	C. A. U. G( C( U( A( C( G. U( A( U( G( U( A( U( A( C( A( C( C( U( G( A. U( A( U( G( U( G( U( A( U( G( U( G( U( A. A. A. U. A) C) A) U) A) U) C. C. A. C. A) C) A) C) A) U) A) G. C) A) G) G) U) G) U) A) U) A) U) A) U) A) G. G) U) A) G) C) C. U. G.	TRUE
1420	hsa-mir-4790	C( A( A( U( G( U( G( A( C( A( U( C( G( C( U( U( U( A( C( C( A( U( U( C( A( U( G( U( U( C. A. C. U( G( A( A( A( G. G. U. A. G. A. U) U) U) U) A) A. A. A) A) C) A) U) G) A) A) U) G) G) U) A) A) A) G) C) G) A) U) G) U) C) A) C) A) U) U) G)	TRUE
1421	hsa-mir-4791	U. A. A. G. A. A( C( U( G( G( A( U( A( U( G. A. U( G( A( C( U( G( A. A. A( U( A( A( G. C. U( C( C( A( U( A. U. C. A( A( U( G. A. G. A. A) U) U) U. C. A. A) U) G) G) G) A. U) U) A) U) G. U. G. C) A) G) U) C) A) A) U) G) U) C) C) A) G) U) A. A. U. U. A.	TRUE
1422	hsa-mir-4792	G( C( A( G( C( C( C. G( G( U( G. A( G( C( G. C. U. C. G) C) U) G. G) C) C) U. G) G) C) A. G. U) G) C) G. U. C( G( G( A( A. G( A( A. C. A. G( G. G( C( G( G( G. U. G. G. G. G. C) C) G) C) G. C) A. C. A. U) C) U) C) U) G) C.	TRUE
1423	hsa-mir-4793	U. U. U. C. U( C( C( U( C( G. C( U. G( C( C( C. G( C( A. C( A( U. C. C. U. G( C( U( C( C. A( C( A( G( G. G( C( A( G( A( G( G( G. A. G. G. C. C. A. A. G. A. A. G. A. C) C) U) C) U) G) C) A. C) U) G) U) G) A) G) U) U) G) G) C) U. G) G) C) U. G) G) A) G) G) A) A.	TRUE
1424	hsa-mir-4794	U( U( U( U( A( A( C( A( U( C( U( G( G( C( U( A( U( C( U( C( A( C. G( A( G( A( C( U( G( U( A( U. G( U( C. C( U( A. A. C. A) G) U. G) C) U. U) G) U) A) G) U) C) U) C) A. U) G) A) G) A) U) A) G) C) C) A) G) A) U) G) U) U) A) A) A) A)	TRUE
1425	hsa-mir-4795	U. G. A. U. A. U. G. G. A. A. G. A( A( A( U( C( C( A( G( A( A( G( U( G( G( C( U( A( A( U( A( A( U( A( U( U( G( A( C( A( C. U( A( U( A. A. C. A. A) U) A) A. U) G) U) C) A) A) U) A) U) U) A) U) U) A) G) C) C) A) C) U) U) C) U) G) G) A) U) U) U) A. U. G. A. A. U. C. A.	TRUE
1426	hsa-mir-4796	U( A( A( A( U( U( U( G( U( G( U( C( U( A( U( A( C( U( C( U( G( U( C( A( C( U( U( U( A( C( U( U. U. U( G( G( C( C. U. C. A. A. G) U) C) A) U. U. G. C. A) G) U) A) A) A) G) U) G) G) C) A) G) A) G) U) A) U) A) G) A) C) A) C) A) A) A) U) U) U) A)	TRUE
1427	hsa-mir-4797	G( A( C( U( C( A( G( A( A( G( A( C( A( G( A( G( U( G( C( C( A( C( U( U( A( C( U( G( A( A. A( G( G( U. U. U. U. U. U) C) U) C. U) C) A) G) U) A) A) G) U) G) G) C) A) C) U) C) U) G) U) C) U) U) C) U) G) A) G) U) U)	TRUE
1428	hsa-mir-4798	A. A( G( U( A( C. A. A( C( U( U( C( G( G( U( A( U( A( C( U( U( U( G( U( G( A( A. U( U( G( G( C( U( U( U( U. A. C. A. A) A) A) G) A. C) C) A) A) C. U) C) A) C) G) A) A) G) U) A) U) A) C) C) G) A) A) G) U) C. A. U) A) C) U) U.	TRUE
1429	hsa-mir-4799	A( C( U( G( C( U( A( A( U( A( U( C. U( A( A( A( U( G( C( A( G( C( A( U( G( C( C( A( G( U( C( C( U( G. A. G. A. U. G. C. A. G) G) G) A) C) U) G) G) C) A) U) G) C) U) G) C) A) U) U) U) A) U. A) U) A) U) U) A) G) C) A) G) U)	TRUE
1430	hsa-mir-3688-2	U( C( A( C( U( U( U( A. A( A( G( A( G( U( G( G( C( A( A( A( G( U( C( U( U( U( C( C( A( U( A( U( G( U( G( U( A. A. C. A. G. A. C. A. U. A. C. A. U. A. C. A) U) A) C) A) U) A) U) G) G) A) A) A) G) A) C) U) U) U) G) C) C) A) C) U) C) U) U) G. A) A) A) G) U) G) A)	TRUE
1431	hsa-mir-4800	G( G( A( G( A( A. A( G( G( A. G( U( G( G( A( C( C. G( A( G( G( A( A. G( G( A( A. G( G( A( A( G( G( C( A( A. G. G. C. U) G) U) C) U) G. U) C) C) A. U) C) C) G. U) C) C) G. U) C) U. G) U) C) C) A) C) C. U. A. C) C) U) G. U) C) A. G. U) C) C)	TRUE
1432	hsa-mir-4802	C( U( G( A. C. U( G( G( C( U( U( G( U( A. U( G( G( A( G( G( U( U( C( U( A( G. A. C( C( A( U( G( U( U. A( G( U. G. U. U. C. A. A. G. U. C) U) A) C) A) U) G) G) A. U) G) G) A. A) A) C) C) U) U) C) A) A. G) C) A) G) G) C) C) A) A. G. C) A) G)	TRUE
1433	hsa-mir-4803	A. G( U( G( G( G( A( U( U( U( A( A( C( A( U( A. A( U( A( G( U( G( U( G( G( A. U( U( G( A( A( U. C. A. C. A. C. A. C. A. C. A. U. U) U) C) A) A) C. C) C) A) C) A) C) U) A) U) G. A) U) G) U) U) A) A) A) U) C) C) C) A) U) U.	TRUE
1434	hsa-mir-4804	U( C( A( G( U( G( U( A( U( U( U( G. G( A( C. G( G( U( A( A( G( G( U( U( A( A( G( C( A( A( G( G( U( G( C( G. U. C. G) U) A) U) C) U) U) G) C) U) U) A) A) C) C) U) U) G) C) C) C. U) C) G. A) A) A) U) A) C) A) C) U) G) A)	TRUE
1435	hsa-mir-4999	A. U. A. G. A. A. A. A( U( A( A( A( A( C( A( C. A( U( A( C( U( G( C( U( G( U( A( U( U( G( U( C( A( G( G( U( A( G( U( G( A( U( A( G. G. A. U. U. U) A) U) C) A) C) U) A) C) C) U) G) A) C) A) A) U) A) C) A) G) U) A) U. G) U) G) U) U. U) G) U) U) U) U) A) U) A. U. A. U. U. U.	TRUE
1436	hsa-mir-5000	C. U. G. A. A. G( A( G( U( A( G( A( G( U( G( U( G( U( G( G( U( C( C( C. A( G( U( U( C( A( G( A( A( G( U( G( U( U. C( C( U( G( A( G( U( A. A. C. U. U. G. U. G. C. U. U. A. U. A. A) C) U) C) A) G) G) A) C) A) C) U) U) C) U) G) A) A) C) U) U. G) G) A) C) C) A) U) A) C) A) G. G. U. C) U) C) C. C. U) G) C) U) U)	TRUE
1437	hsa-mir-5001	A( G( C( U. C. A. G( G( G( C( G( G( C. U( G. C( G( C( A( G. A( G( G( G( C( U( G( G( A( C( U. C. A( G( C. G( G( C( G( G( A( G( C( U( G( G( C( U( G. C. U. G) G) C) C) U. C. A) G) U) U) C) U) G) C) C) U. C) U) G) U) C) C) A) G. G) U) C) C) U) U) G) U) G) A) C. C) C) G) C) C) C) G) C) U) C. U. C. C. U.	TRUE
1438	hsa-mir-5004	G( G( C( A. C. U. U. G) C) U) U. G( G( G( G( G( U( U( A. G. U( G( A( G( G( A. C( A( G( G( G( C. A( A( A( U( U( C( A( C. G( A. G( A. U( U( G( G( G. U( U( G. U. G. C. A. G. A) G) G. C) U) G) A) C) A. C) U. U) G) G) A) U) U) U) U) C) C) U) G) G. G. C) C) U) C) A) G. G) A) C) U) U) C) C) U. U. U. C. A. G. A. C. A. U. G. G.	TRUE
1439	hsa-mir-548ao	A( A( C( U( A( U( U. C. U. U( A( G( G( U( U( G( A. U( G( C( A( G( A( A( G( U( A( A. C. U( A( C( G( G( U( U( U( U( U( G( C( A. G( U( U( G( A. A. A. G. U) A) A) U) G. G) C) A) A) A) G) A) C) C) G) U) G) A. C. U) A) C) U) U) U) U) G) C) A) A. C) A) G) C) C) U) A) A) U) A) G) U) U) U. C. U.	TRUE
1440	hsa-mir-5006	A. A. C. C. A. U. U( A( G( G( G( G. G. C( U( G( U. G( G( U( U( U( G( C( C( A( G( G( G( C. A. G( G( A( G( G( U. G( G( A( A( G( G( G( A( G( C. C. C( C( A( U( U( U. A. C. A) G) U) G) G) U. A. A. C. U) U) C) C) U) U) U) C) C) C) U) U) U) C) C. A. U) C) C) U) G) G) C) A) G) G) C) U) U. C) A) G) A. G. A. A. C) U) U) U) A) C. C. A. G.	TRUE
1441	hsa-mir-548ap	A. C. C. A( A( U( U( C. C. U( A( G( G( U( U( G( G( U( G( C. A( A( A( A( G( U( A( A( U( U( G( C. G( G( U( C. U( U( U( G( U( C. A( U( U( A. A. A. A. C. C. A) A) U) A. A) C) A) A) A) A. A) C) C) A. C) A) A) U) U) A) C) U) U) U) U) U) A) C) U) G) A) C) C) U) A) A. A. G) A) U) U) A. A. U. U.	TRUE
1442	hsa-mir-5008	G( G( G( C( U( G( A( C( C( C. C( U. A( G( G( G( U. C( A( G( G( U( G( A( G( G( C( C( C( U( U. G( G( G( G( C( A( C( A( G( U. G( G( U. G. C. C. A. U. C. U. C) C) C. C) U) G) U) G) C) U) C) C) C. A) G) G) G) C) C) U) C) G) C) C) U) G) U. C) C) C) U) U. G) A. G) G) U) C) G) G) C) C) C)	TRUE
1443	hsa-mir-5009	G. A. C. C. A. G. A. A. G( U( G( U( U( U( U( G( G( A. U( U( U( U( G( G( A( C( U( U( U. U. U( C( A( G( A( U( U( U( G( G( G( G. A( U( A( U. U. U. G. C. A. U. U. A. U. A. C. U. U) A) U) C) C) U) A) A) A) U) C) U) G) A) A) A) G) U) C) C) A) A) A) A) C. C) U) G) A) A) A) U) G. A) C) C. A. A. U. A. A. G.	TRUE
1444	hsa-mir-5010	G. A. U. C. C( A( G( G( G( A. A( C( C( C. U( A( G( A( G( C( A. G( G( G( G( G( A( U( G( G( C. A( G( A( G( C( A( A( A( A( U( U( C( A( U. G. G( C( C. U. A. C. A. G( C( U. G. C. C. U. C. U. U. G) C) C. A. A. A. C. U. G) C) A. C. U) G) G) A) U) U) U) U) G) U) G. U) C) U) C. C) C) A) U) U) C) C) C) C) A. G. A. G) C) U. G. U) C) U) G) A. G) G) U) G. C) U) U) U) G)	TRUE
1445	hsa-mir-5011	A. G. A. U( G( G( U. A. U. U( G( A( G( U( G( G( A( U( G( C. U( G( U( U( A( U( A( U( A( U( A( C( A( G( C( C( A( U( G( C( A( C( U( C. U( G( U( A( G. U. U. U. G. G. G. U) A) C) A) C. A) G) U) G) C) A) U) G) G) C) U) G) U) A) U) A) U) A) U) A) A) C) A) C. U) A) U) C) C) A) U) U) C) A) U. C. U. U. U) C) A) G. C.	TRUE
1446	hsa-mir-5047	G. A. A. G. C. G. C( U( U( G( C( C( U. A( G( A( C( G. A. G( A( C( A. C( A( G( U( G( C( A( U. A. A( A( A( A( C( A( A( C( U( U. U. U( G( G. G. G. G. A. C) A) G) G) U) A. U) G) U) U) U) U) C. U. U) G) C) A) G. C) U) G) C. G. G) U) U) G. U. A. A. G. G) U) C) U) U. G) G) C) A) A) G) A. C. A. A. G. C. A.	TRUE
1447	hsa-mir-5087	A. G( C( U( U( U( C( U( A. C( G. G. G. U( U( U( G( U( A. G( C( U( U( U. G( C( U. G( G( C( A. U( G( U( U. A. A. G. U. G. U. U. G. U. C. C. U. A) C) A) G) U) C) G) C) A) A) G) C) A) U) A) A) G) A. A. A. G) A) G) A) A) A) G) U) A.	TRUE
1448	hsa-mir-5088	C. C. C. A. U. C. A( G( G( G( C( U( C( A( G( G( G( A( U. U. G( G( A( U. G( G( A( G( G( U. G( A. U( G( G( G( G( G. C( A. G. G. G. G. A. U. G. G) G. U) C) U) C) A) C) C) C) U) C) C) C. U) U) C) U) U) C) C) U) G) G) G) C) C) C) U) C. A. G.	TRUE
1449	hsa-mir-5089	A( A( G( G( A( C( U( U( C( A( G( U( G( G( G( A( U( U( U( C( U( G( A( G( U( A( G( C( A( U( C( C( U( U( G. G( A( A. U. C. U. G. C. A. C. U) C) A. A) G) G) G) A) U) G) C) U) A) C) U) C) G) G) A) A) A) U) C) C) C) A) C) U) G) A) A) G) U) C) C) U) U) U. U.	TRUE
1450	hsa-mir-5090	U. C( U( G( A. G( G( U( A. C. C. C. G( G( G( G( C( A( G( A( U. U. G( G( U( G. U( A( G( G( G( U. G( C( A. A. A. G. C. C. U. G. C. C. C. G) C) C. C) C) C) U) A) A. G) C) C) U. U) C) U) G) C) C) C) C) C. A. A) C) U) C. C) A) G) C( C( U( G. U. C. A) G) G) A.	TRUE
1451	hsa-mir-5091	G. A. C( U( G. U( G( G( C( G. A. C( G( G( A. G( A( C( G. A. C( A( A. G( A( C( U( G. U( G( C( U( G( G( U( C. G( C( G. G. G. U. U. G. U. G. G. G. G. U. U. U. A. G. G) U) C. A) C) C) G) G) C) A) G. G. G) G) U) C) U) G) G. A. G) U) C) C. C) U) G) G. A. G. G) U) U) A) G. G) G) C. U.	TRUE
1452	hsa-mir-5092	A. U( C( C( C( A( G( A( U( C( A( G( A( U( G( C( C( A( A( A. G( C( C( A( G( U( G( G. G( G( A( C. U( G( G( A. C. A. A. C. A. U. G. A. U. G. A. G. C. C. C. A. A. A. C) C) A) A. U) C) C) A. C) G) C) U) G) A. G) C) U) U) G) G) C) A) U) C) U) G) A) U) U) U) G) G) G) A)	TRUE
[truncated: 428 more rows]
