# Supplementary material for: Deep neural networks for human microRNA precursor detection
Source: BMC Bioinformatics. 2020 Jan 13;21:17. doi: 10.1186/s12859-020-3339-7 (PMC6958766; doi:10.1186/s12859-020-3339-7)
Supplement: Supplementary file 4 — Additional file 4. Pseudo hairpins with generated features [file 12859_2020_3339_MOESM4_ESM.csv]

	Accession	seq_struc	Classification
0	random_seq_from_cds__NO_35198	A. C( U( C. A( U( C( A( G( U. A. U. C. A. U( C( A( U. A. U. C. C. A. A( U( G( C( U( C( C. U. U. U. U. C. C. A. C( U( C( U( A( C( C( C( A. U. G. A. G) A. G) G) U) A) G) A) G) C. U. U. A. U. C. C. U. G) A) G) C) A) U) C. C. U) G) A) A. U. U. U. U. C) U) G) A) U) U. G) G) C. A. C. U. A. U. A. C. A. C. A. U. U. C. U. U. C. C. U. G.	FALSE
1	random_seq_from_cds__NO_32150	U. G. U. U( G( U( G( U( A. U( U( C( A( U( G( A( U. C. U. A. A. C. A. U. C( C( U( C. C. C. A. U. A. A. A. A. A. G( U( G( G( C( G( A. C. C. U. C. C. U. C. C. G. C. U) G) C) C) A) C) G. C. U. C. A. A. U. C. U. C. A. C. A) G) G) C. C. U. U. C. C. C. U. U) C) A) U) A. G) A) A) G. A. A. A) C) G) C) A) C. U. C.	FALSE
2	random_seq_from_cds__NO_66139	G. A. U. G. C. C. G( C( A( G( A( C( C( A( G( C. A( U( G. A. U. G( C( C( U( G. C. C. A. G. U( G( C( A( A. U. G( C( C( A( A( U. G. A. C. G. A. U. C. U) U) G) G) C) U) G) C) G) A. A. G. A. A) G) G) U) C. C. G. G. G) U) C. U) U) G) G) U) C) A. U) G) U) C. C.	FALSE
3	random_seq_from_cds__NO_71175	G. G( G( G( C. U( C( A( U( U. G( C. G( G( U( C. U( G. G. C( C( G( G( C( A( G. C. U. U( G( G( C( G. U( G( A( U( U( U. C. C. A. G. C. A. C. A. U. A) A) U) C) A) G. G) A. C) C) A) U. A. U) G) C) U) G) U. G) A. A. A) A. A) C) C) U. C) A) U) G) A) U) C) U) G. G. G.	FALSE
4	random_seq_from_cds__NO_6042	U( U( G( U( A( C( U. U. C( U( G( G( A. A. U. A. A. C( G( A( A( U( A( U( A( U. U. C. U. U. A. G. U. U. U. G. A( U( U( G( A. G( G. A( G( A( A( C. A. U. U. G. A. U. A. A. A. A. U) U) C) U) G. C) C) A) A) U) U) A) U) G) U) U) U) G) C) C) A) G) U. U. U. G) U) A) C) A) A) A. A. U. U. U. C. C.	FALSE
5	random_seq_from_cds__NO_65273	C. U. U( G( U( U( C( A( A. C. C( A( C( A. U. A. A. A. A. U( G. C( A( A. A. C( U( G. C( A( A. G( C( G( C. U. G. G. C) G) C) U) G) G. A) G) C. A. U) G) G. G) A. A. G. C. A. G. G) U) G) U. C. U) G) A) A) C) A)	FALSE
6	random_seq_from_cds__NO_47820	U. C. G. U. G( G( U. G( A( A( G( A( G( U( A( G( A( A( G( U( G( U( U( A( U( A( U. U. U. U. G. G( A( U( G. A. C. G. G. A. A) U) U) G. C. U. U. U) A) U) A) A) C) C. U. C. A. A. G) C) U) U) C) U) G) C) C. A. U. G. U. G. U) C) U) U) C) U. U. C) C)	FALSE
7	random_seq_from_cds__NO_61467	C. C. G( G( C( A. C( U( C. A( U( C. C. A( C( G( U( C. G. C( U( U( C( G. G( C( A. G. C( U( G( C( G. G. C. C( C( U( G( G( U. A. G. C) C) A) G) G) U. G. G. G) C) A) G) G. A. G) C) A. G) A) G) G) A. A. G) C) G) U) C. C. A) U) C. G) G) G) C) C) C. C. A. C. U. G. A. G. C.	FALSE
8	random_seq_from_cds__NO_3009	A. A( G( G( C. G. A. C. C) C) U) A. C( G( G( A( G( A( A. G( C( A( A. C( U( U( C( A( G( A. U. C. A. U. C. C) U) G) G) A) G) G. A. U) G) C) A. C. C. U) C) U) C) U) G) G. C. A. G. A. G. A. U. U. C. A.	FALSE
9	random_seq_from_cds__NO_63277	C( U( U( G( G( C( C. C( G( C( U( U( G( G( C. G( A( G( C( U( C( C. U( C( G( U. U. C. U. U. G. G( U( U( U( U. C. U. U. G. C. G) G) A) C) G. U. C. G. U. U) G) A) U. G) A) G) C) U) U) C. C) C) A) A) G) U. C) G) U. G) U) U. U. C. C. C. U. C) A) A) G) U. G.	FALSE
10	random_seq_from_cds__NO_61441	G. C( A( G. U( C( G( G( G( C( A( G( G. U. C. C) U) G) U) U) C) G) C. A) G. U) G) G. A. A. G( C( C( U( C( C( G. U. A. G( C( C( U( G( G( C( G. G. G. C. A. G. G) U) G. C) A) G) G) U) G. A. A. G) G) A) G) G) C) C( A( C( G. U( G( G. U. C. G. G. U. A. C) A) G. G) U) G) C.	FALSE
11	random_seq_from_cds__NO_53451	U. G. U. A. A. G( G( U( G( C( A. C( U( C. G( G( A. C( U( G( G( C( A. G( G( A( G( G( C. G( C( G( G( G. U( G. C. A. G. G) G. C) U) G) C) U) U) U) C) C) C. A. G) C) U. C) G) G) C) C) A) G) C. G) C) G) C) C) C. G. U.	FALSE
12	random_seq_from_cds__NO_24302	A. C. C( C( C. C. G( U. G. U( G( G( A( G( U( A. C( G( G( G( C( U( U( C. C. A. G( G( U( U( A. A. G( G( U( U. C( U( C( C. G( A( G( A( A. G( A( C. A( G( C( A( G. A. G. C. U) G) C) U) U. U) C) C. G. C. C. U) C) U) U) U. G) A) G) A) C) C) A. A. G) A) U) C) A. C. C. C. A) A) G) U. C) C) U) G) C. A) C) U) U) C) A) G. C. C) A. A. G) G)	FALSE
13	random_seq_from_cds__NO_56430	A. G( G( G( C( C( U( U. A. U. A( G( C( A( C. C( C( U( G( C( G( A( G( A. U. U( G( C( C. U. G. G. A. G) C) A) C. U) U) U) G) C) A) G) A. G) U. U) G) U) U) U. G. A. C. C. U. G) G) G) C) U) U) C. C. C. C.	FALSE
14	random_seq_from_cds__NO_40958	C. A. C( C( U( G( C. U. G( G( A( G( C. U( C( C( C. U. C. U( G( U. G( G( C( U. A. C. C. C. C. C( A( G( C( U. G( G( U( G. A. C( C( C( A( G( G( U. A. C. A. U. G. U. C) C) U) G) G) G) A. G) C) U) G) C) U) G) G) C) C) U. C) A) A. G) G) A) C) U) C) C) C. C. A. A. C) A) G) G)	FALSE
15	random_seq_from_cds__NO_53137	C( G( C. G( A( G( C( U. G. U. A. G( C( U( G( A( G. A. C. U) C) A) G) C) A( G( G( A( U. G( C( G( G. C. C. A. C) G) C) U) C) C) U) C. C. A. G( C( A( G( C. C. C. C) U) G) C) C. C. C. U. G) C) U) C) C) G) C. C. U. G. C. U. C. C.	FALSE
16	random_seq_from_cds__NO_15151	U. G. U. A. C. G. U. A. G. A. C. U. C. C. A. A. G. A. A. A. G( U( G( A( G( G( A( U( U( C( C( G( C. A. G( C( G( C. A( U( U. G. U. G( G( G. A. G. U. C. U. G. A. G. A. A. C) C) U. G) U) C. C) G) C) C. U. C) G) G) A) G) U) C) C) U. U) C) A) C) A. A.	FALSE
17	random_seq_from_cds__NO_71717	C. U. U. U. G( C( G( G( A. G( C( C( C( U. G( G( G( G( C( C( G( U. C. G( C( A( C( C( U. A. U. G( U( C( A( C. C. U. G( G( A. U. U. G. C) C) C. U) G) A) U) G) G) U) G) U) U. C. G. U) G) G) C) A. C. C. U. A. C) C) C) U. G) G) G) U) A. U) C) G) C)	FALSE
18	random_seq_from_cds__NO_4780	C. A. A. A. C. A. C. A. C( U( G( A. C( C( A. G( U( C( A( G. G( C( U( A. U. U. A. C. A. G. A( U( G( U( G. A( U( U( A( A( C( U( G( C. A. C. C) A) G) U) U) G) U. A) U) G. G) C) A) U) G. A) G) C) A. U) G) G) C) A. G) G) C) A) G) C. C. A.	FALSE
19	random_seq_from_cds__NO_56223	G( G( C( U( U( C. C. U( U( U( U( G( C( G. G( C. G( A( U( U( C. U. U. G) G) U) U) U. U) G. G) C) A) G) G) A) U. C. A) G) G) C) U) U. U( U( G( A( G( A( G( A. C. A. C( C( A( G( A. A. U. U. C. A. A. A. G. C) U) G) G) A. U. C. C. C) U) U) U) U) A) G) U. U.	FALSE
20	random_seq_from_cds__NO_21518	U. U. U. U. U. C. A. C. U. U. U. U. A. U. C. U. U. U. U( G( U( C( A( U. G. A( A( C( U. G( C( U( U. G( A( U( U( A. U. U( G( G( G. G( C( U( C. U. G. A. A) G) U) A. C) C) A) U. G. A) G) U) C) A) G) C) U. G) U) U) G. U. A. C. U) G) G) C) A) C. G. C. G. U. U. G. A. G.	FALSE
21	random_seq_from_cds__NO_63764	A. C. C( U( U( C. U. U( C( C( U( G. A( G. C. C. G. C( A( C( A. G( U( C( U( C( C( A( A( U. G( U. C( A( U. C. A. G. C. U. C. C. A. U. U) G) U. C) U. U) U) G) G) G) G) A) C) C. G) C. U. U. U) G) A. C. U. A. U) G. A) G) G) A) C. A. A) A) G) A. G.	FALSE
22	random_seq_from_cds__NO_6571	C( C( U( G( C( U( G. A. C( A( G( C( C( A. U. C( A( U( G( G( C( G( G( C( G( G. C( A( U( U( U. G( A. A. G( C( C. U. C. G( G( G. A. G. C) C) U. U. A. G) C) A. G. C) A) G) U) G) G. C) G) A. C) U) G) C) U) A) U) G) C. C. G) G) C) U) G) A) G) C) A) U. G. U. G) G) C. C.	FALSE
23	random_seq_from_cds__NO_20939	A. U. U( U( G. A( U( G. A. A( G. A. G( C( A( U( A. G. A. C. A) U) G) C) A. A. U) G. A. A) U) G. A) A) C. U. A. G. G. G. G. G. G. A. C. U( A( C( A( G( G. C( C( A( U( U( G( C( A( G( A. A. U. U. A. U) U) G) C) A. A) G) U) G) G) A. C) U) G) U) G) A. A. A.	FALSE
24	random_seq_from_cds__NO_72770	U. C. G. C. C( G( G( A( G( G( C( G. C. C. U. G) C) C) U) A. C) C) G) C( C( U( G( C( A. G. G. A. C( U( G( C. G( A( C( G( C. G. C( U( G( G( U( C. A. C( C( A. U. G. G) G) G. C. A) C) U) G) G) G. A. C) G) U) U) C) G) G) G) C) G) G) G) U.	FALSE
25	random_seq_from_cds__NO_54034	A. U. G( G( C( G. U. U. C( C( U( G( G( U. G( C( U( G( G( C( G( G. U( G( U( U. U. G( C. G( G( C( C. C( U( C( U. C. U( G( U( G( C( U. G. A. U. G) U) A) C) G) U. C. G) A) G) U. G) U) C) U. C) C. U. G) C) G) G. C) G) C) U) G) G) C) U) C) A) G) G) G) C) C) U. U. G. G. C.	FALSE
26	random_seq_from_cds__NO_24125	G( G( C( C( U( G( G( A. A( G( C( C( U( U. G( A( U( U( G( C( U( G( A. G( C. C. U( C( A. C( A( G( C( C( U. C( U( G. U. C. A. G) G) C. G) G) C) U) G) C. G) G) A. U. C) C) A) G) C) G) G) U) C) C. A. C. C. A) G) G) C) U) C. U) C) A) U. G) G) C) C) U.	FALSE
27	random_seq_from_cds__NO_20485	U. U. C( C( A( G( A. A. U( U( G( C( A. A. G. U. U. U. U. U. G. A. G) C) A) G) C) U) G) G) U. C. C. A. C( U( G( A. G( U( C. C. A. U. G) C) A. U) A) G) U( G( A( U( C( A( C. A( G. A( A( G( C. A. G( G( C( U. U. G. G) C) C) C) U) U) G. U) U) G) A) U) C) A) G.	FALSE
28	random_seq_from_cds__NO_69540	U. G. G. G. G. G( G( A( C( A( G( G( G. G( C( U( C( G( A( G( G( U( A. C( A( G( G( G( G. U. C. G. U. C. C. A. C. A. U. C. A. C. A. G. C. C. G. U. C. C. U. U. C. A. C) C) C) U) G) A) C) C) U) U) G) A) G) U) G. C) G. U) U) G) U) U) C) A. U. G. U. U. C. A.	FALSE
29	random_seq_from_cds__NO_55389	C( A( C( A( G( C( C( C( G( C. G( G( C. G( C. A. G( C( U( C( C. C( U( G( A( A. U. C. U. G. C. C. C. U. C. G( C( G( C( C( U. C. C( C( G( C( A. C. A. C. G) U) G) G) C. G) G) C) G) C) C. U) C) A) G) C. G) A) G) C) C. A. C) C) C) A. C. U. C) G) G) G) C) U) G) U) G) A. A. G. C. C. G. C. A. A. G.	FALSE
30	random_seq_from_cds__NO_7120	A. G. U. G( U( C( C( U( C( G( C. U. C. U. A. C( C( U( C( U( G. A. G. A. U. G( G( C( G( G( A. C( G( G( G( G( A( G( C( U( G( A. A. C. G. U. G. G. A. C) A) G) C) C. U. C. A. U) C) A. C) C) C) G) G. C) U) G) C) U) G) G) A) G) G) G. U. A. C) G) A) G) G) A) U) G. U. C. G. U. C. C. A. G. G. A. A. A.	FALSE
31	random_seq_from_cds__NO_25727	U. G. U. G. A. U( C( C( C( U. A. U( G( G( C( U( C( A. C. U. G( C( C. U( G( U( G( C( C( C( U( G( U( G( A( C( C. C. U. G) U) C) A) C) A) G) G) A. U. U. C. U. G) C) A) C) G) U. G) C) C. G. A. C. C. U. G. G) A) G) C) C) A) C. G) G) G) A) A. G. G. A. A. G. U. G. U.	FALSE
32	random_seq_from_cds__NO_41944	C. A. G( G( U( G( A( U. A( C( A( C. U. U. U) G) U) C. U. U. U) C) A) C) C) C. G. C. A. U. U. G. U. C. A. U. C. U. C. A( U( A( G( G( C( A. C. G. A. A. U. C. C. G) C) U) U) G) U) C. A. C( A( G( G( A( U( G( C. G( C. A. G. A. G. A. C) C) G) U) C) U) U) G) C. C.	FALSE
33	random_seq_from_cds__NO_53316	G. G( U( A( C( C( A( G. G. U. U. G. A. U) G) G) U) G) C) G( C( U( C( C. A. G. G( G( U( G( A( G. G( G( G( C. U. U. C( G( U( C( U( G. C. U. G) G) A) U) G) U. A. C) U) U) G. U) U) G) C) C) G. A. A. C. U. G) A) G) U) G. A. C( C( C( C. C. C. G) G) G)	FALSE
34	random_seq_from_cds__NO_18858	U. C. U. G. A. U( G( A( G( G( G. U( A( U( G. A. U. C. A( U( C( U( G( U( C( C( C( A. G( C( U. C. C( C( C( U( U( C. A( U( A. G. C. A. U. A. A) U) A. G) A) G) G) G) U. C. U. C. U. G) C) A. A. G) G) U. A. G) G) C) A) G) G) U) A) U) A) C) U) U) C) G) A. A. U. A. G.	FALSE
35	random_seq_from_cds__NO_40296	U. G. A. G. U. G. A. A. A. G( A( G. A( C( C. C( A( G( G( G( A. G. U. G( G( C( C( A( A( U( U( U( C. A. U. G. A. G. C( A. G. C. A. A. C. G) A. G. A. A. A. U. A) A) A) U) U) G) G) U) C) C) C) C) U) G) U. U. G) U) A. U) C) C.	FALSE
36	random_seq_from_cds__NO_60674	G. C. U. U. G( G( C( C( A( G( C( G( C( C( U( C( G( U. A( G( C( G( G. U( U. C( U( C. C( A( G( G. C. G. G. C) U) G) A. A) G) C. G) G. C) G) C) U) U) G) A) G) G) C. C) G) C) U) G) G) U) C) C. C. C. A. G.	FALSE
37	random_seq_from_cds__NO_50861	U. A. C. A. A. G. G. A. A. G. C( G. A( C( C( C. U. U. U. A. A. G. A. A( U( G( U( C. A. C( A( G( A. G( U( A. U. G( A( U. G. G. G( C( A( G( G( A. U. G. C) C) U) G) C) G. G. C. U) C) C. A. A) C) A. G. C) U) G) G. A. A) C) A) U) G) G) U) G. G) A. C.	FALSE
38	random_seq_from_cds__NO_38774	A. G. A. G( A( A( C( U. U. C( C( A( G( U( U( G. G( C( A( A( A( C. U. A. C. U. G( G( U. C( C( C( A( U. U. U. G( G( G( U( C( U. U. U. C. C. U. G. A. G. A. U. A. U. A. U. G) G) C) C) C) U) G) G) G) C) U) U) U) U) G) C) A. A) G) C) U) G) A. G) U. U. G) U) U) C) G. A. A. U. A. U. U. U. A. A. A. G. A. C. U. G. G. C. U. U.	FALSE
39	random_seq_from_cds__NO_9589	G. C. A. A. U. A( U( C( G( G( G. A. C( C( U( C( C( G( G( A. G( C. A. U. U. U. A. U. A. A. A. A. A. G( G( G. A( U( G( G( G( U( G( G. A. A( U( C. A( G( A( A. C. C. A. U) U) U) U. A) U) U. A. C) A) C) C) U) G) U) G. U) C) G. A. C) A. U) U) G) G) A) G) C. G) A. G. A. C) C) G) A) U) U. C. A. A. A. U.	FALSE
40	random_seq_from_cds__NO_23619	G. C. U. G. A. U. U. A. A. U. G. A. G( A( U( G( G. G( C( G( G( C( A( U( G( C( A. G( C( A. A( G( U( G. A. C. U. G. A. C( C( U. C. A. A. A. A. A. A. U. G) G) A. A. C. A. A. A) C) U) A. G) C) A. G) A. C) A) U) G) C) U) G) C) G. C) A) U) C) C. C. C. A. G.	FALSE
41	random_seq_from_cds__NO_17362	U. C. A. C. C. U. A. U. C. A. A. A. G. C( A( U( A( A( C( U( U( G. U( A( U( C( C( A( G( U( A( C. U. G( U. U. U. U. A. U( C( A( G( A. G. G. G. C) U) G) A) G. A. U. G. U. C) U. C. U) A) C) U) G) G) G) U) G) A) G) G) U. U) U) A) U) G) G. G. A. A. U. G. U.	FALSE
42	random_seq_from_cds__NO_68695	G. A. A. A( G. U( G( C( U( G( A. G. U( G( G( A( G. C. G( G( U( G. G( G( U( G. G. G( C( U( U. U. G. A) G) C) A. U. G) C) U) G. G) C) U) U) C) C) A) A. G. G. G. C) A) G) C) A) G. U) A. C. A. U. U. C. U. G. G. A. A. C. G. A. G. G. C. G. A. A. U. A. U. C.	FALSE
43	random_seq_from_cds__NO_52998	G( C( C( C( A( G( C( C( A. C( U( C( G( G( U( G( C( C. C. C. A. C. C( U( G( C( C( U. U. C. C. A. A. C. G) G) C) G) G) C. C. A. C. U. C. G) U) A) C) A. U) G) G) G) C. G) G) C) U) G) C. G) G) C) G. G. C. G.	FALSE
44	random_seq_from_cds__NO_53703	A. A. A. G. A. A. U( C( G( G( U. C. C. U. C( C. A( G( C( G. U. C( U( U( G. U( C( U. C. C. A( G( G( G( U( U. G( C( U. A. C. C. U. G) C) A) C) C) C) U) C. G) A) A. G) A) G) C. A. G) C) U) U. G) U. A. C. U. C. C) C) G) G) G. U. A. G. U. A.	FALSE
45	random_seq_from_cds__NO_40934	G. C. A. A. G( G( U( G( A. A. G( C( C( A( G. U. G. A. C. C. C( C( U( G( U. C( U( G( U( A( G. A( G( U( G. C. C. G. A. A. G. G) C) U) G. U) A) C. C) A) G) U) A) G) G) C. A. A. G. A. U) G) G) C) A. A. C) A) C) U)	FALSE
46	random_seq_from_cds__NO_45144	G. G. U. G. A. U. G. C( A( G( C( A. G. C( G( G. C. U. U. G( G( C( C. G( G( G( G. C. C( C( G( C( A. G. G. C. A. G( A( G( A( C( A. C. A. G. C. U. G. A. A. G) U) U) U) C) C. A. G. G. G) C) G) G) A. A. C) C) C) A. C. A. G) C) C) U. A. U) G) G. A. G) U) U) G)	FALSE
47	random_seq_from_cds__NO_32077	C( U( A( G( C( U. G( C( U. G( G( C( U. C. U( C( C( C( U( G( G( A( G( G( G( G( G( G( A. C. U. G. C) U) C) U) A. U. G. C) C) U) U) C) G) U. G) G) G) A) C. C. U. G) C) C) G) C) U. G. C. C. G. U. U. G. U. G) C) U) G) G) G. U. G. A. A. C. A. U. G.	FALSE
48	random_seq_from_cds__NO_9212	C. C. C. A. C( C( A( C( U( G( C( U( U( U( C( A( G. C. A( G( U( C. U. U. A. G. A( A( A( U( C( G. G. C. A. G) A) U) U) U) G) C) U) U. G. U) G) A) A) A) G) U. C( U( C( U. G. U. G. A. U. G) A) G) C. U. C) A) G) U) G) G) C. C. U. C. C. C. C. U. U.	FALSE
49	random_seq_from_cds__NO_53417	C. G( G( U( A. C( U( G. C( C. U. G( U( C( A( G( C( U( U( C. U. U. C( U( C( A. G( C( G( C( U( C( A( C. C( C( A. C. A. A. G) G) A. U) G) A) G) C) A. C. G) C) G. G) A) G) U. U. C. A) G) G) C) C. A. G. U. G. U) G) A) C) U. C. G) G. G) G) G) C) C) A. C. U. U. G.	FALSE
50	random_seq_from_cds__NO_38834	C( C( U( C( A( C( C. C. U. G. A. U( G( A. C. A. U. U( G( A( C( C( U( C( C. A. C. G( A. G( G( A( G. C. A. G. C. A. U) C) C) C) A. U. A. G) A) G) G) A. U) C) A) C. C. A. G. C) A) G. C. C. C. U. G) U) G) A) G) G) C. A. G.	FALSE
51	random_seq_from_cds__NO_64577	U. C. A. U. A. G. A. U. G. C. C. A. C. C. C. U. C. G. A. U. U. A. U( C( C( U( G( U( C. C. U. C. C( U( C( C( U( G( G. G. G( G( C( U( C( C( A( G( G( C( C. A. G. G( G. C. C. A. C) A. G) C) C) U) G) G) G. U. G) G) C) C) A. G. C) A) G) G) A) G) C. A. G) C) A) G) G) G)	FALSE
52	random_seq_from_cds__NO_25382	C. A. A. A. G. C. C. A( G. G( C( A( G( G( U( U( U( A. A. G. C. U( G( G( U( A. G( G( G( A. G( C( C( U( U( G. A. A. G. U. U. G. G. A) A) G) G) C) A. C) U) C) C. A) C) C) A) A. C. A. U. A. A) A) A) C) A. C) U) G) U) G. U) C. C.	FALSE
53	random_seq_from_cds__NO_27020	U. A. C. C. C. C. U. C. C. C. U( C( C. U. G( G( A( G( A. A. U. C) U) C) C) U. A. G) A) C. A. A. A. A. A. A( G( C( A( A. U. G. C. U) G) C) U) G. U. G. A. U. C( A( G( A( U. C. U. A. U. U( C( C( U( U( G( G( A. G. G. C. C) C) A) U. A) G) G) A) U. C. U. U) C) U) G) C. A. A. C. U. U. C.	FALSE
54	random_seq_from_cds__NO_60724	G. C. U. C. C. A. C. C( A( G( G( G( A. C( A( G. G( C( C. C. A. U( G( C( U( C( C( A( G( A. U. G. U. C. C. G. A. C) U) G) C. A. C. C. G) A) G) U) A) A. U. G) U) G. U) G) C) C) C) U) G) C. A. A. C( C( G( C. U. C. C) G) G) C.	FALSE
55	random_seq_from_cds__NO_5019	U. C. A. U( U( G( G( G( A. G( A( A( G( C( U( G. U. C. U( U( U( G( C( U( C. G( G( U( G. C. U. U. A( U( C. A. U( C( U( C( U. G. A. A. G. G. A. U. G) A) G) A) G. A. A) U) U. C. A. A. G) C) U) A) G) C) A) A) A) A. A) G) C) U) G. A. A. G. G. G. U) C) C) C) C) A) G) A. A.	FALSE
56	random_seq_from_cds__NO_65435	U( C( G( U( G. G( C( C. A. U. C. C. U( C( A( U( C( U( G( C( A( U( C. C. U. C( A( U. C. C( U. G( C( U. G( A( G. C( C. A. U. G) G. U) C) C. U. G) C) U. G) U. U. U) G) U. C. A) U) G) U) G) G) A) U) G) A) A. G) C) G. G) C) G) A) G. A. G. A.	FALSE
57	random_seq_from_cds__NO_9841	C. C. G. U. A. U. G. U. C( G( C. A. C( G( G( C( G( U. G. G( G( C( U( U( A. C. A( G( C( A. G. A. A. U. G. C. G) C) U) C. A) A) G) U) C) A. U. C) G) C) C) G) C. A. C) G) C( C( U( C( G. C. U. G. G. G) A) G) G)	FALSE
58	random_seq_from_cds__NO_64953	C. A. G( G( A. A. U( G( A. C. C. C( C( C( C( A( G( C. U( G( C( C. U. U. U. C. C. C. A. A. G( G( U. G. A. A. G. A. U. C) C) A. G. A. U. U. C. U. A. A. G) C) A) A. C) U) G) G) G) G) C. C) A) C. C. C) C) C. G. U. U. U. C. A. C. G. U. G. C. U. U. G. U. A.	FALSE
59	random_seq_from_cds__NO_54681	G. U. C. U( U( U( G. G( G( A( U( C( C( G( A. U( C( A. C. A. C. A. G. A. C. A. A. C( C( A. C. A. A. G( C( A. G. C( A( G( G. A. G. G. C) U) G) A. G. G) C) C. C. A. G. G) G) A. G. A. G. C. A. G. G. A. G. G) A) G. G. C) G) A. G) G) U) C) C) G. G) A) G) C.	FALSE
60	random_seq_from_cds__NO_43231	G( C( U. C( G( G( A( G( C( C( C( C( U( U( G( C( C( A( C. C. C. U. C. C. C( C( U. C. C. G. C. U. G) G) C. C. C. A. C. U) G) G) C) G) C. C. C. A) G) G) G) U. C. C. G) C) U) C) U) G) G) C) A. C. G. C.	FALSE
61	random_seq_from_cds__NO_27323	A. C. U. C. C. C. A. U. A( C( U( C( U( G( G. U. C. U. C. C. A. A( A( G( G( G( U. A( G( G( A( U( G( G( C( U( U. U. G. G) G) U. U) U) G) U) C) C) U) U. U. C. C. C) C) C) U) U) C. U. C. U. U. G. C) A) G) A) G) U) U. U. C. A. A. G. A. A. C. U. U. U. C. U. C. C. C.	FALSE
62	random_seq_from_cds__NO_55707	A. G. U. U. C. C. A. G( G( U( G. C( C( A. A. U. G. A. C. G. A. G) G) A) C) C) A( C( G( C( C( C( A. G. U. G( G( C( U( C( C. G. A( G( U( G( G( A( U( G( U. A. G. A. G. C. U. C) G) U) C) C) U. G) C) U) G) A) G) U) C) U. G. G) G) G) C) G) U) C. U. U. C. U. C. C.	FALSE
63	random_seq_from_cds__NO_12874	G( C( A( U. C. U( G( C( C( U( U( C( A( U( A. G. C( U( G. U. A. A. U. U. U. C( A( G( G( A( A. U. U. A. U. U. C. U) U) C) U) G) C. C. A. U. A. A) G) G) U) G) A) G) G) G) C) A) U. U) G) U) C. U. C. U. U. C. C. A. A. C. U. G. G.	FALSE
64	random_seq_from_cds__NO_10214	A. G. G. C. U. G( G( A( U( U( C( A. U( G( A. A. C. G. A. U. G. G. C) A) G) A) A) U) C) U) U. G( G( C( C( C( U( G( G. A( C. A. U( G( G. A. G. C. A. U. U. A. C) A) G. C. A. A. U) G. C) A) G) G) C. G) C) C) U( C( C. U( U( G( G( A( U( G( A( A. U. C. A. U) U) A) U) U) C) G) G) U. G) A) U. A. G. A. A. A. U. G.	FALSE
65	random_seq_from_cds__NO_9115	G. A. C( A( C. C( G( G( C( A( C. G( C( U. G( U( C. U. C( C. A. U. C. G) C. U. G) C) C. G) C) U) G) C) C) G) C. U) G) C. U. G. C( C( G( C. U. G( G( C( G( C( C( C( G( G( A. C( U( G( A( G. G. C. U) C) A) G) G. C) U) G) A. G) G) C. C) G) C) C) C) G) G) A. G.	FALSE
66	random_seq_from_cds__NO_7439	G. A. A. G( C( U. C( U( G( G. G( U. C. C( U( C. U. G. U( C( C( A. A. U. G( C( U. A( U( G( G( U. C. C. U( G( C( A( G( C. C. C. C. C) U) G) C) A) C. C) C) A) U) G) C) C. U. A. G) G) A) A) G) U. C) G. C) A) G) G) C) A.	FALSE
67	random_seq_from_cds__NO_25670	C( A( G( G( A. U( U( C( A( G( U. C. C. U. U. U. C( U( G( G. C( U( A( U( A( U. A. A. U. A( G( G( U. A( A( C( U. G( A( A. A. U( C( A( A. U. G. C. A. G. U) G) A) G. U. G. U) C) G) U) U) C. U. C) C) U) U. C. A. U. U) G) U) A) G) G. C) A) G) C) U) G) A) A) G. U) C) U) G) G. C. U. U. U. U. U. C. U.	FALSE
68	random_seq_from_cds__NO_22253	G. U. U. G. A. A. C. C( A( G( G( A( G( C( U. G. A. U. G. U. C. U. G. C( C( U( U( G( U( G( G( U. U. G. U. C. C. U. C) C) A) C) A) G) G) G) A. U. G) C) U) C) U) U) G) U. A. C. U. G( G( U( A. G. U. G. A) C) C) C. U.	FALSE
69	random_seq_from_cds__NO_57686	C. C. A. C. A. U. G. U. A. C. A( G( C( C( C( A( G( C( A( U. G( G( G( A( G( U. C. C. C( G( G( G( C( G( C( C. U. U( U( G( A. U. C. A. C. C) A) G) C. U. G) U) G) C) C) A. C) G) C. C) U) C) C) C) U) G) A. A. C. C) U) G) G) A. G) C) U)	FALSE
70	random_seq_from_cds__NO_29226	U. U( U( G. G( U( G. A. A( U( A( C( G( A( A. C( G. G. A. G( G( A( C( C( C. U. A. U. C. A. U( G( U( G. A. A. C( U( U( C( A( A. A. A. C. U) G) A) A) G) G. C. A. G) C) A) G) G) U) U) U) C. A. A. G. G) A. U) U) G) U) G) U) G. A. A) U) G. A) A) G.	FALSE
71	random_seq_from_cds__NO_45770	C. C( C( U( C( C( A( A( U( A. A. C( A( C( U. G( U( G( U( G( G( U( C( U( C( C( G. C. A. A. U. G) G) G) G) G) C) U( U( C( U( U( G. A. A. A. G. A. U( C( C( U( G. U( G. U. A. C. U. G. G. U. G) G. A) G) G) A) A) G) G) A) A) U. G. C) A) U) A) C) U. G) U) G) A. G. A. C. G) U) U) G) G) A) G) G) C. C. U. G. C. C. A. U. U. C.	FALSE
72	random_seq_from_cds__NO_59895	U. A. U. A. G. A. A. U. A. C( U( G( C. A( A( G( A( U( G( A. C( A( U( U( G( A. G( A( G( U( U. U( A( A( U. G( C( C( A( A( U( U( G( U( A. U. A. U. A. C. A. C. C. G. A) C) G) G) U) U) G) G) U) C. U) U) G) C. C. U. G) C) U) C) C. C) A) G) U) A. U. G. G) A. C. A. C) A) U) C) U) U) U) A) G) A. A. G.	FALSE
73	random_seq_from_cds__NO_30053	G. G. G. U. G. C. A. A. A. U( G( G( G( C( G( C. G( U( A( C( A. U. G( G( C. A. C. A. G. A. G( G( A( A. G( A( A( G. C. G( C( A( G( C( A. C. G. G. C. G) C) U) G) C) A. G. U) U) C) A. C. G. U) C) C) A. C. C. A. G. C. U. C) C) U. C. G) U) A) C) U) G) C) U) C) G) A. U.	FALSE
74	random_seq_from_cds__NO_70412	U( U( G( A( A( G( C( A( G. A. A. C. G. U. G( G( C( A( A( G( G( G( C( A. A. A. A. C( C( G( G( C( G( A. A. A. U. C) G) C) A. G. U) G) G) A. U. G. G) C) G. U) C) U) U) G) C) U) U) G) U) U) U) C) A) G) G.	FALSE
75	random_seq_from_cds__NO_61778	A. G. A. A. C. G. C. C. C. C. C( G( U( C. U. U. G( C( U. G( G( C( C. C. U( G( C( U. G( G( G( U( A( U. C( U( G( G( U( A. C( A( U( C. A. A. C. U. G( C( U. U. U( G( G( G( U( G( U( G( A. G. A. C) A) C) A) C) G. C) C) A) U. G) C) U. G. C. C. C. U. A) U) G) A) C) C) A) G) U) A) C) C) U) G) C) A) C. C. G) C) U) U. U. G) C) U. G) C) G)	FALSE
76	random_seq_from_cds__NO_53279	U. U( U( G( C( C( U( C. U( A( A( A. U. U. A. G. A. A. C. U) U) G) U. G) G) G) C) A) G) U. U( G( G( C( C. A. C. U( U( U( U( A( C( U. U. A( U( A( G( C( U( U( U( A. U. U. U. A. C. A. A. G. G) A) G) G) U) U) A) U) C. U. G) U) A) G) A) G) A. C. A. G) U) C) A) U. U. U. U. U. U. U. G. C. C. U. U. G. U. G. C. C.	FALSE
77	random_seq_from_cds__NO_67408	U. U. A. U. G. G. G. G. U. G( U( C( C( A. A. G. U. U( G( G( G( G. G( U. C( A( C( G( G. U. C. U( U( A( U( C( G. A( G( G( A( U( C( C( U( G( G. C. C( A( G( G. C( G. U( C( U( G. G. A. U. G. A. G. A. A) G) A) G. G) A. A. A. G. C) U) G) A. C) A) G) G) A) U) U) C) U) G) G) U) G) A) A. U. G. C) G) U) G) C. U) G. C) C) C) A) G) G) A) C)	FALSE
78	random_seq_from_cds__NO_44682	C. A. U. A. A. C( U( G( A. U. G. A. A. U( G( C( A( U( U( G( U. U. U. A. A. C. C. G. G. C. C) G) A) U) G) C) A) C. A. G. A. G. U) A) G) A. G. C. C. U. U. G. U( G( C( A( G( G( U. A. A. A. U. U. U. C. U. C. A. U. C. C. C. A. G. C. A. C. U. C) C) U) G) C) A) G.	FALSE
79	random_seq_from_cds__NO_33486	C. A. G( C( A( G( G( G( U( C. A. U. C. U. C. C. A. A) C) U) U) U) G) C) C( A( G( C. U( G( C( A( G( C( C. U. U. C. G) U) U) G) C) A) C) U) G) A. U( G( A( G( G( U( C( U( C. C. C. A. G) G) G) C) U) U) U) G) G. C. U. A. C. A. U. C. U. U. U. C. A. C. U. G.	FALSE
80	random_seq_from_cds__NO_65490	C. A. G( C( A( C( G. U( A( G( G( G. U. A( C( A( U. A( C( A. G. U. G. G. G. A. U( G( C( A. G( A( A. G. G. C( G( C( C( C( G( A( C( G. A. G. G. A. A. G) U) C) G) G. A. G. A. U. G) G) C) G) A. G. G. U) U) G. A. G) C) A) G. G. A. A. G. A. A. G) U) U) G) U) U) C) U) G) G. G) U) G) C) G. G.	FALSE
81	random_seq_from_cds__NO_17749	A. G( U( C( A( G( U. A. G( C( A( G( C( A( U( A( G( G( G. U. U( U( A( U( U( G( A( G( A. G( G( U( U( C( U( G( G. G. A. A. U. C) A) G) G) A. G. G. U. A) C) C) C. C) U) A. C) A) A) U) G) A) C. A. C) U) U) G) U) G) C) C. A. C. A. U) G) C) C. U. C) A. U) G) A) C) A. A. C.	FALSE
82	random_seq_from_cds__NO_24280	C( G. A( G( G( C. U. G( U( G( G( G( G( A( G( C( A( A. A. C( C( A( U( G( A. U( C( U. A. C. U. U. G. G. C. U. C. C. G) A) C) A) C. U) G) G) C. U) G) C) U) U) C) C) C) G) C) U. A. C) C) U) G. G) A. C. A. A. G. A. C. A. G. A. G. C. A. G. U. G. G. A. G. C.	FALSE
83	random_seq_from_cds__NO_30062	U. C. G( C( A( U( U. G( G( A. C( U( C. A. G. A. A( U( U( G( A( A( G( U( U( U. A( U( G( G( C( U. G( U( U( C( U( U. A. C. U. G) G) G) G) C) U. G. A. U. G) U) U) A) U) C. A) A) C) U) U) U) G) A) U) G) G) C) C) A) U) G) U) U. G. U. A. U. U. A. C. C. A. U. A.	FALSE
84	random_seq_from_cds__NO_2721	U( G( A( U( U( U. U( C( C( A( G. U. U. G( C( C( A( G( A( G. A. A. G. U( U( G. G( G( C( A( U. A. A. U. G. G. U. G( A( A( U( G. A. A. U. A. C. A. A. G. A. A. A. A) U) U) C) U. U. U. U) G) C) U) G. A) A) A. G. G. A. U) U) U) G) A. G) C) U. C. A. U) G) G) A) U. G) A) U) U) A) U. C. A. U. U. U. U. A. C. A. U. C. A. A. U. U. A. A. G.	FALSE
85	random_seq_from_cds__NO_38006	U. G( A( G( G( C. U. G. A. A. A. C. A. U( A( G( C( A( G( G( G( C( U( C. G( C( U. C( U( G( G( A( G( G. U( A. A. C. G. U. U. C. C. A) G. C) U) C) U) A) G) G) C) A. G) G) U) C) C) U) G) U) U) G) C. C. A. G. U. A. C. U. C) C) U) C) C. A.	FALSE
86	random_seq_from_cds__NO_410	C. G. G( G( U( G( C( G( G( U( U( A( C( U( G( C( U( G. C. A. U( C( U( G( G. U( G( G. U( G( U( A. A. C( G( G( C( C( A. C. A. A. C. A. G) G) C) A. C) G) G. U. G. A) C) A) A. U) G) G. C) A) G) G) G) G) C) A) G) U) G) A) U) U) G) C) G) C) C) G. U. C.	FALSE
87	random_seq_from_cds__NO_47568	G. C. G. C. U. C. C. A. G( A( G( G( G. C( C( C( U( C. C( C( C( U( A( G. C. A. A. A. C( C( U( G( C. G( C( A. G. A. C( U( C( U. G. G. A. C. G) A) G) G. C. A. G. G) C) A. A. A. C) G) G) G) C. C. C. A. U) G) G) G) G) U. A) G) G) G) G. U) C) U) C) C. A. C.	FALSE
88	random_seq_from_cds__NO_51604	A. C. A. U( C( G( A( C( U( U( C. A. G. C. A. A. U. G( U( G( G( A( C( A. U. C. U( C( G( G( A( G( C. U. C. A. G. C. A. G( C( G( A. G. G. U( C( A( U( G( G( G. C. A. C) C) A) U) G) G) A. C) G) C) C) U) U) C) G) A) C. G) U) C) C) A) C) G) A) G) U. U) C) G) A) C. C. A. G. U. A. C. C. U. G. C. C.	FALSE
89	random_seq_from_cds__NO_52136	C. A. U. A. A. A. C. A. C. A. U. C. A. C. C. U. U. G. A. U. U. U. U. U. A. A. U. C. C( C( A( C( G( G( A( G( G. A. A( G( C( U. G( C( C. U( G. A( A( C( A( G( G( A. C( A( U. C. G. C. A. C. A. A. G. G. A. U. C. C. U. A. C. A. U. U) G) C. C) C) U) G) C. C. A. U) U) G. A) C. G) C) U. G) C) U) G. G. U) U) C) U) G) C. U) G) G) C. C. G.	FALSE
90	random_seq_from_cds__NO_23940	C( A( C( U( G. G. C( C( C( A. C( C( A. G( G( G( C( C( U( C. C. A. U. G( G( G( G( A( C( C( C. U. G. G. C. A. U. A. G) G) U) C) C) C) C) C. A) G) G) U) C) C) A. G) G) G) G) G) A. A. A) G) U) G) C. U. G. C. A. U. G.	FALSE
91	random_seq_from_cds__NO_56214	A. C. A. A. U( G. C( U( G( C( A( G( U. U. C. A. A( U( U( C( U. G( U( G( C( C. C. G( C( A. A. A. G( U( C( U( C( U( G. C. U. G. U. U. U. C. A. G) G) A) G) A) U) G. U. U. C. G) C) A. A. A. G) C) A) C) U. G) G) A) U) G. U. U) U) G) C) A) G) G. G) A. G. A. G. C. U. A. U.	FALSE
92	random_seq_from_cds__NO_32531	G. U. A. G. A. G. G. U. C( G( C( C( G( C( A( G( U. U( G( G( A. G( U( A. G( G( G( G( G( G. U( A( G. C. G. C. G. G. G. A. U. A. C. A. U) G) G. C) C) U) C) C) A) C) G. U) C) A) C. C. C) U) G) C) G) G) U) G)	FALSE
93	random_seq_from_cds__NO_55655	G. G( G( C( G. U( G. G( U( G( G( G. U( G. C( U( G( G( C( A( U. G. G. C( A( G( C( A( G( C( U( G( C( A. C( U( G( G( C( U( G. C. A. G. A. G) G) C) U) G) G) G. A. U. G. G) U) G) G) C) U) G) C) U) G) G. A. G. C. U) G) C) C) G. U. G) G) G. G) G. C) C) A) C) A. G. G) G. G) C) C) G. C. U. G.	FALSE
94	random_seq_from_cds__NO_9323	A. C. A. C. G. C. A. G. U. A. U. U. U. C( U( G( G( C. G( U( G( U( C( U( U( G( A( A( C. A( A( C( U. G( U( A( A( U. U. U. U. U. C. C. U. U) U) A) C) U. G) U) U) U) U) U) A) A) G) G) U. C) A) C) A. C) U) G) G) U. A. U.	FALSE
95	random_seq_from_cds__NO_6861	U. A. G. A. U. G. A. G. G( A( G( G( A( A( G. G. A( U( G( G. G( U( G. G. G. G( A( U( U( U( G( A( A. U. C. U. U. U. C. C. U) C) A) G) A) U) C) G. A. A. A) C) G. C) A) U) A. C. A. U) U) U) C) U) U) G. A. C( C( A. U. A. A. G) G) C. C. C. U.	FALSE
96	random_seq_from_cds__NO_62084	A. A. C. C. C. A. G( A( C( C( G( U( U( U( C( C( U( G( G( A( U. G( C( A( G( A. U. G( G( A( C( G( G. U( U( C( A( G. G. A. A. G. C. A. U) G) A) G) G. C) G) U) U) C) C) U) G) C) C. C. U. U. C. U) C) C) U. U. A. G. G) G) G) A) A) G) C) G) U. G) U) C)	FALSE
97	random_seq_from_cds__NO_713	A. C( U( G( G( G( C. C. U( C( A. U( G( G( C( C. A. U. G( G( C( C( U. A. U. U. U. C( C( A( G( A( U. A. U. U. C. C. G. C. A. A. G. C. U) C) U) G) G) G) G) C) C) G) C) C) A) G. G) A) U. C. C) C) C) G) G) C. A. C. C. A. C. C. U. C. A. G. C. A.	FALSE
98	random_seq_from_cds__NO_16588	G. U( G( A( U( G( C( U( U. U. C. A. A. A. C. A) G) U) G) U) C) A) A. U. A. C. A. A. A. G( A( U( A( C( U. C( U( C( C( C( C. A. A. G) G) G) A) G) G) U) G) U) U) C. C( C( U( G( U( C. U. U( G( G( C. U( G( C( A( A. A. G. C. A. C. U) G) U) A) U) C) A) U. G) C) A) G) G) C. C. A. A. U. G.	FALSE
99	random_seq_from_cds__NO_27849	A. U( G( U( A( C. U. U. G( U( C( C( G( C( G( A. A. G( G( C( G( G. C( G( G( C( G( G( C( G( G( C( G( G( C( C( G. A. G. G. C. G. G) G) C) U) G) C) G. C) G) C) A. C) G) A. C) U) U. G. A. U. G) G. C) G) U) U) G. G. G. G. U) G) C) G) G) G) C) C. C. A. U) G) C) G)	FALSE
100	random_seq_from_cds__NO_41398	C. G( C( C( C( A. G( G( C( C( A( C( G( G( C( U( C. U( C( C( G( U. G( C( U( C( U( U( G. G. G. G. A) A) G) G) G) C) U. U) G) A. U. G) A) C. G) G) C) C) G) U) U. U. G) G) U) U) G. G) G) G) U) U. U. U. C. U. U. U. C. U.	FALSE
101	random_seq_from_cds__NO_42257	A. A. G. C. A. C. A. A. A. G. U. C. A. G( C( A( G. G. G. U( C( A( G( G( G( C( C( A. C( U( G( G( U. C( G( C( C. A( C( G. U. U. G. A. A. G. A. G( G( G( A( G( C( C. C. U. G. U. G) C) U) C) C) U) G) U) G) C) G) C) C) G) G) G) G) C) U) C) U) G) G) A. U) G) C) C. G.	FALSE
102	random_seq_from_cds__NO_56880	A. C. G. A. A. C. C. A. C. A. U( U( G( G( C( A. U( C( A( U( C( A. G( C( C( C( G. G. U. A. G. U. A. G. C( G( G( C( C( A( C( C( A. U( C( G( U. G( A( G( C. C. U. U. C) U) C) U. U) G) A) G) G) U) G) G) C) U) G) G) G) G) C) A. G. G) A) A. G. C. U) G) A) A. G) U) C) G) A) A. A. C. C. A.	FALSE
103	random_seq_from_cds__NO_6819	A. C( G. G( G( G( A. A. U( G( A. C. A. U. G. C. C) A) A. G. C) U) C) G. G) A. G( C( U( C( C( U( A( C( C( U( G. G( U. A. G. A. C) G. A) G) G) U) G) C. U. G. U. G) G) G) G) C) C. A. C. C.	FALSE
104	random_seq_from_cds__NO_70272	C. C. U. G( G( C. C. G( A( G( G( C( C( G. A. G. A( C( G( C. G( G( G( C( G( G. C( G( G. A. C( G( G( C( G. G. G( C( G( C( C( U( G. G. U. G. G. A) G) G) U) G) C) A. G) C) U) G) A. G. C. G. G. C) G) G. C) G) C) C) C) C) G) U) G. G. G) G) C) U) U) C) A. C) C) C. U. G. A.	FALSE
105	random_seq_from_cds__NO_40803	G. A. A. A. A. G. U. G. A. U. C. C. U. A. A. A. C. A. A( G( A( A( G( A( G( U( C( U( C. A( G( A( U. A. U. C. U( G( G( G( A( A. G. G( A( G( G. A. A. G. A. G. A. C) A. U) C) A. G. U) C) A. C) C) A) U) C) U) U. A. G) G) A) C) U) C) U) U) C) U)	FALSE
106	random_seq_from_cds__NO_25280	U. G. G. G( G( U( G( A( U( A( C. A( G( G( U( A. G. A. U. G. A. A. G( A( U( A( A( U( U. G( U( A( A. G. G. A. A. G. A. A( A( A( G( G( C( A. C. A. A. G( U( G. G. C. A. A. A) C) A. G. G) C) C) U) U) U) A. A. A. A. U) G) C) A) U) U) G) U) U) G. A. G. G. A. A. A) C) C) U) A. U) A) U) C) G. A) C) U) U.	FALSE
107	random_seq_from_cds__NO_30179	A. G. A. A. A. C. U. G. C. A. C. A( G( G( G. G( A( U( U( U( U( C( U( U( G( A( A( U( U( U( C( A( A( A( C. G. A. C. U. U) U) U) G) G) A) G) U) U) C) A) A. C. C. A. A. G) G) A) A) A) G) U) U) G. C) C) U) U. U. U.	FALSE
108	random_seq_from_cds__NO_67336	U. C. C. C. U. G( U( G( C( A( G( U( A. G. C. G( U( C( C. G( U( U( G( U( U( U. C( U( G( G. G. A. G. C. A. G. G. G. U. U. A. U. U. A. C) A) G) U. G) A) C) G) A) U) A. G) G) C) A. A. A) C) U) G) C) A) C) U. C. C. U. C. C.	FALSE
109	random_seq_from_cds__NO_27192	G( C( C( G( A( C( C( A( C. G( G( G. G. A. C( C( A( G( G( G( G( C( U( C( C( A( G. C. G( G. C( C( A( U. C. G. A. C. U. U) G) G) G. C) A. U) G) G) G) G) C) G. C) C) C) U) G) G) C. A. G. G. C) U) U. U) G) G) U) C) U. C. C. C. G) G) C)	FALSE
110	random_seq_from_cds__NO_31614	A. A. G. A. U( G( A( U. U. U( U( G( U( A. A. C( A( U( G( A. C( U. G. A. G. U( U( C( U( G. G. C( U( U( A( U( A. U. C. U( G( C( U( C. C. U( G( G( G( G. A. G. A. A. A. A. C) C) U) G) U. C. A) G) C) A) A. A. C. A) U) G) G) G) A) G) A) A) A. U. U. G) C) A) U) G) C. G. G) C) A) A) C. U. U) C) A) A. A. G. A. A. C. A. A. U. A. A. U. C.	FALSE
111	random_seq_from_cds__NO_16917	G. A. C. C. A. C. C. G. U. G( A( G( C( U. C. C. A( C( G( A( A( G. G( C( C( A( G( C. G( C( C( A. A( C( G( G( A. C. G. G. C) C) G) U) G. G) G) A. C) A. C. C. C) U) G) G) C) A. U) U) U) G) U) U. C. C. U. U. G) C) U) U) C. A( A( A( G( U( C( A( C. U. G. C. U. U. C. C. U) G) A) U. C) U) U) U) U.	FALSE
112	random_seq_from_cds__NO_13505	C. C. C. U. G. C( A( G( C( G( C. C( C( G( C. C. C. C( G( G( C( C( C. C. A( C( G( U( G( G( A. G( C. U. A. G( C( G( C( C( G( A. G. A. A. A. C( U( C( A( C. A. U. U) G) A) G) C. A. C) G) G) U) G) C) C. C) C. C) U) A) C) G) U) C. U. G) U. G) U) C) G) U. U. C. U) G) G) A. U) G) U) U) G)	FALSE
113	random_seq_from_cds__NO_61772	U. C. A. U. C. A. A. C. A. U. U( G( G( C( A. U( U( G( G( C. G( G( C( U( C. C( G( A( C( C( U( G( G( G( G( A. C. C. C) C) U) C) A) U. G) G) U) G. A. C. U) G) A. A) G) C) C) C. U) U) A) A) G) C) C) A) U. A. C.	FALSE
114	random_seq_from_cds__NO_71680	A. G. C. C. C. A. C( G( C( A( G( G( A( G( G. C( C( U. C( C. G( G( G( G( U( C( G( C( G. G( C( G( G( C. C. A. A. A( G. C( U( G( G( C. A. U. G. A. A. C) C) G) G) G. U) A. U. U. C. C) U) G) C) A. G) C) G) G) C) U) C) C) U. G) U. G) G) C) U) C) C) U) G) C) G)	FALSE
115	random_seq_from_cds__NO_3904	G( G( A( A. G( G( G( G( A( A( G( G( U( G( U. C. C( U( G( G( A( U( G. G( G( A. A. C( A( U. G. G. U. G. C. U) G) C. G. A. C) U) G. A) U) C) C) A) G) C. U. C) A) U) C) U) U) C) C) U) C) A. U) C) U) U. C. U. U. C. A. U. C. C. A. C. A. U. C. A. U. U. A. U.	FALSE
116	random_seq_from_cds__NO_58691	C. A. G. C( C( U( C( C( A( U( C( C( G( A( A. C( C( U. C. U. G( C( U( G( U( G. C. C( C( A( G. C. C. C. C. U( G( U( G( G( A. A. A. A. U. A. C) U) A) U) A) C. C. C. U. C. A. A. U) G) G) A. A. G) C) A. A) G) C) U. U. U. G) G) A. U) C) A. G) G) U. A. A) U) G) G) G) G) G)	FALSE
117	random_seq_from_cds__NO_60366	U( C( C( A( G( U. A. C( A( G( C( A. G( G( U( C( C( G. C( C( A( C( C( U( U( U( A( C( U( C( C( C( C. A. U. A. U. C. G) G) C. U. C. C. G) A) G) U) G. A) G) A) G) G) C. U) G) G) G) G) A) C) A. C) C. G) C) U) G) C. U. U. C) U) C. G) G) G) G. A. U. U. U. U. G. C. C.	FALSE
118	random_seq_from_cds__NO_28632	C. A. G. A. A. G. A. G( U( U( C( C( U. G( G( C( A( C. U. C. G( C. U( G( C( A. G( G( U( G( C( G( G( C( C( U( C. C. A. A. A. C. C. C. A) G) G) C) A. U) G) C) A) C) U) G. G) C) A) C) U) G) C) C) C. C. G) U. G) A) A) C) C.	FALSE
119	random_seq_from_cds__NO_71869	G( G. A( G( A( A. A( U( G( G( C( C( A. C( A( G( G( G( A( A. U( G( G( G( C( G. G. C. G. G) C) U. C) C) A) C( C( U. G. G. G) G) A. U) U) C) C) U) G) A. G) G) C) C) G) U) G. U) U) U) G. U) G. G. G. A. A. G. A. U. G.	FALSE
120	random_seq_from_cds__NO_43426	A. C. C. U. C. C. A. G( G( C( C( C. U. U. U. G( G( G( U( U( A( A. U( G( G( G( G( U. G( A( U( U( G( G. U. G. G. U. G. C) A) G) U) U) G. A. G. U) C) C) C) G) U) A) A) C) U) C) U. G) G) U) C) A. C. A. U. A. U. A. G.	FALSE
121	random_seq_from_cds__NO_71389	G. U. U. G. U. A. G. A. A. A. A( G( A( G( A( A( U( C( A( U. U. C( U( C. A( G( G( C( A( G( A. A( A( U( G( U( U. G( G( A( U( C. A. C( A( G( A( A. A. A. G. U) C) U) G) C. U. G) U) C) U) U. U. G. A. U. G) C) A) U) U) C. C) U) G) C) U) U) C. A) G) U. U. C. C. U) G) G) U) A. U) U) U) C) U) G. G. U. U.	FALSE
122	random_seq_from_cds__NO_47621	G. C. A. C. C. G. A. C. C. U. C. A( A( G( U( U( G( C. A. A. U. A. A. U. C( U( G( U( G( G( U( U( C. U. G( G( A( U( U( A. G. G( A. G( G( U( C( U( G( A( C. U. G. A. U. A. A. A. U. U. A. A. C. U) C) A) G) G) C) C) C) A. G) A) U) C) U) U. U. G) A) C) U) A) C) G) G) U. G. A. A. A. U. C. C. C. C) A) A) C) U) U) U. C. C. C.	FALSE
123	random_seq_from_cds__NO_41530	C. U. C. U( C( A( G( G( G. C( U( G( G( A. A. U( C( U( U. G( C( A( A. C. C. U( A( A. C. U( G( U( A( U( U( U( U. G. U. U. G. U. C. U. A) A) A) U) A) U) A) U. C. U) A) A. U) G) C) U. C. U. C. A. U. C. A) G) A) A. G. C) C) A) G) A. G. C) C) U) G) A) U. A. U. U. U.	FALSE
124	random_seq_from_cds__NO_56176	G( G( U( U( G( U. U. G( C. C. U( G( U( G( G( U( C. A. U. G) C) C) A) U) A) C( C( C( U( G. G( G( C( U( G. C. U. A) G) C) C) G. G) G) G) G) C( A( G( G( U( U. C. U. U. U. U. U. C. A) C) C) A. U) G) U. C) U. U. C) A) A) C) U) G. U. C. U. C. U. G. C. A. A.	FALSE
125	random_seq_from_cds__NO_48688	A( G( C( C( C. U. U. C. A( G( U( A. A. C. U( U( C( A. G. C. A. A. A. C( C( U( G( G( A( C( C( A( C. A( C( A( A. A. G. C. C. A. U) G) U) U) G) G) U) A. C) U) G) G) G) A. U. A. A. G) A) A) A. G. A) C) U) U. G) G) C) U) C. A. U. A. C. A. C. C. C. U. C. A. C. A. A. C. U. U. G. A. A. G.	FALSE
126	random_seq_from_cds__NO_1844	U. C. U. G( G( A( U( U( C( G( C( C. A. U. C( A( G( U. C. G( C( C( C( A( U. U( A. G( U( G( U( U. C( U( C( A. A. U. G) A) G) G) C) A) C) A) U. U) G) G) G) C) C) U) G) U. C. A. U. G) U) G) G) A) U) C) U) C. U. G. A. U. G. C. C. A. U. G. A.	FALSE
127	random_seq_from_cds__NO_49303	U. C( C( U( C( C( C. U. U( G( G( U( G( G( U( G( G( C( C( A( U( G( G( G( U. G( G( C. U. U. C. U. U. C. U. C) C) U. U. C. U) C) C) G) U) G) G) C) U) U. U. G) C) U) G) U. C) C) G) U. C. G) G) G) G) G) U. G. C. C. A.	FALSE
128	random_seq_from_cds__NO_69079	C( A( G( G( C. C( U( G( G( A. U( C( U( C( C. C( G( C( C( U. G( C( G( G( G( C. A. C. C. A. C. C. U. A. C. C. C. A. G. C. U. A. U. G. C. C. C. A. C) C) C) G) C) C. C. U. G) G) C) G) A. G) C. A) G) G) C) C) A) G) C. C) C) U) G) A. G. C. A. G.	FALSE
129	random_seq_from_cds__NO_39923	C( U( U( G( A. A. G( C( C( C( C. U. G( C( G. G( G( G. C. C( G( G( C( C( C( U. U( G( C( C( G( U. U. C. A. C. A( G( A( C( A. C. G. U. A. C. C. A. C. A. G) U) C) U) C. U. C) G) G) C) G) C. U. G) G) G) C) U) G) C) C) G. G) C) G) G) G) C) C. C. C) A) G) G) C. G. U. A. C. U. A. G.	FALSE
130	random_seq_from_cds__NO_52714	U. C. C. A. G. G. G. U. U. A. G( U( G. G( C( U( U( C( A( C( U( G( U( C( U( G( G( G( U. C( A( G( G. A. C. A. G. C) U) G) U. G. G. U. U) C) C) A) G) G) C) A. C. A. A. A) G) U) G) G) U. A) G) C) G. G) C) C.	FALSE
131	random_seq_from_cds__NO_10833	U( G( U. G( U( G. U( A( C( U( U. G. A. G( C( C( G. G. G( G( A( A( G( U( G( G( G( U( G( C( U. C. U. G( G( G( C( C. G. U. G) C) U) C) C. C. G) C) A) C) C) C) A) C) U) U) C) U) G. A. U. A. G) G) C) C. G. U. G) G) U) A) G. G) C) C) A)	FALSE
132	random_seq_from_cds__NO_58624	C. U. U. C( U( U. C. A( G( G( U. A( G( G( C. C. A. G. C. U. C) C) U) C) C) U) U. C. A) G) G( C( U( C. U. C. A. A. U. C( U( G( C. A( U( C( U( C. C. A. G( G( U( C( A( G. C. U. C. U) G) G) C) C) A. G) G) G) U) C) A) G) U. U. C. G. U. C. C. A) G) C) A. C.	FALSE
133	random_seq_from_cds__NO_59462	U. G. U. C. C. C. A. A. A. G. C. A. U. C( C( G( A( C( C( U( U( G( G( U. U. A( U( U( G( U. C. C. C. A. U. C( A( A( U. A( U( C( A( G. A. A. A. U. G. A. U) G) A) U) C. U) U) G) U. C. A. U. U. C. C) A) G) U) U. C) C) A) C. A) G) G) U) A. A. A. U) G) G) U. C.	FALSE
134	random_seq_from_cds__NO_3551	A. A. A. G. A( G( G( A( C( A( G. U. G. C. A. G. A. A. U) G) U) C) C) U) G( G( A( U( C( U. C( C. G. G( C( A( G( A. A. C. C( U( G( G( A( A. G. A. G. A. C. C. A. U. G. U) C) C) A) G) C. C) U) G) C) G. A. G) G) G) U) C) C) C. A. G. G. U.	FALSE
135	random_seq_from_cds__NO_55863	G. C. U. U( U( C( U( G( G( A( A( A( U( C( U. G. C( A( U. G( G( U( G( G( C( U( C. A. G( U( G. G. U. A. G) C) A. A) G) C) U) A) U. C) C) U. U. U. U) G) A. U. G) A) U) U) C. U) C) C) A) G) A) A) C. A. U. A. A. G.	FALSE
136	random_seq_from_cds__NO_27944	U. C( U( C( C. C. C. G) A) G) G( G( U( C. U( G( A. U. A. G( C( C( C( C( C( A. G( C( A( G( G( C( C( C( G. C( U( C. C. U. C. A. A) G) G) G) G) U. U) C) U) G) C) G) G) G) U. G) G) A. C) G. A. C. C) A) U. G) C) C) G.	FALSE
137	random_seq_from_cds__NO_32391	A. G. U. G. A. G. U( G( U. G( A( U. G( U. U. C( C( A( G. A. G( U( A. C. U. G) C) A. A. U) G) G) U. U. C) U. U) C) U. C) A) G( U( U( C( U( G( U. C( A( G( C. C. A. G( A( U( G( U( U( U( U. U. A. U. U. C. A. G. A. A. U. G) G) A) U) A) U) C) C. U) U) G) C. C) A) G) A) A) U) A. A. C.	FALSE
138	random_seq_from_cds__NO_2247	U( C( A( U( U( U( G( C. U. G( C( A( G( U( G( U( U( G( U( G( G( U. A. U. A. A. A. U( G( G( C. A. C( G( A( G. U. G. A. U) U) G) G. A. C) C) A) G. U. G. G. C. C) C) A) C. C) A) G) C) A) U) C. U. U) G) C) C. C. C. U. C) A) G) A) U) C. G) A) A. A. A. G. U. G. G. A. G.	FALSE
139	random_seq_from_cds__NO_22374	U. U. A. G. A. G. U. C. A. C. C. C. A. C. A. A. A. A. C( A( C( G( C( A( G( U. G( A( G( G( C( C. C. C. U( G( U( G( G( C. C. C. C. C. A. G. C. U. C. C. A. G. C. A. C) C) A) C) G) A. A. G) U) C) U) C) C. U) U) G) C) U. C. C. A. G) U) G) C. C. A. U. G. U.	FALSE
140	random_seq_from_cds__NO_62189	G. C. G. G. A. A. G( C( G( G. A. C( U( U( G. A. U. U. G) A) G) A. G. C) G) C) C( G. A( U( G( C( U( G( C( G. G. U. A. G. G. A. A. G( C( G( U( U( G. A. G( C( A. G. G( A. C. G( C( C( G. C( U( G( C( G( C( A. G( G. A. G. C. A. C) G. G) C) G) C) G) G) G) G) C) A. C. C) A. G. G) U) A. G. A. G) A) C) G) C) A. G) C) A) G) C) A) U) G. G)	FALSE
141	random_seq_from_cds__NO_60544	C. C. C. C( A( U( G( C. A. C. U( G( G( A( G( G( G( C. A. G( C( C( G( C. A. U. A. G. G( A( C( A. G. C( A. G. G. U. C. C. G) G. A. G) U) C) A. A. G. C. C) G) G) C) A. U) C) C) U) U) C) A) C. C) A) U) G) A. A. U. A. A. C. A.	FALSE
142	random_seq_from_cds__NO_9727	U. U. U. A. A. U. G. A. C( C( A( U( G( U. U( G( A. G( G( U( C( A. U( U( U( A( G. A. A( U( C( C( U( U( C( A( C( C( U. C. U. G) G) U) C. U. G. G) A) A) G) G) A) U) A. A. U) G) G) A) A. G) G) U) C) A. C) A) U. U) A) U) G) G) A. A. U. U. C. A. A. U. U. U.	FALSE
143	random_seq_from_cds__NO_13194	G. A. C( A( G( G( G( C. G( G( G( U. G( A( A( A. C( U( U( C( U( G( G( G( G( C. C. G. C( A( G( A( A. G( U( C( A. C. G. G( U( C. A. G. G) C) A. G. G. G) G) C) A. U) C) U) G) A. U) C) C) C) A) G) G) G) G) C. C. U) U) C) C) U) C) C) U) C) U) G) A. G. U. C. C. C. A.	FALSE
144	random_seq_from_cds__NO_41072	U. A. G. G( C( C( C( U( G( C( G. C( C( G( C( G. U( C( C( G( G. G. G( C( U( C. C( G( G( C( U( G( C( U( C( G( U. C. U. G. C) G) G) G) C) G) G) C) U) G) C. G) G) C) G. G. C) G) G) G) G. G) C) U. G) G) G. G) C) A) G) C. G) G) C) A. G. C.	FALSE
145	random_seq_from_cds__NO_45987	C. U. U. C. C. U. C. A. A. C( U( G( C( U( U( C( A. C( G( G. A. C( U( A. C( A( A( G( G( A( C( C( A. G( G. G( G( C( C. C. C. G) C) C) G. C) G. C. A. G) A. G) A. U) C) C) U) U) G) A. U. G. A) G) A. U) G) C. G) A) G) C. G) C) A) G) C. U. A. G. A. A. U. C.	FALSE
146	random_seq_from_cds__NO_63637	G. C. U. G( U( G( C( A. G. G. A. A. U. U. A. G) C) A) U) G( U( C( G( C. A( G( G( C( C. A. G. G( C( A. G. U. G. A. G) C) A. G) C) C) U) C) G) A) U) C( U( U( C( U( U. G. A. A) G) A) A) G) U. G. C. U. C. C.	FALSE
147	random_seq_from_cds__NO_46511	G. A. U. C. G. G( G( A( A. C( A. U( C( G( G( C( A( G( G( G. A. U( G( C( U( C( G( A( C( U( G( C( A. G( C( C. U. G. G( G. C( U( U( C( C( G( C( C( U. G( C( A. G. A. G. C. G. C. G. G) C) G) G) C) G) G) A) G) G) G. C) G) C) A. G) C) A. A) G) U) C) G) G) G) U) A) G. C. U. A. C) C) G. G. G. U) G) C) U) G) G) A. G) A. A. C. U) C) C) G.	FALSE
148	random_seq_from_cds__NO_44946	G. G( A( U. G( A( G( C( U( C( A( G. G( U( A. G( U( C( G( U. C( U. U. U. G( C( A( C. A. C. G. A. A. C. U. U) G) U) U. C. U. C. G) U. C) G) A) U) G. A) C) G. U) A. G) A) G) C) U) C) C. U) C) G. C. C. G. G. U.	FALSE
149	random_seq_from_cds__NO_53892	C. A. C. C. A. G. G. C. G. C. U. C. G( G( G( G( G( C( C. A. C. C( G( U( C( A( C( A. U. U( G( G( C( C. U( G( G( A( U. G. C. U) C) U) G) U. G) U) C) A) G) U) G) G) C) G) U. G) U) C) C) C) C) A. A. A. U. G.	FALSE
150	random_seq_from_cds__NO_13085	C. U. G. A. A. C. A. G( C( U. G( G( U( A. C( U( G( A. G( C. G( U( G( C. C. C( C( U( G( G. A. C. A. C. U. G. C) A) G) G) U. C) A) C) C) C) A) G) A. G) C) C) C. U. G) C) C. U. C. A. U. G. U.	FALSE
151	random_seq_from_cds__NO_72755	U. G. C. A. C( A( G( U. C. U( U( A( U. C. C. U. U. A. U. C. C. U. U( A( G( C. C. A( U( A( A. G( G( C( C( C. A. A. G. C( C( C( A( U. C. A. U. U. U. U) G) G) G) A. C. C. U. G) G) C) C) C. A. U) A) U) A. U. C) U) G) U. A. A. C. U. U. C. U. U. U) A) G) C. U. C) U) G) G.	FALSE
152	random_seq_from_cds__NO_45102	C( G( G( C( U( G( U( U( G. U( C( C( A( G( C. U( U( G( A( C( A( A. C. C. A. C( G( G( A( G. G. U. G. U) C) U) G) A. G. A. U) G) U) G. C) G) A) C) U) G) G) A) G. A) A( U( G( A( G( G( A( U. C. U. C. C. C. U) C) C) U) C) A) U) A) C) A) G) C) C) G) C( C( U( C( A( G( G( A( A. G. U. C. G. A. U. C. U) C) C) U) G) G. A. U. C. A) G) G) G.	FALSE
153	random_seq_from_cds__NO_23971	A. U. C. C( C( A( G( C. A. U. C. U. C. U. C. U) U) G) G) C. C. U. C. U. G. C. U. U. C. U. C. C. A. A. U. C. C. G. U( G( C( A( U. C( U( U( U( U( U( G( G( A. C. U. U. G( A. G( C( U( G. U. U. C. G. A) G) C) C) U. U. C. C. C) C) A) A) A) G) A) G) U) G) C) A)	FALSE
154	random_seq_from_cds__NO_17197	C. C. A. G. U. G. G. A( U( G( U( G( C( A( G( A( C. A. C( U( A( A. A. C. U. C. A. U( C( U( G( G( G( C( C( A( C( C. G( U( U( U( G. G. A. A) A) G) C) U. A. G) U) G) G) U) U) C) A) G) A) G. U. U. C. U. A. U) A) G) A. U. U) C) U) A. G) U) G) C) A) U)	FALSE
155	random_seq_from_cds__NO_2166	U( C( C( U( A. U( G( U( G. G. U. G. C. U. U. A. G) C) A) A) G) G) A) G( G( U( C( C. G( G( A. A. A. G( C( A. C. U. C. A. A. G( C( U( U( G( C( C. U. G. C. A. G. C. C. G) C) A) A) G) C) C. C. A. G) C) C) C) U. G) A) C) C)	FALSE
156	random_seq_from_cds__NO_20260	C( A( U( C. U( U( C( U( C( G. U. U. U. G( G( C( C( A. A. A. U. C( G( U( C( U( U( C. A( U( C( U( C. C( C( A( A. A. G( C( U( U. U. C. C. A) G) C) C. A. C. U) G) G) U. G) G) G) U) A) A) G) A) C) G) G) G) C) U) U. A. G) A) G) G) A) A) U) G) U. C.	FALSE
157	random_seq_from_cds__NO_4527	C. C. G( C( C( G( A. C. A. C. C. U. C. C. A. C. C( G( C( C( C( U( C( U( G( C( A. G. C. A. G. G) U) A) G) C( G( C( G( C( U. C. G. C. U. U. G) C) G) C) G) U. C. A) G) G) G) C) G) U. C. C. G. C. C. U) G) G) C) C. C.	FALSE
158	random_seq_from_cds__NO_15978	G. A. C( C( A. A. C. A. C( A( G( C( A( A( G. G( A. U. U( G( A. U( G( G( G( C( U( G( C( G( G. C( C( U( G( G( C( A( U( G( G. U. A. U) A) U) G) U) G. G. U. A. C) A) G) G) U) G) C) G) U. G) C) C) C) G) C) A) C. U) G. U) U) G) C) U) G) G. C. U. A. C. G) G)	FALSE
159	random_seq_from_cds__NO_26574	A( G( A. C. U( G( U( U( G( A( G( G. U. U. C. C. U. C. U. G( C( C( A( C. C. U( G( A( C( U. U. A( G( U. G( G( U. G( A( C( A( A. U. A. A. U) G) U) C) U) C) C) U) U. U. G) U) C) A) U. U. U. U. U) G) G) C) U. U. G. U. C. C. C. A. C) U) C) G) A) C) A) U. A. C) U) A. U. U. U. U. A. C. U. U. G. C. A. G. A.	FALSE
160	random_seq_from_cds__NO_15680	C. G( C( G( A. G( C( C( A( G( C( G. U( U( U( C( C( A( C( A( U( C. A. U( G( G( C( A( C( U( G( C( C. C. A. G. A. U. G) C) A) C. G) U) G. G) C) C) A) A. A. U. U. A) U) G) U) U. U. G) G) A) G) A) G) C) A. G. U. G. A. U) G) G) C) A. U) G) C) U. U. G. G. U. A. C.	FALSE
161	random_seq_from_cds__NO_18787	U. A. G. C. A. C. A. U( G( G( C( U( U( G( G( G( G( C. U. C( A( C. C( U( U( G. A. G( G( A. C( A( G( A( C( U( G. A. U. G. A) G) A. U) C) U) G) C) U) G. G. G) A) G) A. U) G) U. U. C) C) C) C) A) U. U. G) G) U) C) A) C. U. U. U. C. A. C. U. A. U. C.	FALSE
162	random_seq_from_cds__NO_35575	A( G( G( C. A( G( U( A. C( U( U( G. A( G( G( U( C( C. U( C( G( A( U. G( G( C( U( G. G. C( C( G( G( G. A. G. U. C) U) G) G) G. A. A) G) U) C) C. U) C) G) G) A. C. G) A) U) G. C) U) G. A) A) G) A. G) C) U) C) C) U) C. G.	FALSE
163	random_seq_from_cds__NO_71567	A. U. U. C. U. G( U( U( C( U. C( U( C( G( G( G( C( G( U( G( G( U. C. A. U. U. C. A( G( C( A( G. U( U( C( C( U. C. U. G) G) A) G) A. U) G) U) U) C. U. U. U. U) C) A) C) G) U. U. C. C. U. C) C) U) G) U. A) G) C. G) A) A) C) C. A. C. U. A. G. U. A. U. G. G. U.	FALSE
164	random_seq_from_cds__NO_51636	C. G( A( U( G( U( G( G( A. C. A. A. U. G. A( U( G( G( A. G( C. G( C( C( U( C. C. C( A( C( C( G( C( C. A. U. U( U( C( C. U. C. U. G) A) A) G) C) A. G) G) U) G) A. A) G) G) U) C. C) C) C) A) U) A. A. U. G. G. A. A. A. A. C) C) A) C) A) U) U) U. G. U. G. A. C. G. C.	FALSE
165	random_seq_from_cds__NO_69173	C. A( G( G( G( U. C( A( C( U. U. G. G( U( U. C( A. U( C( U. C( C( U( G( G( A( G( C( C( C( C( U. G. C. U. U. C. U. C. C. U. G) G) G) G) C) U) G. U. G. C) C) G) G) G) G) A) A. G) U. G) C) G) U) G) C. G. U. U) C) C) U) U. C.	FALSE
166	random_seq_from_cds__NO_69913	C. A. C. C. U( G( G( G( A. G. U. C. C) C) C) A) C. C. A( C( A. C( G( G( G( C( C. G. G. C. G) C) C) U) G) C. G) U) C( A( C( G( U( C( C( G( A. G. U. C. C( A( C( G. G. U. G. G) U) G) C) G) C. G) A) C) G) U) G) U. U.	FALSE
167	random_seq_from_cds__NO_47420	U. C. A( G( U. G( G( C( A( U( G( G( A( G( C. U( G( A. A( U( U. A. C( A( G( A( G( G( U( A. C( C( U. A. C. G. G) G) A. G) C) A. U. U. C) U) C) U) G) G. A. A) U) A. U. G. C) A) C. C) U) C) C) A) C. U. U) G) A. C) C) C) U) C. U. U. U. A. A. A. C.	FALSE
168	random_seq_from_cds__NO_39927	G( C( G( C( A. G( U( A. G. A. G. C. U. U( G( C( G( G( C( G( C( C. G( G( G( G( C( G( C. C. C( C( G( C. C. A. A. G( G( U( G( C( U( C. G. U. A) G) A. C) G) C) C) G. C. C. A. C) G) G) C. C) G) C) C) C) G. C) A. U. C. G) C) G) C) C) G) C) A) A) C) C. G) C) G) C)	FALSE
169	random_seq_from_cds__NO_63761	C. A. U( G( A( U. G( C( C( G( U( C( A( A( G( G( A. G( G( C( U. C( U( G( G. U( G. G( A. C( C( A. G( G. C( U( G( A. G. G( A. G. U. U. C) A. G. C) G) G) G. C) G. A. G) G) C) G. A) G. C) A) G) G) C) C) A. C) C) U) U) C. G) A) C) U. G) G) C) U. C. U. U) C) A) A. A. G. G.	FALSE
170	random_seq_from_cds__NO_50341	U. U. C( C( A( G( G( U( C( U( U( G. G( U( C( C( U( G. A. A. C( A( G( A( C( G. G. A. A. C. A. G. G) U) C) U) G) G. G. G. G. A. A) G) G) U. U. G. A. G. C. A) U) G. G) G) G) A) C) G. C) U) G) G) U. G. U. G. G. A. A.	FALSE
171	random_seq_from_cds__NO_65976	G. C( U( G( G( G( A( G( C( A. G( G( C. U. C. U. G( G( G( U. G( G( G( A( G( U. U. G( G( G( G( U. U. G. U. C. C) C) C) C) U. U. U. G. U. C. U. U. C. U. U. C) U) U) C) U) U. C) C) U) C. U. U. C) U) G. G) C) U) C) U. C) C) A) G) A. C. C. U. A. C. U. A. U. U. U.	FALSE
172	random_seq_from_cds__NO_21269	G. G( G( G( C. A( G( C( C( A( C( A( U. C. U. G( U( A. G( C( C( A( C. C. C. A. G( G( A. U( G( U( U. C. U. G. G) C) A) G. C) C) G. U. G. U. U) G) G) C) A) C) C. U) G) U) G) G) U) U) C) C) C) A. U. C. A. C. A. U. U. C. A. U. C. A. A. C. A. U. C. C.	FALSE
173	random_seq_from_cds__NO_33503	U. G. G( C( C( G( G( C. C. A. G. C( A( C( C( G( A( C( C. A( G( C( U( C( G. G. G. G( G( G( U( C( C( C( G( G. G( G( A. U. U. G. A. C) U) G. C) G) A. G) G) G) C) C) C) G) G) G) C) U) G) U) C) U. G) G) A. U) G) A. G. U. C. C. C. C) C) G) G) C) A. C.	FALSE
174	random_seq_from_cds__NO_31106	U. G. C. U. U. C. C. A. G. U. A. U. C. C. A. C. C( U( G( U. U. U. A( U( G( U( A. G( G( C( A( A( G( A. U. U( G( G( C( C( U( U( G( U. U. A. U( C( U( C. U( C( C( C. C. U( U( A( U. U. U. C. U. C. U) G) A) U. G) G) A) A) G) A) C. C) A) A) G) U. G) C) U) A) C. A. G. C) U) U. A. A. G. A. A. U) G) U. C) C) A. A) C) A) U) C. C. C) A) G)	FALSE
175	random_seq_from_cds__NO_70693	C. A. A. C. U( G( A. C( U( U( A( A. A. A. A. A( G( G. C( A( G( C( A. G( C. A( U( C. A. A( A( G. G( C( G. U. G. A. G) U) G. U) U) C. A. G) U) C. C) C. G) C) U) G) G. C) U) G. G. U) A) G) G) C) A) A. C. A. A. U. A. G. A. C. C.	FALSE
176	random_seq_from_cds__NO_19570	A. U. G( A( G( U( C( U. C. U( G( C( A( G. C. A. G. C( A( G( C( U( A. C( A( G( U( G. A. G. U. U. A. G. G. A) C) U) G) C. A) G) C) U) G) A. U. C. A. U. C. G. A. U) G) U) G) C. U. G) A) C) U) C) U. G. A.	FALSE
177	random_seq_from_cds__NO_46052	A. G. C. U. C( G( C( C. G( G. G( G( C( C. U( G( U( G( A( C( G. G( C( C( G( A. G( C( G( G( C( C( C. A. C. C( U( C( G( A. U. G. A. A( G( A. A. G. A. A. G. C) U) G. U. C. C) G) A) G) U. G) G) C) C) G) C) A. G. C) G) G) C) G. G) A. U. G. U. U) C) A) U) G) A. G) C) U) G. C) A. G) C) G) U.	FALSE
178	random_seq_from_cds__NO_44035	C. C( G( G( C. A( G( A( U( U. A. A. C( C( A. G. C( U( G( G( C( C( C( A( G( A( G( G( C( U( G( G( G( C( C( C( U( G. A. G. U. G) G) G) A. G) C) C) C) A) U. G. G. U. G. C. U. G) U) C) U) C) U) G) G) G) A. C. U. G. U. C. C) C) A) G) A. C. G) G) A. U. A) U) C) U) A. C) C) G)	FALSE
179	random_seq_from_cds__NO_46682	G( C( A( A. U( U( A. A. A. C( A( U. G( A( A( G( A. U( C( C( U( U. G( U( G( C( C. A. A. A. C( G( U. C. U( G( G( C( C. A. A. U. G) U) C) G) U. U. C) G) C. C. A. A. G) U) A) C) A) G) G) A) C) U) U) C) U) G) G. A. G. G) A) C. U) G) U) G. G. A. C. U. G. A.	FALSE
180	random_seq_from_cds__NO_20764	G. C. U. G. U. C. U. U. C( U( C( G( G( G( U( G( C( G( C. A. C( U( G( G( C. C. G( C( A( G( C. A. U( C( C. G. U. G. G. G. C. U. G) A) G. C. C) U) G) C) C. U. C) C) A) G) C. C. U) G) C) A) C) C) C) G) G) G) C. C. G. A.	FALSE
181	random_seq_from_cds__NO_55051	U( G( G( U( A( U( C( U( U( G( A( A( A( G( A( A( G( A( A( C( U( A. U. A. C. A( G( G( A. C. U. C. C. C) C) U) C. A. C. A. A) G) U) U) C) U) U. A. C. A. U) C) U) U) C. U) C) A) G) G) A. A) U) G) U) C) A) A. U. A. A. G. C. A. G. U. G. G. A. U. U. A. C. A.	FALSE
182	random_seq_from_cds__NO_63380	A. U. G( G( C( C( C( C( A. G. A. G( C( U. C( A( U( C( U( C( C. C( G( C( C( U. U( C( C( C( U( A( C. G. G( G( C( C( A( G( A( G. G( G. U. A. G. A. C) A. U) C) U) G) G) U) C) G. C. U) G) G) G) G) A) U. A. A. U. G) G) U) G) A. U. U. G) A) G) A) U) G) G) U) G. G. A. C. G) G) A. G) A. G) C) C) C.	FALSE
183	random_seq_from_cds__NO_58548	U. G. A. C. U. C. C. U. C. A. G. A. A. U. C. U. U. U. A. C. U. U( C( C( C( U( G( C. U. C. G( U. G( G( U. U. G( C( U( C( U( U( G. A. G. G. G) A) G) A) G) C) U. G. C. U. C) C) U. C) C. U. U. C) A) G) G) G) A) C. U. C. C. U. G. C. U. G( G( G( C( C( U. C. C. A. G. G. U. C. G) G) C) C) U)	FALSE
184	random_seq_from_cds__NO_13567	G( G( C( A( U. C. G. G( G( C( C( C. U( G( G. C( G( G( G( G( U. A. G( U( A. G( C( U. U. G( C( C. U. A( G( A. G. A. U. C) U) C. A. G) C) C. G) C) A) C) C. C) U) C) U) G) G. C) A) A. G) G) C) C) A. U. C. U. U. U) G) U) C) A. A.	FALSE
185	random_seq_from_cds__NO_23261	C( U( G. G( A( G( C( U. G( C( C( C( A( G( U. U. G. G( C( U( C. A. C( C( A( C( C( G( G( G( A( A. C. U. A. C. C( G( C( A. U. A. G. A. G. A. G) C) G) U) C) C) U) G) A. G. C. A. G. C. A. G) U) G) G) G. A. A) G) C) G. U. C) U) G) G) G) C) U. G) C) A. U) C) A. A) G) A. U. C. G. C. U. G. C. C. U.	FALSE
186	random_seq_from_cds__NO_21038	U. U. C( A( G( C. C. G. U. U. C) U) G) U( U( U( C( C( A( C. C. U. C. A. A( A( C( U. C( U( C( U( A( A. U. C( U( U( G( C( U. U. U( C( U( G( A. G. A. U. G. G. C) A) G) A) U. C. C. G. U. G) U) G) A) G) U) A) G) A) G) U. G) U) U) U) G) G) A) A) A) A. U. C.	FALSE
187	random_seq_from_cds__NO_26329	C( U( G( C( G( G( C( U. G. G. A. G( C( C. C( G( G( A. G( G( A. G( G( A. G. U( G( G( A. A. C( C( G( C( A. C. G( G( C( G. C. C. C. G) C) C) U. C. C. C. G) C) G) G) C. C) C) A) G. A. G. C) C) C) C) C) C) G) A. G) C) G) C) C) G) C) G) G)	FALSE
188	random_seq_from_cds__NO_4779	U. U. A. C( A( A( G( G( C. U( G( A. C. A. U. C. C( U( U( C( C( A( G. U. C( U( G( A. G( G( A. U. C. A. A. A. U. C( C( A( A( A. G( U( A( A( U. G. G. U. C. U. U) U) G) C) A. U) U) G) G) U. C. A. C. A. A. C. G. U. U. G. C) C) C) A) G) C. A. A. U) G) G) A) A) G) C) A) U) C) U) U) G) G.	FALSE
189	random_seq_from_cds__NO_14285	C. U. G. A. A. G. G. A. U. G. G( U( G( C( U( G( G( G. G. A. U( G( U( G( G( C( C( U( U( U( G( U( C( A( A( G( C. A. C( U( C( G. A. C. U. A. U. A. U. U. U. G. G) A) G) A. A. C) U) U) G) G) C) A) A. A. C. A) A) G) G) C) U) G. A) C) A) G. G. G. A. C) C) A) G) U) A) U) G.	FALSE
190	random_seq_from_cds__NO_14233	C. A. C. U. U. C. A. C. C. A. U. C. C. C. C. A. U. G. A. U. U. A. U. C. A. U. C. U. U. U. U. U. C( U( G( C( U( A. U. G( G( G( C( A( G( C( U. C. G( U( C( U( U( C( A. C( C. G. U. C. A. A. G) G) A) G) G) G) C) C. G) C) U) G) C) C) C) A) G) C) A) G)	FALSE
191	random_seq_from_cds__NO_14462	C. A( C( U( C( C( U. G( U( U( G. A. G( G( U( U( U. C. U( U( U( U( U( G( U. G( U( U( G. G( A( U( A( U( G( U. U. G. C. U. G. U. C) A) U) G) U) C) A. G) A) C) U. U) A) G) A) A) G) U. C. U. U. A) A) U) C) G. U. A. A. A) A) C) U. G) G) A) G) U) C. A. G. G. C. C. C.	FALSE
192	random_seq_from_cds__NO_20089	C. A. A. C( G. A( C( U( U( C. A. A. A. U. U. G. C. G) A) G) U) G. G) G( G( U( A. U. U. A. A) C) C) A. U( G( G. A( C( C( U. G( U( G. A. U. A. G) C) U. G) G) U) G. U) G) A( U( U( G( G. A. G( C( U( C. A. G. A. A) G) C) C. A. C) A) A) U) A. U. G. A. U. A. U. C.	FALSE
193	random_seq_from_cds__NO_3128	C. A. A( U( C( C( A( G( U. A( G( U( A( G( G( A( G( C( U( G. U( A( G( U( A( G( G( G( U( A. G. G. A) C) C) U) U) A) U) U) G) A. G) G) U) A. A. U. C. A. A. U. U. U. C. A. U. U) U) U) U) A) U) U) C) U) G) G) A) U) G. G. C. C. A. C. U. A. A. G. U.	FALSE
194	random_seq_from_cds__NO_5830	G. A. C. U. G. A. A. G. A. C( U( U( G( A. U( G( C( A. G( G( A( C( U( G( G. U( U( G. G. A. A. G. U. G. G. U( G( U( G. G. A. G. A) C) G) G. A. G. G. A. C. A. G. G) A) G. C) A) G) U) G. C) C) C. A. A. G) C) A) G. C) G) A) G) G. G. A.	FALSE
195	random_seq_from_cds__NO_16185	A. A. A. G( G( C( A. U. A. U. A. G( C( G( G( A. U. G. A. G. G( U( A( G( U( U( U( U( C( A. G( C( C( A( G. A( U. G( U( A. G. G. U. A. G) C) U) G. U) G) G) C) G) A) A) A) G. G. C. A) C) U) A) C) G. A. G. G. C) C) G) U) G. G) C) C) C. A. C. U.	FALSE
196	random_seq_from_cds__NO_2334	U. U. G( C( A( C. A. U( G( A( U. G( A( C. A( G( G( U( G( U. G( A( U( G. U. A. C. C. U( A( C( A( G. U. U. U) G) U) A) C. C. C. A. A. G) U) C) U. C) A) C) C) U) C. U. U) C) U. U) C) A) C. U) G) C) C. G. G. A. A. A. A. G. A. U.	FALSE
197	random_seq_from_cds__NO_65740	G. G( A( G( C( A( G( C( U( A. C( A. G. C( A( G( C( A. G( C( A. C( C( A( G( C( A. C( A. G. G( C( A( G( C( A. G. G. G. G) U) U) G) C) G) G) C) U) G) G) G. G. G) C) C. G) C) U) G) G. A. G) A. G) G) C) U) G) U) A. U) C) A. U. G. A. C. U. G. G. A. C. A. U. U. G.	FALSE
198	random_seq_from_cds__NO_63903	C. G. A. G( C( G. G( C. G( G( C( G( U( C( G( C. A. G. G. C( G( G( C( C( C. G( C( G( G( C( C( U( G( C( G( C( C. A. G. C. A. G) C) G) C. C) A) G) C. G) C) C) A. G) C) A. G) G) U) U) G) G. A. C. A. C) G) G) C) G) C) C) C) A. G) C) G. U. C.	FALSE
199	random_seq_from_cds__NO_39313	U. G. A. U( C( A( A. U. G( U( G. C. A. U( G( G( G( A( A( U. A. U( G( G( U( U( C. A. U. C. U( G( U( G( U( C. A. C. C. C. A) C) A) C) A) A) A) C) C) A) G. U. U. G. C. U) U) U) C) C) A) G. G. A. A) C) C. C. U) G) A) C. U. A. U. G. A. A. G. A. A. A. A. G.	FALSE
200	random_seq_from_cds__NO_19867	C. A. G( U( A( C( A( C( A( G( C. U( U( A( A( A( G( C( U( A. U. A. G. G( U( U( G( C( A( G( C( U. U. G. G. C. U. C. U. A. U. C. U. G) C) U) G) U. C. U. C) A) A) U) A. A. C. A) G) C. C) U) U) U) G) A) A. C) U) G) U) C. C. A. C. G) U) A) U) C. C. U. U. A.	FALSE
201	random_seq_from_cds__NO_61123	C( C( A( A( G( G( G( C( U( G( G( A( G( C( U( G( U. U( U( G( A( G( A. A. C. A. C. C) U) C) G) G) C. C. C. C. C. U. A. C. C) A) G) C) U) C) C) A) G) A. C) C) U) U) U) G) G) U. C. C. U. G. C. C. A. G. C. G. A. C. U. C. C. C. C. C. A. C. A. A.	FALSE
202	random_seq_from_cds__NO_53873	U. G. A. A. A. G. C. C. U. C( G( G( G( G( A( U. G( G( A( G( A( A. G( U( G( G( C( A. G. C. C( A( G( G( C( C. C( U( G. G( G( G( C( G. C( C( G( C( C. A. U. A( G( C( A. C. A. G. C. A. G. G) C) U) C. C. G) C) G) G) G) U) C) C) G. A) G) C. G) C) U) U) G) C. C. C. U. G. G. G) C) C) A) C) G. A. U) C) U) C) C) U) C) G. C) C) C) G) C. C.	FALSE
203	random_seq_from_cds__NO_61517	C. A. U. C( A. G. C( C( U( C( A. U( G( A( C( C. U. U( G( G( A. C( A. G( U( C( U. A. C. A. G. A. A. A. U. G. C. A. U. C. U. U. C. A. G. C. U. U. U. G) A) C) A. G) C) C) A) U. U. G) U) C) A) G. G) A) G) G) A. G. G) C. C. C( A( G( U( G( A. A. U. A. U) A) U) U) G) C.	FALSE
204	random_seq_from_cds__NO_67643	C. A. A. C. C. C. U. A. G. U. A. U. C. U. U. C. U. G. U. U. C. C. C. A. C. A( G( C( A( G( C. U( G( U( G( C( C. C. C. C. C. C. U( G( G. C. U( A( A( C( G( G( G( G( C. U. C. C. C) C) C) U) G) U) U) A) U. A. C) A) A. C. C. U. C. U. G) C) C. U. G) C) A) U. U) U) G) C) U) C. A. U. C. C.	FALSE
205	random_seq_from_cds__NO_51443	C. U. U. C. C( G( U( C( C. G( G. G( C. G( G( C( C( U( C( G. G. G( G( A( C( A( C( U( G( A( G( C( A. G. G. G( C( C. A. C. G( C( U( G( U( A. G. G. G. C. C. G. G. G) C) A) G) C) A. U. U. G) U) A. A. G. G) C) U) C) A) G) U) G. G. C. A. A. A. G) U) C) C) A. G. G. G) A) G) G) C) C) A. C) A. G. C) A. G) G) C) G)	FALSE
206	random_seq_from_cds__NO_10842	A. G( A( G( G( G( C( G. C. C. A. A( G( C( G( C. C( A( U. G( C( C( A( A. A( G( U. G( G( C( G. A. U. U( G( G( C( C( U( G( G( C. C. C( A. A. G. C. A. G) A. C. C) C) G) G) G) C) C) A) G) C) U) C. C) U) G. U) G) G) C) U. U) G) U. C) G) C) U) G) C) C) C) U) C) C. A. U. C. U. C. C. U. G. U. G. C. C. A. G. C. U. C. G. U. G.	FALSE
207	random_seq_from_cds__NO_53963	A. A( G( C( A( G( A. G. G( C( U( G( G( C. C( A( G( C( C( A( G( G( G. A( G( C( C( A( G. G( C. C. C. A. G. C. A. C. A. C) G. U) G) G) C) U) G. C) C) U) C. G. G) G) C) U) G) C. A. C) C) A) C. C. C. G) C) A. C. C) U) G) C) U) G( C( U. C. C. U. C. C. G) C) C. C. A. U. C. G.	FALSE
208	random_seq_from_cds__NO_728	C. C. C( C( U( C( U( U( U. G( C( C( A( G( C( U( G. C. A. C( C( A. U( C( C( G. U( A. C. C. A. G( G( U. U. C( G( C( C( C( U( G( G( G. G. G. G. C) C) A) G) G) G) U) G) U. C) C) A) G. G) G) G) G) G) C. C. G. G) G) C) U) G) G) C) C. U. G) G) G) A) G) G) C.	FALSE
209	random_seq_from_cds__NO_32315	C. G( U( G( A( A. A. C. C. A. G( C( A( U( G( U( G. A. G( U( C( A( G. A. G( G( C( G. C( C( G( A( A. A. G. A. A. G. A. G. C. U) U) G) G) A. G) C) C) G. U) G) G) U. C) C. A. G) C) G) U) G) C) A. C. U) C) G) C) C. G.	FALSE
210	random_seq_from_cds__NO_5307	G. G. U( G( U. G( C( U( G. C. G( G( A. A( A( C( U( G( G( G( G( C( U. G( C( C( G. U( A( G( C. U. G. U. C) U) G) G) G) C) C. C. U. G) U) C) C) C) A) G) U) U) C. C) C) C. A. A) G) C) C. C) A) G.	FALSE
211	random_seq_from_cds__NO_71759	C. A( G( U( C( G. G( C( G( G( G. C( U( C( C( A. G. G( G( C( G( U( C( C( A( U. C( A( C( U( U( U( G( U( A( G( A( A. G( C( G. G( C( A. C( A. U. G. A. C. C. C. A. G) G. G) C) G. G) C) A. C. C. U) C) G. U) A) C) A) A. G. A) A) G) U) G) C. U) G) G) G) C) G) C) C) G) G) G) G) G. C) U) G) C) G. G) G) C) U)	FALSE
212	random_seq_from_cds__NO_9721	G( A( U( G( A( G( C. A. A. C. U( G( A( A( A. U( G. A( U( U. G( U( G( U( G. C. C. C. A. U( G( C( U( G( A( A. U. C. C. U. U. A. C. U) C) A) G) C) A) C. U. U. C. U. U. G) C) A) C) C. A) U) G. G) C. U) U) C) A) C. U. C) U) C) A) U) U) G. U. C. C. A. G. A.	FALSE
213	random_seq_from_cds__NO_35045	G. C. A. C. G. U. C( C( U( C( G( U( C( A. A. U( G( A. C( A( G( G( C( A. G. A( G( U. C( G( U( C( U( C( C. C. A. G. G) A) G) U. A) U) G) C) U) A. G. G) C) U) A. U) G) A. C) A) G. A. G) A) U) G) G. A. A) G) G)	FALSE
214	random_seq_from_cds__NO_38015	U. C. U. U( A( G( U. A( G( G( G( U( C. U. U. G( U( U( G( U( A( G( C( C( C( C( U( G( U. U. U. C) A) G) G) A. G) G) U) C. A. G. A. A. A. G. U. U) G) C) A) G) C) U. C. A) U) C) C) U) U. C) U) G) U. C. C. A. G. C. C. A. G. C. U. C. C. U.	FALSE
215	random_seq_from_cds__NO_13415	G( A( G( U( U. U. C. C. G( G( C. U( C( C( C( C( G( G( C. G( G( A. C( A( G( U( G( A( G( G. A. C. A. C) U) G. G. C) A) C) U) G) C. C) C) U. C) A. C) G) G) G) G) A) C. C) C) A) C) U) C) G. A. G. C. A. G. A. C. A. C.	FALSE
216	random_seq_from_cds__NO_22435	C. C. C. C. A. A. C( G( G( C( C( A( C( G. U( C( C( U( C. C. A. G( G( C( U( C( A( A. G( A( U( G( G( G. U( G( A. G( G( U. C. U. U. G. G. C. U. C) C) C. C) A) G. C) U) G) U) C) U) G) A) G) C) C) G. A. C. C. C. A. C. A) G) G) A) A. G) U) G) G) C) C) G) G. U. C.	FALSE
217	random_seq_from_cds__NO_39607	U. G. G( C( C( U( G( G( C( C( U. G. U. G. G. U. G. U. G) G) G( G( G( U( G. A. U. G( A( G( U( G( A( G( A. G( C( G. A. A. A( G( A( A( C( C( U. A. U. C. U. G. C. G. U. U. A. U. U. G) G) U) G. U) C) U) G) C) C) U) C) A) U) U) C) U. G. A. G) C) C) U) U. U. U) C) A) G) G) C) A. C. U. G. A. G. U. U. U. U. G. A. U. C. C. A. U. C. A. U.	FALSE
218	random_seq_from_cds__NO_36721	A. G( C( C( C. C( C( G( U( C( U( C( A. G. A. C. A. G. A. G. G. C( G. C( C( G. G( U( C( C( C. U( C( C( U( C( A( C( C( C( G. C( U( G( C( G. G. G. U. G) C) A) G) G) G) G) U) G) A) G) G) G) C. G) G) G) C) G. G) G) G) A. G. A. C. A. G. G) A) G) G) C) G) G) A. G) G) C) G. G. C. A. A. G.	FALSE
219	random_seq_from_cds__NO_18538	C( U( G( G. C. A. G( G( U( G( A( G. C( C( U( G( C( A( G( G( U( G( A. A. G. C( U( G( A( C. A. G. C. U) C) A) G) A. G. G. C) A) C) C) U) G) U) G. U. G. G. A) G) G) G. U) C) A) C) U) C. A. U) A) G) G. A. C. A. C. C. A. G.	FALSE
220	random_seq_from_cds__NO_62722	G. C( C( G( U( G. C( G. C. U. G. G) G. G) C) G) G) G. U. C. C. U. C. C. A. C. A. C. U( G( A( U( C( A( C. A. G. A. G. A( G( C( U( U( G( G( A. G( G( U. C( A. G( G( U( C. C. A. C. A) C) C) C. A. G. G) U. C) C) C) C) A) G) G) C) U) U) G) A) U) C) A) C. C. U. C. G. A. U.	FALSE
221	random_seq_from_cds__NO_6731	C. C. U. C. U. C. C. A. G( C( C( U( C( C( U( G( A( G( G( A( C( C( C. G. G( G( G( C( U( G( C( G. U. G. A. G. C. G. A. G) C) A. G. A. G) G) C) U) U) A. A. G) G) U) C) U) U) C) A) G) C. G) G) G) G) C) G. C. U. C. C. A.	FALSE
222	random_seq_from_cds__NO_65960	G( C( C( A. U( C( C( U( U( G( G( C( G( G( U. C. A. A( G( U( A( G. A. G. G( C( C( A. U. G. U. G. U. G. A. G) G) U) A. G. U) A) C) U) C. C) C) G) C) C) G) C. A) G) G) A) A. G) G) C) A. U. A. G. A. A. G. U. A. A. U. C. A. G. A. G. A. U.	FALSE
223	random_seq_from_cds__NO_57632	C. U. U. C( A( G( G( G( U( C( A( G( G( A( U. G( C. C. A( C( G. C( U( U( G( C( U. C. U( G( G( G( C( C. U. C. G. U. C. G) C) C) C) A) C. G) U) A) G) G) A. G) U) C) C. U) U) C) U) G) G) C) C) C) A. U) G) C. C. C. A. C. C. A. U. G. A. C. G. C.	FALSE
224	random_seq_from_cds__NO_68436	A. G. A. A. A. G( G( A( G( G( G( G( A( A. A. C( U( G( C( U( C( A( G( U. C( U( G( C( A. G. A. U( C( C( C( C. A. G. U. G) G) G) A) G) C) A) G) U. U. A. A. A. U. A. A. C. A. A. A. A. A. C. C) U) G) A) G) C) A) U. G) C. C. U) C) U) U) C) U) C) C) C. U. G. C. C. G. A. C. U.	FALSE
225	random_seq_from_cds__NO_44830	G. C. A. A. U. A. U( U( G( A( U( G( G( A( U( G. U. C. U( C( A. C( C( A( A( U( G( G( C( C. A. C( A. U( U( U( A( U( G. U. A( U( C( A( G. G( A( G( A( C. C. A. A. A. A. A. G. A. A. A. U. A. A. U. A. U) C) U) U) A. U) G) A) U) G) U) A) A) A) A. G) A. U. G) C) U) A) U) U) G) G) G) A) U. A. A. G) U) U) U) A) U) U) A) A) A. G. A. A.	FALSE
226	random_seq_from_cds__NO_36466	A( U( G( U( U( C. A. G. G) A) C) A) U) G( G( C( C( C( C( U( G( U( C( U( U( C( G( U( G( G. G( C( A( C. A. C. C( C( U. A. C. U. A. U. G) G) C. U. A. U) G) U) G. U) A) C) G) A) G) G) A) C) A) C. C. C. U. U. C. C. G) G) G) G) C) U) C. G. G. A. G. G. U. A. C.	FALSE
227	random_seq_from_cds__NO_36663	C. G. G( C( U( G( U. C. C. G( U( G( G( A. G. A( C( G( A. G( G( G( G( C. U( C( C( G( G( G( A( U( C. U( U( A( U( C. G. C. C. A. C. A( A( A( A( C. C. U. G( C( C( C( C( A. A. A. A. G. G. G) G) G) G) C) U) U) U) U) C. U. C. C. A. G) U) A) A) C. C. A) U) C) C) C) G) G) A) C. C) U) C) C) A. C) G) U) A. A. U) C) A) U) A. C. C) A) G) C)	FALSE
228	random_seq_from_cds__NO_44149	G. A. G. C. A. U. G. U. C. G( G( G( A( C. U. C( C( A( C( C. U. G( G( U( G( A( A( G( A. G. G. G( G. A. C( G( G( G( A. A. C( A( C. A. A. G. A. A. G. C. U) G) G. A. C) C) U) G) C. A. C) A. G. A. G. A. C) U) U) U) A) C) C) G) U) G) G) C. U. U) C) U) C) C.	FALSE
229	random_seq_from_cds__NO_69676	A. G( G( C( U( U( C( C( C( U( C( U( C( A. U. C. U. U. C( C( A. U( G( G. U( G( U( G. C. G. G. G. G. G) C) A) G. C) G) A. G) G) C. A. C. G) G) G) A) G) G) G) A) A. A. A. A) G) C) C) C. A. U. C. G. U.	FALSE
230	random_seq_from_cds__NO_24401	G. G( G( U( U( C( A. C( G. U( G( A. U. C. C( U( G( G. C( A( C( A. G. G( C( U( G. C( C( U( U( G( G( A. A. U. C) C) A) G) G) G) G. G) G) C) A. G) U) G) G. C) A) G) A. A. A. U) A) G. G) A. G. G) G) G) C) C) G.	FALSE
231	random_seq_from_cds__NO_16081	C( A( U( U( C. C. A. A. G( C( U( G. G( A. G. A. A. G. G( C( G( G( A. C. A. U( U( C( U( G( G( A( A. A. U( G( A. C( A. G. U. G. A. A. G) C) A) C. C. U) C) C) G) G) A) A) C. C) U) G) C) A. G. C) G. G) G) C) G. C. A. G) A) U) G) A. C. G.	FALSE
232	random_seq_from_cds__NO_33628	U( G( G( C( U( G( A( G( A( U( U( C. G( C( C( U. U. C( A( G( G( A( G( C. C. C. U. U. C. U) U) C) C) U) G) C. U. U. U. U. G) G) C) U. A) A) U) U) U) C) U. G. G) G) C) C) A) U. C( C( U. U( G( A( U. C. C. U. G. C. U) U) A) C. G) G) C.	FALSE
233	random_seq_from_cds__NO_4059	C. C. A. A. G. C. A. A. C. C. C( U( C( U( G( G. G. G( C( A. A. A. G. U. C. A. G) C) A. A. C) A) U. G) A) G) U. C( U( U( C( U( C( U( U. U( C( U( C( U. A. A. U. G. C. A. C. U. U. U. G) A) G) A) C. A. C. A. A. A. C. A. U. G) G) G) G) A) A) G) U. A.	FALSE
234	random_seq_from_cds__NO_13206	C( A( C( G( G( A( A( G( A( C( U( G( G( U( C( U( G( C. A. G( C( U( C( C( C. A( C( U( G. C. U( C( A( G( G. C. C. A. C) U) G) A) A. U. G. G) G) U) A. G) G) A) G) C) A. A. C. C) A) C. U. G) A) C) U) G) G) U) C) U) U) A. A. G. A. U. G. U. U. C. A. C) U) G) U) G) C. U. G. A.	FALSE
235	random_seq_from_cds__NO_9124	C. C. A. G. C. A. G( C( C. A. G( G( A. G( U( A( G( U( U( G( G( C. C( A( U( G( A. U( G( C( A. G( U( A. C. U. G. G. A. A) C) A. G) C) A) C. C) A) U) G) A. C) C) A) G) C) U. U) G) C) A. G. C) C) C. G) C)	FALSE
236	random_seq_from_cds__NO_31241	G. U( G( G( U( G( G( C( G( G( C( A( G( G( A( A( G( G. G( A( G( C. C. A( U( U( U( A. A. A. C. C. A. G( G( A( A. A. U. U. A. U. G. A. C. A. U) C) C) A. A. A) A) A) U) A. C) U) U) G. C) U) U) C) C) U) G) C) U) A. G) A. U) U) A) C) C) A) G. G.	FALSE
237	random_seq_from_cds__NO_5437	G. C. C( C( A( G( A. A. C. U. U) U) G) G) U. C. U. C( C( A( G( C( A. U( C( U( C. U. C. C. A. G( C( G( G( C( C( A. C. U( U( C( U( U( G. C. G. G. G) A) G) A) A) C. A. U. C. A. A. G) G) C) C) A. G) C) A. C. C. G) G) A) A. G) U) U) G) G) U.	FALSE
238	random_seq_from_cds__NO_15682	U. U. U( G( G( A( A( A. G. A. U( A( A( G( A( G( G( G( A( U. U( A( A( G. A. A( G( G( A. A. C( U( C( A( A( U. A. A. U. G. A. A. A. U. U. U) U) G) G) G) G. C) C) U) G. U) U) A) U. U) C) A. A. U) U) U) C) U) U) G) G. G. G. U) U) C) C) A) U. A. U. G. C. A. G. C. C. C.	FALSE
239	random_seq_from_cds__NO_43292	C. U. G( G( C( C. C. C. A( G( G( G( A( C( C( U( C( U( G. C. A. G. G( G( A( G( A( U( C( C( G( G( U. C. G( C( U( G( G. C. A. A. A( G( G( C( A( U( U( G( A. A. A. C) A) G) U) G) C) U) U) C. U. U. A. U) A) G) C) C. U. U. C. U. U. C. C. U. U. U. U. C. C) U) G) G) G) U) C) U) C) C) A. G. G) G) G) G) G) U) C) C) A. C) U) U. G) C) U) C.	FALSE
240	random_seq_from_cds__NO_40331	A. A. G( U( C( U( G( G( U( A. A. A( A( U( U( C( A. G. A. G. G) A) G) U) U) A. C. A) U) C) G) G) A) C) C. A. A. A. C. U. U. U. G( A( A( G( G( C( U. U. U. U. U. U. G. A. A. U. G) C) C) U) U) U) U. C. G. A. C. U. U.	FALSE
241	random_seq_from_cds__NO_57799	U. G. C. A. U. C( U( U. G( G( U( C. U. U. G( C( C( C( C( U( G( G. C( C( G( U( G( C( C. G. U( G. C( A( G( C. G. U. G. G. C. C) U) G) A) G. A. G) U) A) C) G) G) C) A) G) G) U. G) G) C) U. G) C) C) C. A) G) C. G. C.	FALSE
242	random_seq_from_cds__NO_62759	C( U. G( C( U. G. A. A. C( U( G( G. A( G. U( C( G. C( U( G. A. A. G( C( G( C( U( G( G( A. A. C( G. A. A. G. A. G. C. G. G) G. G. C) C) U. C. U. G) G) U) G) C) G. A. G. A. A) G) G. G) G) G. U) G. C) A) G) G. U. G. C. U. G) C) U. G) A. C.	FALSE
243	random_seq_from_cds__NO_57610	A. A. C( C( C( A. C. C( A( C( C( C( A. G. A. G. U. G( U( C( C( C( U. G( C( U. C. C( U( G( G( C. C. C. A. G. C. A. C) C) A) G) C. A. C. G) C) C. C. U. G) G) G) G) C) U. U. G. A. U. G. G) G) G) U) G) A. U. A. G) G) G) C. G. C. C. A. A. G. U. U. C. U. C. G. C.	FALSE
244	random_seq_from_cds__NO_4699	U( G( G( G( U( G( G. C( G( U( U( G. G( U( A. G. G. A. U( G( G( A( U( C( A. G. A. A. U. A. U( U( G( C( C( A. A. G. U. A. C. A. A. G) G) U) G) A) A. G) A) U) C) C) G) A. G. G. C. A) U) G. A) A) G. U) G) G. U) A) C) U) C) A) A. G. C. U. U. U. A. U. U. G.	FALSE
245	random_seq_from_cds__NO_66851	C. C. U. C. U. C. C. A. U( C( C( C( U. G( A. G( C( U( C( A. U( G( C. G. G. A. U( C( C( U( G( G( U( G. G. A( C( G. U( G. G. A. G. A. A) G. G) U) G. G. A) C) U) G) G) G) A) C) A) A. G) G) G) C) C) U. G) G) G) A) A. A. U. C. A. C. G. A. A. G. A. A. G.	FALSE
246	random_seq_from_cds__NO_62800	A( G( U( A. C( C( U( G( A( G( G. U( G( C( U( U. U. G( G( G( U( C( C( U. G. G( G( G( U( C( A( G( U. C. A. U. G. C. C. U. U. C. C. C) U) G) A) C) C) C) A. U. G) A. G) A) C) C) C) A) G) U) A) G. C) U) G. U) A) G) G) A. A. G. A) C) U) G. G. C. C. U. G. G.	FALSE
247	random_seq_from_cds__NO_1887	A. G. U. C. A. A. A( U( C( U( G( G( U. G. G( C( A( U. C. A( C( A( C( A( G( C. A. G( G( A( G( G( C( A. A. G. A( U( U( A( A. C. U. U( G( G( U. U( A( C( U. A. U. U. U. G( G( U( U. U. U. A) C) C) C. U. G) U) G) C. C) C) A) C. U) G) A) U) A. C. A. G) C) U) G. U. U) C) C) A. A. C) U) G) U) G) U) U. U. U) G) U) C) U) A) G) A) U) C. A.	FALSE
248	random_seq_from_cds__NO_31999	C. G. C. A. C( A( U( C( G( G. A. G. A( G( C( U( C( C( A( U( C( C( U( A. A. A( C( G( G( A. C( U( U( C( C( G( G( C( G. U. U. U. C( A( U( C( A( G( C. C. U. C) U) G) G) U) G) G) U) C) G) G) U. A. A) A) G) C) U) G) U) G. U. A. A. C. C. C. A. G. G. A) G) A. G) A) U) G) G) A) G) C) U) A. A. U. A. G. G. C) G) A) U) G) G. G. A. A. G. A.	FALSE
249	random_seq_from_cds__NO_59109	U. A. U. U. A. G( A( G( A( G( A. A. A. A. G. C. A. C) U) C) U) U) G. G. A. G( G( U( A. G( U( A. A. G. A. U( G( G. G( C( C( G. G. U( C( C( U( U( G( A( U( C. U( G( A( G( A( A. A. U( G( G. G. C. G. C. A. C) A) A. C. A. U) C) U) C) A) A. G) U) U) A) A) G) G) G) G. G) G) C) A. C) G) G. G. A. G) C) G) C) C) G.	FALSE
250	random_seq_from_cds__NO_42280	U. C. U. G( U( G( C( U( G( C. G( C. A. C. A. C. A. G( C( A( U( U( C( U( C( A. U( C( A( U. C. A. G( A( C( U( C. C. U( C( U. G. C. U. C. C. U. G) A) C. C. A) G) U) C) A. U. A. C. U. U. U) G) A) G) G) G) G) A) U) G) U) C) C) A) G) C) A) C) C. U. U. U. U. U. C. U. C. U.	FALSE
251	random_seq_from_cds__NO_62402	C( C( U. G( G( C( C( A. C( G( G( G. C. A. A( G( C( G( G( C( C( C. U. G( G( C. G( G( U. U. C. A. A. C( C( U( U. C. A. C. C. A. U. U. G) G) G) A. A. A. U. C) C) A. U) C) U. G) G) C) U) G) C) U) C) U) G) G) G) C) C) C. U. G) G) U. G. U. U. C. A.	FALSE
252	random_seq_from_cds__NO_61115	C( U( G( U( C( U( C( U. U. U. C( C( A( A. A. U( C( U( U( U. G. A. G( C( C( C( G( C. C. U. G( C( G( G. A. C. A. U. C) G) U) C) G) G) G) C) A. G. C. G) A) G) A) U) G) G) C. C. G) G) G) A) C) G) G) C. C. A. G. U. G. U.	FALSE
253	random_seq_from_cds__NO_34566	C. C. G. C. C. G. U. C. A. C( U( G( G( G( G( U( G( G( C( A( A( U. G( U( C. C( U( G. G( G( U. C( C( U( A. A. G( U( C( U( G. U. G( G( C( U( C. G( U. A. U. C. G. C. C) A. A) G) C) U) C. G. A. A. A. A) G) G) C) A. A. A) G) G) C) U) A. A. A) G) A. A) C) U) U) G) C) C) A) C) U) A. A. A. C) U) G) G) G.	FALSE
254	random_seq_from_cds__NO_69828	A. C. U. C. A. U. U. G( A( G( U( G( U( C( U( U( G. A. U. G. U. U. G. A. U. G. A. A) G) G) A) C) A) C) U) U) C. C. C. C( G( U. U( G( G( C( U. C. C( A( G. U. C. A. U) G) A. C. G) C) C) A) U. C) G) U. G. C. U. C.	FALSE
255	random_seq_from_cds__NO_51498	G. G. C. C. C. U( C( A( C( A( G( G( C( A( G( A. G. U( C( C. G. G( G( U( C. A. U. A. G( G( C( C( U( G( G( A( A( A. A( C( C( U. C( A( G( G( C( C( C. C. A. G. C. G) G) C) U. U. C) U) G) C. G) U. G) U) G. U) U) C) C) A) G) G) A. U) C) A) C) C) A. U. G) A) G. G. C) U) G) C) C) A. U) G) U) G) G)	FALSE
256	random_seq_from_cds__NO_67632	C. A. G. A. U. G. G. C. A. A. C. U( C( G( C( A. G. G( G( C( G( C. C. A. C. G( C( C( C( G( C( U. G( C( C( A( U( C( G( A. G( A( A( G( G( C( C( G( U( G( C( A. G. G. A. A. G( C( C( C( A. G. C. G) G) G) C) A. G. G) C) A) U. C) G) A. G) A. U) C) U) U) C) G. U) G) G) U) G) G) U) C. G) U) G) G) G) C) C) G) C) C) A. G. G) U) G) A) A.	FALSE
257	random_seq_from_cds__NO_48898	G. U( A( G( U( U. G. G( G( G( U( C. C( A( G( G( U( C( G( U( C( G. C( C. G( C( C( C( C( U. G( C( A( G. G. U. U) G) U) C. G) G) G) G) U) U. G) A. G) G) U. C) G) G) U. C) U) U) G) U. G) C) U) C) A. U. C. G) C) U) G)	FALSE
258	random_seq_from_cds__NO_11997	C. C. A. C. C. A. A. G. A( U( G. U( U( A( U. C( U( G( A. U( C( C( C. A. U( G. A( G( C( C( A( G. U( C( U( G( U( G( G( C( U. G. A. U. U. U. G) C) C) A) C) C. A. A. A. G. C. U. U. C. A. A. A. A) G) A) U) G) G) C) U) G. G) A. G) G) A) G. C) A) G) C. U) A) G) G. A) U) G.	FALSE
259	random_seq_from_cds__NO_29088	U( G( A( U( G( G( C( A( U( G( U( G. G. A. U. U. G. G. A) U) A) U) G) A. A. U. G. A. A. C) C) A) U) C) A) A. G. C. U. U. C. G. U. G. A. A. U. G( G( G( G( C( A. G( U( U( U( C( U( C. C( A( G. G. C. U) G) C. A) G) G) G) A) C) G) C) C) U) C) U. C. U.	FALSE
260	random_seq_from_cds__NO_13244	A( G( U( G. C( U( C( C( G( A( G. G. G. C. U) C) G) G) G) U. G) G. G) C) U) G. U. A. A. G( G( C( A( G( C( C( A( U( G( G( U( C( U. U. U. U. U. C. C. A. A. U. A. U. U. G. U. G. U. C. A. U. G) G) C) U) A) A. C. U. U. C. U. U. C. U) G) G) C) U) G) C) U) G. G. U. G. G. A.	FALSE
261	random_seq_from_cds__NO_52926	A( G( G( G( C( U. U. U. C. U. C( A( A( G( C( U. C. U. U. C( U( A( C( C. A( U( G( U( U( G( A( U( U( C( G( C( C( G. G. A. A. G. G. G. U. G. G. G) G) U) G) A. A) G) U) C) A) A) C) A) U) C. G) U) A) G) G) C) U) U) G) G) C) C) C) U) C.	FALSE
262	random_seq_from_cds__NO_23333	A. A. A. G. A. C( C( A. U( U( G. C( U( U( U( U( C( U( G( U. U( G( C( C( C. A. U( G( U( U( U( A( G( A( C. A. C. A. U) C) A. U) G) G) A) U. C) A) G. A. G) G) U. C) A) U. U) A) G) A) G. G) A) A) G) G. A) G) A. G) G) G( G( C( C( A. A. U. A. G) G) C) U) G.	FALSE
263	random_seq_from_cds__NO_51118	U( C( C( U( C. C. C( C( G. C. A. A. A. G. G( C( U( U( U( C( U( G( U( C( C( G( A( U. U. U. C. C. G. U. U. U) C) A. G) G) A) C) A) G) A) U. G. A) A) G) U) G. G. A. A. G) G) C. C. C. A) G) G) A) C. U. G. U. C. U. U.	FALSE
264	random_seq_from_cds__NO_23698	A. A. G( U( A( C( U( A( C( U( A( G( A( A( C( C. A. G. A. A. A. G) U) U) C) U) G) C( U( G( U( U( U. U. U. G. C. A) A) C) A) G) G. C. A. C. A. C. U. A. A. A. U. G. U. A. A. A. U( C( C( A( A. U( C( A. G. A. U. G) A) U) G) G) A) G. G) U) A) G) U) A) C) A. U. U. U. G. C. C.	FALSE
265	random_seq_from_cds__NO_51733	U. C. A. G. C( A( G( G( A. C. C. C. U. C. C. A. G( G( C( C. G( C( C( G( C. U. U. U. C( U. U. G( G( A( C( U( U( C( C. U( G( U( G. G. C. A. C. A. A) C) A) U. G) A) A) G) C. U) C) C) C. U. G) U. G. C. C) G) G) C) C. G) C) C) G. C. C. C. C. C. A. C. C. C. C) C) U) G) G.	FALSE
266	random_seq_from_cds__NO_10254	G( G( C. C. A. U( G. G( G( G( G. U. G. U( G( U( A( G( U( A. A. U( G( A. A. G. C. C. A. C( C( U( G( C( A. U. U. U. G( U( G( A. U. U. U. C) A) C) C. U. G. G. G) C) A) G) G) G. A. C) A) G. A) U) U) G) C) A) G. U. A. U) C) C) G. G) G. A. U. C) C) A. G. U.	FALSE
267	random_seq_from_cds__NO_44148	G( C( U( U( G( G( G( G( G( C( C( C. U. G( U( C( C. C( U. G. G. A. G( G( C( U( U( A( U( C( U( G( A. C. C. A. C) A) G) G) U) G) A. A) G) C) U) G) A. G) A) C) C. C. G) C. G) U) C) C) C) C) A) C. U. A. U. G. A. G. G) G) C) C.	FALSE
268	random_seq_from_cds__NO_47868	A. U. U. U. C. A. C. C. A. G. G. G. C( A( G( C( C( A. U( G( G( G( A( G. G. A. A. G( U( U( A. U( G( U( G( C( U( U( U( G( U( U( A. U. G. G. A. G. G) A) U) G) A) A) G) C) C. U. A) C) A) A) A) U) A. U. A. U) C) A. C) U) G) A. G) G) C) U) G) A. U. A. G. C. A.	FALSE
269	random_seq_from_cds__NO_72652	A. U. G. A. A. A. C. U. U. A. U( G( C( C. A. C( C( A( G( G( A. U. A. G( A( A( C( A( G( C( U( G( U( A( G( A. A. A. A. A. U) U) A) C) G. A) G) C) U) G) U) U) U) G. U) U) U) G) G) A. C. C. A. U. G) C) A) A. A. A.	FALSE
270	random_seq_from_cds__NO_675	C( U( G. C( A( G( G( U( C( C( U( A. G( A( A. G. A. A( G( U( G. C( U( G. G( G( U( G. A. C( C( C( U( G. A. G( C( U( G( A. C. A. G( G( A( G( A. G. A. A. G. U) U) C) C) G. C. C) A) G) U) G. G. A. A) G) G) A. G) C. A. G. A. A) C) C) G. G) G) A. G) C) U) G. U. A. C. U) C) A. G. A) G) G) G) C) C) U) G) G. G) G) G. C. C. U. G. G. G. G.	FALSE
271	random_seq_from_cds__NO_34337	C( A( G. C. U. G( C( A( G( G. U. C. U. G( A( C. A( G( G( U( U( C( U. G( C( U( C. C. A. G( G( G( C( C. A. U( G( G( G( C( C( C. A. G. A. C. U. C. C. A. G) G) C) C) A. C) A) G) C) C) C) A) G) C) C. G) G) G) C) C) U) U) C) C. A. C) U) G) U) U. U. C. A. U) G) A. A.	FALSE
272	random_seq_from_cds__NO_32142	G( C( U( C. C( A( C( G. C. G( G( A( G( G( G( A( A( C. A( G( C. A( G( C. C. C. A( C( G( G( U( G( U. C. G( G. C. C. G. C) C. U. C) A) C) C) G) U) C. C. U. C. C) U) U. C) U) C. A. U. U) U) C) C) U. G. C) U) C) U) C. A. G) U) G) C. C. A) G) C) C. U. U. A. U. C. G. A. U. G. A. A. A. U. A. C. A. G. G.	FALSE
273	random_seq_from_cds__NO_725	G. A. U. U. U. C. A. U. C. A. U. A. A. U. U. C. A. C. C. A. U. G( U( C( U. C( C( C( C. A. U( G( G( A( G( C( C. A. G. G( C( A. C. A. C. C. A. G. G) C) A. A. G. C( C( A. G( G( G( C( U( C. C. C. C. G. A. A. G) G) C) C) C) C. G) G) A. G) C) U) C) C) A) G) G) G) U. G) G) C)	FALSE
274	random_seq_from_cds__NO_16309	U. U. U. G. G. A. A. G. G. U. C. U. G( G( G. C( A( C( U( U( G( A. G( A( C( A. C( U( C( U. G( G( U( C. G( U( U( C( A. C( A( U( C( A. U. C. A. U. G. G. U. C. C. A. G) A) U) G) G) A) A) U) A) U) U) G) A) G) C. U. A. G) U) C) C) A) A) G) U) G) G. U) C) U.	FALSE
275	random_seq_from_cds__NO_32692	C( G( G( U( C( C( G( A( G( U( A( G( G. G. G( C( C( C( U( G. C( A( G( G( U. C. A. G. C) C) U) G) G. G. A) G) U. G) G) C) A. G. C) U) C. A) C) U) C) G) G) G) A. G. U) C) G) A. G. A. A. G. A. G. U. C.	FALSE
276	random_seq_from_cds__NO_47005	U. G( C( A( A. A. G( C( U( G. C. C. A( C( U( C( U. G( C( A( A( G. G( G( G. U. U( G( G( C( U. G. G. U. U. G) C) C) A) C) U) G. U) U) G) C) C. G) A) G) U) C. C. A. A) G) C) U) G) C) C. C. G. U. U. U. C. C.	FALSE
277	random_seq_from_cds__NO_42856	U( U( C( U( U. U( U( U( G. G( C( A( G( A( U. C. C( A( U( C( U( G( A. U. U( U( C( U( G( U( A( C( U. A. C. A. G) U) A) C) U. C. A) G) A) A) U. A. C. A. C) A) G) A) U) G) U) C) U) G) U) G. A) G) A) U. G) G) A) A) A. U. A. C. A. G. C. U. G. U. U. U.	FALSE
278	random_seq_from_cds__NO_13937	U. A. G. C( A( G( U. G. C. A( C( C( C( U( U. A. G( C( A( G( C. C( U( G( G( A( G( G. U( G( U. A. U. G. A. C( A( G( U( G( G. U. C. U. G( G( U( U( C. C. A. A) G) C) C) U. C. G. U) G) C) U) G) G. U. C) A) G. C) U) C) C) G) G) A. U) U) G) C) G. U. C. A) G) G) G) U) C) U) G)	FALSE
279	random_seq_from_cds__NO_62877	C. U. G( C( G. C( C( U. G( C( A( G( G. A. A. C( C( C. C( U( G( G. U. G. C( C( C( C( A. C( C( C( C. U( G( G( C( U( G( G( C( A. U. G. G) C) C) A) U. U. G) U) C) A) A. G) G) G) A. G) G) A. G) G) A. G. A. C) G) G) A. G) G) C) U) G) C) C. A. U. U. G) G) A. G) C)	FALSE
280	random_seq_from_cds__NO_24144	U. U. C( C( U( C. G( U( G. A. A. G( C( C( G( G( A( C( A. A. A( G( G( C( C( U( C( U. G( U( C. A. C. A. G. C. U. G) C) U. G) A) G) A. G) U) U) U) C. A. G. G. G) U) C) C) A. U. G) G) U) G. A. A. A) C) A) G) G) C. U. C. G. A. U. C. C.	FALSE
281	random_seq_from_cds__NO_53839	G( C( C. C. C. C( C( A( G( C( A. G( A( U( C. C( G( G( C( G( C. U( G( A. A. U( A. G( G( C. C. C. A. C. G( U( C( C( C( C( G( A( G. C. C. A. U) U) G) U. G) A. G) G) A) C) U. C. U. C. C) C) A) G. C. C) A) A. C) G) U) C) G) U. A. A) U) C) G) C) U) G) G) U. G) C)	FALSE
282	random_seq_from_cds__NO_40044	C. A. G( C( C( A( C. A. U. C. C( U( G( C. A. G( C( U( C( C( U( G( C( A. G. C. C( C( C. U. U( C( C( A. G( C( A. G. G. U. G) C) G) G) A) U. G) G) A. G) C) A) G) G) A) G) C) C) A) G) A. C. A. C. C. C. C. A. U) G) G) C) A. C. U. U. A. C. A. C. U. U. C. A. U. U. U. C.	FALSE
283	random_seq_from_cds__NO_11838	U. G( U( G( C. U( C( A. G( C( U. U. C. U. C( G( G( A( A( G( C( C( A( C. A. U( C( G( U( C( C( G. U. C. C. A. G. A. A. G) G) G) C) G) A) A. U. C. C. C. U) G) G) C) U) G. A. C. U) C) C) G) U. G) C) A. G) A) C. C) A) U)	FALSE
284	random_seq_from_cds__NO_48405	C( U. G( G( U( G( C( A. A( G( A. A( G. G( U( C( A( C( G( C( C( G( U. C. U( C( A. G. A. C. A. U( G( G( C( U( C( C( U( G( C. C. G( C( U( G( G( A( U( G( G( G( G. A. A. C) U) C) G) U) C) C) U. G) G) C) U. U. C) A) G) G) A) G) C) C) G) G) A) U. U. C) G) G) C) G) U) C. U. C. A. G) A) C) G. U) G. G. G. C) U) C. G) C) A) C) C) U. G) G.	FALSE
285	random_seq_from_cds__NO_29808	G( G( U( C( C( G( U( G( A( C. U. G. G. A. A. C. U) C) A) C) U. G. C( C( U( C( U. U. U. C. U. G) A) G) G) U( C( U( C( A. G. G( A( C( G. C. C. U. U. U. G) U) C) A. G) A) G) A) U. G) G) C. A) C) C) U. G.	FALSE
286	random_seq_from_cds__NO_59899	G. U. A. U. G. A. U( G( A( C. C( U( G( A( U. U. G. A( U( G( A( G( U( U. U. A. U. G. A. A. A. G( C( U( A( U( U. A. C( U( G. A. C. A. G) G) A. U. A) U) G) G) C) C. G. G. A. A. C. A. C. A) C) U) C) A) U) U) C) A) G) U. U) C) G) A. A. G. A. C. U. U. U. G. G. A. A.	FALSE
287	random_seq_from_cds__NO_63396	C( A( C( G. C. U. G. G) U) G) A. G( C( C. C( C( C. C. G( G( A( G( C( A. C. C( A( U( C( A( A( U. C. A. G. A. C. G( C( C( U( G( U. G. A( C( C. C. U. G. C. A. A. G) U) G. C. C) G) G) G) C) U) U) G) A) U) G) A. G) C) U) C) C) C. A. G) G) U. G) C)	FALSE
288	random_seq_from_cds__NO_15842	U. C. U. C( U( G( G( A( U. U. U. A. G. U. G. U. C. A. U. U) C) C) A) G) U( C( U( A. C( A( G( G( A( U. G( A( G( G( A( C. U. U. U. C. A. A. U) C) U) U) C) U) C) U) U) G) C. A) G) A) A. G( A( A( U( A. U. C. U. A. G) U) U) C) C. U. U. U. C. U. U. A. A. U. U. C. C. C. U. U. A. A. C. A. A. G. A.	FALSE
289	random_seq_from_cds__NO_49187	G. A. G. G. A. G. C. A. G. G. A. G. G. A. G. G. G( G. G. C( G( C( A. G( C( A( A( A( G. G( C( G. C( G( G( G( G( C( U( G. C( G( G( G. G. A. C) U) G) G. G) G) C) C) G. C) C) G) G. G) C) A. U. C( U( U. A. G. A. A) G) C. A. U) U) U) G) C) G. G) U) G) G. A. C) A. A.	FALSE
290	random_seq_from_cds__NO_1727	G. A. A. G. A. C. A. A. A( G( G( C. U. G( A( C( U( A. U. G( U( G. A. G( A( C( C( A( A. A( A( C( U. U( G. A( G( A. C( C( U. A. C. A. A. A. A. A. U. G) G) C) U) G. A) U. G) U) U) C. U) G) G) U) U) G) C) U. G. A) G) U) C) U. A. C. U. C) C) U) C. C.	FALSE
291	random_seq_from_cds__NO_57157	U. G. C. G. C. C. C. C. A. A. C. A. C. U. C. U( G( A( U( G( U. C. C. U. G. A. C. A. G( C( A( C( A( C. C. C. G( U( A( U( G. U. C. C. U( C( A( G( U( G. G. U. A. G) C) U) G) G) A) U) G) C) U) G) U) G) C) C. A. A. C. U. C. U. U. C) A) U) C) A) U. C.	FALSE
292	random_seq_from_cds__NO_66140	U. C( A( U( C( C( U( C( A( U( C( C( A. U. A( G( G( G. A. G. G( U( C( A. U( A. A. U( C( A. C( C( A. U( A. A. C( U( G. A. A. G. U. U. A. A. A) G) G. A. G) A. G) G) G) A) G. G. A) G) G) C) A. U. G. G. U) C) U) U. G. G) G) G) U) G) G) A. U. U. A. A. A. G. U. U. G) G) G) U) G) U. G. A. A. A. C. U. G. G.	FALSE
293	random_seq_from_cds__NO_20686	C. A( G( G( G( A. U( U( A. U. A. A. U( U( A( C( U( C( C( U. U( G( G( G( U. G( A( U( G( G( G( A. G. C. U. U( G( U( U( G( U( G( A( G. A. A. U. G. U) U) A) U) U. G. G) A) U) A) U. A. U. G. C) C) C) A) U) C) C) C) U) G) U. U. G) G) A) G) U) G) G) C. A. G. G) A) C. C) C) C) U) U. U. G. C. U. U. A. G. A. U. G. A. A. A. A. A. G. A. A.	FALSE
294	random_seq_from_cds__NO_49859	C( A( G( C( C( U( G. G. G( U( G( C. A. C. A. C. G. U( G. U( C( A. G. G( A( U( U( U( G. C. C. G. G( C( A. G( U( U( C( C( A( U. C. G. G. U) G) G) A) A) C) G) C) A. C. A. A) G) A) U) U) G. G. G) A) G. A) A. U. C) A) C) A. G. G) G) G) C) U) G) G. A. U. G. C. C. G. C.	FALSE
295	random_seq_from_cds__NO_51110	C( C( U( G( G. A. G. A. G( C( C( G( G( G( A( G( G( C( C( A( C. G( G( A( G( C. A. G. C) U) U) U) A. U) G) G) A. C) C) U) C) C) C) G. A. A. G. G. A. G. A. A. G) G) C) G. G. A. C) G) G) G) A. C. G. G. A.	FALSE
296	random_seq_from_cds__NO_59118	G( C( C( C( C( C( U( U( C( U( C( C( U. G( C( U( C( C( A( A( G( A( C( C( U. C. G. C. C. G. C. G) G) U) C) C. U. C. A. U) U) G) G) A) G) C) C. G. U. U. G) G) G) G) A) C. C. C. U. C. C. G. U. C. A) G) G) G) G) G) U) A. C. G. C. U. G. C. A. U. A. G. A. A. A. U. C.	FALSE
297	random_seq_from_cds__NO_11721	C( A( U( U( C. G. G( U( C. A. G. C. G( G( C( U( U( C( C. A( C( A( U( C. U. C( U( G( G( G( G( A( C( C( C( C. U. G( G. U. G. A. C) U. U. G) G) G) C. U) C) U. G. C) C) C) A) G) U. G) U) G) U) A. C. U. G) A) G) G) C) U) C. A. G) C) G. A. G) A) U) G) A. C.	FALSE
298	random_seq_from_cds__NO_23876	G. G( G( C( C( G. C( A( G( U. G( C( U( G( G( G( A. A. A. A. G. C) U) C) A) G) C) C) U) C. G) G. G) G) C) U) G( G( U( G( U( U( G( G( C( C( C. A. G. A. U. G. C( C( G. G. A. G. G. A. G) G) A. G. A. G) G) C) G. C) A) G) C) G) C) C) C. A. C. A. C. G. C. C.	FALSE
299	random_seq_from_cds__NO_29862	A. A. C( C( C( A. G. C. G. G) G) G) C( C( A( G( G( C( A( G. A. G. U) G) U) C) U) G) G) G( A( A( U( U. G( G( G. C. C. A. A. G. C) C) A) U) U) C) A. G( G( G( U( C( U( C( A( G( G. A. C. A. G. C. G. C) U) G) G. U. A. G. A. A) G) A) C) C) C) G. G.	FALSE
300	random_seq_from_cds__NO_17516	C. C. A. C. U. U. U. G. A. G( C( A( U( C( U( C. A. U. G. G. U( G( G. C. C( C( U( A. G( U( G( A. C( U( C( C( A. C. C( A( G. C. A. G. U( C( U( U( U( G( A. U( G( C( A. A. A. G) C) A) G. C. U) A) A) A) G) A) A. A. U. C. C. A. U) G) A. A. G) G) G) G) C) G) C) G) G) G) A. A. C) A) A. A. C. G. A. A) G) A) U) G) C) C. U. U. G. A. U. U.	FALSE
301	random_seq_from_cds__NO_6887	A. C. U. G. U. C( U( G( C( U( C( C( U( U. A. A. A( G( U( U( G. C. C( A( A. C. A( G( C( A( C. G. G. A. U. A. U. C( C( U( G( G( U. A. A. G. U. C. A( C( A( U. A( G( G( C( C( A( G( C( U. C. U. C. U. U. G) U) U) G) G) C) C) U) U) G) U) C. C. U. C. A. G. U) C) A) G) G) U) G) C) U) U) G) A. A) G) C) U) C. A) G) A. G) A) G) C) A) G) C.	FALSE
302	random_seq_from_cds__NO_3956	G( A( A( G( A( C( A( U. A. C. C( A( G( G( A. G. G( U( G. A. A( U( U( U( G( G( U( G. A. A. C. A. A) C) C) A) A) A) U) G. A. A. C. A. G) C) A. C. C) C) U) G) U) G) U) C) U) U) U) G. G. C.	FALSE
303	random_seq_from_cds__NO_24729	U. A. C. U. A. C. A. U. U. A( A( G( G( U( U( G( C. C( A( U( U( U( U. G. U( U( A( G( G( A( U( U( C( A. A. A. A. U. U. U. C. A. A. U. C. C. A. G. U. A. G. C. C. A. U. C. A. G) G) A) U) C) U) U) G) A) A. U. A) A) A) U) G) C. C) A) G. G) C) C) U) U) U. C. A. U. U. U.	FALSE
304	random_seq_from_cds__NO_289	U. U. U. U. G. U. C. A. C. A. U( C( C( U. A. C( G( A. G( A( A( U( G( U( G( C. C( U( C. A. A( G( U( C. C( C( A. G. C( U( G( G( U( G( G( A. C( C( U( U( G( U. A. G. C. C) G) A) G) G) G. C) U) A) C) U) G) G) G. A. G) G) A. G) C) U) A. C. U. A) G) A. C) A) C) A) U) U) C) C) G) G. C. C. G) G) A)	FALSE
305	random_seq_from_cds__NO_34933	C. U. G. U. A. G( C( C( C( C( U. U. U. U. C. G) G) G) G) C) G( G( G( A. C. C. C( C( C( G( G( C( C( G( C. A. G( G( U( A( C. C( C( A. G( C( C. C. U( G( G( G( C( C( C( A. G. A. U. C. G. C. C. G) G) G) C) C) C) G) C. U. C. G) C) C. G) G) C. C. U) G) C) C) A. A. C) G) A. G) C) C) G) G) G) C. A. G. C) C) U) C. A. A. C. C. C. C. G. G.	FALSE
306	random_seq_from_cds__NO_22774	C. A. U. C. A. C. U. U. G. A. A. G( G( G( C( U( C. U( G( U( C( A( A( G. G( U( A. G( C( C( U( G( G( U( U. U. C. C. A. U. A) U) C) A. G. A) G) G) C) A) U) G. U) U) G) U. G. G. U. A) C) A) C. A) G) C) C) C) G. U. A. G. C.	FALSE
307	random_seq_from_cds__NO_7035	C. U. G. A. C. C. C. A. A. U. U. A. C. C( C( U( G( C( C( A( G. C( A( U. G( G( C. C. G. C. C. G( G( C( C. C. A. C. U. G) C) C) C) C) U) G) G. U) G) G) C) A) G) G) U. C( C( C( U. C. A. A. C( U( G( C( C( U( G( G( U( C. A. A. U( G( G( C. U. C. C. C. U. C) C) A) C. A) U) C) A) G) C. A. G) C) A) G) C. C. U. G) G) U. G) C. C. C. A. U.	FALSE
308	random_seq_from_cds__NO_4597	U. G. A. U( G( G( C( C( A( A( G( C( A. C. C( U( A( A. A( G( G. G. A. U. U. U. U. G. C) U) A. U) G) G) A. U. G. G) C) U) U) G) G) U) C) A) A. U( A( U( A( G( U( U. G. G. A. G. G. A. U. G) C) U) G) U) G) G( G( U( C. A. A. C. A) C) C) A.	FALSE
309	random_seq_from_cds__NO_53700	G. C. U. C. C( U( G( C. A( G( G( A( A. U. U. C. C. A. A. A. G( U( G( G( A( C( U( G( C. A. A. C. G( C( G( G( C( A. G( G( G( G( C( C. C. U. G. C. G) C) U) U) C) A. G) C) C) U. G) C) C. C. U. C) A) G) U) C) C) U. G) C) U) C) C) U) C) A) G) C.	FALSE
310	random_seq_from_cds__NO_43262	C. A. G. G. C. A. G. U. U. G. A. G. A. G( A( G( C( U( G( G. A. G( G. A( G( C( A. G( U( U( C( G( C( C( C. U( G( G( A. G( G( C( G. G. G. G. G. G) C) U) A. C) C) A) G) G) C) G) G) G) C) G) C) U) G. C) G. C) G) G) C) U) C) G. A. G. G. A. G. G. A. G.	FALSE
311	random_seq_from_cds__NO_48770	G. A. A. A. A. A. G. U. A. U. G( C( U( G( A( U( G. A( G( A. A. G( U. C( A( G( A( A( A. G( A. G( C( U( U( C( A( U( C. C. U. C. U. G. A. G. A. A. A. A. A) U) G) A) G. A) G) C) C) A. U) U) C) U) G) C) C. A. C) U) A. A. A) U) C) A) G) C) U. U. U. A. A. U.	FALSE
312	random_seq_from_cds__NO_64613	C( A( U( A( A( U( G( A. A. A. A. A. A. G. G. U. A. U. C. C) G) U) U) A) U) G) A. A. A. C. U. U. C( C( A. G( A( A( A( A( A( C. G( A. G. C. U. A. C) A. U) U) U) U) U) C) A. G) G) C. A. G( C( C( G( C. A. G. C. A. C) G) G) U) C. C( U( U( G( G. C. A. A. A. C) A) A) G)	FALSE
313	random_seq_from_cds__NO_60083	U. U. G. C. G. A. A. U. C. A. U. C. C( U( C( U( U. C. A( A( U( G. C( U( G( U( A( A. U( C( C( A( U. U. U. C( U( G( C. A. U. U. C. U. C( U( C. C( U( A( U( G( U. C. A. U. U. A( U( C( A( U( A. U. G. C. C. A) U) G) A) U) U. G. U. U. C. C. U) A) U) A) G) A. A) G) U. C. C. C) A) G) U) G) G) G) U) G) C) A) G) A) U) U) C. A) G) A) G)	FALSE
314	random_seq_from_cds__NO_41623	C. C. U. C. U. G. U. G( C( U( U( G. A( U( C( G. U( C( C( C( A( G( G. G. C. U( C( U( G( G. U( C( C( U( C( G( U( G. C( C( C( C( A. A. G. A. G) G) G) G) G. G) U) G) A) U. G. U. U. C. U. G) G) A) C) A) G) A) C) U) G) G) G) G) A. G) A) C. C. U) G. A) A) G) C) C. U.	FALSE
315	random_seq_from_cds__NO_28756	C. U( G( C( A. G( G( U. C. C. U( C( A( G( A( G( G. A. U. G( A( G( C( A. G( G( C. U. U( U( U( G( U. U. A. G. C) A) A) A) U. C) C) G. G) C) U) C) C. A. G. C) U) U) U) G) A) A. A. C. C) C) A. G) C) A) C. C. A. C.	FALSE
316	random_seq_from_cds__NO_34234	G. G( G( U. G( U( G( G( A( C( C( C( C( U. U. U. G( U( U( C( C( C( A( G( C( U( C( U( U. G. A. C. U. U. G. U. G) G) A) G) C) U) G) G) G) A) G) C) C. U. C. U. U. G) G) G) U. U. U. G. A. A. U. G) U) C) C) A) U) U. U) C) A. G.	FALSE
317	random_seq_from_cds__NO_62584	C( U( C. A. G( C( U. G( A( G( U( C. U. U. C. C. G( U( G( U. C. U. U. C( A( C. U. C( C( C( G( U( G( G( C. C( U. C. U. G. U. G) C. C) C) A) C) G) G) G) C. C. U) G) C. C. C) A) C) C. A. U. G) C) U) C) U. G) C) A. A. A) G) A. C. C. U. C. C. U. C. A. C. C. U. G.	FALSE
318	random_seq_from_cds__NO_40878	C. C. C( C( C. G( G( U. C( G( C( C( C( G( G( C( C. G( G. A( G( C( C. C. C( C( G. A. G( G( C( G( C( U( C( G( A( U. C. U. U. G. A. A. C. U) C) G) G) G) C) G) C) U) A. G) G) A. A. G) C) U) G. U) C. G) U) C) G) G) G) C) G) C) C) A. G) G) C. G. C.	FALSE
319	random_seq_from_cds__NO_27064	A. A. A. A. C. A. G. G. A. A. G. A. A. G. A. G. A. A. A. C( C( U( G( G( G( G( A. G( G( A( G( A( A. G( A( C( A. A. U. C( U( U( A. C. A( U( G( G( U( U( A( A. A. G. A. A. A. U. G. U. A. U) G) A) C) U) A) U) C. A. A) G) G) C. A. G. G) U) C) C. U. A. U) C) U) U) C) A. C. A. U. A. C) C) U) C) A) G) G) A. U. G. U. U. G. G. U. G. U. U.	FALSE
320	random_seq_from_cds__NO_1373	U. G. A. C. C. A. A. A. G. A. A. G. C. A. G. C. A. A. U( G( G( G( G( C( C. A. G( G( G( C( U. U. U. G( A( C. C. G( A( C. A. C( U( U( G. U. U. U. G( C( U( C( U( G( C( G. G. C. A. U. C. U. G. G) C) A) G) C. A) G) C) C. A. A. A) G) G) G. A. U) C) A. U) C) U. U. G) C) C) U) G. A. G) C) U) C) U) A) C.	FALSE
321	random_seq_from_cds__NO_40540	A. A. U. U. G. A. C. A. U( G( G( G( U( G( C( U( G( U( U( G( G( C( A( G( C. A( G( C( G. G. U( C( U( G( C( A. C. A. A. A. A. G) C) A) G) G) A. A. A. G. G) C) U) A. U) U) G) U) U. U. C. U. C) G) A) C) A) G) U) U. U. G. U. G. G. A. A. A. U. G. A) C) C) C) G) A. A. C.	FALSE
322	random_seq_from_cds__NO_58505	C. G. C. A. A. G( G( U( G. U. U. G. A) C) U) U( C( C( C( U( G( C. U. C. A. U. G( G( U. U. C( U( G( C( U( U. G. A. G. G. G. A. C. A) G) C) A) G) C. U. C) C) U. C. C. U. U. C) A) G) G) G) A) C. U. C. C. A. U( C( U( G( G( G. C. C. U. C) C) A) G) G)	FALSE
323	random_seq_from_cds__NO_41105	G. C. G. G. C( C( G( G( G. A. C( G( A. C( G( G( C( G( G( C( G. G( C( C( G( G( C( A( C( C( G. G. G. G) G) U) G) C) C) A. C. C. G) A. G) C) A. G) C) C) G) C) C) G) C) G) G. C. A. C) C) G) G) G. A. A. C. A. C. A. A. A. A. A. A. C. A. C. A. A. G. C. A. C. C.	FALSE
324	random_seq_from_cds__NO_6831	A. U( G( A( G( C( U. A( C( U( G( C( A. C( U( A. C( U( G( G( G( C. A( G( A. U( G( U( G. G( G. C. C. C. G. C) A. G) C) A) G. C) U) A. C) C) U) G) G) G) G) G) C) A) G) U) G) U) U) C) A) A. U. C. U.	FALSE
325	random_seq_from_cds__NO_58448	G. C. A. G. U. G( G( G( G( C( A( G( G( U( G. A( C( U( U( G( G( C. A. G( C( C( C( C( G( G( G( C( A. G. U. G. G. U. G. G) C) U. C) C) G) G) G) G) C) A. C) U) G) G) G) U) G. A) C) C) U) G) C) A. C) C) U) C. A.	FALSE
326	random_seq_from_cds__NO_46629	U. G( G( U( G( A. C. C. C. U( G( A( U( A. A. C. U. A. U. A. U( U( G( C( U( U( A( U( U. A. U. C. G( G( A( G( G( G( C( U. A. C. U. G) U) C) U) U) U) U) U. A. G. C. U. A) U) G) G) G) C) A) A) A) U) C) A) A. A. A. G. C. U. G. C) A) C) U) U. C. C. U. G. A. U. U.	FALSE
327	random_seq_from_cds__NO_47411	A. A. A. U. G. A. A. U. C. G. U. U. C. U. U( G. U( U( C( U( U( C( U( C. U( G( U. C. A. A. A. U. A. C. U( C( U( G( G( A. G. G( C( U( G( U. C. A( A( A( A( C( U. C. C. U. G) U) U) U) U) U. C) G) G) U) C) C) A) G) A) U. C) A) A. A) G) A) A) G) G) A) G. G) C.	FALSE
328	random_seq_from_cds__NO_59366	A. G. U. U. G. G. C. U. U. C. C. C. U. C. A. U. U. U. U. C. U. C( C( G( U( C( A( G. C. C( A( G( U. C. C. A. C. C. C. U. U. U( C( U( U( U( U( G( G. U. G. U. U. G. C) A) G) A) A) G) A) U. G. A. C. C. G. C. C) U) G) A. G. U) G) A) U) G) G) U. C.	FALSE
329	random_seq_from_cds__NO_8143	C. C. A. U. A. G( C( U( C. G. G( C( A( G( G( G( C( C( U. G. C. A. A. U( U( U( G( G( U. G( G( A. A. G. A. A. A. U. A. U) C) C) C) A) A) G) G. U. U. U. U. C. G) G) C) C) C) U) G) U) G) G) C) C. C. C. A. C. G. G.	FALSE
330	random_seq_from_cds__NO_65779	G. C( C( C( C( C( A( C. A. C. A. C. C. A. A. G. A. A. C. U) G) G) A. G) G) G) C( C( A( C( A( G. C. U. G. C( U( G( G( U( G. C. U( G( G( U( G. C( G. U. G. U. G) G. A) C) C) A) A. G. A) C) C) A) G) A. A. U) G) U) G) G) U. G. C. A. C. C. C. C. C.	FALSE
331	random_seq_from_cds__NO_48717	A. G. U. C( U( C( A. U( A( U. U. U( C( U( U. A. U. C. G( A( U( G( U( A. G( A. U( C( U( U( C. A. U. U. U. C( C( C( G( A. A. U. A. U( G. U( G( G( U( U. C( C( U. U. A. G) G) C. A) U) C) A) G. A) G. A. U) G) G) G) U. U. U. U. U. A. U. A) G) G) A) C) A) C) A) U) U) A) G) A) C. U. U) G) C. G) A) G) C. U.	FALSE
332	random_seq_from_cds__NO_69900	G. G. U( G( C( C( G. C. A. G( U( C( C( G( G( C( U( G( G. C( A. C( U( G( G( C( G( G( G( G( G( A. G( G( G( C( G. A. G. G) C) C) U) G. C) C) C) G. C) U) G) C) U) G) G) G) C) A) G) C. C) C) G) G) G) C) G. C. U. G. G) G) C) G) A. A. A. U. A. G. C.	FALSE
333	random_seq_from_cds__NO_62291	C( C( C( U( A. C( A. C( C( C( C( A( G( C( U( C. A. G( G( G( A. A. C. A. U( G( U( U( U( G. A. G( A. A. U( G( G( C( U. G( C( U. A. C. C. U. G) C) G) C) C) G) C. C) A. G. A) A) A) C) G) C) U) U) C. A. A) G) C) U) G) G) A. G) G) A. G) A. A) G) G) U. G) A.	FALSE
334	random_seq_from_cds__NO_68980	U. G. C. C. U. G. G. A. G( C( C( U. G( U( G( A( C. C. G( A( G( C( C( U( U( C( U. C. C( A( G( C( C. A. C( U. U. G. C. U. G) C. A. G) U) U) G) U. U. G) A) A) G) G) A. U) U) C) U. U) C) A) U) U. G) G) U) C.	FALSE
335	random_seq_from_cds__NO_9811	U. U. G. C. U( A( A( A( C( C. U( U( C( C( C( A( G. G. U. G. U( A( U( U( U( U( G. G. A( G( G( U( A. C. A. G. U( U( G. U. U( G( G( C( G. A. G. C. A. A. G) C) U) A) U. G. A) A) A) U) C) U) G. A) A) G) A) U) G) A. A. G. U) G) G) G) A) A) G) U) U) U) A) A.	FALSE
336	random_seq_from_cds__NO_53857	U. G. A. G. G. A. G. A. A. C. G. C. A. G( C( A( G. G. U( G( G( C( C. C( U( C( U( G. G. A( U( G( C. G( A( G. U( G( A. A. A. C( G. G( C( U( A. C. G. A. G) G) C) G. G) C. C) G) G. U) C) C. C) A) U) A. U. G) G) A) G) A. G) C) C) A) G. A. U) G) U) G.	FALSE
337	random_seq_from_cds__NO_7986	U. U( C( A( A( A( G( U( U. U. U. A( U( G( A. C. A( A( A( U( U. G. C. U. G( A( U( U( U( C( U( U. G. U. A( G( G( C. A( G( A( U. U( C( U( A( U. C. A. U. C. U) G) G) A) C. U) C) U) C) U) U) G) G) A) G) G) U) U) U. C. U. A) U) U) U) C. C. C) G) U) U. C. C. U. U. G) C) U) U) U) G) G) G. U. A. U. C.	FALSE
338	random_seq_from_cds__NO_13807	U. U. U. G. G( C( C( G. G( C( A( C. A. G( C( C( U( G. A. G( C( C( C( C( U. U. G( G( C( A. A. U. A. C. G( G( G( C( A. C. G. A. G. C. A. C. G) C) U) U) C. C. C. A. A. G) C) U) U. G) G) G) G) U) G) G) G) C) A. A. U) G) U) A. G) G) C) A. A. G. U. C. G. A. U. C. G.	FALSE
339	random_seq_from_cds__NO_9585	G. A. U. A( A( C( G( A. U( A( G( A. G( U( U( G( U( U( U( C( U( U( C( C. G. U. G( G( C( A. A. C. A. G) C) C) U. U. G) A) G) G) A) A) U. A) U) G) G) C) A. C) U) A) G. A. U) G) U) U) C. G. C. A. A. C. A. A.	FALSE
340	random_seq_from_cds__NO_53237	A. G. A. A. G. C. U( A( G( A( C( C. A. C. C( U( C( C( G( A. U. U. G. G( C( C( A( G( U( G. U. U( C( A( G( U. G. A. C. C) U) C. G) A) U. A. A) C) A. U) G) G) C) A. U( C( C. A( G( A( G( A( C. C. A. U. G. A. U) C) A. U) C) U) A. G) A) C. A. A. C. C. A. C. C) G) G) G) G) A. G) U) C) U) G)	FALSE
341	random_seq_from_cds__NO_11667	G. G. U. U. U. A. C. U. C. A. U. G. A. U. G( G( C( G( G( C( C( U( U( C( U( C( C( G( G. A( G( A. U( G. G. G( U( G( U( A( A( U( G. C. C. U. G. A. G. A) U) U) G) C) A) C) A. A. G) C) U) G. U) G) G) A. A) G) A) G) A. U. G. G. A. U. U. G) G) C) U) G) C) C)	FALSE
342	random_seq_from_cds__NO_60458	G. G. A. G. C( C( G( A( U. G( U. A( G. C( C( A( C( C. C. C. G( C( A( U. G( G( A( G( C. G( C( U( G( C( A( C. G( U( U( C( U( G( C( U. C. A. A( A( C( A( G( C( C( G. C. C. G) G) U) U) G) U) U) C. U. G) C) A) G) G) A) C) C. U. C. U) G) C) G) G) C) C) U) C) C) U. U) G) U) U. C. A. G) U) G) G) G. U) C) C. U) C) G) G) G. G. U. U. G. G.	FALSE
343	random_seq_from_cds__NO_42921	C. G. A. C( C( G. G. G( U( C( G( U( C( C. C. A. C( U( G( G( G( G. C. U. G( U( C. G( C. U( G( G( A( A. C( U( G. C( G( G. G( U( U( G. C( C( U( C. U. C. A) G) G) A) G) C) A. U) G) G. A) G) A. U) C) C) A) C) A) C) C. A. C) C) C) A) G) A. U. G) A) U) G) A) U) G) G) A. G. A. A. G. A. G. C. A. C. A. G. U. G. A. U. A. A. A. G. A. U. G.	FALSE
344	random_seq_from_cds__NO_32887	C. G. C( U( G( A( U( G( A( U( U( U( U. C. C. C( U( G( C( A( G( C. A. U. A. U. C( A( U. C. C. A( C( C( A. U. A. G. U( U( A( G( U( A. U. A. U. A) C) U) G) A) A. C. G) G) U) C. U) G) U. U. C. U. U) U) G) C) A) G) A. U. A. U. G) A) G) U) C) A) U) C) A) G) A. U. U. U. A. U. A. A. A. U. G.	FALSE
345	random_seq_from_cds__NO_11906	U. G( G( C( C( G( G. U( C( U. C( U( C( C( G( A( U( G( A( G( C( G( G( G( A. A. G( C( C( C( A( U. G. G. A. U( C( C( C( U. U. G. G) G) G) A) U) G) G) G) C) A. G. C) U) U) G) C) A. G. C. U. C. U) U) G) U) C) G) C. G) A) G) U. G) G) C) G) G) C) C) C. A. G. C. G. C. A. G.	FALSE
346	random_seq_from_cds__NO_32145	C. U. U. G. A. U. G( G( A( G( U. U. C. U( G( A. A. C( G( C( U( C( U. C( G( G( U( C. C. A. A. G( C( U( G( C. C( A( G. C. C. A. C. G. U) G) A. C) G) G) U) G. U. U. A) U) C) G) G) A) G) C) G) C) A) C. C) U) C) C) U. U.	FALSE
347	random_seq_from_cds__NO_68074	U. U. G. C( C( A( G( C. G( G( A( U. C. A. C( C( U( C( U( C( C( U( G( A( U( C( C( U( G( A( C. U. U. U. C. U) U) G) G) G) G) U) U) U. G. U. G) G) G) A) G) C. A) G) G) C. U. U) C) C) U. U) U) G) G) A( G( U( U( C. G. C. A. G) A) C) U) G. A. U. A. G. G. A.	FALSE
348	random_seq_from_cds__NO_57702	G. A( C( G( U( G( A( A( A. G( G( G. A. A( G. A( A. G( G( G( C( C( C( A. G. U( G( G( G( C. A. U. G. C) C) C) A) A. G. G) A. G) G) C) C) A. C) A. U) G. U) G. A. C) C) A. C. U) U) C) A) U) G) U) G. U. C. U. G. C. A. G.	FALSE
349	random_seq_from_cds__NO_1272	C. C. G. U( C( A( G( A. U. C. C( G( G( C. C. A. C( C( C( C( C( U( G( A. U. G( G( U. U( C( U( G( A( C. U. G. C. A. C. U. U) C) A) G) A) C. C) U) G. G. C) A) G) G) G) U. G) G) A. A. C. C. A. C) U) G) C. A. C) U) G) A)	FALSE
350	random_seq_from_cds__NO_62860	G( C( A( G( C( C. U( C( G( G( C( C. U. C. U. G. C. C. U. C. A. G( C( C( G. C( G( G( C( G( U( C( G( U( C( G. C( C( C. G. C. G. G) G) G. G) G) C) G) G) C) G) C) C) G) A. G) G) C) G) C) U) G) G) A. G) C) U) G) C) U.	FALSE
351	random_seq_from_cds__NO_18671	A. A. G( G( G( G( U. A. U. G( C( C( A. G. G( A. G. G( C( U( C( C. A( C( A( G( A( U( A. U. U. A. C. U. C. C. A. A) U) C) A. U) G) U) G) A) G) C) A. A. C) G. G. G) G) U) C. A. C. U. U) U) C) C) A. U. C. A. C. A. G. U. A. A. A. G. G. U. A. A.	FALSE
352	random_seq_from_cds__NO_4309	U. C. C. G. C. U. C. C. U. C. C. A. G( C( U( G( C( A. G. C( A( G( C( A( G( C. A. G( C( U( C( C( A. G( A( G( A( G( U( G( A. C. C( C( U( G( C( C( G. G. U. C. C. A. G) G) C) A) G) G) C. C. A. C) G) C) U) C) U) C) C. C. G) G) A) G) C) C) U) G) C) U) G) G) C) A) G) U) C. U. C. C. U. C. U. U. C. U. U. C. C. G. U. C. U. C. C. A. G. A.	FALSE
353	random_seq_from_cds__NO_33523	U. G. G. G. C. A( G( C( C( G( U( C. C. G( G. A( G( U( U( C. A( G( C. C( A( G( C. G. C. G. G( U( G( C( C( C. A( G( G. U. U. C) U) U. G) G) C) A) C) A. C) U) G) A. C) U) C. A) G) C) U) G. C) A) U) G) G) C) U)	FALSE
354	random_seq_from_cds__NO_43891	A. A. C( U( U. U( G( U( C( U( G( G( A( A( C( A. U( G( U( U. C( U( G( C( C. C( A( C. U. G. C. C. A. U. C. U. U. C. U) G) A. G) C) A) G) A) C) A) G) U) U) C) A. C) C. A. G. A) G) A) C) A) C. A) G) C. U. G. A. C. A. G. U. A. A. C. U. U.	FALSE
355	random_seq_from_cds__NO_69246	A. G( G( U( G( G. C( A. G( G( C( G( C( U( G. G. A. G. G( C( U( G. C( C( G( C( A( G( C( C( U. G( C( G. U( G( G( G( U( G. G. A. G. G. G. G. A. G) C) U) C) A) G) C) U. C. G) G) U) U) G) U) G) G) G. A) G) C) A. G) G) C) G) A. C) C) G) G. C) A) C) U) G. G. C. U. G. G. A.	FALSE
356	random_seq_from_cds__NO_56935	C. A. G( G( G( C. C( U( G( G. A. C( C( G( G. C( U( C( U. U( C( C( A( U. G( A. G( U( G( C( G. A( C( U. C. A. C. A. C. A. U. G) U) G. G) C) G) C) C) U) G) G) G) C. G) A) G) C) G) G) C) A) G) A. U. C) C) C) A. G.	FALSE
357	random_seq_from_cds__NO_51425	A. C. C. A. G( G( G( U( A. G. C( C( A. G( C( U( U. C( A( A. U. G. G. U) G) C. A) G) C) G. G( A( C( A( G( C( C( U( C. U. G. G. G. G. A. C. A) G) G) C) U) G) U) C) A. A. A. G. A. G( C( U( C( A( G( G. G. U. A. C) U) G) C. A) G) C) C. G) G) A. A. A) U) U) C) A. C. A. U.	FALSE
358	random_seq_from_cds__NO_65158	G( G( G( U( A. G( U( C( A( G( C. A. C. A. U. C. C. C( U( U( G( A. C. U( G( C( U. U( G( C. A( G( G. A. A. A. C) U) C) A) U. C. G) C) A) U. A. C) G) G) G) C. A. C. A. U. C. A. C) U) G) G) C) A. A. C. G) C) C) C)	FALSE
359	random_seq_from_cds__NO_61779	U. A. C. U. U. C( C( A. G( C( A. G( G( G( G( C( G. A( C( A( U( G( G( A. G. U( C( C( A( A. U( G( G( G( A( A. A. U. A. C. A. U) C) A. C) C) A) A. A. U. C. U) G) G) A) A. C. C) C) G) U) G) U) G. G) A. C) C) A. C) C) A. G) A. C) A. G) G) C. C. C.	FALSE
360	random_seq_from_cds__NO_40206	U( G( C( U( G( C. U( G( G( G( G( A. A. G( G( A( G( C( A( C. C. A. U. G( A. G( C( A( U. G. C. C. U. C. U) G) C) C) C. C. A. C. U) G) C) U) G. C) C) A. C. C) C) C) C) A) C. C. C. A. C. C. U. C) A) G) C) A) C. U. G. U. C. C. U. C. C. A.	FALSE
361	random_seq_from_cds__NO_16826	G. A( G( C( U. U( C( A. C( U( G. C( C( G. A. C( G. A. G( A. G( G( C( C( A. U( G( G( A. A. G. C( A( G. A. G( A( C( G( G. A. U. G. U. U) G) U) C) G. A. U) G) A. C) C) G) C. G) G) C) C) G. U) G. A. G) C. A. G) G) G. A) C. G) C. G) A) U. G) C) U) G. G. G.	FALSE
362	random_seq_from_cds__NO_4841	G. A. U( G( G( G( A. U. U. C. U. U. U. U. U. G( G( G( A( U. G( G( U( G( G( G. G( G( C( C( U( A. U. G. A. C. U. G( G( G. G. A. G( G( C( U. C. U. G. U. G) C) U) A. U. G. G. C) U) U. G. A. A. G. G. A) G) G) C) C) A. C) C) G) C) C) U. U. U. U) C) C) C) C) C) C) A) C. G. A. A. U. G. G. C. A. C.	FALSE
363	random_seq_from_cds__NO_51538	C. U. G. U. U. A. G( G( U( G( C( C( U( C( A. G. G( G( U( U( C. U( U( A( A( G( C. A( G( C( A. U( G( C. C( C( U( G( C( A. G. G. U. C. A. G) C) A) G) G) C. U. C) A) G) C) U) U. U. C) U) U) G) G) U. G) G) C) C) A. U. U. G. G) G) G) G) U) A) C) C) C. C. A. U. U. G. G.	FALSE
364	random_seq_from_cds__NO_17011	U. C. U. G. U. U( C( U( C( U( G( U( G. G. G. U. U. U. G. G. U. G. U. G. A. G( G( A( G( G. G. U( C( A( U. C. G( U( U( U( G( U. G. G. U. C) A) G) A) U) A. U. U. U) G) A) G. A. A. G. C) U) C) C) G. A. G) C) A) G) G) G) A) C. G. U. C.	FALSE
365	random_seq_from_cds__NO_70856	C( C( A( C( C( A. C( A. G( G( U( U( U. C. G. G. C( C( A( A( G( G( C( C( A( A. G. G( A( U( A. U. A. C. C. A) U) C) A. A. U) G) U. G) C) C) U) U) G) G) A) A) C) C) A. G) G) G) U) G) G) G. G. A. U. G. C. G. G. G. A.	FALSE
366	random_seq_from_cds__NO_58158	A. A. G. C( A( G( A. C( A. U( G( C( C( C( C( U( G( G( G( U. C( U( G( C( C( U( A. U. C. A. C. A. C( U( C( U( G. C. G. A. G. G. A) G) A) G) C. C. G. C. C. G) G) G) A. C) A) G) U) C) C) G) G) G) G) G) U) G) C. G) C. A. C) U) G)	FALSE
367	random_seq_from_cds__NO_38431	A. C. A. U( G( C( A( G. C( U( U. G. U. C. A. C. A) G) U) G) C) A) G. U. U. C. A. C( U( C( A( G( C. U. G( G( G( C( A( A. A. G. G. U) G) C) C) C) U) U) G) A) G) A. U. C. A. U. C. C. A( G( G( U( G( C( U( U. U. G. U. G) G) C) A) U) C) U) C. C. C. A.	FALSE
368	random_seq_from_cds__NO_32014	C. C. U. G. G. A. U. G. C( C( A( G( C( G( U( G( A( C( U( A. C. A( C( A( G. G( U. A. G( A( A( G( U( C( G( A. A( C( U( C( G. G. U. G. G) G) G) U) G. G. G. U) G) A) U) U) U) U) C) G. U) G) U) C. C. A. C. A) G) U) C) G) U. G. C. C. U) G) C) U) G) G) A. A. U. G. U.	FALSE
369	random_seq_from_cds__NO_39405	U. C. A. U. U( G( G( G( C( A. G. G. C( U( G( G. C( A. U. U. G. G) G. C) G) G) A. U. G. U. A. C( A( A( A( A. C. G( G( A( G( G( C( A. C( C. U. C. U. C. A. G) G) C) U) U) C) C) C. A. U) U) U) G) G. G) C) C) C) A) U.	FALSE
370	random_seq_from_cds__NO_50604	G. C. U( G( C( U( G( G( A. G( G( A( G( G( A( C( A. G. G( G( G( G( U. C( G. A. A( C( A. G( C( A. G( G( G( A( G. U. U. C. U) C) C) C) G. G) U) A. G. G) U) C. A. C. C. A. G) U. C) C) C) C) A. G) U) U) C) U) C) C) A. U. G. G. C. G. C) C) G) G) C) G) U. U. G.	FALSE
371	random_seq_from_cds__NO_2756	A( C( C( C. U. U( G. G( U( G( U. G( G( G( U( C. U. G. A. A. U( C( A( G( A( G( G( A. U. C( U( G( G( C( G. U( G( G( C. A. U. C. C) C) G) U. A. G) C) C) A) G) U. C. A. U. G. C) C) U) G. C. C) U) G) A) G. A. C. G) C) C) C) C) G) C) G. G) U. U. G) G) U) G. C. C. C. A. U. C.	FALSE
372	random_seq_from_cds__NO_10934	C. G. G. U. U. G( A( G( G( G( G( G( U( U. C. G. U. G) C) C. A. U( A( C( A( G( G. A( G. G( G( U( G( U( G. G. G( C( U( U. C. C. G. A) G) U) G) C) A) C) C) G. U) C) U) G) U) A) G. C) U) C) C) U) C) C. A. G.	FALSE
373	random_seq_from_cds__NO_16786	C( A( A. G. C( C( C( A( G. C. C. U. U. U) G) G) G) A. G. U) G) G( C( A( G( C. U( C( C( A( G( C. G. A. G( U( C( U. G( G( C( C( C. A( G( G( U. G. C. C) C) U) G) G) C) U) G) A) C) C) U) G) G) A) C) U) G) C) U. C. A. A. G( C( U( C( U( U. C. C. C. A) G) A) G) C) C.	FALSE
374	random_seq_from_cds__NO_59105	U. G. G. U. G. C. A. G( G( G( G( C( C( G. C( C. G( G( U( G. U( A( G( G( A. G( C. U. G( C( U( G. G. U. G. C( A( G( G( G( G( C( C( A( C. G( G( G( G( G. G. A. G. C. A. G. C) C) U) C) U) G) G) C) A. U) U) C) U) G) G. G. A) G) C) U. U. C) A. U) C) U) G) G. A) C) C) U. G) G) G) U) C) U) U) C. A.	FALSE
375	random_seq_from_cds__NO_13315	A. U. A. C. U( C( U( U. G. G( G( G( G. U( U( U( A( G( A( C. G( A( U( A( C( G. U( G( U. C( A( A( U( C( A. U. A. A. A. A. U. U. U. C. G) A) U) A. U) G) C. C) A) A. G) U) A) U) C) A. U. U. U) C) U) G) G) A) G. U) C) U) U. G) G) A) U. U. U. G. U.	FALSE
376	random_seq_from_cds__NO_64038	G( C( C. C( G( U( G( G( G. C( C( C( G( G. G. A. C. A. U. U. C. A. G( C( G( C. G( C( A( G( G( C( G( C. C( U( G. G( G. A( G( C( U( G( C( G( C( U. U. C. U. C. G. U. A. C. C. G) C) G) C) G) C. G) C) U) G. C) G. A) G) C. C) G) C) C) U) G) C) C) G) U) C) G) G) G) A. C) C) G) C) G) U. G) C) A.	FALSE
377	random_seq_from_cds__NO_36672	C( C( U( C. U( C( U( G. U( C( C( U( U( G( A. G( G( U( U( G. U. G. G. C. U. C. U. U. C. G. G) A) C) C) C) G) G) G) G) A) G. A) G) A) A) G) G) U. C. U. U. G. G. C( U( G( C. G( G( C( A. U. G. C. A. A. G. G) U) C) C. C) A) G) G.	FALSE
378	random_seq_from_cds__NO_62564	A. G( C( G. C. A( G( C( C( C( G( G( C. C. A( C( G. U( U( G( A( G. C. A. C. C. A( G( C( C( G( C( U. C. G( C( A. G. C. A. G( C( C( G( C( A. C. G. G) C) G) G) C) G. G. G) C) A. C. C. G) C) G) G) C) U) C. C. A. U. G. U) C) A) G) G. G) U) U. C) C) G) G) C. G) U) U) U. C. C. A. G) C)	FALSE
379	random_seq_from_cds__NO_62645	G. U( U( G( G( C( G( G( C( G( U( U( G( G. C( G( G( C( G( C( C. C. G. C. G( G( G( G( U. C. G( G( G( C( G( C( C. U( C( G( A( A. G. G. A. G. U) C) G) A) G) C) G) C) C) U) C) C) U) C) A. G) C) G) U) C) G) C) G) A) U) G) C) U) G) C) C) G) G) U. A. G. G.	FALSE
380	random_seq_from_cds__NO_27627	A. C. A. A. G. C. C. U( U( G( U( U. C( C( U( U. C. A. A( G( C( A( U. A. A. U( A( G( C( U( C( A( U( A. A( U( U( G( U. G. U. C. U. C. A. U( G( U( G( G( A( A( A( G( A( A. U. U. U. A. G. A. A. U) C) U) A. U) U) U) C) G) C) A) A. U. U. A. A. U. U) A) G) U) A. G) U) G) A) U. G. G. A. A. G) C) U) A) U) G) C) U) A) G) G) A) C) A) A) A.	FALSE
381	random_seq_from_cds__NO_54422	C. U. U. C. U( C( C( U( C. C. G. A. C. A. U. G. U( A( G( U( C( C( G. G. U. A. G. C. G. G) G) G) C) U) A) G( A( G( G( G( C( C( A. G( G( C. A. C. C. G. G. G. U. U. A. C) C) C. G) G) C) C) C) U) C) G. A. U. A. A) G) G) A) A. A. C. A.	FALSE
382	random_seq_from_cds__NO_2636	C. A. G. U. G. C. U. A. A. G. C. C. A. G. A. C. C. G( A( G( G( C( C( C( G( C. G( A. C. U. U. A. G. U. A( G( A( A( C( G( C. U. G( C( A( U( G. C( G( A. G( U( G( C. U. G. U. A. C. U) A) C) C) G) A. G. A) U) G) C) C. C) G) U) U) C) U) U. A. C. A. A. C) C) G) G) G) U) U) U) C) A. A. A. U. C. G.	FALSE
383	random_seq_from_cds__NO_23918	U. U. C. U. C. A. G( G( G( G( G( C( U( G( G( C( G( C( A( U. G( C( G( U( G( U( C( U( C( C( C. U( G( G( C. C( A( G( G. G. G. C. A. C) U) G) U. U) C) A) U. G) G) A) G) C. C. C. A) C) A) C) U. G) C) U) G) A. U) G) C) U) G. G. A. U. G. A) G) C) C) C) A. C) C) A. A. C. C. A.	FALSE
384	random_seq_from_cds__NO_16795	C( A( G( G( A( G( G( U( G( G( A( G( G( A( G( G. A. C. G. A. C( G. G( U. A( G( G( A( G( C( G. G( A. G( C( A( G( G( A. G( A. G( G( A. C. C. C) C) C) C) C) A. U) G) C) C) A. G) C) U) U) C) U) C) G. G) G. G. C) U) C) U) U) A. C) C) A) C) C) U) C) G. A. C) U) G) G. G. A.	FALSE
385	random_seq_from_cds__NO_68470	U. C. A. C. A. G. G. G( U( C( C( A( G. A. C( A. A. G. C( C( G( A. A. G. A. G( C( U( G. G( U( U( G( A. A( G( G( A( A. G. G( G( A( G( G( G. A( C( A. C( G( U. G. C. C) G) G) U) C) C) U) C) C) A. U) C) U) U) G. C) G) G) C) G. A) G) U) G. U. U. C. C) G) G) A. U. G. G) C. G. U) G) G) A) U)	FALSE
386	random_seq_from_cds__NO_68083	U. G. A. A. G. C. U. C. C. A. G( U. C( G( C( C. G( C( C. G( C( C( C( U( C( G( U( C( C( G. C. C( U( C( G( G( C. C. G. C. C. C. C) C) G) A) G) A. G. G) G) G) C) G) C. G. A. A) G) G) G) C) C. G) C) A. G) C) G) U. C) A. C.	FALSE
387	random_seq_from_cds__NO_68716	U. U. C. U. G( G( C( U( C( A. G. U. U. U. C( C( U( C( U. U( G( C. C( C( U( C. U( G( G( C( G( G( G( U. U. C. U. U. C) U) U) G) U) U) G) A. A) G) G) U. C) A) C. G. U. U. G) A) G) G) U. U. G. G. G) G) G) C) C) C. C. G. A.	FALSE
388	random_seq_from_cds__NO_310	U. C( C( C( A( A. U. G( G( G( C( C. C. C. A. G( C( C( C( C( C( C( A( G( C( U( G( A. A. G( G( G( A( G( C( A. C. U. G( G. C. G. A. C) U. U. C. G) C) U) C) U) U) C. C) A) G) U) U) G) G) G) A. C. U. G. A. U. U. G. U. G) G) G) U) G. U. G. A. C. A. G) C) C) U) U) G) G) G)	FALSE
389	random_seq_from_cds__NO_16831	U. G. A. U. G( C( U( C. A( G( U( G. C. C( C( G( G( C( G( G( U. C( C( U( G( C( U. C( C. U( C( C. A( G( U. U. U. C. C) U) U. G) A) U. G) U. G) C) A) C. C. U. U. G) G) C. C) C) G) C) U) U. C. A. G) G) A. G. G) C) U) C. A) G) C)	FALSE
390	random_seq_from_cds__NO_67106	G. U. C( C( C( C( U( A. C( G( C( A( G( U( G( G( G( U. C. U( U( G( G. C( U( G( G( A( G( A( U( G( G( G. G. G. C. U. C. A. G. G. G. C) C) G) U) C) U) C) U) G) G) G. C) A) G) U. C. C. C. C) C) A. C) A) C) U) G) C) A. G) C. A) G) G) G) G) C. C. A.	FALSE
391	random_seq_from_cds__NO_49731	C. A. C( A( G( C. U( U( G( U( U( G( A. A. A( U( C. C. U. C( C( G( G( U( U( G( C. U. C. U( G( A. U( G( G( G. A. C. A. C. A. U( C( U. C( A( G( G( G( G( C( G. A. C. A. G. U. G) A. C) C) C) C) U) G) G) A) G. A. C) C) A) G. C) A) U. C) G) G) C) C) G) G) C. A) U) C. A. C) A) G) C) A) G) C. A. C) U) G) C. A. U. U. U. U. G. G. U. U. A.	FALSE
392	random_seq_from_cds__NO_5151	G( G( A( U( G( U. U( G( G( U( U. U. U. G) C) C) A) U( G( G( G( G( C( A. U( C( G. C. A. G. G( C( A( C( A. G. A. U. G) U) A. G) C) A. A. A. G. G) A) G. G) C) U) U) C) A) G. A. C. A. U. C) A) U) C) C) U. A. A. C. A. G. A. U. G. A. C. A. A. C. U. U.	FALSE
393	random_seq_from_cds__NO_11610	U. G. C. U. C( C( G. A. C. U. U. C. C( C( C( U. U. G. A( G( U( G( C( U( A( U. G( U. U. G( G. A. A( G( C. C. C. A. C. C. G( A( C( G( C. C. A. G. C) G) U) C) A. C. C. C. U. U. U. C) U) U. A. C) U. C. C) U. U) G) G) C) A) C) U) A. C. G) G) G) C. U. A. A. C. A. G) G)	FALSE
394	random_seq_from_cds__NO_33059	C. C. A. U( G( G( C( U. U. C( C( C( G( G( C( U( C( U. C( C( A( G( G( U( C( C( U. C. C. G. G) G) A. U. G) C) U) U) G) G) C. A. U. G) G) G) C) U) G) A. G) G) U. A. C. U. G) C) C) A) C. C. G. C. C. U. C. C. U. C. C. U. C. C. U. C. C. U. C. C. U. C. C. U. C. A. U. C. C. U.	FALSE
395	random_seq_from_cds__NO_48631	G. A. C. A. U. G. A. G. A. G. A. G. A. G. A( C( U( G( G( G( C. A. A. A. A( U( G. G. U. G. G) U) G. G. C. A. U) C) C) A) G) U) A. A. G. A. A. A. G. G. A. G. A. G( C( C( C( G. U( C( A( G( U. G. C( C. G. A. A. G) A. U. C) U) G) G) G. G) G) G) U) G. A. G. U.	FALSE
396	random_seq_from_cds__NO_23758	C( A( G( C( A( G( C( G( U( G( G( A( G( U( U( U. A. U( G( C( A. G. G( A. U. U( U( G( G( C( G( C( A( A. A. U. A. U) G) A. C) G) C) U) G) A) C) A. G) C) A) G. U. G) G) C) U) U) U) A) U) A. U. C. A. G) C) U) G) C) U) G) A. G. C.	FALSE
397	random_seq_from_cds__NO_38002	A. C( A( G( U( U( G( A( G( A( A( G( G( U( U( C( C( C( U( G( C. U( C( A( G. U( U( C( C( G( G. A. G. A. A. G. A. U. G. G. A. G. G. C. G. U) G) G) A) G) G. U) G) A) C) A) G) A. G) G) A) G) C) U) C. A. A. U) U) U) U) C) C. C. G. A) G) C) U) G) A. C. C. A. A. A. A. C. U. U. C. G. C. C. A. A. U.	FALSE
398	random_seq_from_cds__NO_40646	U. C. U. C. U. U. C. A. U. G. A. U. G( A( A( G( G( A. A. U. U. G( G( C( U( G( G( U. G( C( C( A( A( G( G( G( U( G( G( A( A. C. G( G( C. C. G. C. C) U) U. C. U) C) C) A) U) U) C) U) C. C. A. U) G) G) C) C. C) C) A. C. A. A) G) C) U) U. C. C) C) U) U) C)	FALSE
399	random_seq_from_cds__NO_56645	G( G( A( A( U. C. U. G. U( A( U( U( C( A. A( G( G( A( G. U( A( C( U. U. U. G( A( A( U( U( G( G( A( A( G( A( U( U( C. U. A. A. A. U. U. C. A) A) U) C) U) G. U) U) U) A) A) U) U) C) C. A. A. U. U. G) U) G) U) C) C) U) G. G) G) G) U) G) U. U) U) C) C) G.	FALSE
400	random_seq_from_cds__NO_41093	G. U. U. G. U. U. G. C. A. A. A. A. G. U( C( C( C( C( A. C( U. G( G( C. A. A. A( G( C( A. G. U( C. A. C( A( G( U. A( C( C( C. C. A. G( C( C( A( A( A( G( U. U. A. U. U) U) U) U) G) G) U) G) G) U) C. C) U) G) G. A. A) G. A. G) U) U) G. A. U. C) C) C. G) A. G) G) G) G) A)	FALSE
401	random_seq_from_cds__NO_44638	G( C( C( U( A( C. G( G( C( A( A( C. C. C( A( A( G( C( C( C. A. G( A( A( U. G( A( C. U. A. U. G( G( A( C. C. A. C. A( G( C( A( A. A. A. A. U) G) C) U) U) C) C) U) C) U) U) C) C. A. G) G) C) C. U. U. C. U) U) G) U. U. C. U) U) G) C) C) U. U) G) U. G) G) C) A. A.	FALSE
402	random_seq_from_cds__NO_28060	A. C. G( C( U( A( C( C( C. C( G( G( G( C( U( G. G. U. G. A. A. G. G. U( G( G( U( A. A. G. A. A. A) U) C) A) G. A. A. G. A. G. G. G. A. A. G) G) C) C) U) G) A. U( C( C( G( C( G. C( U( C( G. C. A. U. U. G) A) G) G. G) C) U. G) G) A) A. G) G) U) G) G) C) U. A.	FALSE
403	random_seq_from_cds__NO_19922	U. U. U. U. C. U. A. U. A. U. U. U. U. G. U. G. U. C. A. U. C( C( U( C( C. G( C. A( C( U( C( A. G. A. A. G( C( C( A( A( A. G( A( G( U( U. C. A. C. U. G) C) U) U) G. G. C. U) U) G) G) U) G. G. A. A. G) A) G) U) C) U. G) A) G) G) U. C. U. U. U. G. A. A. U. C. U.	FALSE
404	random_seq_from_cds__NO_17937	G. G. A. C. A. C. C. A( G( C( G. A. A. A. U. G) C) U) C. U. C. U. U. G. A. A( G( C( C( A( G( C( U( C. G. A. A( A( U( C( C( U( U. U( U( A( U( U( C. A. G. A( C( A. G. C. A. G) U) A. G) A) U) G) A) U. G) G) G) A) U) U) G. U. A. C. A. U. G) G) U) U) G) A. G) C) U) C. A.	FALSE
405	random_seq_from_cds__NO_28505	C. G. A. A. U. A. U. C. A. A( U( G( U( C( A( C. A. C. A. U. G( C( C( G. A. U( G( C. U( G( G( U. G( G( U. C( A( C( C( A( C. G( U( G( G( C. C. C. A. C. A. C. C) C) A. A) C) A. U) G) G) U) G) U. U. C) C) C) C) G) A. C) A) G) G) C) C. C. C. U. U) G) A) C) G) U) U.	FALSE
406	random_seq_from_cds__NO_31332	A. U. U. C. A. A. U. A. U. C. A. U. U. C. A. A. U. G( G( C( G( G( C( A( A. A. A. U) G) C) C) C. A. A. G) C) C) U. G. C. C( C( G( G( G( A. C( U( G( G( U( C( C( A( A. A. G. G. U) G) G) A) C) A. U. U. U) A) G) C) U) U) G) G) C. C. C. U. C. U. A.	FALSE
407	random_seq_from_cds__NO_68367	G( C( G( G( G( G( C( G( C( U( G( A. G( C( U. U. A. C( U( G( C( U. C( C( U. G( C( U. G( C( U( G( G( C( C. C. C. G) C) C) G. A) G) C) C. G) C) C. C. G) G) C. C. G) C) A) G) G. U. U. G) C) C. C) G) G) C) G) C) C) C) U) G) U) A. G. C. U.	FALSE
408	random_seq_from_cds__NO_43843	G( U( G( A( C( A( A( U( G. U. A. U( U( C( U. C. U. U. C. U. G) A) A) G) U) U) G) U) U) G) C) C. C. A( G( G( G( A( U( G( U. A. G. C( U( G. G( C( A. U( U( G( A( U( G. U. A. G) U) C) A) G) A. G) C) A. A) G) G. A. U. C) A) U) C) A. U) C) U) A. C. A. U. U. G.	FALSE
409	random_seq_from_cds__NO_13142	G. A. A. U. C. U. U. G. U. C( U. C( A( G( A. C. C. C( G( G( G( G( G( C( C( U( C( C( G( G( A. G( U( G( A. C( A. U. G. A. C. G. G) C) G) C) C. C) U) G) G) G) U. G) G) C) C) C) U) C) G) C( C( C( U. C. C. U. C. U. G) G) G) G. A. U. C. G. C) U) G) U. G) C.	FALSE
410	random_seq_from_cds__NO_19324	A. U. C. C. A. U. G. U. U. U. A. C. A. G. U. C. C. U. U. U. U. G( C( U( G( G( A. G( U. A( A( G( U( U. C. C. U. G. A. G. A( C( U( C( A. U. A. U( G( C( A( A. G( G( C( C( A( G( G( U( C( C. U. G. A. A. C. A. A. U. A. C. G) A) U) C) A. U) G) U. U. U. G) C) C) U) G) U) A) G. A. C. G) A) G) U) G) C) U) U) C. C) C) C) A) G) C) C. A. G.	FALSE
411	random_seq_from_cds__NO_52359	C. C( A( G. A. U( G. A( U( C. G( U( G( C( U( G( A. G( G( C. U( C( C. C( G( G( C( C. C. G. U( G( G( U. G( G( A( U. A. U. G( G( U. C( A( C. C. C. U. G. A. U) G) U. C) C) U. U. C. U) C) U) C) C) A) G) C) U) G) A. G) A) U. C) C) C) A) G) U) G) C) A) U) G. A) A. G. U) G)	FALSE
412	random_seq_from_cds__NO_62190	C. C. A( G( G( G( A. C. A. G( C( A. G( C( G( C( U( U( C( C( C( C( U. U( G( G( C( C( C( A. G( G( A. A. U. C. C. C. G. G. C) C) A. G) G) G) C) U) G) C. G) G) G) G) A) G) G) U) C. A. G) C) G. G) C) G. C. C) C) C) U) A. A. A. U. C. C. U. G. C. A. C. G. C. A. C. G.	FALSE
413	random_seq_from_cds__NO_41274	U. G( G( G( G( G( U( G( C. A. U. A( G( C( A. G( C( C( U. G( G( C( U. G( G( A( A( G( C( A( U( U( C. U. G. A) G) U) G) C) U) C. U. G. U) C) U) G) C) C) C. U. G) G) U) G. G. G) U) U) U. C) A) U) U) C) U) C)	FALSE
414	random_seq_from_cds__NO_45258	U. G. C. U. G. A. A( G( C( C( A( G. A( G( C( G( G( C( U. G( A. C( C( C( C( A. G( G( G( A. G. C. C. U. G( G( C( U( G. A. G. U. U. G) G) C) A. C) U. G. A. A. A. C) C) C) C. G) G) C. G) G) C) U. G) C) U) G) C) U) G. U) G) G) C) U) C. C. U. G. A.	FALSE
415	random_seq_from_cds__NO_72387	A. G. A. C. A( C( U( U( G( G( A. U( A( A( G. C( A. U( G( G( G( A( C. A. A( G( A. A. G. A. G( G( A( G( A. A. G( A. A. A. A. A. G. C) G. G. C) U) C) C) A. G. G. C) U) U) U) C) C) A) A. G) G. U) U) A) C) C) A) G) G) U) U. A. C. A. A. U. G. A. A. G. G. A.	FALSE
416	random_seq_from_cds__NO_26389	G( G( A( U( U. G( U( A( G. A. C. A( G( C( A( U( U( G. C( A( G( C. A( A( U( U. G( C( C( C. C. C. G. U. A. G. U. C. A. U. G) G) C) C. U. U. A) U) U) A. U) U) G) G. A) A) U) G) C) U) U. A. U) A) C) A) U) C) C) U. U. U. A. G. U. C. U. U. G. C. U. U. C. A. A. U.	FALSE
417	random_seq_from_cds__NO_14191	A. A. A. C. A. C. U. G( G( A( U( G( C( U( A( C. C. U. C. G. C. U. U. U. U. U) G) G) C) A) U) C) U) U. C. C. A( G( G( A( A( C( A( G. U. G. A. A. A. U) G) U) U) U) C) U) C( C( A( A. U( G( A. U( A( G( G( A( U. U. G. U. A. U. G. G. U. U. U) U) U) U) A) G. C) A) A. U) G) G) C. U. C. C. C. U. U. A.	FALSE
418	random_seq_from_cds__NO_64680	C( U( A. G( G( A( G( A( G. A( G( G( A. C. C. U. G. C) C) U) U) C) U) C) U) G. A) G) A. A. A. G( G( A( G( G( A. A. A. G. C( U( G( C( C( U( A( C( U( A. C. A. G( A( G( G. G. C( U. A. C. A. G. U. U. G) G. A. C) U) C) A. C. A) G) A. U) G) G) G) C) U. A) G) G. A. G. A. U. G. C) C) U) C) C) C( A( A( C( U. C. C. C. C. G) U) U) G) C. U.	FALSE
419	random_seq_from_cds__NO_45232	G( U( C( C. U. G( C( A( U. G( C( C( U( C( U. G( A( G( C( U. C( U( G( A. G. U. C. C. A. G( G( C( G( G( C( C. C. C. G( U( U( C. C. C. C. G) A) C) A. A. U. G) C) U) G) U) C) C) A) G) C. U. G) C. C) U) C) C. U. G) A) G) G) U) U) G) U) U. G) A) U) G. U. A. C. U. G. C.	FALSE
420	random_seq_from_cds__NO_72650	G. C. U. C. U. U. C. C. G. A. U. U. C. C. U. C( A( A( C( U( G. C( A( U( C( U( C( C. U( G( G( A( A. A. C. C. A( C( C( G. U. A. A( U( C( A( U( U. A. C. A. A) U) G) A) U) G) G) U) C. C. C. A. A. U) C) U) A) G) A) G) G) U) G) G. A. A. A) G) U) U) G) U. U. U( G( C( C( U( G( G( G. G( U( G. G. A. U. A. A) U) G. U) C) A) G) U. G) C) A)	FALSE
421	random_seq_from_cds__NO_27919	A( G( G. A. C( C( C( G( G( A. C. G. U. G( C( C( U. G. C. U. A. U. A. U. G) G) C) U) C) G) G) G) C. A. C) U) C. A. C( C( C( U( C( G. C. A. G. U. A. G. U. U( G( G( C( A. U. G. A. U. A. G) C) C) A) G) A) G) G) G) A. G. C. A. A.	FALSE
422	random_seq_from_cds__NO_18449	U. A( G( U( C( G( G. G( G( G( G( C. G( A( C. A( U( C( U( C( G. G( G( G. U( G( G( C( C. G. A. U. G. A. G) C) C) A) G. C) C) A. U. G. G. A. A. G. U. A. G) G) G) G) U) U) C) U. C) C) U) C) A. U) G) G) C) U)	FALSE
423	random_seq_from_cds__NO_54613	A. C. A. C. C. U. U. C. U. C. C. A. U. C. U. U. U( U( G( C( U. G( U( U( G( A( U( A( A. U. C. C. U. U. U. U. U. C. A. U. A. G. U. A. A. C. C( C( U( G( U. U( U( G( A( U( G( G( C( A( U( U( G. C. C. C. A. A) A) U) G) U) C) G. A. A. G) U) U) G) A) U. C) A) G) G) U) A) U) C) A) G) C) U. G) U) A) A) U. U. C. U. U. U. C. U. U. C. A. U.	FALSE
424	random_seq_from_cds__NO_35858	A. G( U( C. C( A( U( G( G( G. C( G. C( C( A( U. C. U. U. U( G( A( G( G( A( U( C. C. U( G( U( C. C( A( U. G. U. C. G. U. U) G) U. U. U. A) U) A) U. C. A) U) C) U) U) C) A) U. G. U. U) G) G) G. G) U) C) A) U) G) U. G) C) A. U. U. C.	FALSE
425	random_seq_from_cds__NO_35891	U. G. C. U. C. C. G. U. C. U. C. C. U. C. C. U. C. A. U. U. G( U( C( C. C. C( G( U. C( U( A( U. C( C( C. G( C( A( C. G( U. G( U. C( C( U( G( G( U. C. G. U. C. C. A. G. U. U. C) C) A) G) G) C) U. C) U) G) C) U. G) G) C. U) G) G) C. C) G) C. A. G) A) C)	FALSE
426	random_seq_from_cds__NO_34624	G. C. C. G. C. C. U. U. U. C. U. U. C( A( G( C( U. G. U( C( C( U( G( C( C( G( G( C. C. G. U. G( G( U( C( G( U. G. C. U. G. U. U) G) G) C) C) U. U. C. U) U) G) G) C) A) G) G) A) G. C. C. U. U. C. U. U. C. U. G) C) U) G)	FALSE
427	random_seq_from_cds__NO_39914	C. C. A. U( U( C( U( U( G. C( U( C( A( G. G. G( C( G( A( U( G. A. A( C( A( U( G( C( C( G. G( G( G( U( A. C( U( U. G. U. A. G) G) A) C) U) C) G. U. A. G) G) C) G) U. U) G) U) A. G) U) U) G) U) U) G) G) G) A) A) G) G) A)	FALSE
428	random_seq_from_cds__NO_19942	A. A. C. G. C. A. C. A. A. A. G. A. G( C( C. C. U. U. G( C( A. G( G( U( G( U. G( G( U( A( U. U. G( C. C. C( A( G( U( C. A. G( G( G( C( C( C( A. G. G. A. G. G) G) G) C) C) U) C. A. G. A. G) C) U) G) U. C. C) U. C. U) G) C) C) C) A) C) C) A. G) C) U. C. C. A. G) C)	FALSE
429	random_seq_from_cds__NO_28345	G. G. A. G. A. G. C. G( C( G( G( U. U. A( C( C( C. U. G. G. C. A. A. U. A. U. U. G) G) U) C. C) C) G) U) U. G. G. U( G( C( U( G( C( A( G( G( U( G. C( A( C( C. U. G( G( U. C( C( U. C. A. U. G) G) C) C) C. C. G) U) G) G. G) U. C) C) U) G) C) U. G) G) C) A) A. A. C.	FALSE
430	random_seq_from_cds__NO_41	C. C. A. C. C( A( G( A( U( C. C. G( C( G. C( C( A( C. G( C( U( C( C( C( G. C( A. C. C. A. G( U( G( C( G( G( C( C( A. G( C( C( C( C( U( U. A. U. C. C. A) G) G) C. G) G) C) C. U. G. A. G) G) U) C) G. A. G. G) C) A) C) G) G) G) G) A) G) C) U) G) G) A. G) C) C. C. G) U) C) U) G) C. A. C. C.	FALSE
431	random_seq_from_cds__NO_34792	G. G( C( G( G( U. G( U( U( G. G( A. G. G( C. C( A( C. G( G( C( G( C( A( G( G( U( G( C( C( C( C. C( A( U. U. C. U. U) G) C. A. G) G) G) C) U. U. G) C) C) U. U. U) G) C) A. G) C) C) A. U. U) G) A. U) G. A. C) G. G) A) C) U) C) G) C) A. G. C. G. G.	FALSE
432	random_seq_from_cds__NO_48172	G( U( G( G( C. A. A. U. A. U. A. A. U( C( C( C( A( U. U. C. G( A( U( U. C. C( A( C( U( G( A( C( A( G. A. G( A( C( C( C. U( U( A( A. U. A. U. G. U) G) A) U. G) C. G) U) U) G. A. U) G) U) A. A. C. C) A) G) U) G) U. U. G) U) U) U. U. C. U. U. U. A. G. U. U) G) G) G) A) C. C. A. A. C. U. C) C) A) C) U. C. U. C. A. C. A. U. C. A. U.	FALSE
433	random_seq_from_cds__NO_56260	C. A. A. U. U. G. G( C( A. U. G( U( U( G( A( U( C( C( A( A( A. G( C( U( C( U( U( G( G( G( U. U. G. U. A( A( A( G( U. C. A. U. G. U. U. U. U. C) U) U) U) U. G. U) C) U) G) A) G) A) G) U) C. A. A. A. G. G. U) U) G) G) G) U. U. U. U) C) A) A) U) U. A. A. G. G) C) A. U. U.	FALSE
434	random_seq_from_cds__NO_68635	C. A. A. G. A. A( C( C( A( C( U( C( C( C( A( G( G( G( C. U. G. C. G. G( G( G( A. G( G( G( C( C( A. A. G. U. G) G) C) C) U) G. U) C) U) C) U) U) U) G) A. G) G) A) U. G) U) G) G) U) C. C. C. C. A. U. G. A. A. C. U.	FALSE
435	random_seq_from_cds__NO_30682	C( U( G( U( U( G. U. A. G. G. C. A. U. U. G. A. U. G. A) A) C) A) G) G( U( G. C( A( G( G. U( U( G( C( C( G( G. G( G( U( U. C( A( U( G. U. C. A. U. U. C. A. C. A. A) U) G) U. G) C) U) G. G. C) G) G) U) A) G) G. U) G. U) G) G. A) C) C. A. C. U.	FALSE
436	random_seq_from_cds__NO_35304	G. C. A. A. G. A. A. U. A. C( C( U( G( G( G. G. A. C( C( A. U. U. A. A. A. G) G) C) C) A) G) G) C. A. A( C( U( C( A( G. G. C( C. C. A. G) A. A. U) G) A) G) U) G( C( A( G( G. A. A. G. C) U) G) C) G. G.	FALSE
437	random_seq_from_cds__NO_53501	G. G( G( G( C( U. C( G. U. A. A( C( U( G( G. G( G( A. U( G. C. U( G( A( C( U( A( G. G( A. A. C. U. G. C. A. G. C. A. C) G. U) G) G) U) C) A) U. G. G) C) C) G. C) G) G) U) G. G. A. A. G) U. G) C) U) C) G. U. A.	FALSE
438	random_seq_from_cds__NO_24740	A. U. A. C. G. U. G. G. C. C. U( U( U( G( C( U( C( C( U. C. A( G( U. G. U( C( U. G( U( G( A. C( A( C( C( U( C. U. U. C. C. A. A) G) G) U) G) G. G. C) A) C) C. C. G) G) U. U. C) U) U. G) G) A) G) U) A) G) A) C. U. A.	FALSE
439	random_seq_from_cds__NO_25048	A. G. C( C( C( A( A( G( C( C. A( G( U( U( U( G. G. U. U. G( C( C( A( U. G( U( A( U( U. A. U. G) U) A) C) U. U) G) G) U) U. G. G. A. G) A) G) C) U) G) C) U) U. A. A. A. A. U. C. A. G. A. A. A. A. U) G) G) G) A. G. A. A.	FALSE
440	random_seq_from_cds__NO_14997	C. C. A( C( U( G( G( G( G( C( A. G. G. G( C( A( G( U( G( C( U( G. A. C. G. A. U. G. G. C( G( C( C( G. A. U( C( C( A. U. C. C. C. A. G) G) A) A. G) G) C) G) A. G. A. A. U. G. A. A) G) C) C. C. A. A. C. A. G) C) U) G) C) A. G) C) C) C) C) G) C. G) U) U.	FALSE
441	random_seq_from_cds__NO_52367	G. C. A. A. G. G. U. G( G( A( G( A( U. G( C( U( G. A( A. G. G( C( C( C( C. A. U. A. G( C. C( A( G( A( U. A. C( C( U( G( U. G( A( G. C( U( G. C. G. A( G( G( A( G. C. U. U) C) C) U) G. A. A. G. A) G) U) C) C) A) G) G) C. U. U) C) U) G) U. C) C. A. G) G) G) C) A. U. U. A. U. C. U. U. G. C. A. A. U. G. U) G. A) G) C) U) C) U) C) C)	FALSE
442	random_seq_from_cds__NO_39589	C. G. C. U. G. G. U. C. A. G. G. A. A. G( C( C( U. G( A( G( C( C( U( C( C. G. C. A. G. G. A. C. C( C( G( G( A( U( U. G. C. C( C( U( C( A( G( G( G( C. C( C. G. C( A( G( G. C. U. C. U) U) G) A. A. G) A. C) C) U) U) G) A) G) G) A) U) C) C) G) G) A. A. G) A) G) G) C) U) U) U. G) G) U)	FALSE
443	random_seq_from_cds__NO_70956	U( G( G( U( U( A. C( A. C( A. C( A( A. C( G. G. G. G( C( G. A. U. U( G( C( U( U( G. G( A( A. U. C( A( U( U. A. C( C( A. A. A. A. A. G) G) A) U) G) U. G. U) U) A. A) A) G) C) A) U. A. U. A. G) C) A. C. A. G) A. U) G) G) C. G) A) A) C) C) A) A. G. A. U.	FALSE
444	random_seq_from_cds__NO_56852	C( G( G( C( A( G. C( A( C( A( C( G( C( U. C( A( U. C. A. U. A. G. U( C( C( U( C( U( C( C( G( A. U. G( C( U( G. G( U( G. A. A. G. A. U. G( C( G. A( G( G. A. A. G. C) U) G. G) C) U. G. G. C. G. A) C) A. G) G) C) C) G) G) A. A) G) A) G) G) A) U) G) C. G) C) A. G) U) G) U) G) A. U) G) U) U) G) A. C. A. U. U. C. U. G. U. A. A. A. U.	FALSE
445	random_seq_from_cds__NO_50646	U. A. A. G. U. A. C. C. A. U. C. A. A. U( G( A( U( U( G( G( G( A. U( G( A. U. A( U( G( G( A( U( G( A( C. U( U( U( G( A( U. A. C. U. U. C. U. G. A. G. A. C. U. U) C) A) A) A) A. U) C) A) U) U) U) G) U) U. A. C. A. C. C) A) C. C) C) C) A) A. A. G) U) C) A)	FALSE
446	random_seq_from_cds__NO_49977	C. C. U. C. A. U. U. C. G( C( A( C( U( G( C. A. C. G. C. U. C. U( C( U( G( G( C( C( A( U. C. A. A( C( C. C. C. A. A. A( G( A( C( C( C. A. C. C. C. A. C. C. U. G) G) U) C) U) G) U) A. C. U) G) G) C) U) G) G) A) C. A. U. U. C. C. C. A. U. A. C) A) G) U) G) U) C. C. G. A. C. U. C. C. A. U. C.	FALSE
447	random_seq_from_cds__NO_21160	A. G. A. A. A( C( U( U( G( C( U( U( U. G( U( G( G. C( C( U. U. C( A( G. C( C( A( C. U. C. U. C. C. U. C. U) G) G) G. U) G) U. U. G) G) C) A) U) C. A) A) G) C) A) G) G) U) C. A. U. A( G( U( G. G. C. U. A. A. A) C) U) C. A. U. C. C. A. U. A. C.	FALSE
448	random_seq_from_cds__NO_14130	A. A. A. C. U. C. C( U( U( C( C. G( A( G( G( A( G. A. A. G. A. A( G( G( G( G( G. A. G( G( G( U. G( A. U. G( C( U( G( C( C( A. C. A. G. A. G. C. A. G) G) C) A) G) C) C. C) C) C) C) A. G. G. C) U) C) C) U) G. C. A. U) C) C) U) C) A. G) A) G) G)	FALSE
449	random_seq_from_cds__NO_38342	U. G. A. G( G( A( G. U( C( C( A( C( U( G( C. A. G( C( A( G( G( A. G( U( U( U( U. G. C( C. G. A. A. U. U. G) A. C. A) A) G) C) C. C) C) U) G) U) G. U. C. A. C) A) G) U) G( A( G( G( A. U( G( A( G( A. A. A. C) U) C) A) G. C) U) U) C) G. A. G) G) C. A) G. U) C) C) G.	FALSE
450	random_seq_from_cds__NO_9160	G. U. A. C. G. A. A. A. C. A. A. G. A. G. G. G. C. U. G. G. C. A. A. G. G. A( A( G( A( A( C( C( C( G. U. U. G( U( U( G. U( C( C( A( U( U( G. C( A( G( G. U. G. C) U) G) G. A) A) U) C. G) G) A) A. G. A) A) C) U. G. G) G) G) U) U) C) U) U) A. U. U. A. C. U. A. U. G. G.	FALSE
451	random_seq_from_cds__NO_5624	C. G. U( C( A. C( A( G( G( U( U( C( U( G( U. A. G( C( G. C. U. G( A( C( A( G( C( C( U. C. G. G. C. U. G) G) C) U) G) U) U) U. A. U. U. G. G) C) A. U. C. C) A) G) A) A) U) C) U) C. G) G. G) A) A. A. G. C.	FALSE
452	random_seq_from_cds__NO_13649	C. A. C. U( G( G( C( A( G( G( C( C( U( U( G( A. C. A( G( C( C( U( G( U( G( G( G( G( C( C( A. A. A. G( C( C( A. U. A. G( U( A. G( C( C( A. G. G. G) G) C) A) C) A. G. A. G) G) U) C. A. C. A. G. C. G) G) C) G. C) C) C) A) A. C. C. A. C. U. C. C) A) G) G) C) U) U. G. C) A) C. A) G) G) C) A. C) U) G) A. C) C) A) C. C. A. U. G. A. G.	FALSE
453	random_seq_from_cds__NO_49655	U. C( C( A( C( U( G( G( U( A. G. U( G( C( U( G( G( A( G( G. U. A. G. C( C. C. U( G( G( G( G( G( C( A. G( C( U. G. C. A. C. C. U. G) U) A. G) C) C) C) C) C) A) A. U. G) A. U. G. U) U) C) U) G) G) C) A) G) C) C) A) U. G) C. U) G) G) C. A. G. C. G.	FALSE
454	random_seq_from_cds__NO_59648	U( G( C( A. G( C( G. U( U( C( C( U( G( U( U( C. C. A. C( U( C. A( U( A( G( G. A. G( G( A. A. U. U. C) C) C. A. U) U) G) U) C. A) G) A. A) G) C) A. A) G) G) A) A) A. G) U) A. G) C) A) U. U. A. U. A. U. A. U. A. U. U. G. U. U. U. U. U. C. A. C. A.	FALSE
455	random_seq_from_cds__NO_25660	G( G( G( G( U( U( C( U( C( A( U. A. G( G( U. U. C( C( U( G. C( A( C( A. U. U. U. U( G( U. U( C( U. G. G. U. G) A) U. U) A) G) U) G) G. A) G) G) U. C) C) U) G) G) G) A) G) C) C) C) C) G. U. U. C. C. A. C.	FALSE
456	random_seq_from_cds__NO_605	U( C( U. G( U. C( C( C( C( A( U( G. C. G( G( C( C( U( A( G( G( A( U. C. C. C. U( G( U( G. A( C( C( C. U( C( A. A. C. A. U. G. A. A. G) A) U. G) G) U) G. A) U) G) C. C. C. U) C) C) U) G) G) G) U. U. U. G. A. C) C) U. G. A) U) G) G) G) G) C) U. G) A) G. U. C. C. A.	FALSE
457	random_seq_from_cds__NO_62112	G. G. A. A. G. U( C( C( C( A( U( G( G( U. G( G. U( G( A. G( G( A( U( G( U. A. C( U( U( G( U( A. A. A. A. C. G) C) U. G) A) G) G. U. C) A) U) U) C) C. C) A) G. U) U. C) C) G) A. G. G. C. C( C( U( U( A( C( G. G. A. G. G) A. U) G) A) G) G) U) G) G) G) A) G. A. U. G.	FALSE
458	random_seq_from_cds__NO_45345	U. U. G. U. C. C. G. G. C. C. C. A. G. C. G( C( A( G( U. G( A( U. G( G( G( G( C( A( G( C( U( C. A. G( C( C. G( G( U. U. C. U. C) C) U. G) C) A) G) U) U) G) C) U. U. C. A. C) C) C) C. U) U) U. C) U) G) C) U. U. U. C.	FALSE
459	random_seq_from_cds__NO_20181	A. A. U. G. A. A. U. G. U. U. A. A. A. G( A( U( U( C( U( G( U( C. A. A. G. G. U( C( A( G( U( A. U. G. G. C. G. A. U( C( C( A( A( G( G( A( A. A. A. U) C) C) U) A. A. U) G) G) G) G) C) U) G) G) A. A. A) U) A) G) A) A) U) C)	FALSE
460	random_seq_from_cds__NO_22761	A. G( U( U( U( U( A( U( C. A. A. A. U. G( A( G( C( U( U( G( A( U( G( U( G. A. A( C( A( U. G. C. C( A( G( U( G( U( C. A. U. G( A( G( G( A. U( A( C( C. A. C. U. G) U) A) C. A. G. U) C) U) C) C. A) C) A) C) U) G) U. A. U. C. U) G) U) G. A. A) C) A) U) C) A) G) G) A. U. G. A. U. C) U) C) C. U. G. C. C. A. A) U) G) G) A) A) C) A. C.	FALSE
461	random_seq_from_cds__NO_19565	G. G. U. G( C( U( G( G. U( U( C( C( G( G. A( C( A( G( G. G. A. U. G. U( G( A( G( G( G( U( C( A( G( C. G( U( G. A. A. G. G) C) C. C) U) G) G) C) C) C) U) C) A) G. C) U) G) U) G. U) G) G) G) A) G. C) A) G) C) U. G.	FALSE
462	random_seq_from_cds__NO_44224	G. A( C( U. C( U. G( U( C( C( U. C. A. A. G( A. C( C( A( U( C( C( G( A. G( G( G( C. C( U( G. G. U. U. G. A. A) G) A. A. A. A. C) C) C) C) G) A. G) G) U) G) G) C. C) G. U. G) G) A) C) U. G) U. G) U) G. A. U. A. U. A. C. C. U. G. A. G.	FALSE
463	random_seq_from_cds__NO_57845	C. U. C. A. U( C( C( G( U( A. U. C. U. C. G( U( A. C. C. G( C( C( U( G( U. G( C( U( U. G( U( U( C( A( G( G. U( C( U( G. U. C( C( A( G( C. U. C. G. U. A. C) U) G) C. G) U. G. A) G) G) C) U) G) G) G) C) C. G) G) C) U. C) A) G) G) U) U. C. C. G) C) A) U) G) G) A) G. U. A.	FALSE
464	random_seq_from_cds__NO_50911	G( A( A( G( G. U( G( G( C( A( U( U. C( A( U( G( C( C( A. A. A. C. A. G. G. A. U( C( U( G. G( C( A( C( U. G( C( U( C. G( U( U( G( G( C( A( C. U( G( U( A. G. U. G) C) A) U) G) C. C) C) G) G) C) A) G) C) U. U. G) U) G) C) G. G) G) A) G) G) C) G) U. A. C. U) G) U. G) U) G) C) U) G) G. C) U) U) C)	FALSE
465	random_seq_from_cds__NO_26817	C. G( U( G( G( C( U( G( U( U( G( C( U. C( A( A. A. G( A( G( G( G. A( G( G. A( G( U( U. G. G( G( A( U( G( A. A. U. G. A. A. G. A. C. U) G) U) C) U) G) C) U) G. C) U) G. U) U) U) C) A. C. U) G) U. G) C) G) G) U) A) G) C) C) A) C) U. C. C. G. A. G. U. C. A. A. C. C. G.	FALSE
466	random_seq_from_cds__NO_49345	U( G( U( A. U( C( C( A( U. C( C( U( G( G( U( C( G. U. G( A( U( C( A( U( A( G( U( U. C. U. U. G. A. A( G( A( C( A( G. A. C. A. U( C( C( A( C. C. A. U. C. C. U. C. U) G) G) A) C. G. U) G) U) U) U) G) C) U) A. A) U) G) G) U) U) U. U. U. G. G) A) U) C) A) G) G) U. U. U) G) G) G) A. G. A) C) A)	FALSE
467	random_seq_from_cds__NO_50744	G. C. A. G( C( C( U( C. A( G( G( G( G( G( C( C( U( C( A( G( A. C. A. A. G( U( C( C( C. C( G. U. G. A. A. G) U. G) G) A) C) C. G. C. A. C. C) U) G) A) G) G) C) C) C) U) U. A. A. C) U) A. C. G) G) G) C)	FALSE
468	random_seq_from_cds__NO_29939	C. A. A. C. C. A. A. G. G. A. A. A. U. A. G. A. G. A. U. U. C. A. A. G( U( G( G( A( U( U( G( G( A. A( C( U( C. U. G( A( G( C( U( U( C( C( A. G. U. C. A. A. A. G) U. G) A) A) C. G) U) U) C) C. C. A. A. A) G) U) G. C) C) A) A) U) C) C) A) U) A. G. C. C.	FALSE
469	random_seq_from_cds__NO_56799	U. G. U. A. G( U( G( A( A. A. U. U. C. U. U. U. C. U. C. C. A( G( C( U( C( C. A( G( G( G( U. C( U( G( G( U. A. G( C( G( G( G( U( G( U. A( G( G( U( C( U. G. G. C. G) G) C) C) U) C) G) U) U) U) G) C) G. G. U) C) A) G) U. U. C) C) C) U) G) A) G) C) U) U) C) G) C) A.	FALSE
470	random_seq_from_cds__NO_63489	G( C( C( C. G. C( C( C. G( U( A( G( U( G( G( U( G. C( A. C. C( A( A( A( G( U( C( G( A( U. U. C. C. C. U) C) G) G. A. C. A) C) U) U) U) G) C. C. C. C. G) G. G) C) C) A) C) U) G. A. C. A. G) C) A. G) G) A. U. G) G) C)	FALSE
471	random_seq_from_cds__NO_35040	C. U. C. C. C. C. U. G. C. U. U. C. C. U. G( C( C( G. C( A( G( U. G( G( G( G( G( C( C. G. U. C. A( G( C( C. U( G( G( C. C. A. C. C. U. C. C) C) A) G) C) U) C. C. C. A. A. G) C) C) C) A. C) C) C. C) U) G) G. G) G) C) C. C. A.	FALSE
472	random_seq_from_cds__NO_51727	G( G( A( C( G( C( U( G( G( A. U. G. C( C( C( A( C. G( A( G( G( A. C. A. A. G. G( U( C( U( G( G( G. G( G( C( U( G( C( A. C. U. G) C) A) G) C) C) G. G. C) U) G) G) A) C) G. A. C. C. A. C. G. C. C) C) U) C) A. C. U) G) G) G) G. C) C) A) G) U) G) A. C. U) C) C)	FALSE
473	random_seq_from_cds__NO_16224	G. G( G( C( G( G( C( U( G. C( A( C( U. G( C( A. C( G( C( G( C( A( A. C. U. A( C( A( U. C. C. A( C( A( U. G. C. A. C. C. U) G) U) U. C. C. U) G) U) C. C. U. U. C. A. U) G) C) U. G) C) G) C. G) C) C. G) U) G) A) G) C) A. U. C. U. U. C) G) U) C)	FALSE
474	random_seq_from_cds__NO_61587	U. C. A. U. G( G( C( G( G( C( C( G( C( C( C. U. G( G( C. A. C( U( G( C( C( C. C( U( G( A. C. A. C. U. G. C) A) G) C. G) G) C) A) G) A. C) C) U. U. C. C. G) G) C) U. G) G) C) G. C) G) C) U)	FALSE
475	random_seq_from_cds__NO_57898	U( G( G( G( G( U. C. U. C) C) C) U) A) C( C( C. G( G( G( G( G( G( C( G( C. C( U( U( G( G( U( G( C. C. C. G. C. C. C. C) G) C) C) G) A) G) C. C) G) C) U) U) C) C) U) U. G) G) A. G( C( C. U. A. C. G) C) C. U. A.	FALSE
476	random_seq_from_cds__NO_39367	G. C. U. C. A. G( A( C( A( C. C. C. C( U( G( G( C. U. G( C( U( U( U( G( A( U( U. C. C. U. C. U. U. C. A. A. A. C. U. C. C. C( C( U( G( G( C( A. U. U. A. C. U. A. U. C. A. G) C) C) A) G) G) C. U. G) U) U) G) A) G) G) C) U. A. C) U) A) G) A. A. A. U) G) U) C) C.	FALSE
477	random_seq_from_cds__NO_69912	C. C. A. G( G( A( C( A( G( G( C( C. G. A. C( G( G. U( C. G( C( A( A( G( G. U( C( C( U. A. C( G( G( U. C. A. A. G. C. A. U. C) C) G) G) G) A) G. U) U) U. C. U. A. U) G) C) A) G. C) G) A. A. G) C) C) A. U) G) U) U) C)	FALSE
478	random_seq_from_cds__NO_14230	C( C( A( C( C. C. U. G( G( G( C( G( G( G. U. G. A. A. A. U) U) G) C) C) C) U. G) U) G) G) U. C. C( U( U( G( G( U( G( G( U( C. C. U. G. G) C) C) A) U) C) G) A) G) C. G. G( U( A. C( G( U( G( G( U. G( G. U( G. U. G. U. A. A) G. C) C) C) A) U) G) A. G) C) A. A. C. U. U. C.	FALSE
479	random_seq_from_cds__NO_60003	U( G( G( A( G( G. U. G. C( C( U( G( A( G( G( A. U( G( U( G( G( C( G( A. U( U( G( G( A. A. C. A. A. C( C( A. U. A. C( A( G( A( U. C. A. U. U. U) C) U) G) C. C. A. A. G) G) A. C. C) C) A) G) A. U. G. U) G) A. C) C) A. A) C) A) A. C) U) C. A. A. U) C) A) G) G) A. U. A. C) U) C) C) A) U. U. G. A. U. A. G. A. A. G. C. A. G. U. G. A.	FALSE
480	random_seq_from_cds__NO_48098	U. G( C( C( A( G( C. G. G( C( A. U. C. A. U( G( G( A. G( G( A( C. U. C. G( G( C( C. A. U. C. A. A. G( U( G. C. G( A( G( U( A. C. A. U. G) C) U) C) A. A) C) G) C) C) A. U) C) C) C) C) A) A. G) C) G. C. C) U) G) U. G) C) C. U.	FALSE
481	random_seq_from_cds__NO_14009	C. A. C( G( G. C( G( C( A. C( A( C( G( G( C( C( G( G( A. G( G( A( C. G( G( C( G( G( G( C( C. C. G. G) C) G. C) C) G) C) C) U) C) C) A. C. C. U) C) G) G) C) C) G) C. C. G. C. A. A. U) G) G) C) G) A. C) G) G.	FALSE
482	random_seq_from_cds__NO_61340	G. U. G. G. C. A. G. A. C( U( C( A( C( G( C( C( C. U. C( A( G( C( C. G. U. C. U. C. A. U. A. G) U) U) G) U( C( C( A( G( G. A. G. C. C. A. C) U) G) G) A) C( C( C( G( U( G( G. C( U( G. G. C. G. A) G) G. C) A) C) G) G) G) U. G) G) U) G) U) G) A) G)	FALSE
483	random_seq_from_cds__NO_14144	U. G. A. A. U. A. U. U. A( A( C( U( C. A. A. U. U( A( G( G( U( U. C. U. G( C( U( G( G( G( U. U. C( C( U. G. G. A( G. U( U( G( G( G( A( G( U( G. A. A. G. U. G. G) C) U) C) U) U) G) A) G. U) G) G) C. U. C) C) C) A) G) C) A) C) U) U) G) U. G. G. U. A) G) U) U) C.	FALSE
484	random_seq_from_cds__NO_15477	U. U. A. U( G( C( C. U. C. A. C. A. A. C. A. A. A. U. C. A. A. G) C) A) G. A. U. C. U. C. C( A( C. C( C( A( G( C. U. G( G( A. C. C( A( G( G. A( G( U( G( G( A( A. G. A. G. C. U) U) C) G) C) U) G. C) U) G) C) C) C) U) G) G) A. U) G) A. A. C. G.	FALSE
485	random_seq_from_cds__NO_48926	U( A( G( A( A( A( G( C( U. G( A( G( U( G( C. U( C( G( G( A. G. A. A. C. C. G( G( C( C( U( G( G. G. A. A. C. A. A. A. C) A) G) G) U) C) C. U. U. C. C. A. A. G. C) U) G) A) C) A) C) A. U) C) U. G) C) U) U) U) C) U) G) A. U. C. A. U. G. A. A.	FALSE
486	random_seq_from_cds__NO_17067	A. U. U. G. U. U. G( A( C( U. A. C. A( A( G. A. U( G( G( U( G( U. C. U. A. A( G( A. A. G. G( U( G( G( A( G( U( U( C( A. C. A. A. C. A. G. G. G) A) G) C) G. U. A. U) C) C) A) C) G. A. C) U) G. U. C) A) C) U) A) A. G. U) U) U. U. C. G) U) C) U. A. A. A.	FALSE
487	random_seq_from_cds__NO_52108	C. G. U( C( A. U( G( G( G( A( U( U. C. U. C( C( G( U( C( A. C( C( G. G. G. A. G( G( G( U( C( U( U. G. A. A. C. G) G) A) C) C) C) G. A. A. G) G) A. G) A) U) G) G) U. G) U) U) C) C) A) G) A) A. G. C. A. G. U.	FALSE
488	random_seq_from_cds__NO_29825	C. U( C( U( C( A( G( C( U( C. G. C( U( C( C( A( U( A( A( U( G( U. C. C( G( U. A. G. U. U. C) G) C. U. C) A) U) C. C. G( U( C( C( A( U( G. C. C. A. G. A) U) G) G) A) U) U) G) U) G) G) G) G) A. A. G) G) U) G. A. U. U) G) G) G) A) C. A. A. A. A. A. U. G. C. A. A. A.	FALSE
489	random_seq_from_cds__NO_35532	G. C. U. C. G. C( U. C. G( G( C( C( A. G. C. U( C( C( U( C( C. A( G( G( C( U( G( C( G( G( U. A. G( A( C( G( U. C. A. U. C) G) U) C) A. U. U. C. U. C) U) G) U) G) G) U) C) U) C. C. U. C. U. G) A) G) G) G) A. A. A. A. G) G) C) C) C. U. G) A. U. C. C. C.	FALSE
490	random_seq_from_cds__NO_22653	C. A. C. C. A. A. A. C. A. G. G( C( U( G( C. A. C. A. G( G( A. C( C( A. G. G( G( U. G( G( A( G. U. A. G. A. C. A. U. U. C( G( G( G( A( A. G. A. G. C. C. C. A. A. U. A. A. A. U) C) C) C) G) U) C) C) C) C) A. G) G) C) C) A. A. A. C) A) G) C) A. A. A. U. A. U. C. C.	FALSE
491	random_seq_from_cds__NO_40532	C. U. U( U( G( C( C( C( A( U. G( A( C. C. U. U. G( C( C( C( C( U( C. U. A. G( G( C( U( G( U( G. U. G. G) C) A) G) C) C) C. C. A) G) G) U. G) G) U) C. U) C) C. U) G) G) G) C) A) G) C. U. U. U. A. A. C. U. C. A. G. A. C. C. U.	FALSE
492	random_seq_from_cds__NO_57476	A. G. G. U. C. C( G( C( C( A. C. C( A( G( U. G( C( G( G( G( G( C( C. U. G. C. G) C) C) U. C) C) U. G) C) U. C) U) G) C. U. C. G) G) C) G) C( C( G( G( U. A( G( C( G. G. U. C. G. A. A. G) C) U) C) C) G) G) U. A. C. U.	FALSE
493	random_seq_from_cds__NO_32061	U. C. G. C. C. U. A. C( U( G( G( G( A. G( C( C. C( C( C( C. A. C. C. U. A. C( A( U( C( C. G. C( U( G( U( G( U( U( U( C( C. A. U. U. G. A. C. U. A. C. A. G) A) A) A) C) A) U. C. C) A) G) A. U. G) A) U) G) G. A. C. C. C. G) G) G) A. G) C) A. C) C) U) G) G) C. C. A. A.	FALSE
494	random_seq_from_cds__NO_36697	C. C. A. U. A( G( U( A( G. U. C. G. U) A) C) U) C. C. U. C. G. C. A. G( C( G( C. G( C( C. G( G( C( G( C. C( C( A. G( U( G( C( A. G( C( G( C( C. C. C. C. A. G. C. A. G. C. A. G) C) G) C) C. A. G) C) G) C) G) G) C. C) G) U) C) C. G) C) A. C) G) C)	FALSE
495	random_seq_from_cds__NO_19910	C( U( G( G( C. U( A( U( G( A( C. A. A. U. G. C. C. C. A. U. A. G( U( G( C( U( C( C( U( U. C. C. U. U. A. G. G( A( A( U. G. G. U. U) U) C) A. A. A. U. G) G) G) A) G) C) A) C) A. U. U. A. U. U. A. A. A. U) C) A) U) A) C. A. U) C) A) G) A. C. A. G. G.	FALSE
496	random_seq_from_cds__NO_10550	U. C. A. U. U. C( C( C( A( G( C( U( G( U( G. A. C. A) C) G) G) C) C. G. U. A. A. C. G( G( A( U( A( U( U( G( U( C( G. G. C( G( A( U( G( G. U. G. U. C) A) U) U) A. A. A. G) A. G. G) A) C) A) G) U) G) U) C) U) U) G) G) G)	FALSE
497	random_seq_from_cds__NO_30681	C. A. G. A. G( C( A. G( G( G( C( A( C( C( U( G( C. A( G( G( G( U( G( A( C( U( G( U( G( U( G. G( G( U. U. C. C) C) G. G) C) A) U. U) G) G) U) C) G) C) U) C. A. A. U. C) U) C. C) A) G) G) U) C. G) C) G. C) C) G. G) C)	FALSE
498	random_seq_from_cds__NO_23961	G( G( U( G( A( A( C. G( G( G( U. C. U. G( C( A( G. G( A( G( A( A( U( G( U. U. C. A. A. G( U( A. A( G( U( G. C. A. U. C. G. A) C) U) C. A) C) C) A) U) C. U) U) U) C) G. U) G) C) U. U) C) C) U) U) C) A) U) C) A. A. A. C. C. U. G. A. A. G. A.	FALSE
499	random_seq_from_cds__NO_5280	C( A( G( A( C. C( A( A. U. G. A. A. U( G. G( A( G( A( A( U( G( G. U( G( G( C( U( U( C( A( A( U( G. A. G( C( A( A. A. A. G. G. A. G. A. U) G) C) G. G. A. G) U) U) G) G) G) G) U) C) A) G. U) G) U) U) C) U) U) G. A) U) G) A. U) C) U) G) U. U. A. U.	FALSE
500	random_seq_from_cds__NO_35350	G. G. A. C( U( C( U( G. C. A. G. G. A. A) G) A) G) G( A( G( A( G( G. U( G( G. U( G( U( G. A. G. A( G( C. C. U. G( G( A( G( A( A. G. A. C. A. C. U) C) U) C) C) C. A. A. A. C) U) A. G. A. A) C) G) G. C) A) G. C) U) U) U) C) A. G. A. A. A. G. G. G. A. G. C. A. G.	FALSE
501	random_seq_from_cds__NO_70618	U. U. U( G( C( A( G( A( U( G( A( C( A. U( G( U. A( C( A( G( U( C( U( U( U( A( U( G. G( U( G( G. G. A. A. U. G. C) A) G. U) G. G) U) A) G) A) G) U. U. A. G. U. C. A) C) U) G) U) C) A) A. G) U) C) A) U) U) U) G) A. C) A) C. C. U. C. C. C. U. C. A. U. U. A. G.	FALSE
502	random_seq_from_cds__NO_44741	A. U. U. C. A. U. U. U. C. C. A. A. U. C. C. A. C. U. C. A. U. G. A. U. U. C. A. U. A. U. C. U. C. C. A. U. A. A. G. C( C( A( G( G( G( U( C( U( G( U. A. G. A. A. A. A. A. C. C) G) G) A) C) A. C) C) U) G) G) G. C. C( C( A( G( C( U. U. C. C. U. U. C. C. U. C. A. G. A. U. U. C. U. U. U. C. C. G. U. U. U. U. U. G) C) U) G) G) A. G.	FALSE
503	random_seq_from_cds__NO_50433	G. G( A( U( A( C. G( A. A. C. U. G( U( A. C( U( A( G( C( A( A( A( A( U( C( A( U( U( U. A. A. C. C. G( U. C( U( G( C( A. U. G. C. C. C. G. C. A. A. A. G) C) A) G) C) A. U. C. A) A) U) G) A) U) U) U) U) G) G. G. C. U. C) U) G) G) A. A) C) C) A. U) A) U) C) A. U. A. G. G.	FALSE
504	random_seq_from_cds__NO_22490	G. G. A. A. G. A. A. G. G. G. U. U. U. A. G( C( A( U( U( U( G. U. G. U( G( G( A( A. G( U( G( A. A. C( G( G. C( A. A( G. G( A. G. C( A( G( A( C( G. A. U. G) U) C) U) G) A. G. U) G. U) G. A. G) G. C) G) G. G. C) G) C) U) C) U) G) A) G) A) U) G) C) A. G. A.	FALSE
505	random_seq_from_cds__NO_69479	C. C. C. U( C( C( U( G. U. A. U. G( A( G( C( A( G( C( U. C( C( U. G( G( A( A( C( C( C. C( C( G. A. C. C. A. U. G) G) A. G) G) U) U) C) U) U. G) G) C. A. U. G) A. C) U) G) A. C) U) C) U. G. A. A. G. A) G) G) A) C. C. U.	FALSE
506	random_seq_from_cds__NO_60199	U. U. U( U( G( A( G. A. G( C( U( A. C( U( G( G( G( U. A. G( U( G( A. A. G. G( U( U. U( G( U. U. A( G( G. U( U( U( G. C( U( G( C( C( A( A( G. C( A. A. A. G. C( A( U. C. U. U. U. C. U) G) G. A. A. G) G. U) U) G) G) C) G) G) G. G) A) G) G. C) U) U. C) A) U. G) C) A. C. G. C) G) C) C. C. C) C) U) G) G) A. G) G) C) G. G. U) U) A) G)	FALSE
507	random_seq_from_cds__NO_20111	G( G( G. C( U( U( G( C( A( G( A. U( C( G. U( G( G( C. C. G( C( C. A. A. C. U. G( C( U( U( U( G( A. C. C. U. C. C) A) G) A) C. G) C) U. G. A. A. U. G) U) C) C) A) G. G) A) C) U) G) C) G) A) G) G. U) C) U.	FALSE
508	random_seq_from_cds__NO_52170	G. C. G. A. A( G( G. U( G( G( C( A. C( U( G( U. G( U( A. U( G. G( U( G( A( U( G. C( A( A( U( C( C( U( U( C. C. C. G( G( C( A. G. C. C. G) C) U) U. C. C. A. G) A) G) G) A) A. C. U) U) G) A. G) U) C) U. A) C) G. A) C. A) C) C) A) G) G. G) U) C) A) A. C) U)	FALSE
509	random_seq_from_cds__NO_48021	C( A( U( A. C. U. C( C( A( A. G. U. A. C. A. G. C. U) G) G) U. C. A. A) U) G) G( U( C. U. C( C( A( G( C( A( G( U( U( U( C. U. C. G( G( U( C( C( G. C. C( U( C( C. A. G( A( G( C( U. U. C. C. C. U. U. C. G) C) U) U) C. U. G) A) G) U. U. A. G) G) G) C) C) C. C. C. A) G) A) U) U) G) U. C. C. C. A. C) U) G) G) U. C. A) C) A. G. A. U.	FALSE
510	random_seq_from_cds__NO_23898	U. A. C( C( U( G( G( A( G( A( A. G( G( G( G( A. A. G( G( A( G( A. C( G( C( U( G( C. U. U( C( A. C. C. U( G( G( G( A. G. C. C. C) C) C) A) A. A. G) A) C. A. C) A) C. G) U) G) A. C) U) C) A. C) C. A. C) C) C) C) A. U) C) U) C) U) G. A. C. C. A. U. G. A) G) G) C. C. A. C. C. C.	FALSE
511	random_seq_from_cds__NO_41474	G. U. C. U. C. C. G. G( G( C( C( U. A( C( A( U. C( C( G( C. A. A. A. C. A( G( U( G( C( A. A. C. C. A. C. A. U. C. U. U. C. C. U. C. C( G( G( G( U( U( C( A( U. C. U. A. U) G) A) A) U) U) C) G) A. G) C) A) C) U) U. C. A. A. U) G) G) U) G) U) G) G) C) U)	FALSE
512	random_seq_from_cds__NO_39133	C. C. C. C. U. G. A. G. U. G( C( C( C. C. U. U( G( G( A( A( G( U( U. G. C. C( U( G( G( C. A( C( U( G( U( G. A. U. C. U. U. G) C) G) G) U) U. U. A. C) C) A) G) U. G) C) U) U) U) C) A) U. G. A. C. C. C. G) G) C) U. G. A. C. C. A. U. C. U. C.	FALSE
513	random_seq_from_cds__NO_7254	G. A. A. C. C. G. C( C( G. U( U( C( U( U( C( U( G( A( C( A. C. U( G( G( C. U( C( C( A( A( G( G( C. A. C. C. C. C( C( C( A. C. C. U. U. C. A. A. G) G) G) U. C. U. C. A. C) U) U) A. U) G) G) A) C) C) A) G) U) C) A) G) U. A) A) G) A) G) A. A. G) G)	FALSE
514	random_seq_from_cds__NO_39404	C. C. A. A. G. U. C( C( C( A( C. C. U. C. U. G( U( C( A( C. A. A. U( G( G( A( G( U( C( C( U( U( G( G( U. G( C( U( G( U. U. G. U. A. G. A. C. C. C) A) G) C) C. A. U. C) C) A) G) G) C. A. U. G) G) C) U) C) C) A) U) G) G) C) C. C. U. C. U) G) G) G) U. G.	FALSE
515	random_seq_from_cds__NO_12837	G. G. G( A( A( G( A. C( A( A( C( A. G. C. C( U( U( C( U( G. A. A. G. U. G. G) G) A) A) G) U. U. G. G. G) U) U) G) G. C) U) U) C) A. U. G. A( G( U( U. G. G( G( A( A. A. G( A( G. A. C. U. G. G. A. A. U) C) U) C) C) A. U. A) C) U) A. U. G. G. C. A.	FALSE
516	random_seq_from_cds__NO_13837	C. G. G( C( U( C( A. G. G( U( G. G( C( U( G. A. A. G. G. U. A. U( C( G( G( G. A. U. G. U. A. G. C) U) G) G) G. G. G. A. A) G) U) G. A) C) G. A. G) G) G) C) A. C( U( C( C( A. U. G( C( A. G. G. G. G) U) U. G. G) G) A) G) C. G. U. G. G.	FALSE
517	random_seq_from_cds__NO_50949	G. A. A. G. G. G. U( C( G( U. C( C( A. U( G( U( G( U( G( U( G. C( A( G( U. A. C. A. G( G( G( C( U( G( U. C( U( C. C. A. A. A. G. C. C. A) G) C) A) G) C) C) U) G. C. U. C. C) U) G) G. G) A. A. A. U. U. U) G) C) A) C) G) G. G) G) U. U. U. C) G) G)	FALSE
518	random_seq_from_cds__NO_51329	C. A. A. G( G( A( C( A. U( C( U( G. A. C. A( C( C( A( U( G( U. A( G. G( G( G( C( G. C( A( G. C. C( A( G( C( C( C( A. C. C. A( A( G( G. G. A. G. U. G. C) U) U) C. C. G. G) G) G) C) U) G) U. A. G. U) G) G. G) U) C) U) G. U) U. U) G) U) G) G) U) A. G. A. A. G. A) G) A) A. G) U) C) C)	FALSE
519	random_seq_from_cds__NO_71144	U. G. A. A( U( A( G( C( U( C( C( U. A( G( G( C( G( G( U( A. A. U( C( C. A. G. G( U( U( G( U( C( A( G( A. C. U. C) U) G) G) C) A) G) C) A. G) A) G. A) C) C) A. G) C) U. C) U) U. U. G) U. G) A. A) G) U. C) U) A) U) A.	FALSE
520	random_seq_from_cds__NO_56320	G. U. U. C. U. C. A. A. U. C. U. G. C. A. U. C. U. C. C. A( G( G( U( C( G( G( C( U( C( U( G( G( C( C( A( G( G( G( U( C. A. G( C( U( C. A. U. C. C. A) G) C) A) C) C) C) U) G. C. G. C. A. G) G) C) C) A) U. U. G) A) U. G) U) C) G) G) C) C) U) C. C. A. C. A.	FALSE
521	random_seq_from_cds__NO_55508	C. A. A. C( U( C( A( G. G( C( U( C( U. G. U( G( U( U( C( G( C( C( U. A. U. G( C( A( C( U( G. G. A. G) G) U) G) C) C. G) G) C) A. G) C. A) G) C) A) G. U. G) G) G) U) G. G. U) G) A) G) A. A. G.	FALSE
522	random_seq_from_cds__NO_35104	A. G. A. G. A. G( C( C( A( G. A. A. A. G. A. A( G( A. U. A( G( C( U( G( A( G. U. G. U( U( U( G( C( U( U( G( G( A. A( G( C( A. A. C. C. C. A. C. A. G) C) U) C. A. C. C. C) C) A) A) G) A. C) A) A) G) A. G. A. A. U) U) A) G) U) U) U. A. C) U) U) G) G) U) C. C. A. G. A. A. A. U. A. A. A.	FALSE
523	random_seq_from_cds__NO_43748	G. C. C. A. U. U. C. U. U. C( G. C( C( U. U. C( C( C( G( C. A( G( U( G( A. G( C( A( G( U( C. C. G. C. A. A. G( C( C( C( G. C. U. G( G( C( G( G( C. A( G( C( G( G. C. G. G. U) G) C) U) C) C) G) U) C) C. A. G) G) G) C) G. A. G. A. A. G) C) U) G) C) A. G. C) G) C) U) C) G) G) G) C. C. G) G) G. G) U. C. C. C. U. C. C. U. G. U. C. G.	FALSE
524	random_seq_from_cds__NO_10402	C( C. C( U( U( U( U( U( U( A. U. U. C. U( G( C( U( G( C( A. U. G. A. U( G( G( U( U( G( G( A( G( G( U( G( G. C. G. A. A. G. A. C) A) C) C) U) U) C) A) U. G. G) C) C) A) G. C. C. C. G) U) A) C. G) C) G) C. C. U. C. G. G) A) A) G) G) A) G) U. G) A. C. U. G. U. C.	FALSE
525	random_seq_from_cds__NO_21593	G. G. A. G( C( G( C( U( A. G. G. G. U. U. U. A. C. G( G( U( G( G( C( G( C. G( C( A( G( C. G( A. G( U( U. G( U( G( G( C( U( G. A. G( G( U( C. U. A. G. G) C) U) G. U. G. G. G) G) C) U) G) C) A) C) A. C) C) U) G) C) C) G) C) C) G) C) C) A) G) U) G) C) G.	FALSE
526	random_seq_from_cds__NO_71965	U( U( C( A. A( G( G( U( G. C. C. U. A. A) C) C) U) G. G) A) A) G( C( U( G( A. U( C( U( C( C( A. G( G. A( G. C. U. G. U( C( U( C( A( G( U( C( A. A. A. G) A) C) U) G) G) G) G) A. U. G. A. A. U) G. C) G) G) A) G) A) U) A) G) U) C( C( U( G( A. U. G. U. C. C) A) G) G) G. G. A. A. G. A. U. U. C. U. G.	FALSE
527	random_seq_from_cds__NO_22063	A. G. C. U. C( U( A( C( C( C. C. U( G( G( C( A. C( G( G( U( G. U( C( C. U. G. G( G( G( A( A( C( U( C( U. G. A. C. U. U. C. A. U. A. A. C. G) A) G) U) U) U) C) C) A. G) A) A. A) C) U) G) G. G. G) C) C) G) A. U. G) G) U) G) G) U. U. A. A. U. G.	FALSE
528	random_seq_from_cds__NO_50891	U. U. C. U. U. U. U. C. U. C. G( G( A( U( G( A( C( C( C( G( G( C( A( A. U( A( U( A( C( C( G. U( C( C( A. C( U( G. G( U( C( U( C. G( U. G. U( G( C( A. U( U( U( G( U. A. G. G. U. C) A) G) A) G) C) A) G. C. C) A. A) G) G) C) G. G) G) G) G) G) A. G) G) U) G. A) U) G) G. U) G) U) U) G) G) C. G) U) U) G. A) U) C) C) U. G. U. C. G. U.	FALSE
529	random_seq_from_cds__NO_66415	U. A. C. U( G( G. A( G( A. G. G( G( C( A. U( U( A( G. G( C( G( G. U( A( C( A. G( G( A( G( C( A( G. A( A( G( A( A. A. A. U) U) U) U) A. U) G) U) U) C) U) G. A. G. G) U) A) U) G) U) G. U) A) A) A. G. G. G) C) C) A. A. C. A. A. C) U) G. C) A) A. C. A. G. A.	FALSE
530	random_seq_from_cds__NO_22828	C. C( G( C( A( A( U( G( U( G( A( U( C( C( U( C( C( C( G( U( A. C. C( A( G. G( A( C( C( A( A( G( G( A( A( G. G. A. U) U) C) U) U) A. U) G) U. G) U) C) G. U) G) C. A. U. A. G. A) U) G) G) G) A) G) G) G) U) C) G. A. U. G. A) C) A) U) U. U. U. U. U. C. U) G) U) G) A. G.	FALSE
531	random_seq_from_cds__NO_19487	U. G. U. A. U. A. A. G. G. G( G( C( U( A. U. A. A. U( C( C( U( G( G( A. C( U( C( U( U( G( G( U( G( C( A. C( C( C( U( G. A. C( C( U. U. G( C( C( U( A. U( U( U( G( C. A. A. G. C) A) G) A) A) G) G) U) G) G) A. G) G) G) G) A. C. C. G. G) C) A) G. C) U) G) G) G) A) G) G. A. U) C) G) G) G) A) A. A. A. A. G. A) G) C) U) A. A. U. C. C.	FALSE
532	random_seq_from_cds__NO_2742	U. U. C. U. U. G( G( G( U( C. U( C( A( A. A. C. G. U. G( A( A( G( G. G( C( U( U. C. U( U( U( G( C( U. U. U. C( A( G( U( A. C. C. A. U. A. A) C) U) G) G) C) A) A) A) C. A) G) C) G. C) U) U) C) U) G) A) A. A) C) C) C)	FALSE
533	random_seq_from_cds__NO_25053	G( U( C( C( C( A. G( U( G( G( A. G( C( A( C( A( U. G( U( U( C( G( G( U( U( A( C( U( U( G( U( G( G( U( C( A. A. G. G) G) U) C) G) C) A) G) G) U) G) C. G. A. A) C) C) A. G) A) A) C) U. U) G) U) G) U) A. U) C) A) C) C. U. U. A. C. G) G) G) A) C) A. C. A.	FALSE
534	random_seq_from_cds__NO_7520	C( A( G( C( A( A. A. C( A( A( G( A( C( G( G( A. U( U( C( U( C( C( U( U( C. C. A. G. G. A. A. A. A. G) A) G) G) A) U. A. A. A. C. G) A) A) G. C) C) G) A. C. A. U) C) U) U) G) G. U) G) C) U) G) A. C. G. G. C. G. U. C. U.	FALSE
535	random_seq_from_cds__NO_14006	G. A. A. A. A. U. G. G. A. A. A. U. G. G. U. C. C( C( A( U( G( A. C( A( G( U( A( G( A. C. A. A. A. A. A. U. G( G( U( G. C( U( G( U( U( C( U. U. A. U. U. G. C. A. G. A. U. G) A) A) U. C) A) G) A) C) C) C) U) G) C) U) G) A. G. A. G. C) A) U) G) G) A. G.	FALSE
536	random_seq_from_cds__NO_41508	G. G. C. C. C. A. G. A. C( U( A( U( A. G. G. A. C( C( A( G( A. U. G. A. U( G( C( C( A. A. G. G. C( U( G( G. A. G. A. G. A. C. A. C. A. A. G. A. A. G. A. U. C) A) G) G. A. G) G) C) A) G. U. G. C) U) G) G) G. G. U. G. A) U) G) G) A. A. C. A. G. A. A. U. A. C. A. G. A. A. A. U. A. G. A. A. U. A. A. A. G. G. A. A. A. A. A. U. U. U.	FALSE
537	random_seq_from_cds__NO_54111	U. C. C( G( G( G( C( A( G( G( G( G. C. C. U. C) C) C) U) G) G( U( G( C( A. G. C. U. G) U) A) C) A. C. G( G( C( C( C( U( C( A( C. C. U. U. C. U) G) G) G) G) G) C) C) A. C) C) C) G) U. U. G. U. G. G. G. C. A. A. A. G.	FALSE
538	random_seq_from_cds__NO_62387	C( A( G( C( U( U( C( A( G( G( U. C. A. U. C. U) U) U) G) A) G) G. U. G) C) U) G) G. A( G( G( A. G( U( A( U( G( A( C. U( G( G( A( C( G( U. C. C( U( U. U. G. U. A) G) C. C) G) U) G. A. C) C) A) C. U) C) G) U) G) C) C. C) C) U) G( G( C( C( A. C. C. G. G) G) C) C) U.	FALSE
539	random_seq_from_cds__NO_49532	U. U. C. A. G. G. A. A. C. A. C. A( G( C( A( U. C. C( U( C( C( U( C( U( A. U. U. C. C. A. G. G( G( G( U( U. A. A. A. A. A. G. C( A( G( U( G. U. G. A. A) C) U) G) A) C) C) C) A. A) G) A) G) G) A) G) U. U) G) C) U) U.	FALSE
540	random_seq_from_cds__NO_28639	U. G. U. C( G( G( G. A. C( C( A( U( C( U( G( G( G( C. A. A( G( G( G( C. A. A. G. G. G( C( G. G. C. A. G) U) G. A. U. C. U) C) C) U) G. A. C) C) C) A) A. U. G) A) U) G) G) G. G. U) C) G) C. C. A.	FALSE
541	random_seq_from_cds__NO_17986	A( G( C( A( C. A. C. G( G( C( U( G( G( A( U( G. A( U( C( G. U( G( U( A( U( A( U( G. C. C. A) U) G) U) G) U. C) A) G) A) U) A. A. A. G) U) C) U. C) A) G) C) C) A. C. U. U) G) U) U) C. A. U. C. U. A. A. U.	FALSE
542	random_seq_from_cds__NO_567	G. U. C. U. G. A. A. A. U. A. U. U( U( C( A( U( C. A. A( G( U. C. U. U. U. C( U( G( C( C. A. C. C. U. U. C( U( G( U. G. G( G( A( G( G( C. C. U. G. C) C) U) C) U) A. U. C) A) G) U. G. U. C. U. U. G) U) A) G) U. G. U. U. C) U) G. U. G) U) G) A) G) U. U.	FALSE
543	random_seq_from_cds__NO_18807	A. U. C( A( G( C( U. G( G( U( U. G. G( A( C( U( G( G( G. U( A( G( G( A. G. C( U( U( G. U. G. U( A( G( G. C. U. G. A. C) U) G) A. A. G) A) G) A. C. C. A. C) C) U) A) A. U. G. C) U) A) G) U) U) U. G) C) U) G) C) U) G) C. U. G.	FALSE
544	random_seq_from_cds__NO_65189	A. A. C. A. U. C. G. A. C. A. C. C. A. U( U( A( A( G( A( C. G. C( U( U( A( U( C. A. C( A( G( U. G( G( C. U. C. A. C. A. C( C( G( A( U. G( G( C. A. A. C. U. A. C) C) U) U) G) G) G. A. A. U. U) C) C) U) G) G. C. A) U) G) A) G) G. A. U) C) U) U) G) A) A. A. U. G. C. A. U.	FALSE
545	random_seq_from_cds__NO_59051	G. A( G( C( G( C( G. G( C( C( G( C( G( G. C( C( C( C( G( G( C( C. G( C( U( C. U. G( G. G( C( G. A. C. U. G) U) G. C) U. G) G) C) G) C) U) G) G) G) G) G. C) G) C) U. G) G) C) G. G. G) C) G) U) U) G. G. C. G. U. A. G.	FALSE
546	random_seq_from_cds__NO_18747	C. U. U. G. G. A. G. C. A. G( A( U( C. U( C( G( U( G( G. A. G. A. C. U. U( G( U( G( G( C( A( A. U. G( G( C( U. U. U. U. G) C) U) G. G. U. G. U) G) U) C) A) C) A) U. C. G. A. A. A. U. A. C) A) U) G) A) C. A) U) U) U.	FALSE
547	random_seq_from_cds__NO_3441	U. U. U. G. U. A. G. C. C. A. U. A. G. U. C. A. G( C( A( U( U( G( U( A. A( G( U( U( G( G( U( G( G( A( C( U( G( U( C( A( A( U( C( A( A. A. U. G. U) G) A) U) C. U) G) G) C) A) U. G) U) C) A. A. C) A) C) A. U) A) A) C) U) C. A) U) A) A) U. U) G) C)	FALSE
548	random_seq_from_cds__NO_42161	G. A. G. A. A. G. G. C. C( C( A. C( A( U( U( U( U( A( G. U( G( A( U( U( G( U( U. C. U. U. U( G( U( U. G( C( C. U. C. C. U. U. A. G) C) U. G) C) A) G) C) A) A) U) C) A) G. U) G) G) A) G) U) G) A. G) G)	FALSE
549	random_seq_from_cds__NO_47255	G( G( A( U( G( U. A( G( U( U( C( U( G( G( A( A( G( C( U( C. U. U. G( U( C. U( C( C( G. A. U. G. G) G) G) U. G) C) U. C. C. C. U. G) G) C) U) U) C) C) A) U. A. U. U. U. C. G. U. C. U. U. C. U. U. G) A) A) C) U) U) G) U) C) C) C. U. C. U. U. A. U. A. C. U. G. G.	FALSE
550	random_seq_from_cds__NO_20237	C. A. A. A. U. A. A. G. A. G. A. A. G. A. U. G. C( U( C( A( G( A( U. A. A. A. C. A( C( C( A. C. A. A( U( A( G( G( C. U( C( C( G. U. C. A. C( A( G( C( C. C. A. A. G. A. U. C. C. A. G. A. U. G) C) U) G) C. C. A. G) G) A) A. U. C) C) U) G) U) C. A. A. G) G) U) A. C. U) C) U) G) U. A) G) A. U.	FALSE
551	random_seq_from_cds__NO_59253	U. C. U. C. A. G( C( C( A( G( U( G. A( A. A. A. U. G. U. U. U. G( A( U. C. G( C( C( A( U( U( C. U. A. G. C. C. U( U( G( C( A( G. G. G( U( G( C( C. A. G. A. U. U. A. U. C. A. A. U. U. A. C. C. G) U) A) C) A. G. A. U) G) C) A) A) A. A. C. A. A. A. A) G) U) G) G) U) U. A. C. U. U) C) U) G. A) C) U) G) G) U) A. U. A. U. C. U. G. C.	FALSE
552	random_seq_from_cds__NO_1833	U. C( C( U( G. G. A. G) G) G) U. U. U. C( U( G( U( G( G( G( C( A( G( C( U( G( C. A. C( C( U. U. C. U. G) G) C. C. C) A) U. C. U. G) C) U) G) U) U) C) A) U) A) G) U. G( G( G( C( A. A. U. A. G) C) C) U) U. U. U. G.	FALSE
553	random_seq_from_cds__NO_43848	A. A. A. A. C( A( G( A( C( C( A( G. C. A( C( U( C( A( C( A( C( C( U( U( C( A( A. U. A( G( C( U. C( C( A. A. A. C. A. A. G) G) G) C) U) C. C. U) G) A) U. U. C. A) G) U. A. G) U) G) A. U) G) G) G) U) A. A. A. G. A. A. A. A. A. A. A. U) G) U. G) U) C) U) G) A. A. U.	FALSE
554	random_seq_from_cds__NO_14595	A. G. G. G. U. A. A. U. U. U. U. A. A. A. G. G( U( A( U( U( G( U. A. G( A( U( C( U( U. A( U( U( G. A( G( G( A. A. C. G. A. G. C( C( A( U( C( U. A. U. U. U. U. G) A) U) G) G) A. G. A. C. U) U) U) G. G) G) U) C. A) G) A) U) U) G. U. U. C) G) A) U) A) U) G. G. U.	FALSE
555	random_seq_from_cds__NO_3652	U. G( G( A( U( G. A. G( G( G. G( G( U. A. U. C. G( G( C( C( C. U( G( G( U( U( G( C( A( G( G( A( G. A. A( G( C. C. G( G( C( A. A. A. G) U) C) A. U. C) U) A. A. G. U) C) C) A. G. U) G) C) C. C. A. G) A) C) C) A) U. G) G) C) C) C) C) G. C) C) C. A. G) U) C) C) C. U. U. C. U. G. C. U. U. C. A.	FALSE
556	random_seq_from_cds__NO_7570	A. A( A( C( C. C( A( C( U. C. A. G( C( A. U( U( G( U( U( C( U( G( C. A( G( A( U. U. U( C( U( U( C( U. C. A. G. C. U. U. U. G) A) A) G) A) C. A. C. U. U) C) U) C. U. C) A) G) G) G) U) G) A) G) C) C. C. U. G) U) G) U. G) U) U) C. C. C.	FALSE
557	random_seq_from_cds__NO_68505	A. G( G( G( G( C( A. C. A. G. A. C. C( U( G( C( U( G( C. A. G( G( U( G( G( C( A( G( C( C( C( A. U. G( A. A. U. U. U( G( G. C. C. A. C) G) U. G. C) U. G. G) G) G) C) U) G) C) A. G. C) A) C) A. C) A. A. C) A) G) C) A) G) C. C. A. A. G. G) C) C) C) U) G. A. U. G. U. C.	FALSE
558	random_seq_from_cds__NO_60858	C. U. U. G. G. A. G( A( U( G( U( A( U( C( U( G( U( C. A. A. C. A. C. C. A( U( U( G( G( C( C. A. G. C. C. U( G( C( U( U( C( A( G( G( U. C( A( U. C. U. G. U) G) U) C) U) G) G) A) G) C) A) A. A. G) C) C) A) G) U) C. A. U. C. A) U) G) G) A) U) A) U) G) U) C)	FALSE
559	random_seq_from_cds__NO_58122	G. G. C. G( G( U( C( G( C( U. G( U( C( U( C( A. G. C. C. G( U( U( G( C( C( U. C( C( G( C( G( G( C( C( G. U( C( G. C( C( G( G( C( C( G( C( C( C. U. U. C. C. C. G) G) C) G) G) C) G. A. A. G. U. C. U. C) G) G) G. G) A) A. A. G) G) C) C) C. A. G) C) G) G) U. G) G) C) A) G) C) C. C. G. A. G) A) G) G) C) U. C. G) C) G) A) C) C) C.	FALSE
560	random_seq_from_cds__NO_43995	U. G( A( G( G( A( C( C( U( C( G( U. C( C. G( U( G( U. C( G( C( C( G( C( U( G( G( A. G. C. A. A. G. C. A. G. C) C) A) G) G. A. A. G. A. C) G) G) C) G) C. C) A) U) C. G) U. C) G) A) A. C. U. U. C. A. C. C. U. U. G) G) U) C) U) U) C) U. G. G. C.	FALSE
561	random_seq_from_cds__NO_16815	A. G. U. G( G( U( A. G. G. G. G( C( G. A( C( A( G. C( C( G( G. A. G. G. U( G( U( G( G( U( G( G. G. U( G. U( C( A. G. A. G. G. C. G) A) G. G) U. G. G. G. C) G) C) C) G) C) A) G. G. C. G. U) G) G) G. U) G) U) G. G) C) A. G. G. G) C) U) C. A. G. G.	FALSE
562	random_seq_from_cds__NO_13814	C. A. C. U. G. A. C( C( C( G( G( U( C( C. G( U( G( U. G. G( G( C( C( A. G( C( A( C. A. A. A. C. A. G. C. G. U. C. U. U) G) C) G) G) C) U) G. C. C) A) U) A. G) A) C) C) G) A. G) G) C. C. C. A. C. A. G.	FALSE
563	random_seq_from_cds__NO_17057	C. A. G( G( G( C( C( A( A. A. A( C( U( G( G( U. C. A. C. G. U( A( G( A. U( G( U( U( A( G. U( G( A( A( G. A. C. U) U) C) A) G. U) A) A) U) A) C) U) G) U. C. C. U. C. C) C) A) G) U) C. C. U) G) G) U) C) U) A. A. G. C. C.	FALSE
564	random_seq_from_cds__NO_55037	C. U. C. C. G( C( C( U( U( C. U. U. C. A( G( G( C( A( G( G( G( G. A( A( G( C( C. C( U( U( G. G. U. C( U( U( G. U. U. G. A) A) G) U. A. G. A) A) G) U. G) C) U) U) G. U) C) C) G. U) G) A. U. G. A. U. C) C) U) C. U. U. G) A) G) G) C) C. C.	FALSE
565	random_seq_from_cds__NO_70684	C. C. U. C. U( G( G( C( A. G. A. A( U( C( U. G( G( G( C( C( G. U. C( C( C( C( C( U. U. G. U. A. A. G( A( C( U. U. G. A. A. A. G. C. U. G) U) C) G. U. U. G. U. U. G) G) G) U. G) G) U. G. G) G) U) C) U) U. G) A) U) C. G. G. G. G) U) C) A) A. C. A. C. C.	FALSE
566	random_seq_from_cds__NO_22463	C. A. G. U. C. A. A. C( U( G( C( C( A. G( U( G( G( G( A. C. U( U( C( U( A. U. G( C. C. C. C( U( U( G( G( U( C( A( G( A. A. U. G. C. A. A. U. G. G. C) U) G) U. A) C) C) A) A) G) A. C) U. C. A) G) G) A) C) U) C) G) C) A. G) G) C) G) G)	FALSE
567	random_seq_from_cds__NO_57426	A. C( C( G( U. C. A. U. G( C( C( C( U( G( C( U( C( G( C( C( C. U( G( C( C( C. C( G( G( A. C. C( C( A. G( C( C. C. U. G) C) C. C. A. G) G) C. A. C) C) G) A. A. G) A. G) C) G) A. G) G) U) G) A) G) C) A. A. C. A) G) G) G) C) C) G) G) C. C. C. C. A. G. G.	FALSE
568	random_seq_from_cds__NO_10844	A. U( G( U( A. G( U( C. U. G( U( C. G( C( C. A. G( C( A( G( C. A( C( C( A( C. C. U. C. C. U( C( U( U( C( C( U. C. U. G( A( G( A. A. G. U. C. C) U) C) C. U. G) G) A) A) G) A) U. C. U) G) G) U) C) U) A. G) C) A. G) C) C. A) C) U. U. C. C. A) C) C. G) C) A) A. C. G. U.	FALSE
569	random_seq_from_cds__NO_23252	A. U. U. C. C. A( A( C( A( A( G( U( C. G( C( U( C. A. C. C. A. U. C. U( G( C( U( G( U. A. A. A. G. G( C( C( A( C. A( A( C( U( G. A. A. G. G. G. G. U. G) G) U) U) C. U) G) G) C) A. C. C. U. U. C) G) G) C) A) U. U. C. U. C. C. A) G) C) A. C. C. C. U. U. U. G) C) U) U) G) U) U) U. A. C. C.	FALSE
570	random_seq_from_cds__NO_61270	C. U. U. G. A. C. C. A. G( G( C( A. G. U. G( G( G( U. A. G( G( C( C. C( G( U( G( C( U( C. G( G( C( U( A. U. G( G( A. C( C( A( C( A. C. G. G. G. G. U. A. G) U) G) G) C) C) A) G) C) C) A. C. C. A) G) C) A) C) G) U. A. G) U) C) C. U. C) C) C) U. G. G) C) C) G. C. C.	FALSE
571	random_seq_from_cds__NO_48372	C( G( U. C( U( G( G. G( A( C( A. A. A. A. U. A. A. U. A. G( A( G( G( G( A( U( C. C. A( G( C( U. C( A( G( U. C. U. U. C) U) G) G) U) U) U. U. C. A) U) C) C) U) U) C) A. G. G. G. U. C. U. G. U. G. G) U) U) G. C) A) G) U. C) G) G. A. A. C. A. C. U. C. A. C.	FALSE
572	random_seq_from_cds__NO_47434	C( A( G( G( U( A. G. U. U( G( U( A. G( A( A. G. G. G. G( G( C( C( C( C( A. U. C. U. G( G( G( C( C( A. U. A. G( A( U( G( C( U( G( U( A. G. U. G) C) A) G) G. U. C) A) U) C) G. G) G) C) C) C) G) G) G) G) C) C) A. U. A. C. U) C) A) U) A) G) C) C) U) G) G. C. C. G. G. A.	FALSE
573	random_seq_from_cds__NO_68769	C. A. U( U( G( G. C( A( C. U( G( C( C( A( U( U. G. A. G. C( U( G( U( G( C( C( A( G. U. U( G( G. C( U. C( C( U( G( A. U. C. U( G( G. U. U( C( A( U( G( A( G. G. U. U. G. U) U) G) U) G) A) C) A) U) G) G) G) U. G) G. C) G) U. A. U) G) G) C) A) C) A) G) G) U) G) G) C) G) U. U) G) A. C) A) G) G.	FALSE
574	random_seq_from_cds__NO_50906	U. U. G. G. G( G( C( U. C. A. G) C) C) G( G( U( C( G( U( G( U. G( C( C( U( G( G. C( A. C( U( G( C( U( G( G( U( C( C( C( G( G( A. A. G. C) U) G) G) G) C. A. G. A) C) C) C. U. U. G. G. G) G) C) A) G) G) G. C) A) G) G) U) U. C. U. C) G) C) A. G) A) C) C) G. C.	FALSE
575	random_seq_from_cds__NO_39457	C. A. C( A( U. C. C( C( G( C( A( G( C( A( G( C. G( C( C. A. U( C( A. U. G( G. G( G( C( U( C( C( U( G( A. C. C( A. U( U( C( U( G( A. A. G. A. A. G. A. U. G. A. A. G. C) A) G) A) A) A. G) A. G. C) G) G) G) A) G) C) U) G. C) G) A) C. U. G) C) U. C) A. U) G) C) U) G) U) G) G) C. C. U) G) G. A.	FALSE
576	random_seq_from_cds__NO_48391	G( C( A( C( A( A. A. G( A( U( G( U( U( C( A. G( G( G( A( U( A. A. C. U. C. G( G( C. C. A. U. G. A( G( A( A. A. A. C. A. U) C) U) G. C. A. C. A. C) C) C. A. C. G. G) U) C) C) C) A. G) A) G. U. C. C. A) C) G) U) C) U) G) U) G) C) A. G. A.	FALSE
577	random_seq_from_cds__NO_37818	C( G( G( U( C( A( G. G. U. G( U( G( C( A( U. G. U. C. C. C. U. C. U. C. U( C( A( U( C( C( A( G( G( A( G( A( A. U. G. U. U( G( U( C( A( G. G. C. U. U) G) A) C) A) U) C) U) C) C) U. G. U) G) G) A) U) G) A) U) G) U) G) C) U) G) G) C) C) G) C. G. C. A. G. G. U. A. G. U. C.	FALSE
578	random_seq_from_cds__NO_23889	C( U( G( G. C( C( A. G( U( U( G( C( C( A. C( A( C( G. G. G( U( C. G( G( A( U. G( U. U. C. U. C( C( U( U( C. U. U. A. A. A) A) G) G) C) U. U) C) U) U. G) C) A. G. A. G) U) G) G) G) C) A) G. A) C) G. G) G) G. C) G) G)	FALSE
579	random_seq_from_cds__NO_21461	A( G( G( U( G( G( A( A( G( C. A. U. C( C( G( G( U. A. C( A( C. U. C. G( C( A( C( A( G( C( U. G. A. G) C) U) G) C. C. C. U. U) G) U) U. C. C. U) G) C. U. C) U) G) G) U. C) U) U) U) C) A) C) C) U) C( C( U. C. G. A. U. A. U. C. U. G) G) C. A. G.	FALSE
580	random_seq_from_cds__NO_4537	A. C. C. C. A. C( U( C( C( A( U( A( A( U( G. A. G. U. G( A( C( A. C( U( U( U( G( A( C( A. G. C. G. G( A. U. G. U. C) A. U. U. G. G) U) C) G) A) A) G) A. G) U) U) G. A. A. G) U) U) A. A) U) G) G) A) G) A. A. C. A. U. G. C. A. A. C. A. G. U. A.	FALSE
581	random_seq_from_cds__NO_32617	U. G. U. G. U. U. U. G. U. U. C. U. A. A. A( A( G( A( G( A( A( C( A( A( G( A( C. G( U( U. U( C( U( A. U. U( C( U. U( G( C( U. G. A. U. U. U. G) C) A) U. G) A) A) G) A) C. A) U) U. U) C) U) U) G) A. U) U) U) U) C) U) U) C. A. U. C. C. C. U. U.	FALSE
582	random_seq_from_cds__NO_28159	C. U. G. C. C. U. G. A. A. A( G( G( U( U( G( U( G. A. U. G. U( G( G( U. A. G( U( U( A( U( U( C( C( G( G( C( U( G( G( A. G. U. C. C. C) C) A. G. A. A. A) G) C) C) A. G) G) G) C. A) U) G) A) C) C) C) G) G. G. A) C) G) A) C) C) U) G. U. U.	FALSE
583	random_seq_from_cds__NO_65894	U. C. A. A. C. A. C. U( C( C( C( G( A. G. A. C( A( G( A( C( G. G. U( G( C( C( C( U( A. U. G( G( A( C. U. G. U( C( C( A. A. C. U. A. C. A. G. A. G) G) A) A. G. C. U. U) C) C) G) G) G) G) C) A) A. G. A. G. G) U) C) U) G) C) G) G) G) G)	FALSE
584	random_seq_from_cds__NO_24438	G. A. G( G( U. A. A. C( U( G( U( G. C. U. C. A. C. G. A. A) C) A) G) C. C) C) U( G( U( G( G( A( A( C( U. G( A( G( A( G( A. G( C( C. C. A. A. C. G) U) C. C) U) C) A. U) C) U. G) U) U) U) C) A) U) A) G( A( C( A( A. G. U. U( C( A( C( C. C. C. A. C. C. A. G) U) G) G) U. C. A. A. U) G) U) C) A.	FALSE
585	random_seq_from_cds__NO_34853	C. U. C( U( G( G( C( C. C. U. C. A. A. A. G. U. C. C. C. G( C( C( G( U( G( A. C( G( U. C( C( C( G( G. A. A. G. A. A. C( U( G( G( U( U( G( G. A. G( U( C. G( C( C. G. A. G. G) C) C. U. G) C) C. A. C) A) G) C) U) A) G) A. A. C) G) G) G) C) G) C) G) C) U. G) G) C) C. G) C) C) A) G) C.	FALSE
586	random_seq_from_cds__NO_12351	C. A. A. A. G( G( G( U( A. C. G. A. C. G. A. U. C. U. A. C( C( C( C( A( U( U( A( C( G( G( G( G( G( C. A. U. G( G( A( U( G( G. A. G. U. A. G. G. C) A) U) C) C) C. C) U) C) C) A. C) G) A. U) G) U. A) U) G) G) G) G) A) C) C) C) G. C.	FALSE
587	random_seq_from_cds__NO_4664	A( G( C( U( U( U( A( A( U. A. A. C. U( G( G( G( G( U( C. U( G( G( C( A( U. G. C. G. U. U. C. U) G) U) C) A) C. A) C) C) U. C) C) A) A. U. C. U) U) A) A) A) G) U) U) C. A. U. C. G. U. A. G. A. U. C. U. C.	FALSE
588	random_seq_from_cds__NO_19348	U. U. C. A. U. A. A. U. U. G( C( C( A( G( C. U. U. A. G. A. A. C) U) G) G) C) C. U. U( G( G( G( A( G( A( A( G( A. G. A. C) U) U) C) U) C) C) U) A) U. U. U. U. G. U( C( A( G( C( U. G. A. U. G( A( C( U. U. G. G. A. A. U. G) U) U) G) C) U) G) A) G. A. U. U. C. U. U.	FALSE
589	random_seq_from_cds__NO_50914	U. G. A( G( U( G( G( U( C( A. U( C( G( U. C. G. U( G( G( U( U( C. A. U( G( C( C( C. A. A. G( C( U( U( G( U( G( G( C( C. C. A. G) C) U. C) A) U) G) G) G) C) G. A. U. G) G) U) A) A. A. G) G) C) C) A) A. A. U. U) G) A) G) A) C) C) A) U) U) G. U. C. U. U. C. G. G. C. A.	FALSE
590	random_seq_from_cds__NO_10664	A. C. A. G( C( G( G( C( U( G. A. C. A. U. A. G. G. G( G( C( G( G. A. U. C( G( C( C( U( C( U( U( C( A. G. A. G. A. G( U( G( G. C. A. U. C) A) U) G. G. G) G) A) G) G) G) G) C) G) C. A. G. C) G) C) U) G) G) C) C) A. G) C) C( A( G( U. A. G. G. A. U. C) U) G) U.	FALSE
591	random_seq_from_cds__NO_31718	U. C( U( G( A( C. G( A( U( C( A. A. C. A. A. G( U( G( U( G( U( U. C( C( A( G. U( U( U( C( C. A. A. A. U. G. U. G( A( U( A( C( U( A. C. U. C. A. U. U. C. C. A) G) U) G) U) U) U. C. C. U. G. C. C. U. A. G) A) G) A) U) G) G) A) C) G) U) G) C) C. C. A. U. A. G) A) U) C) U) C) A) G) C. A. A. A. A. A. G. U. G. U. U. U. A. U. C. U. C.	FALSE
592	random_seq_from_cds__NO_61743	G. U. C. U. U. G. A. A. U( G( C( C( A( C( G( G( A( U( G( C. U. U. A. C. C. A. C. C. U. G( U( C( U. U. U. U. C. C. U. U. G) A) U) C. U. C. A. C. A. G( A( G( C( A. C. G( C( U( G. A. A. C. A. G. A) G) C) A. G. G) C) U) U) C) A) U) C) C) G) A. U) G) G) C) A) A. U. U.	FALSE
593	random_seq_from_cds__NO_28943	C. A( C( U( G( A. G. A. A( A( G( G( C. C. U. G( C( A. C( C( A. G. A. U. G( G( G( G( A( U( C. A. A. G( U( A. U( G( A. C. G. G. C) A) A) C) C. A. C. A) U) C) C) C) U) G. G. G) G) A. G) C) C. C) C) U) U) A. C) A) G) U)	FALSE
594	random_seq_from_cds__NO_33052	G( U( U( G( G( C( A( G( C( C( C( C( A. A. G( U. U. C. C. U) G. G. G) G) G) G) C) U) G) G( G( G( C( C( C( C( U. G. A. A. G) U. G) G) G) C) U) C) A. U) C) A) G) C) A. G( G( G( U( U( C( U( G. G( G( C( A. G. C. U. G) C) C) A. G) G) A) A) U) C) U)	FALSE
595	random_seq_from_cds__NO_4974	C. C. A. G( G( U( U. G. U. C( G( C( G( C( G( C( C( A. C. C. U. C. G) G) C. C) G) C) G) U) G) C. U. U. C( U( C( C. C. G( C( C( A( G. C. G. U. U) G) G) U) C. A. A. C. G) A) G) G( G( C( C( C( G. C. A. G) G) G) C) C) G) C) C) A.	FALSE
596	random_seq_from_cds__NO_19237	A. U. U. C. U( U( G( A( A. A. U. C( A. C( U( U( U( U( U( G( G. C( A( A( G( C( U( A( U( G( G( U( U( G( G. A. U. C. U. U. C. U. C. C. U. C. U. U. C. U. C. A. U. G. U. A. U. U. C. U. A. C) A) G) C) U) U. G. G) U) A) G) C. C) U) U) G) G. C) A) G) G) A) A) G) C. G) C. A. U) C) A) A) U. A. U. A. U. C. A. C. C. A. U. U. C. C. C. A. G.	FALSE
597	random_seq_from_cds__NO_14044	G. A. G( G( G( U. A( A( C( U. G. U. G) U) U) U. C) C) C) G. C. U. U. C( C( U( U. G. A. U. U. A) G) G) U. U. C. A( C( A( A( U. G( U( C( U( G. A. A. U. G. G) G) A) U) U) U) G) U) U. G( G( U( G( A( U( G( G( A( A. C. A. U) C) C) A) U. U) U) A) C) U) G. C. C.	FALSE
598	random_seq_from_cds__NO_46731	A. A. G. G( C( A( U. G( C( G. C. A. U. U. G. C( U( U( G( G( G( A( U( G( A( U( G( A( A. G( A( G( A( C( C( A( G. G. G. G. A. U) G) G) U) U) U) U) A. G. A. U) U) G) U) C) A) U) C) U) C) A) A) G) A. A. G) C) U) G) C)	FALSE
599	random_seq_from_cds__NO_23397	A. U. G. A. U. C. G( A( G( C. A. G( U( U( G( G( U( G( A. G( U( G( G( A( C( G( G( U( C. A. U( G( C( C( C( A( U( C. A( G( U. U. G( C( U( U. G. G. A) G) C) U. C) U) A) U) G) G) A. G. U. G) C) A) C. C. A) C) U) G) U) C) C) A) U) C. C. C) A) U) C) A) A) U) G. A. C) U) U)	FALSE
600	random_seq_from_cds__NO_48223	C. G. U. G. C. U. C. U. A. C. C( U( G( C( U( G. G( G( C( G( G( C( G( C( C( G( C. C( G( U( C( U. U. C( U( C( C( G. C. G. C. U. G) G) A) G) C. U. G) G) C) G) C. A. C) G) A. G) C) G) C) C) A. G. G) C) C) A. A) G) C) A) G) C. G.	FALSE
601	random_seq_from_cds__NO_13129	A. A. A. U. U. G. C. A. A. A. A. A. U. U. U. A. C. C. A( G( C( A( G( A. A. C. C. C. C( G( A( G( G( C( C. U( A( C( U( C. A( C( A. U. A. C( G( G( A( G( G( A( G. A. A. U. U) U) C) U) U) U) G) G) U) C. A) G) U) A) G) C) U) U) U) G) C) U) G) C) U) U. C. C. C.	FALSE
602	random_seq_from_cds__NO_13616	G. C( U( G( C( G( C( G. C( U( C( A( G. A( G( C( C( G. A. G( U. U. C( U( U( G( A( G( C( G( U. C. U. C. G( C( G( G( G. C. C. U. U. C) U) G) C) U. C) G) C) U) C) A) G) G) C. C) G. A. G) G) C) U) A. G. U) G) A. A) G) A. G) C) G) A. C) A) G) G.	FALSE
603	random_seq_from_cds__NO_16105	U. C. A. A. A. C. U. A. U( G( U( A. A. C( U( G( A( A. G. A. A. G. G. U( G( A( C( A( G( U( C( C( U. U. U( G( G( G. U. G. A. C) C) A) U. G. U. G) G) G) U. U. C. U. C) U) G) U) C) A) G. A. G. A. A. A. U) U) A) G) C. A. G) C) A) G. U. C. G. U. C. A.	FALSE
604	random_seq_from_cds__NO_24583	G. U. A. G( C( U( G. C( C( U( G( C( G. A. C( C( U( G( G( A. C( C( G( G( G( C( A( G( C( G. G( C( A( C( A. G( G. A. G. A. C) G. G) U) G) C) G. G) C) U) G) C) U) G. G. G. C) G) G) G. C) C) A) G) G) G. A. G) C) A. A) G) G) A. G. G. G) G) C) C.	FALSE
605	random_seq_from_cds__NO_46684	G( G( G( U( U( C( C( C( G( U. A. A. A( U( U( U( C( C( U. C( A( U( C( U( U( C( A( G( U( C. U. C( A. G( A( G( G. U. G. G. U) U) C) C. G) U. U. G) C) U) G) G) A. A. G. G) G) G) U) G) U. G) G) A) G) G) U) G. G. C. U) G) G) G) G) G) C) C) C) C. A. C. U. G. G. C.	FALSE
606	random_seq_from_cds__NO_19503	U. G. A. A. U. G. C. C. A. U. U. C( A. U( C( U( A( G( C( C. A. U( G( A( U( G( A( G( C( A. A. U( A( G( C( C. U. G( C( C( A( U( G. U. U. U. G( C( U. G. C. U. G) C) U. G. G) U) G) G) C) C. G) C) U) G) G. G. G) C) U) G. A. C) G) U) C) A) A. U. G) C) U) C. A) G) G) A. G) C.	FALSE
607	random_seq_from_cds__NO_62267	G( G. C( G( C( U( C( G. C. C( A( C( G( G( G. A. G( C( A( G( U( G( U( G( G( G( G( G( C( A. A. C. G. U. G. U. A. G) C) C) C) U) U) G. A) U) G) C) U) G) C) G. G. C) C) A. G) U) G) C. G. G) A) C. G) C) G) G. C) U. G. C. U. G. A.	FALSE
608	random_seq_from_cds__NO_63177	U. U( C( C( A. G. C( A. C( C( U( U( C( U( G. C( C( C( C( U( G. A. C( U( U( G. A. C. G( G( A. G( C( C. C. A. A( G. G( A( G( G( A. G( C( A( G. C. C. G. C. C. A. G. U) G) C) C) C) U) C) G. U) C. G) C) C) C) A. C. A. G) A) G) G. A) G) G) A. G) G) A) G) G) A) G) G) A. G) G. A. G) G) A) G.	FALSE
609	random_seq_from_cds__NO_37990	C. C. C. A. G( G( C( C( U( G( C. C. G. A. C. U. U. C( U( C( C( C( U. G( G( G( G. A. G( C( C( U. C. C. C( U( G( G( C( C. C. A. G. G) C) C) A) G) A. C. A. U. C. C. G) G) C) G. C) C) C) G) G) G) A) G) C. C. C. C. C. U. C) A) G) G) C) C) G. U. C. A. G. C. A. U. C. A.	FALSE
610	random_seq_from_cds__NO_58741	U. G( U( C( U( G( U( G( C( A. U( C( U( G( G. G( C( U. G( C( A( G( U( G( A. G( G( A( A. A. U( G( C( U. G. A. C. C. A. U. U. G) U) A) U) C) C) A. U) G) C) U) G) U) C. U. G) U) G. C) A) G) A) A. C. G) U) C. U. U. C. U. A) U) A) G) G) C) C. C. A. A. G. G.	FALSE
611	random_seq_from_cds__NO_63864	G( G( U. G( G( C( C( A( U( G( G( C( G( C( G( G. U( C( G( G( C. G( U( C( C. U. C. C. U. C. C. U. C. C. U. C. U. U. C. C. U. C. C. U. C. C. U. C. C. U. C. C. G) A) C) U. C) C) G) A) U) G) U) G) U) C) U. G) U) G) A. A. G. A. A. G) C) C) U. C) C) G. A. G. G. G. G.	FALSE
612	random_seq_from_cds__NO_9392	U. G. U. G. C. A. G. C. A. G( G( G. G( G( G( U. U( U( C( U( G. U( G( A( G. G( G( U( G( U. A. C. U. U. U. G. A. U. U( U( G( G( U. G( G( C( A. U. U. C. C. A. G) U) C) U. U. U. C) C) G) G) U. A. U. U. U. A. A. U. C) A) U) C) A. U) C) G) A) G) G) A) U. C) U) C) G. C) C) A. C. U. U.	FALSE
613	random_seq_from_cds__NO_67131	G( G( C. G( C( A( G( C( A( G( U( G( U( G( G( C( C( U. U. G( G( U( G( C( U( G( C. U. C. C) G) G) U) A) C) U) G) G) C) A. C) A) U) C. U. U. G. C. A. U. U. U. G. A. A) C) U) G) C) U) G) C) A. C) C) A. C. C. A. C. C. A. C. C. U. C. C. A. U. C.	FALSE
614	random_seq_from_cds__NO_5469	C. U. G. U. G. C. U. G. A( U( G( C( U. G( G( C( C( U. A. C. U. U( G( A. C. G( A( G( A( G( C( U( U. C. C. U( G( A( G( A( A( G( A. U. G( U( C( U. G. A. A. U. U. U. U. U. A. U. G) G) C) C) U) U) C) U) C) A) U. U. C. A) G) C) U) G. C. U. G. C) U) C) C. G. C) A) U. C. C. U. G) G) A. C) C) C. C. G) C) A) U) A.	FALSE
615	random_seq_from_cds__NO_12980	A. G. A. G. U. A( C( A( C( C( A( C. C. A( G( C( A. U. G. U( G( G( G( G( A( G( C( U( U( C. A. U( C( G. C. U( C( A. G. G( G( A( C( A. C. U. A. U. G. G) C. U) C) C) A. G) A) U. A. A. A. G) A) C. A) G) G) A. C) U) C) C) U) C) G) A. G. G) C) U) U. C. U) G) G) U) G) U)	FALSE
616	random_seq_from_cds__NO_42385	C. C. C. C. A. G( C( C. C. C( U( C( G( A. G. U( C( C( A( G( C. A. G( C( G( U( G. U( U( G( U( U. G( G( C( A( C. G. G( G( U( G( C( C( U( G. C. A. G. G. C. G. A. G) G) G) C) A) C) C) A. C. C. A. U) G) C) C) C. A) C) U. A) G) G. A) U) G) C) C) U) A. G) G) A) A. G. A. C) G) A) G) A. G) C) C. C. A.	FALSE
617	random_seq_from_cds__NO_62422	C. C. G( G( C( C. G( C( C. U. G( G( C( A. C. U. G( U. C( G( G( C( A( C( U. G( C( G. C( C( A( G. C. C. U) G) G) A. G) C) U. G) C. U) G) C) C) G) C) C. G) C) C) G) C) G) C) C) A. U. C. U. C. A.	FALSE
618	random_seq_from_cds__NO_6657	A. A. C( U( C( C( A( C( G. U. U. U. U. C. U. G( C( U( A( C( C. U. G( G( A( A. C. C. G( A( G( G( A( G( U. C. U. C. U. U. C) U) C) C) U) U) C. A. A. G. U) C) C) G) U) G) G) U) U. C. U. G. G) U) G) G) A) G) C. C. C. G. A. C. U.	FALSE
619	random_seq_from_cds__NO_37034	U( U( U( G( A. A( G( A. A. C. C( U( C( G( G( U( U( U( U( A( A( G( C( A( G( G( G( A( G( C. A. G. U. U. C) U) C) U) U) U) G) C) U) U) C. A. A) A) A) G) C) C) G. G) A) G) C. A. G. C) U) G. G. C) A) A) A) G. A.	FALSE
620	random_seq_from_cds__NO_63362	G( G( G( G( A. G( G( C( A. G( G( G( G( U( U. U. U( G( U. G( C( G( G( G. U. C. A. U. C. G. U. A. G. U. U. C. U. C. C. C. C. C. A. C) C) G) C) C) G) C. C. G) C) C) G. C) C) C. G) C) C) G. C) C) C) C) G( G( C( U. C. C. U. C. C. A. C. C. G) C) C) A. C. C. G. C. C. G.	FALSE
621	random_seq_from_cds__NO_1134	A( C( A. G( G( A( G. G( G( G( G. C( A. C( C( A( G( U. G. A. U. C. G. A( C( A( C( A( U( U( C( G. C. A. U. C. U. G. G) A) A) U) G) U) G) U) G. C. U. C) U) G) G) G) G. C) C) U) G. U) C) U) G. A. G) U) G. C. C. G. U. G. G. A. U. G. C.	FALSE
622	random_seq_from_cds__NO_43941	C( U( G( A( U( G( C( A. A. A. U. C. U. U. U( G( G( U( U( G( G( C( G( U( U( G( G( A( U. A( A( G( C. U. U. C) U) U) U. U) C) C) U. U. G) G) C) G) C) U) G) A) C) U. C) A) U. C. U. U. U. C. C. U. G. G) U) G) U) C) A) G) A. A. G. C. U. G. A. G. A.	FALSE
623	random_seq_from_cds__NO_41035	G( G( U( C( U. C( C( G( C( U. G( C( C. U. C. C. C. G) C) U. G) U) A. G) G) C. U. G) G) C) C) A( G( A( G( C( U. G( C( U( G( C( U( A( C( C. U( C( U. G( C( C. C. C. C. A. G. C. U. G) C) C. G) A) U. G) U) G) G) U) G) G) C) U. G) C) U) U) U) U.	FALSE
624	random_seq_from_cds__NO_24766	C. U. U. G( G( C( U( C( C( A. C( A. G( C( C. U( U( G( C( C. U. C( A( G( A( C. C( U( G( A. G. C( A( G( C( C. A. G. A. G) C) U) G) G. C) A) G) C. A. U) C) U) G) U. G) C) A) G) A. A. G) C) A. G) G) G) G) G) C) C) C. A.	FALSE
625	random_seq_from_cds__NO_44	C. A( A( A( G( G( G( G( A. A. G. A. C( U( C( C( C( A( A( A( A( U( G( A. U( G( U( C( U( A. U. U. C. C. A. C. U( G( U( U. A. U. C. U. G) C) G) A. A. A. A. U. U. A. A) G) G) C) A) C) A) U) U) U) A. U) G) A. G) G) G) G) G. C. C) C) C) C) U) U) U) A. A. U. C. U.	FALSE
626	random_seq_from_cds__NO_7764	U( G( C( A( C( U( U( C( C. A. G( U( C. C. A. U. G( U. G( C( U( C( G( U( G( C( C( U. G. U. G) G) U) A) C) A. A. G) A) G) C) C) G) C) G. A. G) A) A) G) C. U) G) C) A) G. U. A. C. U. C. C. A. U. C. C. C. C. A. U. G.	FALSE
627	random_seq_from_cds__NO_53069	C. A. A. U. G. C. U( G( U( C( A( U( C( A( A. U. C. U. C( C( C( G( G. A. C( G. G. C. G( U( C( U( C( C( A( U. A( C( C( C( G. C. C. C( U( C. G( C( U. G. A. C. U. G. G. U. G) C) C. C. A. A) G) A. A. G) G) G) U) U. U) G) G) A) G) G) C) A. U. A. G) A. C) G) G) G) U. G. C. G. U) G) C. G) U) G) G) C) G) U.	FALSE
628	random_seq_from_cds__NO_31129	C. A. C( U( U( U( C( A. C( A( G( U. C( U( A( U( G( G. C( C( A( U. C. A. C( A( U( A. C. U( C( U( U( U( A. U. U. C. C. A. A. G. A. A) A) A) G) A) A. G. A) U) G) C. C. U. U. U) G) G) A. A. G. A. G. C) A) U) A) G) C) U) G) A. G) A) G) C. A) G) G. A.	FALSE
629	random_seq_from_cds__NO_6958	A. A. G. A. G. U. U. A. A. A. U. U. U. A. A. A. A. G. U( C( A( G( C( A( G( C. A( C( A( G( A. C. A. A( G( G( C( A( G. A( U( C. U. C. A( U( C( A. U( U( U. G( G( A( A. A. U( G( G( U. A. A. U. C) C) A) G. C. U) C) C) U. G) G) C. G) A) U) A. A. U. G) U) G. U) G) U) C) U) C. C) U) G) U) A. U. U) U) G) U) U) G) G) A. G. C. C. C. A. U.	FALSE
630	random_seq_from_cds__NO_52723	G. G. A. G. A. A. G. C( C( C( C( C. U. C( G. G. G( G( C( U. C( C( A( G( G( G( C( U( G. G( C( U( U( C( A. G. C. A. U. U. U. U. A. U. U. C. A. G. G) A) G) G) C) G. G. G. G) G) C) U) C) U) G) G) G) C) U) G. G. C. A. G) U. C. G) G) G) G) A. U.	FALSE
631	random_seq_from_cds__NO_28301	U. U. U. U. G. U. C( U( C( U( G( G( C( C. A. A. A. A. A. G. A. A( G( C( C. C( A( U( C( C( A. A( G( C( A. C. U. A. G. U. A. G) U) U) G. A. G) G) A) U) G) U. A. U. G) C) U) G. C. C. C. U. G) C) C) A. A) G) A) G) U. A. A. U. C. C. A. A.	FALSE
632	random_seq_from_cds__NO_13508	U. G. C. G( C( C( G( U( C( A. C( G( C( U( G( U. G( C. A. G( G( C( C( A. U( C( C( U( G( U( G. A. C. A. G. U. C. A. C. C. A. A) C) A) U. G) G) A) G) G) C) C) A. C) C) A) G) U) G) G) G) C) G) G) U) U. A. U.	FALSE
633	random_seq_from_cds__NO_43296	C( G( G. C( U( U( C. U. C. U( G( U( G( G. C. C( U( C( C( U( C( U( C( U( G. C( U( G( C( U. C. A. C. A. U. C. C. C. U. A. U. G) C) A) G) G. A) G) G. A. A) G) A) G) G) A. A) G) A. G. C) A) C) A) A) A) G) G. C) G) C.	FALSE
634	random_seq_from_cds__NO_34826	U( G( A( C( C. C. U( G( U( C( C( A( C. U. C. U. G( G( C. G( G( G( C( A( G( C( G. G( C( A( G( U. U( G( U. A. G( G( U( G( U( U( C. A. C. G. C. C. G. U. C. C. A. C. A. C. A. G) G) C) A) C) C) C. C. C) G) U. U. C. U) U) G) C) A. G) U) U) G) U) U) U) C) C) U) G) G) A) C) A) A. U. C. G) U) C) G) A. U. A. U. U. U. U. C. C. U. C. A. C.	FALSE
635	random_seq_from_cds__NO_55502	C. G. A. G. C. G. G( C( U( G( A. G( C( C( C. A. C. G( C( A( C( G( G( G( G( C( C. G. C. U( G( C. C. C. U. G( G( C( C( U. G. C. U. G) G) C) U) U. C. C) A) G) C) C) C) C) G) U) G) U) C. C. U. G) G) U) G. C) A) G) U) G.	FALSE
636	random_seq_from_cds__NO_63552	C. C. G. C. C. G( C( C( C( C. C. G( C( C. G( G( C( C( C. G( G( A( C( C( C( U( C( G( G( A( C. C. C. C. G( C( A( G( C( C. C( C( A. C. A. C. G. C. G) G) A. G) C) U) G) C) U) C) C) G) C. C. U. G) G) G) G) U) C) C) C. A. C. C. C. G) G) C) C) C. C. C. G) C) C. A. G) G) G) C)	FALSE
637	random_seq_from_cds__NO_60852	C. A. U. G. A. G. G. U. A( G( U( G( U( U( U( C( U. U( C( U. C. C( U( C( C( A( G. C. U. U( C( A( G( G( G( C( U. U. C. U. C. U. G) C) A. C) U) U) G) A) U) G) G) G) G) C. U. G) A) U. G) A) A) C. G. U. G) C) G) C) U)	FALSE
638	random_seq_from_cds__NO_25733	A. U. G. A. A. A. A( A( G( C( U( A. U. A. A. A. A. C( U( A( A( A( U( G. A. A. A. C( U( C( U. A( G( G( A. A. C( U( C( G( A. G. A. C) G) A) G) G. C. C) U) U) U. G) A) G) A. G. A. A. A) U) U) U) G) G) A. A. G. G) G) C) U) U) C. A. G. A. A. A. G. A.	FALSE
639	random_seq_from_cds__NO_19118	C( U( G. U( U( G( A( A. G( C( A( C( U( C( A( A. A. U( G( G( G. A. A. G( A. A. A( G( G( A( A. A. U. G. U( C( U( C. A. U. C. C. U. G) G) A) A. G. A. A. A. U) C) C) U) G. G. C) C. U. A. C) C) A) G. C. C. U) G) A) U. A. U. A. U. U. G) U) G) C) C. U) C. C) A) A) G. A) G) G( U( G( G. A. C. C) A) C) U. A.	FALSE
640	random_seq_from_cds__NO_28336	G. C( U( G( G. A. G. C. C. A. C) A) G) G. U( G. A( C( C( G. G( G( G( G( C( G. A. A. G. C( U( G( G( G( G( C( U( G( C( U. G( G( U. C( C( U. G. C. U. G) G) U. C) C) U. G) C) U. G) G) U) C) C) U. C) G) G) G. G. A. A. G) C) C) C) U) G. G) G) U) G. A) A. C. G. U. G.	FALSE
641	random_seq_from_cds__NO_40266	C. A. A. U. C. C. C. U. G. U( A( U( G( U( A. A( G( G( U( G( G( G( U. U. U. U. C. C. U) C) C) A) C) U) U) C. G. G) C) A) U) G) C( C( A( G( G( A. A. A. G( G( A( G( C( U( G( A( A. G( U( G. A. C. C. A. A) C) G. U) C) A) G) G. A. A. C) U) C) C) A. C. A. C) C) U) G) G) G.	FALSE
642	random_seq_from_cds__NO_42142	G. U. G( C( G. C( C( G( C. A( G( C( C. G( C( U( G( G( G( C( C( C. U( G( G( A( C. U. C. C. A. C. C. G( G( C( U( C( C. U. C. G. U. C. C. G) A) G) C) U) C. U. C. U) C) C) A) A. C. U. U. C. G) G) C) C. U. C) C) A) G) C) U. G) C) U) C. U) G) G) G) C) C. C.	FALSE
643	random_seq_from_cds__NO_36702	A. A. G. U. A. A. U. C. C. G. C. A. C. G( A( U( C( U( U. C( U( C. C. A. U. C. U( G( G( G( A( A( A( G( G( A( C( U( U( G( C. A( G( G( A. U. G. C. U) C) U) C) A) G) G) U) U) C) U) U) U) U) C) C) A) A. C. C. A. C. A) G) U. C. A) G) A) U) U) C. C. C. G. A. C. U.	FALSE
644	random_seq_from_cds__NO_55044	C. G( C( A( G( G. A( A. C. U. C. C. A( G( C( A( G( C( G. C. C( C( G( C( G( U. G( C( C( G( C. C( C. U. U( C( U. U( C( A. C. U. C. C. G) A) U. G) A) U. G) A. U) G) G) C) C. U) G) C) G) G) C. A. G) C) U) G) C) U) U) G. C) U) G) C) C. U. U. C. G. U. C. C. A. G. G. A.	FALSE
645	random_seq_from_cds__NO_14793	C( C( U( G( A. G( G. A. U( U( U( G. A. G( A( G( A( G. G. C. G. G( U( G( U( G( C( U. A. A. U. G. A. A. A. A. U. G) C) A) C) A) U) A. A. A. G. A. U) U) U) U) A. A. G) A) A) A. G. C) A. G. U) A) G) G) A. G. C. A. U. G. C. A. G. A. A. U. U. U. U. U. U. A. C. C.	FALSE
646	random_seq_from_cds__NO_71657	C. C. U. C( U( G( G( C( C( U( U( U( G( G( G( U( U( G( U. U. C. A. A( C( A( U( U. G( U( U. U( A( C( U. G. G. G) U) A) U. A) C) C. A. U. A) U) G) U) A. U. U) A) G) C) U) U. A. A. U) A) G) A) G) G) C) U) G) G) U. C. U. U. U. U. U. C. A. U. G. A. U.	FALSE
647	random_seq_from_cds__NO_1335	A. U( U( C( C( A( U( U( U( U. A. A. C. A( U( C( C( U( G. A. A. A( G( C( A( U( A. C( A( U( U( G( A( G( G. U. G. A. U. G. G. C) U) C) A) U. U. C. U. G. U. G. A. A. A. A) U) G) A) U) G) C) U) G) G) G) A) U) A) A) G) U) G) G) G) A) G. A. A. G. A. U. U. U. G. C. A. G. C. A. C. U. C. A. G. G.	FALSE
648	random_seq_from_cds__NO_2625	G( G( A. U( G( U( C( C( U. U. G( G( G. C( U( C( A( A. U. G. A. C. C( C( U( U( G. U( G( C( A( G. C( U( U. U( G( G( G( G( C. C. C( G( G( G( G( C( U( C. A. G. A) G) C) C) C) A. C) G) U. C) C) A. C) C) A) C. A. U. A) G) A. U) G) C) G) A. G) A) G) G) A. G. A. U) G) A) G) A. C) U) G) G) G) C) A) G. C. A. C) C) A. G. C. U.	FALSE
649	random_seq_from_cds__NO_54465	G( C( G( G( C( G( U( G( A( G. G. C( C( A. U. C. G. U. U( G( U( U( G( C( G( A( G( U( G( G( U. C. U. C. C( A( G( C( U( C. C. C. A) G) U) U) G) C) C) A) C) U) C. C) G) C) A) G) U) A) G) G) A. U) C) A) U) G) U) C) G) U)	FALSE
650	random_seq_from_cds__NO_38459	U. C. A. A. C. C. A. U. U. U. U. G( C( U( C( A( A( A. A( U( C( A. C( A( G( U( G( C. U( U( A( C( U( C( C. A( G( G( U( A. U. C. A. G) C) C) U) C. A. G) A) G) U) G) G) A. U) A) C) U) G) G) G) U) G. A. U) U) G) G) G) U) U. A. C. A. G. C. A. U. A. A. C. C.	FALSE
651	random_seq_from_cds__NO_65547	C. A. G( C( C( C( U( G( C( U( C( A( G( G( G( A( G. C( C( C( C( C( A( G( U( A. G( C( C( A. G( G( G( G. C. A. C. A. C) U) C) G. C. G) G) C) A) C) U) G) G) G) G) U. C. C. C. A. U. G) G. U) C) C) C) U) G) G. U. C. G) G) C) A) G) U. G) G) C) A. C. U. G. U. C. C. G. C.	FALSE
652	random_seq_from_cds__NO_18853	U. C. C. A. A. U. A. U. U( C( U( G( G( G( U. A. G( A( G( U( A( C( A. G( U( C( A. U( G( A. G( U( U( C( A( U. C. U. A. C. A. C. U) G) G) A) C) A. C) A) G) A) C) C. G) U) A. A. C. U. G) C) U) C) C. U) C) C) A) G) A) U. C. U.	FALSE
653	random_seq_from_cds__NO_34877	G. C. C. A. U. A. G. U. G. U. C( G( C( U( G( A( U( C( C( A( U( G( C. G( A( U( G( G( A( A. A( A( G( A. U. C. C. A. G. U. C. C) U) U) G. U. G. U) C) C) A) U) C) C) A) U) C. U. C. C. U. A. C. A. C. A. C. A. C. A. G) G) A) U) C. C) A) G) C) G) U.	FALSE
654	random_seq_from_cds__NO_14684	A( G( C( C. U. G. C. C. U. C( U( G( C( A( G( G( G( C. C. A. U. C. U. C. U. C. U. U. G( C( C. A( C( C. U( G( C( U( G( C( U. G( C( U. G( C( U. G. U. U. C. C. U. G) C) U. G) C) C. G) U) A) G) U) A) A. G) U) G) C) C) C) C) U) G) C) A) G) C. C. U. C. U. G) C) U) G.	FALSE
655	random_seq_from_cds__NO_33492	U. G. U. A. G. G. C( A( U. C( A( C( U( G( G( G( G. C( U( G( C( A. C. U. G) C) A) G) G( G( C( G( C( C( U. G. C. C. U. U. G) G) U) G) A. C) C) A. G( A( G( C( G( G( C( A. C( A( G. C. C. A. U) G) G) C) C) C. A. G) C) U) C) C. U. G. U. A. C) C) C) G) G) U) G) U. U. U) G) A. U. A. U. G. G.	FALSE
656	random_seq_from_cds__NO_28265	G. A( A( G( G( U. C( U( U. U. A. U. C. A. A. C. A. A. U. U( C( C( U( C( C( C. U. U. G( C( U( U( G( A( C. A. C. A. C. U) U) G) A) G) C) C. G) G) A) G) G) G) G) G) U. C) C) U) U) G( C( A. G( U( G( U. U. U. G. A. U. C) A) C) G. G) C) C.	FALSE
657	random_seq_from_cds__NO_46699	U( G( G( C( C. G. C. C. G( C( G( G( G. G( G( C( C. G( U( G( G( C( G( G( A( A( A( G( G( U( C( C. C( U. C. C( G( G( A. G( G( A( C( G. A. A. G) U) C) C) C) U) G) C. U. G) U. G) G) C) C) U) U) U) G. C) C) G) C) U) G) C) U. G) C) C) G. C) C) G) C) C. G) C) C) A) C. U. G.	FALSE
658	random_seq_from_cds__NO_2173	C. C. C( C( U( G( A. G( G( A( G( C. G( G( C( U( G. C. G( G( G( A( G. A. A. U( G. G( A( G( A( U( G. C. C. C. U. G) U) C) U) C) G. A) G. A. G. G. G. G. U) C) C) C) U. A. G) G) C) C) C. C. C) U) U) C) C) A) G) G) C. U. C.	FALSE
659	random_seq_from_cds__NO_72654	G( U( G( U( G( C( C. U( C( U. A. A. C. U. G. A. U. G( G( G( U( C( C( U. C( U( G. A( C( U( U( U( C( A( A( G( U. U. C. A. C. U. U. C) U) U) G) A. A) A) A) G) U) G) G) U. G) G) C. U. U. A) C) C) U) C. U. U. G. U. A. C. U. G) A) G) U) A) U) G) C) U. A. A. U. A. A. G. A. A. A. U. A. A. C. U. U.	FALSE
660	random_seq_from_cds__NO_58479	C. C. G( C( C( C. C( A( G( C( U( G( C. A. G( C( A( U( C. U. C. C( A( G( C( U. G( C( U. G( C. C. G( C( C. C. C. U. C. U. U. G( C( U( G( U. G. A. A. U. C. C) A) G) C) U. G. C. U. G. C. C. G) C) C. C. C) U. G) C) U. G) C) U) G) C. G) U) G) C) G. U. C. C) A) G) U. C) U) G) U. G) G) C) C.	FALSE
661	random_seq_from_cds__NO_11940	U. U. G. A. A. G. A. C. C. U. G( G( C( A( A( G. G. A. U. U( U( C( U( C( U( G( A. A. A. A( A( G( G( A. G. C( C( A( U( U( G( U( A. U( G( U( U. G. G. C( G( U( U( G. A. U. G. A. U. G. A. U. A. A. A) G) C) G) A. A. U. G) C) A) A) C) A) G) U) G) G) A. U. G. G. U) C) U) U) G. A. A. C) A) G) G) G) G) A) U. A. U. G. U) U) G) U) U) U. G.	FALSE
662	random_seq_from_cds__NO_24458	U. C. G( C( C. G( C( U( G( C. A( A( G( G( U. C( G( U( G. C( G( G( A( G( C. U. C. C. A( A( C( U. G( G( U( A. G( U( U. G( U( G( U. C. U. G( C( A( C. A. C. C. C. U) G) U) C. C) A) C) C. G) C) C. G) C) C) C. G) U) U) U. C. C. U. C) U) C) C) A. G) G. A) U) G) U. C) C) U) U) C. U) G) G) C) U. G) U) U. C. C. A. G. U. A. C. U. C. G. G.	FALSE
663	random_seq_from_cds__NO_38142	C. C. A( G( C( C( A. G. A. U( G. U( C( A( C( C( A. G( A( C( U. U( C( U. U( C( A( G( G( G. A. C. C) C) U) G) A) C. G) A) U. G) U) C) C. A. C. C. A. G. C. G. C. G) G) U) G) A) G. G) A. A. G. G) G) C) U) U. C. A. C.	FALSE
664	random_seq_from_cds__NO_10756	U. U. A. U. U. U. C. C. A. U. C. A. A. U. U. U. C. A. C. C. G. U. C. U. U. C. C. A. U( G( G( C( C( U. C. C. U. U( U( G( G( C. A. U( C( C( U( C( C( U. C. A. C. U. G( U( U( G. A. A. G. U. C. U. A. C. A. A. A. A. C. C. A. A) A) C) C. C. C. U. U. U. G) G) A) G) G) A) C. C) C) A) G) U. U. U. C. C. C. G) G) U) C) A) G. U. A. A. C. U.	FALSE
665	random_seq_from_cds__NO_8741	C. U. C. U. G. G( U( C. C( A( G( C( U( U( C. A( C( C( U( C. A. A. A. C. C. A. G( G( C( A. C( C( A. G( G( G( U( U( A( C. U. U. A. A. G. A. U) G) G) C) C) C) A. G) G) G) C) C) A. U. A. G) G) G) U) A. G) A) G) A. C) U) G) A. G) C) A. U. U. A. U. G. A. A. G. A. A.	FALSE
666	random_seq_from_cds__NO_65062	A. C( U( U. C. A( G( C( A( U( G( C( C( C( U( A( C( A( A( C( G( U( G( A( U. C. U. G. C. C. U) C) A) C) G) U) G. C. A. C. U) G) U) G) G) U. G) G) C) C. G. U. G) U) G) C) U) A. U. G) G) C. U. C. C. U. U. C. U. A. C. A. A. U. C. U. C. C. U. C. A. C. C. C. G.	FALSE
667	random_seq_from_cds__NO_65377	C( U( U( U( G. A( C( U( C. U. G. G. C( U( G( U( G( G( U. U. U. C. U. C) U) G) C) A) G) G( C( G( A( C. A. G( G( A( A( A( C( A( U( C( U( C( U. C. C. U. G) G) G) A) A. C. U) G) U) U) C. U) C) C) C. U. U) C) G) U) G) G) U) G. G) A) A) G) C. C. U. C.	FALSE
668	random_seq_from_cds__NO_4708	U. U( C( U( U( U. U. G. G( G. G( G( U( G. U( G( U. A( C( C. A( G( C( C( C( G( U. U. U. U. U. U. U. C) G) U. G) G) A. U. C. U. G( C( A( C( C. A. A( G( G. A. C( U( U. G. U. A) G) G. A. C) U) G. C. U. G) U) G) C) U. C) U) U. G) U) C) A) G. A) C) U) G. U) A. U. U. G) A) G) A) C. U. U. U. G. U. U. G. G. C. U.	FALSE
669	random_seq_from_cds__NO_36347	U. U. A. U( C( C. U( C( U( A( G( U. U. C( U( U( G( U( G( G( C( A( G( U( A. A. C( A( G. U. G. A. U. A. G. U) G) G. G. A) C) A. U) G) C) C) A) G. A. G. U. C. C) A) A) G) U. U) U) A) G) A) A. G) A) A. C. C. C. A. U. G.	FALSE
670	random_seq_from_cds__NO_28890	G( G( C( C( A. C( A( C( C. G. A( G( G( A( G( G( G( C( U. A. A( G( G( U( G( G( U. U( C( C( C. A. A. C. A. A. U. G. A. C. A. A. G) G) A) U. C) G. C) A) C) C) U) A. U. G) C) U) G. U. C) U) C) C) U) A. U. G) U) G) C. C. C. A. A. G) G) U) C) G. C. U. G. G.	FALSE
671	random_seq_from_cds__NO_24267	U. C( G( G( C( U( G. U( G( G( U( C( C( U( G. G. G( G( G( U( G( G( G( G( A. C( A( G. U( G( C( C( C( U. U( C( A( G( G( U. G. U. U. C( C( A( G( G( C( A. G. C. G. G. G) C) C) U) G) G) C. C. U. U. U. U) C) U) G) A) U. G) G) A. G) A. C. C) A) G. U) G) G. A. C) C) U) U) A) U) C) C) A. G. A. A. A. G. A) G) G) A) C) U) A) A) G) C) U) G)	FALSE
672	random_seq_from_cds__NO_33426	A. A. U( G( G( A( G( C( A. U( C( U( A( A( U. U. C. C. U( C( A. G( C( U( G( G( G( G( G( A( C( U( C. C. A. A) G) U) U) U) U) C) A. G. A. A. G. U. A. A. C) A) G) C) A. G) A) U. C. C. U) U) A) G) A) G. G) C) U) C) C) A) C. U. C. C. U.	FALSE
673	random_seq_from_cds__NO_54200	G. U. U. U. A. U. U. A. G( U( U( A. U( C( C( C( C( A( C( U( G. U. G( A( G( A( U( G. U( G( U. C( A( G( U( C. U. G. U. G. U. G. C. U. A) C) U) G) U. C) C. U. G) G. G) U) U) U) C) U. G. G) G) U) G) A. G) G) G) A) C. A) G) C) C. A. G. C. U. G. G.	FALSE
674	random_seq_from_cds__NO_8775	U( C( A( G( A( G( U( A. A. G. A. U( C( C( G( G( C( G( C( U( U( G. A. A. A. C( A( U( U( U. U. A. C. C. C. A) A) U) G) A) A) G) C) C. C. A. G) C) U) G) G) G) A. A. A. A) C) U) C) U) A. G) A) A. U. C. A. U. C. C. A. U.	FALSE
675	random_seq_from_cds__NO_58453	G. A. G. G. G( C( G( G( A. G. C( C( U. G. U. C. G( G( U( G( G( G. G( C( A( G( G( G. A. G( G. G. C( A. G( A( G. G( C( C( C( U( U. G. G. U. G) G) G) G) C) G. U) C) C. G) A. G. C) A. U) C) U) G) U) G. C) C) A) U) C) C. U. U. G) G) G. A. C) U) G) U)	FALSE
676	random_seq_from_cds__NO_24027	A. C. A. G. G. U. G( C( C( C( C. C. C( A( U( G( G( U( G( A( A. U( G( U( C. A. C( C( C( G. C. A. G. C. G. A. G. G. C. C. U. C. A. G. A. G) G) G) C. A. A) C) A) U) C) A) C) C) G) U) G) A. C. A. U. G. C. A. G) G) G) C)	FALSE
677	random_seq_from_cds__NO_72092	G. A. G. U. U. C( C( U( G. A( G( G( G. U. G. C. U. G( C( C( G( G( C( C( C. U( G. C( C( A. C( C( G. C( C( G. C. C. A. G) G) G) G) A. G) G) A) A. G) G) U) U) G) G) C) U. C. U. C. A. U) C) U) G. G) G) G) U. G. U.	FALSE
678	random_seq_from_cds__NO_52135	C( C( A( C( U( G( C( U. C. A( G( A( G( A( C( G( G( C( G( A( G( G( A. A. C. U. A. U. G( U( U( G( U( G( C( U( U( C( U( G( G( A. C. U. C. C. A. C. A. C. U. C. C. C) C) A) G) A) U. C. C. C. A) G) U) A) U) G) A) C) U. A. C. A. U) C) U) U) G) C) C) U. C. A. A. G) U) U) U) C) U) U. U. C. A. C. C. G) C) A) G) U) G) G) G. C. U. A. C.	FALSE
679	random_seq_from_cds__NO_70839	C. C. A. U. C. U. C. G. A. G( G( A( G( G( G( A( A. C( C( A( G( C. U. C( C( C( C. C. G. G( C( C( C( C( C( U( A( U. U. G. U) G) G) G) G) G) G) U) A. A. C. A. A. G) G) G) U. C. G. U. U. C) U) G) G) U) C) C) A. C) U) G. C) C) C. C. C. U. G. U. A.	FALSE
680	random_seq_from_cds__NO_63394	U( G( G( U( C( A. A. G. G( A( C( A. G( U( G( C( C( A( C( G( G. G. G( C( U( C( U. C( C. A. A( G( G( G( C( U. A. C. G) C) C) U) U) C. U. G) U. G) A) G) U) A. C) G) U) G) G) A. C) A) U) C. A. A. C. G) U) C) A. C. G. G) A) U) C) A) G. G. G. C.	FALSE
681	random_seq_from_cds__NO_22471	U. G. U. U( G( A( G( A. A. C( A( C( U( G. U. U. G. A. A) G) U) G) G. C) U) C) A) G( U( U( C( A. U. U. A. A. U. A. A. C. A. A. U( C( C( A( G( A( A( U( U. U( U( U( A( C. A. A. C. U. U. G. C. U) G) A) G) C. C. A) U) U) C) U) G) G) A) A. G. G) A) G) C) U.	FALSE
682	random_seq_from_cds__NO_38720	G( G( C( A( U( A. G( C. U. U( G( U. C( A( A( A. C. U( U( U( U( C( A( G( G( A( G( U( A( A( G( C. U. U. A. U. U. U. A. G. U. A. U. G. C. C. C. U. C) U) U) A) C) U. U. U) C) C) U) G) A) A) G) A) U) U) G) C) A) U. C) A) U) G) U) C) G. U. U. C. U. U. U. U. U. C. G. U. U.	FALSE
683	random_seq_from_cds__NO_5332	A. C. C. U. C. G. A. U. C. A( U( C( U( U( C( U( G( G( U. A. C. A. U. G( U. C. C( U( U( C. C( G( C. A( G( G( C( U( G. G( G( C. U. U. C. U. U. C) C) G. G) G) C) C) U) U. C) G) U. G) A) G) C. U. C) C. U. C. C. U. C) C) A) G) G) U. A) G) G) U)	FALSE
684	random_seq_from_cds__NO_16276	U. U. G. G. C. A. A. A. A. A. U( G( U( U( C( C( U. A. A. A. C. C. G. C( A( U( C( A( A. C. U. A. U( U( G( G( C. A. U. C. U. G( G( A( G. G( C( A( C. C. A. U( C( U( C. A. A. C. G. A. A) G) A) C. U) G) C) G. A. U) C) U) C. C) C) A) A) U) G) A) U) G) A. U. A. U. U. U. C. U. G) G) A) U. A) C) A) A. A. G. A. G. A. A. C. U. A. C. A. C.	FALSE
685	random_seq_from_cds__NO_27351	U( C( A( U( C( A( U. C( A( A. A( G( G( C( C( A. A. A. A. U. U. G( G( A( U( U( C( A. A. A. G. G) A) A) U) U) U) C. U. G. G) G) C) U. C) U) C. A. C. U) G) U. U) G) G) U) G) A) C. A( U( C( U( A( A. U. C. U( G( G( A( U( G. G. U. U. U. A. G. A) U) C) C) A) A. U) G) G) G) U) A. A. G. U. U. U. A.	FALSE
686	random_seq_from_cds__NO_58663	A. U. G. C. A. C. C. C. A. C. C. U. U. C. C. C. A. C. G. A. C. C. C( C( C( U( G( G( A. C. C( U( C. G( C( A( A. C( A( C. C( C( U. G( U. G( G( C( A. G. G. A. G) C) U) U. C) C. G) G) C. U) G) U) G) C) A. A) G) C) C) A) G) C. G) G) U.	FALSE
687	random_seq_from_cds__NO_21519	G( C( C( C. G. A. G( G( C( C( G( G( G. C. C( C( U( G( C( A. G( G( C( C. G. C. C( G( U. A( G( C( C( A( A( A( C( G( A. C. G. A. G. U. G. C. U) G) U) U) U) G) G) A. C) U) U) G) A. G) C) C) G) C) A) G) G) C) U) G) G) C) U) A. G) G) C) U. C.	FALSE
688	random_seq_from_cds__NO_54535	G. U( G( G( C( C. C( A( C. C( C( C( A. A. A. G( A( U( G( C( C( A( A. U. U. C( C( A( G. A. G. C. C. G. A. U) G) G) U) G) G) U. C) A) U) U) G. U. A. G) G) G) A. U) G) A. U. G) U) C) A) A. A. C. U. U. C. C. C. G. G.	FALSE
689	random_seq_from_cds__NO_62121	G( U( G( U. C( G( C. C. C. C. C. C( G( C( A( G. C( C( C( C( C( G( U( C( U( A. C( C( C( C( C( G( C( A( G( C( C( C. C( C( G( U. C. U. C. C. C. C. G. C. U. C) G) G) C. C. C. G) G) C) U) C. C. G. G) C) G) G) G) A. G) G) A. G. U. G. A. G) G) A) C) G) A. G) G) C. G) G) A. U) G) C) G) C. U. C. C. A. C) G) C) A) C) A. G. C. U. C. U. G.	FALSE
690	random_seq_from_cds__NO_9362	A. A. C. C( U( C( A. C( U( G( A( C. A. G( C( C( U( C( U( U. G. U. G( U( C( U( U. C( U( U. G. A. C. U. U. G) G) C. G) G) A) U) C. U. C. A) G) G) G) G) U) A. U) C) G) G) G) A) G) U. U. G. U. A. U. G. G. A. U.	FALSE
691	random_seq_from_cds__NO_32113	G. U. U. C( C( U( G( G( A( A( G( G. U. C( U. G. G. U. G) U. A. C) U) U) C) C) A) G) G) U( G( C( A( G( G( U( C( C. U. C. A. U. A. A. C. C. C. U. G. C. U. C. C. C. U. C. C. A. G) A) U) C) U) G) C) A) G. C. A. G. C.	FALSE
692	random_seq_from_cds__NO_32675	G. G. U( C( C( C( A( G. G( A( G( U. C. A. A. A. G. G( G( C( A. C( G( A( U( G( U( U( U. G( C. A. A. A. C( U( U( G. U. C. A. A) A) G) A. A. C) A) G) C) A) U) C) A. G) A. G) C) U) C) U) C) A. G. U) G) G) G) G) U. C.	FALSE
693	random_seq_from_cds__NO_62108	C. G. A. C( C( C( G( C( C. C. G( G( U( C( A( G( C( C( C. A. U( C( A( U( A. C. U. C( U( A( C( C( C. A. U. G. C. G. C. A. G) G) U) A) G) U. U. C. A) U) G) A) G) G) C) U) G) G) U. C) C) C. G) U) G) G) G) G. C.	FALSE
694	random_seq_from_cds__NO_2120	C( C( G. U( G( C. U( C( U( U( C. C( G( G( C. C. C. A. U. C. C( A( C( C( C( C. G( U( C( G( G( A. G( G( G( C( U. G( C( G( C. U. G. C. C) G) C) U. G) C) C) C) G. C. C) C) G) G) C) U. U. C. A. C. G) G) G) U) G) A. C. U. A. C) U) G) C. G) A) G) A) C. C) G) A. G) G)	FALSE
695	random_seq_from_cds__NO_4637	G. G. U( A( G. U( C( A. C( C( A( A. C( A( C( C( G. U( A. G. U. A. A. G( A( G( C( C( A. U( A( G( U( U( U( U. U. A. U. C( C( U( U( U( G. G( C( A. A. U( C( U( G( A. A. G. U. U. C. C) A) G) A) G) U) G. A) G) G) G) G) U. C. C. A) G) G) C) U) G) G) G) U. C) U) C) A. G. G. A. A. A) G. G) G) U) G) G. U) G) G) G. A. G) A) G. U) G) A.	FALSE
696	random_seq_from_cds__NO_34217	G. U. U. G. G. G( A( U( U. G. U. G( G( C. G. A. C( A( G( C( G( U( A( C( A. C( U( G( A( G( G( C( C. G. A. A. A. A. G) C) U) U) G. C) G) G) G. C. A. G) U) G) C) G) U) U) G) G. A. U. C) U) U. U. U. G) U) C)	FALSE
697	random_seq_from_cds__NO_35212	C. A. G( G( C( G( G( A( A. A. C. U. G( G( C( G( U. A. U. U. C( U( G( C( A( A. A. G( A( C( U( U( U( G. C. G( G( C. C. G. G( A( C( C( A( G. U. C. C. U. C. C. A. U) G) G) U) C) A. C) C) A. G) G) A) G) U) U) U) G) U) A) G) U. U) G) C) C) U. U. G. G. U) U) C) G) U) C) A.	FALSE
698	random_seq_from_cds__NO_11068	C. C. G( A( U( G( C. G( C. U( G( A( A( U( C( A. G( C( U( C( G( A( A. G. U. C. C. U( C( C( U( G( C( G. G( G. U. U. C. C) G. G) C) G) G) G) A) C. A. A. A. U) C) G) A. A) G) C) C. G. G. G) G) U) U) C) A) U. C) U. C) A) U) U) U. G. U. U. U. U. U. G. G. G. C. U.	FALSE
699	random_seq_from_cds__NO_24492	G. C. A. G. U. A. G( C( C. U( G( G( U( G. C( U( A. U. C( C( G( C. G( G( A( C( C( C( G( G( G( G( G( C( U( C. C. C. C. A. U. G. A. G. A. U. C. A) G) C) U) C) U) C) G) G) A. A. C. A. A. G. G. C. A. A. G) U) C) C) C) G) G) C. A) G) G. G) C) C) A) A. G) C)	FALSE
700	random_seq_from_cds__NO_55073	A. C. U. U. C. G( U( C( A( C( G. C( G( G( G( A. G. G. C. C. C( C( U( G( C( G( C( G. C( A( U( C( U. C( G( G( C( C. A. U( G( U( C( C. A. A. G. G) A) C) A) C. C. A. A. G) C) U. C. A. U. C) G) U. G) G) U) G) G) U) G) C) G) G) G) A. C) C) C) G) G) U) G) A) C)	FALSE
701	random_seq_from_cds__NO_28466	U. U. C. U. A. G. A. A. A. A. C( U( C( U( C. C. A. C( A( U( U( C( U. U. C( C( G. A. G. C( C( U( U( G( A. G. G( G( C( A. C( U. G. A. G. U. U. U. U. G) G) C) C) A. C. A. G. C) A) G) G) G) G. A. G. G) G) C. A. C. A. U. G) G) A) U) G) A. A) G) G) G) C. A.	FALSE
702	random_seq_from_cds__NO_63731	C. C. A. C. A. U. C. A. U. U. U. C. U( G( G( U( A. A. U. A. G( G( C. C( A( C( C. A. G. G( G( C( U( U( U. G( G( A. G. A( U( G( G( A. C( U( G( A. C. G. G. A. U) A) G) C) C) A) U) A. A. A. U) C) U. G) G) G) C) C) A. C. G) U) G) A. C) C) A) C) C) A) C. C. C. U. U. U. A. C.	FALSE
703	random_seq_from_cds__NO_6666	U. G. C. A. G( C( G. U. U. C. A. G) C) C. A. G( C( U( C( C( A( C( C( U. G. C. G. C. C. G) U. G) U) G) G) A. A) G) C) C( G( C( G( G( C( C. A. C. A( G( C( A. C. A. G. C. A. G) C) U) C. A. C. A. G) C) C) G) U. C) G) A.	FALSE
704	random_seq_from_cds__NO_23597	A. C( G( G( A( U. G( A( C( A( G( U. G. A. U. G( G( G( A( U( U( C( C( G( U( G. G. U. C. A. G. A. A. G. A. A) C) G) G) G) U. G. G. U. A. C. G. U. A. A. A. G) U) C) C) U) U. U. A. U. U) U) G) U) C) U) C) U) G) A. A. G. G. A. G. U. U. C. A. A. G. A. A. U.	FALSE
705	random_seq_from_cds__NO_47543	C. A. G( U( G( G( C( U( A( A. U. G( G( G( U( C. C. U. G( A( G( U( G( A( G. C( A( G( G. G. A. U. G. C) U) G) G. U) C) A) G. C) U) C) C. A. C. G) C) C) U) U. G. A. U) G) G) U. C. C) C) A) C) A. C. U. U. U. C. A. A.	FALSE
706	random_seq_from_cds__NO_63620	U. A. C. U. G( G( U( G. G. A. A. A. A. A) C) U) G. A. C. A. U. G. A. U. G( G( C. G( U( A. U. A. U. G. A. A) C) C) C) G( G( G( G( C( C( C. C. A( C( U( A. U. U. C. U. G( U( C( A( A( C. G. C. C. U) U) G) G) C) C. C. U. A. A) G) U) G) G) C) C) C) C) A. G.	FALSE
707	random_seq_from_cds__NO_27429	U( C( C( A( U. G. U( U( C( A( G( G( A( G( G( A. A. A( G( G( A( G( U( C( A( C( C( A. A. A. G. U. C. A. C. A. U. A. G) G) U) G) G) C) U) C) C) U) G. A. C) C) A. U. U. U) C) U) U) G) A) G) A. A. A. A. U. C. U) G) G) A) G. C. C. C. A. U. G. U. U. U.	FALSE
708	random_seq_from_cds__NO_62777	G( G( U( C( C( G. C. A. U( U( G. G( G( G( U( G. C( U. G( G( A( U( G( A. G. G( G( C( A. A. G. A. U. G. A. A. G) C) U) G. G. A. U. U. A. C) A) U) C) C) U. G) G. G) C) C) U) G. A) A) G. A. U. A. G. A. G) G) A) U) U) U. C. U. U. A. G. A. G. A. G.	FALSE
709	random_seq_from_cds__NO_68718	U. G. G( G( C( U( U( G( U. U. G. A. A. G. G. A( G( C( C( C( A( G( C( G. A. G. A( G( C( G( C( G( C( C( C( A. A. U. U. U. A. C. U. G. G. C. C. G) A. G) G) U) G) C) G) C) U) G. G) C) U) G) G) G) C) U) G. G. A. A. A. U. C) A) G) G) C) U) G. C. G. G. C. G. G.	FALSE
710	random_seq_from_cds__NO_26580	G( A( G. C( A( C( U( U. C. U. A. C. A( A( G( C. A. G( U( A. U( G( U( G( G( G( C( C( G( C. U. U. U. G( G( G( A( C( C. C. C. G. U. U. G) U) U) C) U) C) G) G) U) C) U) A) C) G) A) C) A. A. C. C) U) U) U. C. U. C. C. A) G) U) G) G. U) C) A. C.	FALSE
711	random_seq_from_cds__NO_15563	A. A. U. C( C( U( U. U. U( C( U( C( U( A( G. G( G. U( G. C. G. G( A( G( C( C( A. C( A. G. G( G( G. G. G( U( U( G( G. C( G. A. G. U. G. G. A. A. A. G) G. C) A) A) U) A. C) U) G. G. G) G) G) C) U) U) G. A. G) G. C) G. U) A) G) G) G) A) U. C. A) G) G) U. G. G.	FALSE
712	random_seq_from_cds__NO_16558	G. U. C( A( G( C( G( U. G( C( C( U( G( U. C. U. U( G( U( C( U. G. A. G. C. A. G( A( U( G( G. C( U( G( U( G( G( C. A. U. U. G( C( C( C. A. U. G) G) U) C. U) C) A) C) A) G) G. C) A) U) C) C. A. G. G. U. G) G) C) G) U. A. C. C) A) G) G) U) U) G) U) U) G) U. C. C. U. U. C. A. U. C. A. U. U. U. U. C. C.	FALSE
713	random_seq_from_cds__NO_35624	G( G. U( G( C( C( C( U( G( C( G. C. A. G. A. G) C) A) G) G) U. G) C) A) G. C) G( G( A( C( G( G( G. C. U. C. C) C) G) U) A. C) C) A. G. G( C( G( C( G( G( C( A( G. G. G. A. G. G. G. U) G) C) C) G) A. C) G) U)	FALSE
714	random_seq_from_cds__NO_27813	G. C( C( G( G( A. G. C. C. C. G. A. G( C( G( G( C( C. G. A( C( G( C( U( G( A. G( A( U( C. C. A. U. G. C. C. A) U) U) G. U) A) G) C. C) G) U) A. G) C) C) G) U) A. C. C. U. G. C) C) G) G) A. G. U. G. C.	FALSE
715	random_seq_from_cds__NO_2038	U( U( G( U. C. C. A( G( G( G( C. C( A( U( A. C. A. U( G( G. G( G( C( C. A. G. A( G( G( U( G( G. U( U( C( C( C( C( G( G( A( U. G. A. U. U) C) U) G) G) G) G) G) A) A. A. C) A) U) U) U) G) U) C) A. C) A) A) U) G) U. C) C) C) U) U. A. U. C) A) A)	FALSE
716	random_seq_from_cds__NO_56788	U. U. U. C( A( A. U( U( U( G( U( U( G( U( C( C( U. U. C. U. U. C. C. A. C. U. U. C. A. U. G( C( G( C( C( G( G( U. U( C( U. G( G( A( A. C. C. A. G. A. U) C) U) U. G) A) U. C) U) G) G) C) G) C) U. C. G) G) A) C) A) G. G) C) A) G) A) G. U) G) C. G. U. G.	FALSE
717	random_seq_from_cds__NO_70383	C. A. A. U. C. U. G. A. A( G( A( U( G( U. U. G( C( U( U. U. U. G( C( A( U( C( A( U( A( A. U. C. G( G( U( U. U. C. U. G. U. G. C. A) C) C) U) G) U) G) A) U) G) C) U. G. U. G. U. G) G) U) U. U) G) U) C) U) G. G. U.	FALSE
718	random_seq_from_cds__NO_71003	C. U. U( C( U( C( U( G( G( U. A( U( U( U( G( A( G( C. A( C( C. A( G( C. C( C( U( A( G( G( U. C. U. C. C. U. U. G( C( A. A. A( G( G( C( G. U. C. G) U) C) U) C. C. G) U) U. C. A. U. U) C) U) A) G) G) U. C) U) U. G) U) C) U) C) G) G) G) U) C) U) G) G) G) G) G)	FALSE
719	random_seq_from_cds__NO_1579	G. A. U. A. A. G. G. U. G( G( G( G( G. A. U. G. C) C) C) U) G. G. A. G. G. A. A. G. U( G( C( U( C. A. G( C. A. A. A. G( C( C( C( U( G( A( G. U. C( A( G( C. G( C. A. C. G. A. U. C) A. C) U) G) U) C) G) G) G) G) U) G. U. A. C) G. A. A) G) C) G) G.	FALSE
720	random_seq_from_cds__NO_18121	A. A. C. U. A( U( C( A. A( G( G( G( U( U. U. A. U. C. A( G( C( A( A. A. A. A( U( G( A( A( U( G( G. U. U( U( U( G( C( U( A. A. U. A. C. A) G) C) A) G) A) U) A) U) U) G. C) A) U) G. A. U) G) C) U) U. U. G) C) U) C) U) A. G) A) U) U. U. U. A. A. U.	FALSE
721	random_seq_from_cds__NO_11384	A. A. C. U. G. C. A. U. U. U. G. U. U. A( A( U( A( G( C( U( G. C. U. A. U( A( U( U( A. A. A( A( G( U( G. A. G( G. A. G( G( C( C. A. A. A. C. G) C) C) A. A. C) A. A) C) U) U) G. G. G) A) U) A) G. A. G. A. A. A. G. A. A) G) C) U) G) U) U) C. U. U. C.	FALSE
722	random_seq_from_cds__NO_6285	C( A( U( C( C( C( A( G( G( A. C. A. A. C. U. U( U( C( C( U( C( A( U. G( G( U( A( G( A( U. G. A( G( G( A( A( C( A( G. A. C. U) G) U) U) C) C) U) U) U) U) G) C) C) U. U) G) A) G) G) G) A) U. G. A. A. A. A. C) C) U) G) A. A. A. G) G) A) G. U) G) G. U. G. U. A. U. A.	FALSE
723	random_seq_from_cds__NO_59547	A( G( A( C( U. G. U. G. C( U( G( C( C( C( U( G( G( A. A. C. A. G. C. U. U( C( U( U( G( A. A. G( G( U( U. A. U. G. A) C) C) A. G. C) A) A) G) A) C. C. A. A. G. A. U) C) A) G) G) U. G) U. C) A) G) A. U. G) U) C) U)	FALSE
724	random_seq_from_cds__NO_60530	G. G. A. G( G( G( C( G( G( G. G( C( C( G( G( C( A. C( G( C. C. U( A( G( C( U. G( G( G( G. G( C( A. G( C. C. C( U( U. G( G( C( C( U( G( G( A. A. G. A. G( C( U. G. C. A. G) C) A. C) C) A) G) G) U) C) C. A) G) C. A. C) G) C) G. C) C) C) G) U) U) G) A. C) G) C. G) C) C) A. G) G) C) G. C) A. G. U. U) G) C) C) C) A. G. U. U. G. G. G.	FALSE
725	random_seq_from_cds__NO_2186	G. C. U. A. G. G. C. C. A. G. U. G. A. A. A( U( A( G( A( U( G( G( G( G( U( C( C. C( U( G( G( U( G( A( A( C( G. U. G. U. A. G. G) U) U) U) G) C) C) A) G) C. A. U. U. G) A) C) C) U. U) C) G) U) C) U) G) U)	FALSE
726	random_seq_from_cds__NO_62693	G. C. C. A. C. U. G( U( G( G( A( U( G( C( A( C( C. A. A. C. A( C( C( G. C. C. C( C( G( C. A. G( U( A( G( A. G( C( U( G( G( U( U( G( G. G( C( C. U. U. A. G) C) A. A. C) A) G) C) G. C) G) G) C) C) U) G) C) C. A. C) G) G) C. U. G. G) G) U) G) U) G) C) A) U) A. U) C) G) C)	FALSE
727	random_seq_from_cds__NO_40058	C( C( A. G( G( A. U. U( G( G( A( A( G( A( A. A( G( G( U( C. C. A. G( C( U( C( A( G( U. C. A. G( U( G( G( G( G( U( G. U( G. G. A. G. G. A. A) G. G) C) C) C) C) U. G) C) C. C) U) G) A) G) C) A. G) C) U. C) U) A. U) C) U) C. A. U. U. A. U) C) C) A) C) C) A. G) G) C.	FALSE
728	random_seq_from_cds__NO_3063	U. C. U. G. A. U. A. A. A. G. A. C. C( U( G( G( A( G( G( A. C. A. G( C( U( U( G. C( C( U( G( A( C( C( A( G. U. G( U( C( A( U. U. U. G. A. G. G. A. A. U. U. C. U) G) A) U) U. A. U) G) G) U) C) A) G) G) A) A) G) U) G. A. G. G. C) U) A. U) C) C) A) G)	FALSE
729	random_seq_from_cds__NO_54089	U. G. C. C. C. A. U( C( C( C( A( G( A. G( G( G( G( U( C( U( C( A( A( U( G( G( G( C. A. G. A. A. G. A. A. G. U. A( C( C( A( G. A. U( U( C( A( C( C( U( G. A. A. G. A) G) U. G) U) G) A) G) U) G) G) U) C) C) C) A) U) U) G) A) G) G) U) U) C) U) G. C) U) G) G) U. G) A) A.	FALSE
730	random_seq_from_cds__NO_63929	A. C. C. A. G( C( A( C. C( G( C. G( A. A. G( G( C( C( G. A. G. G( G( G( C( G( C( G( C( C( G( G( U. C. G. C) C) G) U. G) C) G) C) U. C. A. G. G. A. U. G) C) C) C) A. G. G) G) C) C) A. G. C) C. C) G) U. U) G) C) C. C. A.	FALSE
731	random_seq_from_cds__NO_49391	A. C. A. G. C. C. C. C. C. C. A. C( C( C. A. A. G( C( U( G( A. A. A. A. A. C( U( C( U( C( A. C. A. A. G( G( G( U( C( U( C( C( C( C( A( G( U( G( C( U( G( C( G. A. G. A. C. U. U. C. C. U. G. G. A. G) C) G) G) A. U) G) C) U) G) G) U. G) C. G) G) G) A) C) C) C) C. C. A. A. G) A) G) A) G) A. G. C. C. A. C) A) G) C) C. C. A. G) G) A.	FALSE
732	random_seq_from_cds__NO_58608	C. C. A. U. C. U. C. C( A( C. A( U( U( G( A( C. C. U. G( G( C( C( G( G( C. C. A( G( C( U( G( G( C( U( G. C( U( G( A( A( C. U. C. C. U. U( C( A( U( C. U. C. C. C. U. C. U. U. C. G) U) G) G) U. U. C. U. U. C. U) U) C) A) G) G. U. A. G) G) C) U) A) G) C) U) C) C) U. C. A. U. U. C. A. G) G) C) C) C. U) C) G) A) U) C. U) G) C. A. U.	FALSE
733	random_seq_from_cds__NO_50605	A. A. G( U( C( U( G( G( C( A( G. G( C( C( A. A( U( C( U( G( G. U( C( C( U( G. A. U. U. U. U. G) G) G) A) G. U) G) G) G) U) A. G. G) G) U) G. U) G) U) C) A) U. A. A. U. G) A) C) C. A. G. C. A. A. A. G. A. A. G. U. U. A. A. G. G. A. U. G.	FALSE
734	random_seq_from_cds__NO_64714	G. C( A( G( U. G( C( A. G( G( C( U( C. C. C. C. A( G( A. G( G( C( C( C( A( U( C( U( C( A. A. C. A. C. A. G) A) G) A) A. C. C. G. C. U) G) C. G) G) C) U) C. C) U) A. A. G) G) C) U) G. G) C) C. C) U) G) G.	FALSE
735	random_seq_from_cds__NO_62388	U. C( C( U( G( U( C( C( U( A( C( A( U. U( G( A. G( G( U( G( C( U( G. A. C( U( G( A. C( G( G( U( A. G. U( C( U( G. G( U. G. G. G. C. U) G. G) G) A) G. C. A) C) C) G) C) G) G) A) G) C) G) C) U) G. A. C) G) C. U) G) G. A. C. C. C. U) G) G) G) G) C) G) G) G) C. G. A. G.	FALSE
736	random_seq_from_cds__NO_61753	C( G( G. U. G( A( G( C( A. C. C( A( U( G( C( C( U( G( G( C( U( G( C( A. G( G( U. G( C( C( G( U( G( C( A. G. U. G) C) G) C) A. G) G) C) U. C) C) G) C) A) G. G) C) C) G) G) G) C) U. C. G. U. C. G. A) U) G) C. G) C) U) C) C. A. C) G) C. C. C. C. U.	FALSE
737	random_seq_from_cds__NO_6880	A. U. U. U. G. U( G. A( A( G( A( A. A( G. A. U( C( C. C. C. A. G) A) C. G. U) G. U) C) U) U) G. A) A. C( U. C( U( U( U( G( G( C( U( C( C( U( C( U( C( C( A( G. G. C. A. G. G. U. G. G. U) G) G) G) G) A. A) G) G) C. G) G) C) C) A) G) G) G) U. G) C. G. G.	FALSE
738	random_seq_from_cds__NO_43243	C( C( A. G. G( G( U( G( G. U( G. U( G( G( G( U( G. G. U. G. A. G. G. A. U( G( G. A( G( U( U( G( U( A( G( G. G. C. U. C. A. A. C) U) A) C) A) G) C) U) G. U) G) G. A. A. A) C) C) U) G) G. G) G. C) G) C) C) G. G) G) U. A. A. A.	FALSE
739	random_seq_from_cds__NO_33659	G. U. U. U( G( G( C( C( C( C( U. U. C. U. U. U( C( U( U( C( C. C. A. C( U( C( U( C( A( A( U( G( A( G( G( U. C. A. A( G( U( A( U( U. U. U. A. U. C. A) U) A) U) U) G. U. U. C) C) U) U) G) U) C. A. A. U. C. C. U) G) A) G) G) G) C. C. U. U. G) A) G) U. G) A) C. U. C. C. U. G) G) G) G) U) C) A)	FALSE
740	random_seq_from_cds__NO_23672	A( C( C( U( U( G( A( C( U. U( U( G. U. C. C. A. A) A) U. G) U) U) G) G) G) G) U) C. U. G. G. U( U( A( G( C( A( C( C( A( A. A. U( G( C( U( G. G. A. C. U. G) G) C) A) G. A. U) G) G) U) G) C) U) G) A) G( G( G( U( C( C( A. G. U. U( C( C( A. A. A. U. A. C. A. A. A. G) G) A) G) G) A) U) C) C) C. U.	FALSE
741	random_seq_from_cds__NO_30328	G. C( G( G( G( A( G( G( A. C( G( C. G( C( A. G. G. G( G( C( G( G( C( C. G( C( C( G( C( C. G. U( C( G( U( C( A. G( G( C. C. A. C) C) G. G. G) G) C) G) A) A. A. A. U. G) C) G) G) C) C. G) C) U) G) C) C) G. G. A. G. G) C) U. C) G) C. U. A. A. C) U) U) U) C) C) G) G. G. G. C. G. G. A.	FALSE
742	random_seq_from_cds__NO_48355	C. U. G. C( A( G( A. G( G( C( U( G. G( A( G( U( U. C. C. G( G( C( U( G. G. U( G( C( C( C( G. G. G( C( A( G( C( G. C( U. U. C. G) G. G) C) U) G) C) A. G) G) A. G) C) A) G) G) C) C) A. C. A) C) U) C) A. A) G) C) C) A. C) U) G) G. A. C. C. C. C. G. U. G. C. U.	FALSE
743	random_seq_from_cds__NO_67840	C. C. A. G. U. U. U. C. C. U. U. U. U( U( G( G( C( C( U( C( C( U( U( G. U( U( G( C. C. C( A. G( A( C( G( A( C. C. U( A( C( U. U. C. C. U. U. A. U. U. G. C. U. U. U. U. G. A. A. A. A. C. A. U. C. C. U. G) U) A) U) C) G) U) C) C. G) A. C. C) A) A) A. U. A. A) A) G) U. A. C. C. U. C. C. C. C. G) G) G) G) U) C) G) A) U. U. C. A. G.	FALSE
744	random_seq_from_cds__NO_29402	G. G( C( C( A. C. G. G) G) C) A. A( C( A( A( G( A. A. C. A. C( G. C( U( G( G( C( C( G( U( G( C. A. C. C. U. C) A) U) G) G) C) A. C) A) G) G. G) C) U) U) G) U) A. C. A. A. C. C. A. C. U. C. C. A. C. C. A. C. A. G.	FALSE
745	random_seq_from_cds__NO_47284	C. U. G( G( U( C( C. A( G( G( U( U( C. A. C. C. G( U( G( C. A( G( U( A( G( C( A. A. U( C( C( C( U( C( A. U. C. U( U( G( C( U( C( G( G. C. C. C. C) G) G) G) U) A) A) G) A) G) G) G) A) A. G. G) U) U) U. U. U. G. G) C) U) U. C) A) C) C. C. G) A) U) C) U) U. G) A) U) C) U. U. C. A. C. G. C.	FALSE
746	random_seq_from_cds__NO_63021	C. A. A. G( G( A. G( U( C( G( U( U( G. U. A. U( C( G( G( C( A. G( G( A. G. U( G( A( A. G( A. G. A. A. G. A. G. C. C) G. U) C) A) G. C) U) G. G) C) C) G) A) G. U. G. G. U. U. G. G) A) C) G) A) C) G. C) C)	FALSE
747	random_seq_from_cds__NO_32163	U. G( G( G( U( U( G. G. A. C. C( U( U( C( U( C( A. A. A. C. A( G( G( G( C( G( C( G. G( G( U( C( U( G. U. G( C( U. G. U. A. U. C. C. C. G) U) G. A) G) A) U) C) G. G) C) G) U) C) U) U) U. A. G) A) G) G) A) G) A. C. A. A) A) C) A. C) C)	FALSE
748	random_seq_from_cds__NO_60855	A( U( C( A. C( G( G( C. A( G( A( G( C( U( U. G. U. U. C. A) G) C) U) U) U) C( C( A( U( C( C( U. C. C. U. U. U. U. C. C. G) G) A) U) G) G) U. A. G. A. A. C) C) G) G) G) U) A( C( A( G( C( U( U( U. C. C. U. C. C. C. A) G) G) U) U) G) U)	FALSE
749	random_seq_from_cds__NO_60296	A. A. C( A( G( C( U. U. U. G. U. U. C( A( G( G( G( A( G( C. G( G( C( C. U. A. U. U( G( C( C( A( A. U. U. C. A. U) G) G) A. C) A) U. G) C) U) C. U) U) C) C) C) U) G) G) C) U) G) C. A. U( U( A( G. U( U( U( G. A. A. G. A) A) A) G. U) A) A) A. A.	FALSE
750	random_seq_from_cds__NO_20274	C. C( G( U( U( U( U( A( A. C( A( A( U. U( U( C( A( U. A( G( G( G( U( G. G. C( C. U. G. U( G( G( A( U( G( G( U. C. U. U. G. U. A. A. A. U. U. C. C) C) A) U) C) U) A) A. G) A. A. G) C) U) C) U) U. U. U) G) G) A) U. U) U) G) U) A) A) A) A) U) G)	FALSE
751	random_seq_from_cds__NO_48922	A. A. G( A( G( C( A( A. C. G( C( C( U( G( G( U( C( U( G( A( G( A. C( A( G( U. G( C( C( U. C. C. A. G. U. C. U. U. G) G) C) U. C) U) G) G. C. C) U) C) G) G) C. U. G. C. A. A. U. A. U. C. A) C) U) G) G) G) C) A. G. U) G) C) U) U) C. A. C. U. C. U. C. A. A. U. U. A. C. A.	FALSE
752	random_seq_from_cds__NO_69158	G. C. G( A( A( G( G( U( G( G. C. U. U. C) A) U) U) U) U) C) A( G( G( C. A. U. C( U( C( A( G( G( A( C. C. U( G( U( C( A( U. A. A. A. U. C. U. U) G) G) C) A) A. U) U) C) U) G) A) G) C. U. C. U. C) C) U) C. U. U. C. C. C. U. U. U. C. G.	FALSE
753	random_seq_from_cds__NO_29459	C. U. A. U. G. A. A. G. A. U. C. C. U( G( G( A( U( G( G( G( A. A. G( A( A( G( U( U( G( U. A. C( A( A( G( G. A. U. U. A. C) U) U) G) C. U. G. A. A. A. A. U. C) A) A) C) U) U) C) A. C. G. G. G. C) U. C) C) A) U) U) C) A) A. C. C. C. A. A. A. U. A. A. A. G. A. U.	FALSE
754	random_seq_from_cds__NO_21597	U. U. G( A( G( C( C( A( C( U. G( C( U( G( C( A( G. C. U( C( G( G( C( G. A. G( C( C( A. A. G. A. A( C( G( C( C. C. U( G( U( C( G( C. C. C. A. C) G) A) C) A) C. G. U. U. G) C) G) U) A. G) G) C) G. C. A. A. G) C) U) G) G) A. A. A. G. U) G) C) A. A) G) U) C. C. U. G) U) G) G) C) U) U) C.	FALSE
755	random_seq_from_cds__NO_55223	C. A. C. A. G. G. A. G. G( G( C( U( C( C( A. C( A( G( G( U( A. A( G( A( C( G( U. G( C( C( U( G. A. U. G. A. A) G) G) C) U) G) U) G. C) U) G. A. A) C) C) U) U. A. A. G) G. A. C. G) G) A) G) U) C) A. A. U. G. C.	FALSE
756	random_seq_from_cds__NO_50224	U. A. G. U. A. G. A. A. G. G( A( G. U( U( G( G( U( G. G. C. A. U( U( C( U( G( A( A. A( G( C( A. A( U( C( A. U( G. G( G( G. C. A. G. C) C) G. G) A. U. A. A. G) A) U) A. G) C) U) C. U) C) A) G) G) A) A) C) U) G) G) G. U) U) G.	FALSE
757	random_seq_from_cds__NO_51631	C. A. G. G. C( C( C( U( G( C( A. G( C( G( A( G. U. G. G. G. C. A. U) C) G) U) C. G. G( G( G( G( U( C( A. G. G. A. G) G) C) C) C) C) C( A( G( G( A. G( C( A. A. G. U. G. G) C) C) C) U) G) G) C) A) G) G) U. G) A. G. C.	FALSE
758	random_seq_from_cds__NO_65609	A. C. A. G( U. U( G( A. C( G( C( C( G( G( U( G( G( U. G( U. G( G( U( G( C. C( U( G( G. C. A. G. U. C. G. A. U. A. C) A) G) A. C) A) C) C) C) C) C) A) C) C) C. U. G. A. U. A. G) G) U) G) C. C) A) U. C) C. A.	FALSE
759	random_seq_from_cds__NO_35221	U. G. C. G( G( A. U( G( A( U. C( U( C( G( U( G( C( A( G( G( A( G( C( U( G( C( A( U. G. U. A. G( A( G( C( U( G. C( G( U( G( A. C. C. C) G) C) G) A) G) U) U) C) A. U. G. U. U) G) C) G) G) C) U) C) U) C. C. U. U) G) C) G) C) A. G) C. A) G) C. U. U) C) A) C) C) U. C.	FALSE
760	random_seq_from_cds__NO_36699	U. G. G( U( U( A. A( G( C( C. A. C. U( C( A( C( G( U( U( G( A( U. U( C( G( A. C( C( A( C. U. U. G. G. C. A( G( C( A( G( G( U( A. G( A( U. G( U( G( C( U( U. U. U( C( A. U. U. G) A) C. C. A) G) A. U) A) C) U) C) A. A) C) C) U) G) C) U) U) G) G) C) G) G) U. U) C) A) A) C) C. C. A. G) U) G) A) A. G) C) U) G. A) A) C) A. U. G. C.	FALSE
761	random_seq_from_cds__NO_12367	U. A. A. U. G. G( C( C( U( G( G( A( G. C( C( A( A( U. C( G. C( C( C( A. C( U( G( A( U. A. C. C. A. C. A. G. C. A. G. A. G. A. A. U. U) C) A) G) G) G) G) A. G) C. U) U) G) G) A. U) C) C) A. A. C. A. A) G) G) C) A. G. U. G. U. U. A. G. G. U. C. C. U.	FALSE
762	random_seq_from_cds__NO_61672	A. U. A. G( U( G( G( A. G( A( G( C( C( U( C( G( G. C. U. U. C( C( A( G( G( G. G. G. G( C( C( G. U( C( U( G( C( A. G. C. G. C. G) U) G) G) A) G) G) U) G. A. C) C) U) G) G) C) G) A) G) G) C) U) C) C) C) A) C) C. C. U. G. A. A.	FALSE
763	random_seq_from_cds__NO_36026	G( G( G( A. G. A. C( A( G( C( G( G( C( A. G( G( A. G( C( G( U( G( G( G( A. G. G( G( G( A. C. C. C. U. G. C) C) C) A. G. C) C) U) G) C) A. G) C) C) C) G. A. G. A. G) C) C) G) C) U) G) C) C) C) G. C. U. G. C. C.	FALSE
764	random_seq_from_cds__NO_13433	A. U. C. A. C. A. U. C. A. C. C. C. C. C. A. G. A. G( C( C( A( A( G( U( G( C( A( U. C. C. A. G( G( C( C. G( A( A( C( U( C( U. G. U. C. C. C. G. U. G) G) G) U) C. A. U) C) G) C) U) G. U. A. C. U) G) C) A) C) U) G. U) G) G) C) A. A. A. G. C. G. C. A. C.	FALSE
765	random_seq_from_cds__NO_21574	A. A. C. U. C. C. G. A. U. U. U. C. A. U. G. C. U. C( C( C( U( G. A( C( A( U. A. A. A. G( A( A( G( G( U( U( G( G( A( G. A. A. U. G. U. G. U) C) C) A) U. A) U) U) U) U) C) A. A. U. C. C. U) G) U) A. A) G) G) G) U. C. U. U. G. U. U. U. C. C. U.	FALSE
766	random_seq_from_cds__NO_28848	G. A. C( A( G( U( A( A. U( G( A. C( C( G. G( G. A( G( C( G. G. G( U( C( C( A. A. G. A. A. U( C( U( G( C( U. G( A. U. G. A. A. C. U. C( C( A( G. A. A. G. A. U) G) G) C) U. G) C) A) G) G) A. G) G) A) C) G. A. G) C) U) G. C) G. G) G) A. U. G. C) A) G. U) G) C) U) G) C.	FALSE
767	random_seq_from_cds__NO_9442	A. A. A. A. U. C( U( G( G( G( U( G( G( C( U( C. G( U( U. U. A. U. U( U( U( U( C( U( C( A. U. C. C. U. C. G) A) G) A) G) A) A) C. C. A) C) U. A) G) U) C) A) U) C) C) A) G) C. C. A. A. U. G. C. C. U. U. U. U. A. G. C. C. A. C. U. G. A.	FALSE
768	random_seq_from_cds__NO_43569	C. U( G( G. C( C( C( A( C( G( C( U( C. A. C( C( G( C. A( G( G( G( U. G. C. A( A( C( C( G. U. G( U( U. G. A. G. U. G) C) U. A. G) G) U) U) U) C) C) U) C) G) G) A. C. A) G) C) A. G. G) U) G) G) G) G. U) A) A. C. G. C. U.	FALSE
769	random_seq_from_cds__NO_46530	G. U. G. C. C( G( C( G( C( A( A. C. G( C( U( G. G( C( C( U. G( G( G. C. U. A. U) C) U. G) G) U) G. A) G) C) A. C. U) G) U) G) C) G) C( G( C( C( C. U. A( G( A. C. A. G. C. G. A. C) U) U. C. G) G) C) G) A. G. A.	FALSE
770	random_seq_from_cds__NO_70431	C. U. G. U. U. U( G( G( A( A. A. U( G( U( A. C( G( A( G. G( U( G( C. U( G( G( U( G( U( U( C( A( U. A. C. A( G( A( U. A. A. G. G. C. U. C. U) C) U) U. C. A. U. U) G) C. A) A) C) A) G. C) C) A) C. C) A) C) A. U) C) G) G. A. A) C) A) C. G. U) U) C) A) C.	FALSE
771	random_seq_from_cds__NO_63765	U. U. C( C( U( G( U( C( A. C( U( G( U( U( G( C( G. C( A. U( G( A( U. G( C( U( G( G( G( A( A. G. C. U) U) C) C) A) G) U) U) C) A) C. G) G) C) A) A. C. C. U. C. C. A) C) G) G) G) G) C) A) G) G) C. U. C. U. A. U. G. A.	FALSE
772	random_seq_from_cds__NO_50306	A. G( G( A( U( C. A. U( C( U( A. C. C. A. G( A( U( G( C. C. A. G( U( G( G( A. A. C. A. C( G( U( U. C( A( A( U. U. U. A. U) U) G) U. A) C) G) C) C) A) U) G. A. C) A) U) C) C. C. A) G) A) G. U. G) U) C) C) A. G. G. A. U. G. C. U. A. G. A. G. A. G.	FALSE
773	random_seq_from_cds__NO_67078	C. C. C. A( U( G( G( G( A( C( C. A( G( C( A( G( G. C. U( C( G( C( C. C( C( A( G. U. C. U. U) G) G) A. G) A. C) G) A) A. C. A. U. A. C. A. G. A. A. C) U) G) C) U) U. G) U) C) U) C) A) U) U. U. C. A. G. C. C. U. G. A. U. U. A. C. C. C.	FALSE
774	random_seq_from_cds__NO_16027	A. G. G. A. G( U( G( U. G( U( C( U( C( A( U( U. G( A( U( G( A. A. U( U( U( G( A. C( A. A. G( G( A. U. G. A. A. U. G. A. C) C) A. G. G) A. C) A) G) A) A. C. C. A. G. C) A) U) C) C. A) U) G) A) G) G) C) C) A) U) G. G. A.	FALSE
775	random_seq_from_cds__NO_10686	A. C( C( A( G( G( C. A. G. C( C( C( C. C. G. G( G( G( U( C( C( C( C. U( U( U( G( G( A( C( C( U( G( G( A. G. G. A. C) C) A) G) G) U. A. G. C. C. C. A. U. C. A. U. C. U) C) C) A) A) A) G) G) G) A) C) C) U) G) G) G) A. U. U. C) C) U) G) G) G. A. G. G. C.	FALSE
776	random_seq_from_cds__NO_10409	C. C. C. A. G. G. C( U( G( G( G( G( C( U( U( C( C( A( G( G( G( C( U( G( G( C( U( A. U( U( G( C. A. U( U( G. C. U. A. U. G. A) A) G. A. C. C) G) G) A. G) G) C) C) A) G. G. U. U. G) C) C) U) U) G) G) U. G) A) G) C) C) C) C) A) G) G( G( U( G. C. C. G. G) C) C) C. A. G.	FALSE
777	random_seq_from_cds__NO_15092	U. G. U. A. G. G. A. A. A. G. G. U. G. G. A. A. A. G. U( C( A( G( G( U( U( G( A. A( G( C( C( C( A( U. C( C( U( A( G( U( G. G. G. A. G. G) C) A. U) A) G) G) C. U) G) G) G) C) U) C. C. A. C) A) G) C. C) C) U) G) A) G. G.	FALSE
778	random_seq_from_cds__NO_58645	U. C. C. A. G( A( G. C. A. C. G( C( A. C. C( U( U. G( U( C. C( A( G( G. U. A( G( G( A( G( G( C( C( A( G. G( C( G( G( U. C. A. U. U. G. A. G. G. U. U. C) U) G) C) A. U) G) G) U. C. A. C) C) U) U) C) U) C. A. C) U) G) C. C. C. A) C) C. A) G) A. A. G) C) C. C. A. U) C) A.	FALSE
779	random_seq_from_cds__NO_62170	G. U. G( G( C( U. G( G( G( G. U( A( C( G. A( G( U( U( G. G. A( G( C( U( G( G( C( A. C( A( U( U( U( A. G( G. U( C( U( C. U. U. G. G) G) A) A. C) A) G) A) U) G) G) C) G. A. C) A) G) C) U) G. G) G) C) U) G. G) U) G) G. U) U) U) G) C) U)	FALSE
780	random_seq_from_cds__NO_13052	C( A( G. C( C( C( U( G( G( C( U( U( G( C( A( A( A( G( G( C( C. U. C. A. U( U( G( A( U( C. U. C. G( A( A. G( A( U( G( U. C. C. A. C) G) U) C) A. C. U) C) A. C. U. G) U) C) A) G) C. C. C. C. U. G) C) U. U) U) U) U) G) C) A. A) A) G) C) U) A) C. U. G) G) G) A. U) G) G. C. A. U.	FALSE
781	random_seq_from_cds__NO_31491	G. U. U. G( A( U( C. C( U( G( A. A( G( A( U. U. A( G( U( G( G. A( U( G( C( U( U( U( A( U( A( A( C( C. A. A. G) U) U) G) U) A) A) C. A) G) C) A) U) U) G) C) U) U) C) U) G. C) A) G) C. A) U) U) U. U. U. U. U. U. G.	FALSE
782	random_seq_from_cds__NO_2766	A. G. C. U. G. A. U( C( C. U( G( G( A( G( G. U. U( A( G. C( A( G( C( C( C( A( A( G( U( C( C. U. A. G. A( A( G. A( C( A. A. G. G. G) U) G. U) U) G) G) C) U) U) C. G) G) G) C) U) G) G. U) A) G. A. C) U) C) U) G) A. G) A) A. G.	FALSE
783	random_seq_from_cds__NO_34849	U. G( C( U( C( G( G( A( G( C. C( C( G( A. G( G( C. G( U( U( G( U( A( G( A( C( C. A. G( C( C. C. C. U. G) C) C. A. G) U) G. C) U) C. G) C) A) G) C) C) C) C) G) U. G) A. U. C. C) U) C) U) G) G) G) C) C. U. C. A.	FALSE
784	random_seq_from_cds__NO_20718	G. U( C( G( U( U( G( G( C( G( U( G. G( A. A. A. G. A. G( C( A. C. A. G. G( C( U( G( U( C( G( C( C( C. A. U. G) G) C) G) G) C) G) G) C) A. G. C. G. G) C) G. G. C) G. G) C) A. G) C) C) G) A) C) G) G) G. A.	FALSE
785	random_seq_from_cds__NO_44834	G. A. A( G( G( C( U. G. U. U( G( G. A. U. A. C. A. U( U( U( G( C( A( A( A( U( G. U. A. A. U. G( G( U( G( G( C( C. G. U. G. G. U. G) C) C) A) U) C) C. G. A. G. A. A) U) U) U) G) C) A) G) A) G. C. A. C) A) U. U. U. G) C) C) U) A. C. U. A. A. U. G. G. A. A. A. A.	FALSE
786	random_seq_from_cds__NO_44790	A. A. U. G. U. A. G. A. G. G( G( C( A. A. U( C( A( U( G. U( U( G. G( C( C( G( U( U( A( U( G( A. A. A. A. A. A( U( U( G( A. C. U. U. A. C) G) A) U) G. A. A. G. A. A. U) A) U) A) A) C) U. U. U. G. A. A. A. A. U. G. A. G. G. G) G) U) G. A) A) G. A) U) G) A) A. G) C) C) A.	FALSE
787	random_seq_from_cds__NO_68824	A. U. C. A. G. A. A. C. A. G( U( G( C( G. A. G. A( G( G( A. G. A. U( C( U( U( G( A( A( G( G( C( C( C( A. G. A. C. C. C. C. C. G. A. G) G) G) C) C) A. C. U) U) U) G) G) G) A) A. U. G. U) C) U) A. C. A. G) C) A) C) C. C. C. A. U. U. G. G. C. A. U.	FALSE
788	random_seq_from_cds__NO_38051	A. G( C( U( G. A. G. A. A. C( A( G( C( U( G( C. U( G( G( A( G. A. G. U. A. U. G. A. C( A( G( U( G( U( A. U( C( U( G. A. G. A. G( U( G. A. A. G. A) C) G. A. A) G) A) G. A) U) G) C) U) G) G. A. A. A. U) C) C) G) A. C) A) G) C) U) G) G. C. A. A. A) G) C) A.	FALSE
789	random_seq_from_cds__NO_41221	G. G. A( C( U( A( C( G( A. G( U( G( C( A. G( U. G( C( C( U. C. C. A. A. U. G. A. C. G. U. G) G) C) C) G) C) G) C) C. C) G) U) G) G) U) A( C( G( G( A. G( A( G. U. A. A. A. G. G. U) C) A. C) C) G) U) G. A. A. C. U. G. A. U. C.	FALSE
790	random_seq_from_cds__NO_61523	A. U. C. C. U. A. A. A. G. A. G. A. U. U. G. A. A. U. G( G( G( G( A( C. G( A. C. C. U( G( G( C( C( C( A( G( C( U( G. C. C( C( U( U( C( C. U( G( A. C. C. A. U. G. U. G. C) G) U. G) A) A) G) G) A. G. A) G) C. C) U) G) A. G) G) U) U) A) C) A. U) C) C) C) C)	FALSE
791	random_seq_from_cds__NO_7051	G( C( U( G. U( G( G( C( U( G. A. A. G. A. G. G( C. U( C( U( G( G( G( U. G( C( U. C. U( U( G( G( A( G( G( U( G( G. C( U( G. U. G. C( A( U( G( U. G. G. U. C) G) U) G) G. G. U. A. A. A) G) U) G) C) U) U) C) U) G) A) U. A. U. U. G) U) U. U) C) C) A) G) A) C) A. G. A) G) U) C) A) A) G) C) G.	FALSE
792	random_seq_from_cds__NO_60844	A. G. G( C( U( G. A. U. G. C( U( A( C( G( G( G. A. G( G( C( G. G. G. A( G( A. G( C( A( G. A. U. U( C( C( C( A( C( G. G( C( C. A. G. G. G) U) G. G) U) G) G) G) G) U. G. G. U) G) C) C) U) G. G. A. G. G) C) C) G. U) C) G) U) G) G) A. G. G. A) G) C) A. G. A. U. G.	FALSE
793	random_seq_from_cds__NO_61162	C. A. G( C( C. A( C( C( A. A. C. G( C( G. C( A( C( G( G( G( C( G( C( C( A( C( G( C( G( C( G( G. C( G( C. A. U. C. A. C) G) G. U) G) C) G) C) G) U) G) G) C) C. G. G. G) U) C) C) G) U) G) G) C) U. A. U. G. G) G) U) C. G) C)	FALSE
794	random_seq_from_cds__NO_69891	U. G. A( C( C. U( G( G( G( U( G( G( G( C( C( G( U( C. A. G( A( A. G( C( A( G( G( A( G( A( U( G( G( U( G. G. A( G( A( G( C. A. A. C) U) C) U) A. A. G. A) U) C) A) U) C) G. U) C) C) U) G) U) G. C. U) C) C. C. G) C) G) G) C) A. C) G. C) G) C) G. C) C) A) A. G) U) G.	FALSE
795	random_seq_from_cds__NO_37634	C( A( G( G( G( G( C( A. G. C( G( G( G. C. G( G( C( C( U( G. A. A( G( C( G( U( U( C( U. U. G( G( C. C. C. G( C( G. G. C. U. U. G. C. A. U. A. G) C) A. C) C) U. C. G) A) G) C) G) C) U) C. G. A) G) G) C) C) A. C) C) G) A. G. G) C) G. G. C) U) C) U) G) A. G. U. A.	FALSE
796	random_seq_from_cds__NO_54166	A. C. C( G( C( G( U( C( C( U( G( G( A. C( A( A( C( U( A( U( C. C( C( A( U( G( C( C( C( A. U. C. G) G) G) C) A) C. U. U. C. U) G) G) C. G) U) G) G) U) C. U) G) C. C) C) G) G) U. G) A) C) A. U. C. A. G) U) G) C.	FALSE
797	random_seq_from_cds__NO_62950	G. A. C( U( U( U( U( C( C( U( U( U( G( G( G( U. C. U( G( G( G( G( A. U. A. C. A. G( C( A( G. G( A. A( G( U( G( A. G( G( G( U( C. A. C. U. G. C. C. A) C) C) C) C) A) U. C) U) A. C) G. U) G) C) A. G. C. C. C) C) C) C) A) U. C) C) C) A) G) C. A) G) G) U. U. G. C. C. A) G) G) A) G) C.	FALSE
798	random_seq_from_cds__NO_5948	G. C( C( G. C( U( G( C( C( G( C( C( G( C( C( G( U( C( C. G( G( G( U( C( U( G. C. G( C( C. C. G. C. C. A. C. G) C) C. G. A) G) G) C) C) C) A. G) G) C) G) G) C. C) G) C. G) C) G) G) C) A) G) G) G) A. A.	FALSE
799	random_seq_from_cds__NO_68364	U. G. A. A. G( C( U. G( C( G( C( A. A. C. A. U. G. C( U( C( A. U. C. C. G( C( A( C( G( C( A. U( A( U( G( C( A( C( G( A. C( C( U. C. A. A. G) G) A. C) G) U) G) A. C) G) U) G) C. G) A. C) G) U) G) C) A. C. U. A. C. G) A) G) A. A. C. U. A. C. C. G) C) G) C) G) C) A. C. U. G. C. A. U. C.	FALSE
800	random_seq_from_cds__NO_4306	A. U. C. G. G. U. C( C( U( U. G. C( U( G( C( A. G( A. A( C( C( C( A. C( U( G( C( C( C( U( C( C( G. G. C. G. A. A( G( A( G( C( C( G( A( G( G( U( A. G. C. G) C) C) U) C) U. G. G. C. G) G) C) U) C) U) C. A. U. A. C. A. G) G) A) G) G. A. G) G) U) A) G) G) G) G) U) A. C) G) C) G) G) A) G) G) U.	FALSE
801	random_seq_from_cds__NO_28779	U. G. C. U( C( U( C( C( C. G( G. A. G( U( G( U. C. U( G( G( A. U. A. U. A. U. U( U( A( U( A( U( U( U( A( U. C. A. G( G( U( A( A. U. G. U) A) C) C) G. U. U) G) G) A) U) G) U) A) A) U. C. A. C. U. G. C) C) A) U. C. U. C. U. C) A) C) C. A. C) A. G) G) A) G) A) A.	FALSE
802	random_seq_from_cds__NO_12470	G. G( G( G. A. G( U( G( G( G( A. G( C( U( C( U. U( G( G( G( C( A( U( C( A. A. C. A. A. G( G( C. C. A. C. C) C) C. A. A. A. G) A) U) G) U) C) C) A) U. G) G) G) C) A. A. C. A. A. C) C) U) A) U) A. U. G. A. C) C) A. G. A.	FALSE
803	random_seq_from_cds__NO_1251	A( G( G( G( U( C( C( U. C. U. G) G) G) C) U) C) U) C. G. A. G( C( A( U( U( G( G( G( C( C( U( G( A. A. A. A. G( G( G( C( U. G. G. G. G) U) C) C) G. C. C) G) G) G) C) C) C) U( C( C( A( U. G. A. C. C. C. C. C. U) G) G) A) A. A. A. A. G) A) U) G) C) C. U. U.	FALSE
804	random_seq_from_cds__NO_26957	U. G. A. G. G. A. G. A. U. A. U( A( U( C( C( G( A. A( U( G( C. A( G( A. U( A( G( U( C( U( U( U. A. G. C. U. A. G( G( A( U( C( A. A. A. C. U. G. G. A. U. U. U. U. G. A. A. A. U. G. C. G) A) U) C) C) G. A. A. U. U. G) G) G) A) C) U) A) C) U) U) A) U) C. C) G) A. G) A) U) A) G. U. G.	FALSE
805	random_seq_from_cds__NO_71538	C. G( C( C( U( U( C. U. U( C( C( G( U. U. A. U. A. U. G( C( G( G( C( A( G( C( C( U( A. U. C. A. A. G. C. A. G) G) A. G) C) U) G) U) C) G) U) G. C. A. A. G. U) G) G) A) U. C. G. A. C. G) A) G) G) C) U.	FALSE
806	random_seq_from_cds__NO_46480	A. G( A( G( A( A( A( U( G( A( U. U. U. A. A. U. U( G( C( U( A( U. U. A. A. U. A( U( G( G( U. U. G. A. U. C( U( G( A. U. U. G( G( C( U( C( U( U( C. G( A( U( G( A( A. U. U. U) C) A) U) C) C. A) A) G) A. A) G) U) U) C. U. C. C) A) G) U. U. G. U. U. C) U) A) U) U) A) G) C) A) U. U) C) G) U) U) U) U) U) U) A. A. A. C. C. C. U. U. G.	FALSE
807	random_seq_from_cds__NO_27662	A. A. G. A. G. U. C. U. A. A. C. C( U( G( U( C( U. C( U( G( C( A( A. G( C( U( C. U( U( G( A( G. U( C( C. C. G( C( C. A. A( G( A( U( G( A. U. A. U. U. U. U. A. A. A. A. C) G) U) C) U) G) U) A. U. G) A) G. U) U) G) A) A. A) G) C) U) G) C) A) G) U. U. G) A) U) G) G) C.	FALSE
808	random_seq_from_cds__NO_69506	G( G( G( U. C. C. C. A. U. U. U. U. U. C) C) U) C( A( G( C( U( C( C. C. A( C( C. C( C( A. U. C. G. U( C( C( U( C( G( C( U. G. U( C( U. G. A. C. G) A) G. U. G) U) G) A) G) G) A) G) G) C. G) U) A. A. G) A) G) C) U) G) C. U. C. U. G. C. U. C. A. U. C. C. A.	FALSE
809	random_seq_from_cds__NO_57162	G. A. A( G( C( U( G( C. C. A. C( C( A( C. G( G( G( C( C. A. A. A. A. A( G. U( C( A( C( A( A( G( C( C( A. A. A. C. G. U. A. G. A. G( C( C. A. U. C. A. G) U) G. U. C. A. A. A. U. G. G) G) C. C) U) U) G) U) G) A) G. U) A. A. G) C) A. U) C) A. U) G) G) A. C. C. C) A) G) C) U) A. G. C. C. C. C. A. A. C. G. U.	FALSE
810	random_seq_from_cds__NO_62728	C( U( G( U( G( C( A. G( G( C( C. C( A( C. A( G( C. U. G( A( C. G( G( C( G. A. U( G( A( C. C. U. C. C. U. U) C) A) C. C. A. G) C) U) U. C. U. U) C) U. C. C) U) U) G) A. G) C) C) G) C) A) C) A) G) C. C. U. C. C. U. C. C. A. C. C. G. C. G. A. U.	FALSE
811	random_seq_from_cds__NO_44543	U. C( G( G( C( C. G. A. C. G. C. G) C) C) G) U. C. C. A. U. A. A. U( G( G( G( G( C. U. A. G. A. A. A. A. A. C( C( U( C( A. A. A. G. U( A( A. A. C. G. U) G) G. A. A. G. G) A) G) G) C. A. U. G. C. A. U. C) C) C) C) A)	FALSE
812	random_seq_from_cds__NO_30635	U. G. G. U. G( C( A( G( G( G( G( U( U( G. A. C( C( G( U( C( G( U( C( G. U( U( C( U. G( U( A( U( G. G. C( A( U( U( G( A( U( G( C( A( C. U( G. C( U( G. G. C. A. A. U. U. G. A) G) G. A) U) G) C) A) U) C) A) C. U. A. C. A. C. G) U) G) G. A) U) G) C) U. G) G) A) G) A) U) G) G) U) G) G) A. G. G) A) C) C) C) A. U. U. U. C) U) G) U) U.	FALSE
813	random_seq_from_cds__NO_57381	G. G. C. U. A. A. A. U. C. A. A. C( C( A( G( A. A( A( C( A. U( C( G( A. A. A. C( A( A. A. A( G( C( U( C. A. G( G( G( U. U( G( U( C( C( C. C. C. C. G) G) C. A) C) G) C. U) C) C) A. C. A) G) C) U) G. G. U) G) A. C. C. C) G) A) C. A. G) U) U) C. C) U) G) G) C.	FALSE
814	random_seq_from_cds__NO_64367	U. C. C. C. C. A( U( G( G( U( G. A. U( G( C( A. A. G( G( U( C. U. C. C. C( U( G( A. A. A. C( C( U( U( C( C( U. G( G( C( A( C( U. U( G( G. C. A. C. C) A) C. U. G) U) G) C) C) C. U. G) G) A) G) G) G) C) A) G) A. C. A. C. A) C) C) G. G) U) A) G) C) C) A) U) U. G. A.	FALSE
815	random_seq_from_cds__NO_70104	G. A. G. G. G( C( C( A( G( G. C( C( A. G( U( G( A. A. G. G( C( A( G( C( C( G. C( A( U( C( A( A. U( U( C( G( G( G( C( C. A. G( C( A( C( A. U. U. C. G. A. G) U) G) C) A. G) C) C) A. C) A. G) G) A) U) G) G) U) G) A. G) G) U) U) G) C) G. G. C. A. G. G. C) A) C) G) G) A. A. G. C) U) G) G) C) A.	FALSE
816	random_seq_from_cds__NO_946	C. U. U. U. A. U. C. A. U. G. U. A. U. G. U( G( C( U( U. U. U. U( G( G( A( A. C( U( C. U. U. U( C( U( G. U( C( A( G( U( G( G( U. A( A( A( G. U( C( U. G. U. A. G) A) G. U) U) U) C) C) A. G. A) C) U) G) A) A) G) A) C. U. C. A) G) C. U) C) U) A) A) G) C) A)	FALSE
817	random_seq_from_cds__NO_61066	C. C( C( A( G( U( G( G( U( U( G. U. G( C( C( G. G( U( U( C( C( C( G( G( U( G( U( G. G. G. G. C. A. G. G) C) A) C) C) A. G) G) G) G) A) U) G. A. G. G) G) U) G. U. U. G. A) A) C) U) G) C. C) U) G) G) C( U( G( C( G( G. G. G. U. C) G) C) A) G) G. C. U. U. U.	FALSE
818	random_seq_from_cds__NO_31824	A. A. G. A. C. U. U. C( A( U( G( A( A. G( G( U( A. U( G. A( U( G. U. G. G( U( A. U( G( U( U( U( C( A( G( C( A. A. U. G. G. A. A. G. A. A. G) U) U) G) G) G) G) C) A) A. A) C) A. A. A. A. A) U) G. A) G. U. A. A) C) C) C. U) C) A) U) G) C. A. U. G.	FALSE
819	random_seq_from_cds__NO_4251	U. U. G. U. A. G. U. A. G( G( A( G. U( U( G( G( U. U. C( C( U( U( U( A. A. C( G( A( U( G( U( C( C( A. C. C. A. G( G( C. C. A( A( G( G( G( U( G( G( C. A. C. U. G( A( A( G. A. C. C. U) U) C) C) C) A) C) C) U) U) U) C. U. C) C) A. G) G) A) C) A) U) G. C) G) C. A) G) A) G) U. G) U. U. C) C) A) G) U) C) C) C. A. G. A. A. U. C. A. G.	FALSE
820	random_seq_from_cds__NO_27938	G. C. U( G( C( C( C. C. C. A. A. A( G( C. U. G( G( C( A. C( A( U( G( G( C( U. G( G( U( A( G( C( C( C. C( U( G( A. C( A( A( C( U( G. C. C. A. A) G) C. U) U) G) A. C) G) G) C. U. G) G) C) U) G) C) C) C. A. U. G) C) C) G) U) G) A. G) C) C) C. C) U) G) G) C) A)	FALSE
821	random_seq_from_cds__NO_35209	U. C. C( G( U. C( C( U( G( G. U. A. G. C( G. G( C( U( C( C( G( G. U. A. A. U. G. G( C( C( C. C( C. G( C( G( G( U. A. C. C. A. G. A. C. C. C) C) G) U) U. G) A. G) G) U) U) G) G) A) G) U) G. G) G. C. A. C) A) G) G) C) G) U. U. A. U. A. C. C. A.	FALSE
822	random_seq_from_cds__NO_32181	C( U( A. U. G( U( C( C( U( G( C( C( A( G( U( G( C( U( G( G( G( C. C( A( A( C. A. C. G. U) U) G) C. C. A. C) C) C) A) G) C) A) C) U. U. C. C. C. A. G. U) G) G) C) A) G) A. G) G) C) U. G. A) G) G. C. U. G. U. G. G. U.	FALSE
823	random_seq_from_cds__NO_48358	U. G( G( G( G( G( U( C. G( A. A. G( G( G. A. A. A( G( C( A. A. U( G( G( G. G( A( U( U( C( C( A. G( A. G. G. A. A. A. C) C. G) G) A) A) U) C) G. C) A. C) A) G. G) C) U) C. C. A. C) C) A. G. C) A. G) C) U) C) U) U) C.	FALSE
824	random_seq_from_cds__NO_67363	U. U. G. U( G( U( U( C( A( A. G. U. U. C. G. A. G( G( G( U( U( U( C. U( U( C( C( U. G. A. U( C( G( G( A. A. C. A. A. A. G. C) U) G) G) G. G. A. A. U. G) G) A) G) U. G) A) G) C) C) U) G. U. C. U. G. U) G) A) G) C) A) A. A. C. A. A. C. C. C. A. U. G. A.	FALSE
825	random_seq_from_cds__NO_64247	A. G( C( U. C( A( G( U( G( U. C. A. C( U( G( C( C( U( G( U( C( C( U( U( C( C. A. C. C( A( C. C( U( C( G( G( C. U. G. C) C) G) G) G) C. U) G) A. U. G) A) G) G) A. G) A) C) G) G) G) C) G) G) C. C) A) U) U) G) G) C)	FALSE
826	random_seq_from_cds__NO_65743	G( C( U( G. A. G( G. C( C( G( G( C. G( G( C( G. G. C( G( G( C( C( C. G. G. G( C( C( A( U( G. G( A. U. C. C) G. G) U) G) G) C) G) G) C) C) G) A. G. G) C) C) C) C) G) G) G. C) G. A. G) G) C) C. U. U. C. C. U. G.	FALSE
827	random_seq_from_cds__NO_39173	C. U. U. C. G. A. U. U. U. U. U. C. U. U. A. U. G. A. C. C. U. U. A. A. C( C( U( G( U( G. U( G( G( G( C( U( G( A. C( A( G( A( G( G. A( C( C( C. A. G. A. U. C. U. U. C. A. G) G) U) U) U) C) U) G) C. G. A. U. G. C) A) G) C) A. C) C) A) G. A) C) A) G) U. G) C.	FALSE
828	random_seq_from_cds__NO_53436	C( U( G( C( A( C. G( G( C( U( U. C. C. A. G( G( A. G( C( A. U( G( G. C( G( A. G( C( C( C( C( C. C( A( C. C. C( A. C. U. G. C. C. C. C. G) A. C. U) G) U. G) G) G) G) C) C) G) A. C) A) A. G) C) C) C) A) G) C) C) C. C. U) G) C) G) G) C. A. G. A.	FALSE
829	random_seq_from_cds__NO_65863	G. C. A. A. U. U. G. U( C( C( U( U. G( A( C( C. A. C( G( G. A. C( G( G( C( C( G( C( U( U( C( A. U. G. A. G) G) A) G) C) A. G) G) C) G. U) G) G. C. A. C) G) A. U. G) U) C) C. A) G) G) A) A. G. A. C. C.	FALSE
830	random_seq_from_cds__NO_58882	C. C. G. A. A. A. C. G. A. A. G( C( U( C. G( U( C. A. U. G( C( A( G( U( U( C( A( C. C( A( C. G( C( U( G( G. U( C. A( C( C( A( G( G( G( C. A. U. C) U) C) U) G) G) U) A) G. C) A) G) U) U. G. U. U) G) U. U) G) A) A) C) U. U) G) U) U. G. U. A. G) C) U. A) G) C) A. A.	FALSE
831	random_seq_from_cds__NO_53307	U. C( U( U. C. A( G( C( A. G( C( U( C. C. U. C. C. U. C. C. A. C. C. A) G) C) C. G) C) U) U. C. A) G) U. G. C. C. U. G. C. U. U. C. U. C. C( U( C( G( G( G( C( U( C. C( A( G( G. U. G. G. C) U) G) C. G) G) C) C) C) G) A) G)	FALSE
832	random_seq_from_cds__NO_33999	U. U. U. G. U. C. U. C. A. C. A. U. A. A. U. C. U. U. C. A. G. C. A. C. U. G( C( U( U( U( C( U( C. G( G( A( C( A( G( U( U( C( C( A( A( A. G( C( G( G. A. A( U( C( C( U( U( G. G. G. A) A) G) G) A) U) G. A. U) G) U) A. A. C. C. U) U) G) G) G) G) U. C) A. U) G) U. A. U. U) C) C) A) G) A) A) A) G) C) U. C. U.	FALSE
833	random_seq_from_cds__NO_31653	C. A. A. U. U. A( A( G( U( C( U( C. C. A. U( U( U( U( C( C. G( C( A( U. G( G( A( C. C. U( G( G( G( C( A. A. U. U. G) C) U. C) C) A) A. U. U. U) C) C) U. U) G) C) A. C. C. G) A) G) A) G) A. A) G) G) C) U) U) C. G. U. A.	FALSE
834	random_seq_from_cds__NO_4367	C( C( A. A( A( U( A( A. U( G( A. G( C( U( U. C. U. C. U. U( U( G( C. A. C. A( C( C( A( G( A. C. A. A. G( C. C( C( A( U( C. C. A( C( C. U. U. C. A. U. C. U. A. U. G) U) U. A. A) U) G) G) U. C) A. G. C) U) G) G) U) C. A. U. C) G) A) C. C. U. U. C. A) G) C) C) A) A. U) G) U) U) A. G) G) G. C.	FALSE
835	random_seq_from_cds__NO_61327	C. A. C. U( G( C( U( C. C. A. G( C( G( A( G( U. U. C( U( G( C( U( G( C. U( G( C( A( G( C( G( U. C. A. C. C. U( U( G( A. A( G( U( C. C. U. G) C) U) C. C) A) G) C. C) G) C) U) G) C) A) C. C) A) C. G) C) G) G) U. C. C) U) C) G) C) A) G) C) G)	FALSE
836	random_seq_from_cds__NO_69973	A. G( G( G. U( G( G( G( U( G( G( U( U( G( U( A. G( C( A. G. U. A. G( G( G( G( C( A( C. A( G( C( G. G. G. U. A. G) C) U) C. U. U) G) C) C) C) C) G. A. G. A. G) C) C. U. G. A) U) G) A) C) C) A) C) A. G. G. A. C) C) A) G. C) U) C. G. A. A. G. U. C. A.	FALSE
837	random_seq_from_cds__NO_60069	U. C( G( G( G( G( C. C. A. A( C( U. U. G( C( A( A( A. G( A( C( U( G. C. C. U. G. U( A( U( A( G( G( C( U. C. C( U( G( A. U. C. U. C) A) G) C. G) C) U) U) G) U) G) G. U. U. U. U. C. C. G. A) G) U) C) U) U) G) C) G) U) U) C) C) C) G) C. A.	FALSE
838	random_seq_from_cds__NO_25109	G( G( A. A. U( G( G. U( G( G( G( A. C( A. A. A. U( G( G. G( U. G( C( A( C. C. C( C( A( G( A( G. U. A. A. G. U) U) U) G) G) C. C. U) G) C) C) G. C) A) A. G) C) U) C) A) G. C) A) G. C. C) C) C. A. G. U.	FALSE
839	random_seq_from_cds__NO_50692	G. U. C. U. U. C. A. C. C. A( A( C( A. C( G( U( G( G. G. C( U( G( U( G( C( G. C( A( U( C. C. C( U( G( G. A. G( G( C( C( C( A. G. C. G. G) U. G) G) C) C) A. A. C) A) G) U. G) U) G) G) C) A) C) G) G) A. A. G. C) A) U) G) G. G) U) U) C. C. U. C.	FALSE
840	random_seq_from_cds__NO_56442	C. U. A. U. C. A. A. G. G( C( C( G( C( U. A. C. U( A( C( G. A. C( A( G( C. C( U( G( G( C( C( C( A( G( C( U( G( G( A. G. G. C. C) C) A) G) U. U) U) G) A. G) G) C) C) G) G) C. C) U) G) G) U) G) A. A. U. G) U) G) G) U)	FALSE
841	random_seq_from_cds__NO_22667	G. G. U. C. A. C. A. U. A. C. G( C( U( G( C( C( U( C. C. A. C( C( G( C( G. U( A( G( C( A( G( A( A. C. U. C( U( C( U. U( C( C. G. A. A. C( A( U( G( G( C( C. A. U. G) C) U) G) U) G) C. A. U. G) A) U. G) A) G) U) C) U) G) C) U) G) G) U) G) G) G. U. C. U. U. U. U. A) G) G) C) G) G) C) U. C. C. A. C. A. G. A. G. U. C. A. A. A. G. G.	FALSE
842	random_seq_from_cds__NO_66179	C. C. U( G( G. A. G( C( A( G. C( U( G( C( G( U( A. A. A. A. C. A. U. A. C. A( G( G( C( C( G. G( A( G( C( U( U( A. U( C( A( A. A. G. G. A. U) G) G) C. A) A) G) U) U) U) G. G. G) G) C) C) U) A. C. A) U) G) C) A) G) G. U) G) C) A. C) A) U. U. C.	FALSE
843	random_seq_from_cds__NO_15894	C( U( G( U( G( A( C. C( A( C( U( G. G( C( U. C. C. U. C. U. G) U) G. G) G) U) G) C( U( C( U( G( U( C. U( G( C. C( U( G( U. A. G. U. C) A) G) C. C) G) A. G) C) A) G) G) G) G( C( G( U. C( U. G. C. U. G. U. U. U. G) U. C) G) C) U) C) A) C) U. A) G) A.	FALSE
844	random_seq_from_cds__NO_70408	U( G( A( C( U. G( C( A( G( C. U( U( C( A( A( U( C( A( U( G. G. G. A. U( C( U( G( U( G. A. C( U( G( G. A. A. A. C) A) G) G. A) U) A) G) A) G. A. A. G. A) U) G) A) U) U. U. U. G. A. C. U) G) G) A) A. U. C. C) U) G) C) U. G) A. U) C) G) A. G. A. U.	FALSE
845	random_seq_from_cds__NO_71756	G. A. A. U. G. G. G. U. C( U( G( G( G. A( G( C( C( U( G( G. A( A. A. A. G( C( C( U. G( G( G( G. A. G( A( G( G( A. A. G. G. U( G( G( A( G( G. C( U( G. A. G( G( A( U. G( G. C. A. A. C) U. U) C) C) G. G. G) G) G. C) U) C) C) A) G. G. C) C) U) C) G. G. C) C) U) C. G) G) C) G. G. G. U) G. C) A) G) G. G. A. U. G) C) U) G. C) U) G) G)	FALSE
846	random_seq_from_cds__NO_55439	A. A. G. U( G( G( G( U( G( U( U( U( G( G( G( A. A. C. A. G( C( U( G( G( G( A. C( U( C. G( G( A( U( G. A. G. G. A. C. A. U. G) U) C) C) A. C. U. A) G) A. C. C) C) C) A) G) C) C) C) C) A) G) G. A. G. C. A. C. A) U) G) C) C) C) A) A.	FALSE
847	random_seq_from_cds__NO_18993	C. G. A. G. G( C( U( G( C( C( A( A( G( U( A( A. A. C. C. A. A. G. A. C. U) A) C) U) U) U( G( C( A( U( C. U. G. U. A. A. A) U) G) C) A) C. C. U( U( C( A( A. A. C. C. C. A( C( C( A( A. G( G( A( C( C. G. G. C. A. A. U. U. G. U. A. G. U. A. C. U. U. C. U. C. A. U. G) U) C) C) A. U) G) G) U) U. A. A. U) G) A) A) A. G) G) C) A) G) C)	FALSE
848	random_seq_from_cds__NO_11889	G( U( C. A. C( C( G. A. G( G. A( C( G( A. G( G( U( C( G. A( G( U( G( G( A. U( G( A( G( A. C. A. A( G( G. C. U. G. G. A. C) U) A. C) U) U) A) C) U) A) C) U) G) A) U. C) C) A. C) G) U) G. U) G. A. G) G) G. A. A) C) G. G. A. A. G. A. A.	FALSE
849	random_seq_from_cds__NO_45651	U. C. A. A( G( G( C( A( G( G( U. A. A. C. C. C( A( A. G( U. G( A( A( U( U. U. G( C( C( A( U( C. U. C( U( G. A. G. G. A. A) G) U. C. A) U) G) G) C) C. U. G) U) U) C) C) A. U) G) U. C) C) U) G) U) U) U) A. U. U. U. G. C. A. A. A. C. A. C. C. A. C. U.	FALSE
850	random_seq_from_cds__NO_18958	A. A. G( A( C( A. C( G( U( C( C. C( U( C( G. C( U. G. A( C( C. U( C( U( U( U( U( U( G( U( G( A. C. U. C) G) C) A) G) A) A) A) G) A) G) U) A. U. G) G. G) A) G) A. G) A) U) A. G) C. G) U) C) C. U. U. C. U. A. G. A. U. U. U. G. U. G. C. U. G. A. C.	FALSE
851	random_seq_from_cds__NO_42210	G( U( C( A( G( C( A( G( U( G. U( C. G. G. U( G. U( C( U( G. G. G. A. A. G) G) A) G. A) G. G. U. A) G. A) U) U) G) C) U) G) G) C) C. A( C( U( C( A( C( U. U. G( C( C. C( C. A. A. C. U. U. G) A. G) C) U. G) U) G) A) G) U) A. U. A. C. A. G. C. U. A. U. C.	FALSE
852	random_seq_from_cds__NO_30539	A. U. A. A. U. C. G. A. C. A. C. A. U. A. U. A. A. A( G( G( U( A. A. A. A. G. G( G. A( A. U( C( U( G( U( C. C( U( A( U( U( G( G( G. A. A. A. G( U( C( A. C. U. G. C. G) A) C) A. U. G. A. U) U) A) A) U) G) G) U. A) C) A) G) G) A. U) G. C) A. G) C) C) U) C. A.	FALSE
853	random_seq_from_cds__NO_38042	G( G( U( G( A( C( G( A. G. A. G( C( A. G. A. C. G) U) G. G. A. U) G) U) C) C. A. G) C) C) C( U( A( U( G( C. G( U( U( C( A( C( A( A( C. C( A( A. G. U. C. U. C. U) G) U. U) U) G) U. U) G) G) G) C) A. C) A) U) G) G) A. U. U. A. U. A. A. G. U. A.	FALSE
854	random_seq_from_cds__NO_65691	G( G( C( A( U( C( G. A( U( G. A( U( G. G. U( G( A( U( G( U( A. G. U. A. C( U( U( G( G( U. G( G( U( C. U. C. G. A. A) C) U) U. C) C) A) G. A) G) G. G. A. G. A) U) G) U) C) G) A) U) G. G) U) G) A) U) G) C) C) G.	FALSE
855	random_seq_from_cds__NO_49867	G. C. U. A. G. U. A. A. U. A. A. A. A. C. G. U. A. U. U. C. C. U. U. U. C. U. U. A. U( C( A( C( G( C( U( G( G. A( U( G. U( G( G. A. U( A. U( C( G. G( C( G( A( G( C( U( G( A( U( C. A. U. G. A) U) C) A. A) G) U) U) C) A. A. G) U) G. G) G) A. A) A. A. C) A) G) U) G. C) A) G) U) G) U) G) G) G. C( C( A( A. U. G. U. C. U) G) G) G. A.	FALSE
856	random_seq_from_cds__NO_27169	C. C. C. G( C( C. A. G( C( G( U( A( G( G( U( U( U( G( G( U( C( A( U( A( G( A( U( A( G( G( U( C( C. U( G( A. G. U. C. U. G. C. C) A) U. G) A) C) C) U) G) U) U) U) U. C. C. U. U. C. A) U) G) C. A) C) U) A) A) G) A. C. U. C) C) U) G. A) U) G) U) A. G) C)	FALSE
857	random_seq_from_cds__NO_70221	U. A. G( A( C( U( U( U. A. A( C( U( U( G( C( A( G( U( U( G( G( C. C. A. U( C( C( U( G. A. U. A. G. A. A. G) G) G) A) G. C. U. C) C) G) A) C) U) U. C. C. A. G. C. G. G. G) C) G) A) G) U) G) G) G) U) C) G. U. C. G.	FALSE
858	random_seq_from_cds__NO_16593	C. A. G. U. C. U. U. U. G( G( C( U( G. C( C( U( A. U. A. A. U. C. A. G. A) G) G) A. A. A) G) C) C) G( A( U( U( U( G( G. U. U. A. A. C) A) G) A) U) C) A. A. U. U. G. C( U( C( A. G. A. U. G. A. G) A) G) A. A. G( C( C( A( C. C. A. C. U. U. U) G) G) C) A.	FALSE
859	random_seq_from_cds__NO_42995	A. A. G. U. C. G. G. G. G. U. A. A. G( G( G( C( C( C. U( C( G. G. A. G. U( C( C( U( G( G( C( A( U( U( C( C( A( G( G( U. G( G( U( C( U( C( A. G. G. A. A. U. G. G) A) G) G. A. G) C) U) C. C) C) U) G) G) A) G. G) U) G) G. A. C) C) A) G) G) A) G. G) A) A. G) G) C) C) U) G. U. A.	FALSE
860	random_seq_from_cds__NO_40175	C. U. U. C( G( U. G( G( G( C( C( A( U. U. C( A( A( A( G( A. A( G( U( U( C( A. G. U. G. G( A( A( U( A( A( A( A( U( G. G. A. A. G. G. U. C. G. A. A. A) U) U) U) U) G) U) U) U) A. U. A. A. A. A. U. G. G) A) G) C) U) G. C) U) U) A. U) G) U. C. U) G) C. A. C. U. U. A. G) C) C) C) U. U) G) U.	FALSE
861	random_seq_from_cds__NO_69935	A. U. G( G( G( C( C( G. G( U( U( C. A. G( G( C( U( G( G( G( C( C( U( U( C( C( C( A. C( A. U. A. G. A. C( G( U. C. G. C) G) G. G. C. C. A. G) C. G) G) G) A) A) G) G) C) U) C) U. C. A. G. A. A) G) C) U) G. C. A) G) C) A. G) C. G) C) C) C) U. U. G. G. G. U. U. C.	FALSE
862	random_seq_from_cds__NO_59368	U. G. C. C. U. U. C( C( A( G( A. G. U. C( A( A( U( U( C( A( U( C. A( C( C( G( U. U. U. C. A. C( C( A( A( G. A. U. G. C. G. G. A. U) U) G) G) G. U. C) G) G) U) C. A) U) G) A) A) C. U) U) G) U) U) G) G) U. C. A. U. C. U.	FALSE
863	random_seq_from_cds__NO_8079	U. G. U. C. U( G( G. G. G( A( G. U( U( U( A( C( A( G( G. A. A( C( U( U( G( A( A( U. C. U( G( A( A. C. C. U. G. U) C) A) U) U) C) A) A) G) U) C. A. C) U) G) U) G) G) G) G. U) C) A. G. C) A)	FALSE
864	random_seq_from_cds__NO_37633	C. A. U( G. G( C( C( C( C( G( C( G( G. A. G. U( A( G( C( C. C( C( U( G( U( G. U. G. G. C( C( G( U( G( U. U( C( U( G. C. G. A. G. A) G) G) C. U) G) C) G) G) A. A. G. A. G) C) A) G) G) U. G) C) U) G) G. C) G) U) G) U. G) G) G) C) G. G) G. C. C.	FALSE
865	random_seq_from_cds__NO_54185	U. U. U. A. G. U. U. U. U. G. U( C( U( G. U. A. G. A. A. A) G) A) G( A( G( U. C. A( G( G( C( U. C( U. G( U( A( G( U( U. G( C( U( C( A. G. U( C( A( G( C. A( G( C( C. C. U. A. G) C) U) U. U) U) G) A) G) A) G) U) A) C) U) G) C) C. G) U. G) U) U) U) U. C) U) C) C. A.	FALSE
866	random_seq_from_cds__NO_58830	G. A. A. G( G( C( A. C( C( U( G( U. G. A( G( G. A. G( G( C( C. U. C. G( C( U( G( C( C( G( C( U( U( G( A. G( A( G. A. A. C. A. C. U. C. A. A. A. G. G. U) C) C. C) G) A) G) U) G) U. G) C) A) G) C) U. G. C. C. G) C) C) A. C) U) G. C. C) G) G) G) A. A. G) C) C) C.	FALSE
867	random_seq_from_cds__NO_140	U. G( G( A( G. U( C( C( C. G( A. U( U( U( C( A( G. A( G( C( A. A. G( U( C( U( G. G( C. U. A. U. C. U) G. A) G) A) U) A. C. A. G) C) U) G. U) G) A) G) A) G. C) C. G) G) A) U) C) C) G( G( A( G( U( U( A( C( C( U( G. A. G. G. G. A. G) G) G) U) G) A) G. C) U) C) C) U. A.	FALSE
868	random_seq_from_cds__NO_28157	C. U( G( G( A( G( G( C. A. U( C( G( G( G( C( A. G( C( C( A( C( U( U. U. C. A. C( U( U( C( U. C. C. U. G) A) A) G) A. A. C. A. G. C. C. C. C. U. U. G) G) U) G) A. G) C) C. G) C) C) U) G) A) C. C) C) U) C) U) A) U. G. A. U. A. U( C( G. C( G( C. A. C. A. C. A. C. C. C) G) G) A) G. U.	FALSE
869	random_seq_from_cds__NO_27686	A( G( C( C. G( C( A( C( U( C. G( G( U( G. G. G. G. A. A. G. A. C. A. U( C( U( G( C( G( G( G. A. G. G. U. G( C( C( A. G. U. U. G) G) U) U) U) G) C) A) G) A) G) C) C) U. G) G) U) G) C) U. G) C) U) G. C. U. G. C. U. G.	FALSE
870	random_seq_from_cds__NO_58566	C. A. A. U. U. U. G. U. A. C. A. A. U. C( A( G( C( C. U. G( G( C( A. U. U. C. U. C. G. G) C) C) U. U. G) C) U) G) C. A. C. A. G( G( A( U. C. C( U( U( C( U. G. U. U. G) G) A) G) C. U) C) C) U( C( G. A( U( G. G( U( G( U( G( G. A. A. G. U. A. A. G( A( C( U( G. G. U. A) G) U) C) G. G. G. G. C) A) C) A) C) G. G) U) G. G) A) C. U. C.	FALSE
871	random_seq_from_cds__NO_30107	U. C. G. C. U. C( G( C( G. U. U( G( G( A( G. G. C( C( G( C( C( U. U( U( U( C( A. G. A. A( G( C( G( G( C( U( G( C. G. C. A. C) G) G) A. C) U) G) C) U) G. G) A) G) A) U. G) G) U) G) G) A. G. U) C) C) G) U. C. A. G) U) G)	FALSE
872	random_seq_from_cds__NO_35704	U. G. A. A. G. U. U( C( U( G( G( G( G( C( C. G( C( U( G. G( G( C. C. A( U( G( G( U( G( C( A. U. G( G. U. G. A. C) U. G. G) U) A) C) A. C) A) U) C. C. C) C) G. A) G) C) A. G) C) A. C) U) U) G) G) G) U. G. G. A.	FALSE
873	random_seq_from_cds__NO_11767	U. G. U. U. G. U. A. G. U. C. U. G( C( A( U( U( U. U. G. G( G( A( U( G( C. A( U( A( C( U( U( A. U( U( U( G. U( U( G( G. C. U. U. A. C) A) A) A. A) A) A) G. G. A) A) G) U) A) U) U. C) A) U) C) C) A) G) U) G) U) G.	FALSE
874	random_seq_from_cds__NO_9454	C. U( U( G( U. A( U( U( C( U( C. U. U. U. C. A. C. U( C( U( G( C( A( U. U. U. U( G( G( C( U( A. C. A. U. U. C( A. U( G( G. A. C. A. A. C. A. C) A) A. G) U. U. U. U. G. G) G) U) C) A) U. C. U. U) G) C) A) G) A) C. U. C. C. G) G) A) A) U) C. C) A) A) C. A. U. G. G. U.	FALSE
875	random_seq_from_cds__NO_23118	U. G( C( C( C. A. C. A. C. C. A. G( U( C( C( A( C( A. U. G. U( U( A( C( C( A. A. G. G( C( A. U. A. G( G( U( G. U( G( C( U. U. G. G. G) C) A) G. G) C) C) C. C. G. G) U) A. G) G) U) G) A) A. A. G. G) A. U) G) G) A) C) G. A. U. G) G) C) C. A.	FALSE
876	random_seq_from_cds__NO_31846	G( U( C( G( U( G( G( G( U( G( G( C( G( U( C( C. C. G. C. A. G. G( U( C( G. G. C. U( C( C( G( U. U. C. A. C) G) G) A) C. A. G. G) A) U) G) G) C) G) U) C) G) C) C) C) A) C) G) U. A) C) A. G. G. G. C. U.	FALSE
877	random_seq_from_cds__NO_37274	G. G. C. G. U. A. U. A. C( A( G( G. A. A( C( A( A( U( A( U. U. G( A( U( G. A. U( G( U( A( G( U( A( A( G. G( G( U( U( U( U( U( G( G. A. U. U. C. A. A. A. G. C. A. U) A) A) A) A) A) C) C) A. U) U) A) C) A. A. G. A. U) A) U) A) C. A. A) U) C) U) G) U) U) G) U) G. C) U) G) A. A. A. G.	FALSE
878	random_seq_from_cds__NO_14231	C. G. C( U( U( C( G( G( G( G( A( G( A. A( C( C( A. U. G( C( C( A( U. C. A. U( G. G( G( C( G( U. U. G. C. C. U. U. C. A. C. C. U. G( G( G( U( C. A. U( G( G( C( G( C( U. G. G. C. C. U. G) C) G) C) C) G) C. A) C) C) C) C. C. A. C. U. C) G) C) C) G. G) C. U) G) G) U) C. C. A. G. G) G) U) A. C) A. U) C) C) C) C) G) A) G) G) G. C.	FALSE
879	random_seq_from_cds__NO_33948	U. G. G. A. A. A. C( C( A. C( C( A. A. C( A( U. G( A. G( C. A. U( C( A( U( C. C( A( G( C. A. C( A( G. C( A( G( C( C( C( C( A. A. A. C. A. A. G) G) G) G) U. C) U) G) G. U) G) A. G. A. U. C. C) U) G) A. A) U) G) A) C. A. C) A. C) U) G) G. A. G) G) G) G)	FALSE
880	random_seq_from_cds__NO_4557	C. U. C. C. C. A. C( C( U. A. A. G. G( A( A( A( G( C( C. G( G( C( A( C. C. C. A( G( A. U( U( G( A( G( A. A. C( A( U( C( G. A. G( G( A( A. G. A. C. U) U) C) A. G. G) A. A) U) G) G. C. C) U) U) A) A) G. C) U) C. A. U) G) C) U) G) C) U) U) U) U) G) G) A. A. G.	FALSE
881	random_seq_from_cds__NO_17922	G. A. U. A. C. U. G. G( A( G( U. A. A. U. U. G. U. G( C( A( G( A. U( A( A( U( A( C( G( U. G. U( C( U( U( U( G( C. A. U. U( U( C( C( U( C. C. C. A. A) G) G) A) A) U. U. C. U) G) G) A) G) A) A. U. U. C) G) U) G) U) U) A) A. C) U. U) G) C) U. A. U. C) U) C) G. A. U. A. A. U. U. U.	FALSE
882	random_seq_from_cds__NO_21258	U. G. U. G. A. A. G. G. U. U. A. U. A. U. U. G. A. A. A. A. A. U( U( C( U( C( A. G. G. G. A. G. A( G( G( G. A. G( G( U( U( G( C. U. C. A( A( A( G( A( A. G. U. A. C. A. G. U) C) U) U) U) A. A. A. A. C) A) A) C) C) A. U. A. C) C) U) G. A. A. G. A. A. G) A) G) G) A) G. G. A. G. G. A. G. G. A. A. G. A. A. G. C. A. G. C. U. G. G. A.	FALSE
883	random_seq_from_cds__NO_58014	U. A. U. A. G( G( C( G( U. C. G. U. A. C. U. C( C( A. C( U( U( G( G. U( A. C. U. U. G. C. A) G. C) A) A) G) G) G) U. C. A. A. A. C. U) G) C) C) A. G( G. A. G( A. U. C( C( C( A. U. A. G. A. G) G) G) U. G. C) A. G. C) A.	FALSE
884	random_seq_from_cds__NO_54534	U. C. A. G. C. G. U. A. U( U( U( G( A. A( C( U( U( C( U( U. C( U( G( C( U( U( G. U. A. G( U( A. G. U( G( C( C( U( C. U. U. A) G) G) C) A) G. G. A) U) G. U. G. A) A) G) C) A) G) C. A) G) C. A) G) G) U) C. A. C) A) G) A) G. A. A. C. U.	FALSE
885	random_seq_from_cds__NO_68620	A. G( C( U. G( A. G( A( A. U( G( G( C( A. C. C. C. C. C. U( G. C( A( G( G. C( G. G( C. G( G( U( G( G( U( G( A. G( U( A. C( A. G. G( G( U. A. U. A. G( U( C( C( C( C. C. A. G) G) G) G) C) A. C. C. U. C) C) A. G. G) G. C. A) U) C. C) A) C) C) A) C) C) U. C) G. G) G. C) U) G) G. A) A. C. U. U. G. G) C) C) A) G. G. U) C) C) U. G) C)	FALSE
886	random_seq_from_cds__NO_51066	U. C. U. C. C. C. G. A. A. G. G( C( U( G. A. U. C. A. G( U( G( G( U. G( A( G. U. A( C( A( U( C( G( G( A( G( C( C( C. U. G( G( C( C( A( U. G. A. G. U) G) A. G) C) C) C. A. A. U. G. C. A. G) G) C) U) C) U) G) A) U) G) U) U. G. U) C) U. C) U) A) U) G. A. A) G) C)	FALSE
887	random_seq_from_cds__NO_63935	C. G. G. A. C. A. G( C( G. G( C( C( U( G( G( C( A. C( G( C( A. G. C. C. A. G( G( G( G( C( A( G( C( C( C. C. A. C. C. A. G) G) C) U) G. G) U) C) C) C) G. U. U. G. A. U. G. G) C) G) G) U) C) A) G) G) C) G. G) U) C. C( C( C( G. A. U. G. C. U. G. A. G) G) G) C.	FALSE
888	random_seq_from_cds__NO_51011	G. G. A. A. G. G. A. A. G. A. A. A( U( G( G( G( G( C( A. U( C( U( G( A. U. G( C( A( G( G( C( C. G. A. G( G( A( U. A. C. C. U. C. U. C. A. C. C. A. C. A. C. A. G. C. U) C) C) C. A. U. G) U) C) U) G) U) U. C. C) A) G) A) G) C) C) C) C) A) U) G. C. A. G. C.	FALSE
889	random_seq_from_cds__NO_62496	C. A. U. G( G( C( A( A. C( C( G( U. U. G. A. C. A. G( C( C. A. C( A( A( C( C( A. A. A. G( U( C( C. C( G( G( A. G. A. U. C) C) G) U. G) A) U) G. U. A. A. C. A. A. G) G) A. U) U) G) A. G) C) G. A. A. U. C) G) G) G. U) G) C) C) C. A. C. U. C. C. C. A. C. A. U. C.	FALSE
890	random_seq_from_cds__NO_49057	U. U. A. A. G. C( U( G( G( U. G( U( U( C( G( G( G. G. A. G. G. A. A. A. A. G. G. A. G. G. C. C( C( C( C( C( C( G( C( U. G. G. G. C. G) C) G) G) G) G) G) G) A. U. U. G. G. G. G. G. A. A. G. G. A. A. C) U) G) G) A) C) U) C) A) G) A. G. G. A. U.	FALSE
891	random_seq_from_cds__NO_58444	U. U. C. C. C. A. C. A. G. C. C. G( G( A. C( G( G( G( C( A( C. C. U. U( G( A( G( C( U( G( C. G( G( G( C. C( C( A. G. C. C. A. G) G) C. A. C. C) C) C) C. C) A) G) G. A. C) U) C) G) C. C. U. C. U) G) C) C) U) G) C. C) C) A. C. A. C. C. C. C. A. C. C. C.	FALSE
892	random_seq_from_cds__NO_49887	A. C. U. G( A( U( G( U( U( A( C( G( G( A( U. U. C( C. G. G( A( G( A( A( G( U. C( U( G( U( G( G( U( C. U( G( G. U( A. A. A. U. U. G( U( A( U( C( A. A. U( C( G( C. U. U. U. A. A. C. A. U) G) A) C. U. G. G) A) U) A) U) C. C. U. G. G) G. C) A) A) U) C) A) C) A) G) C) U) U) C) U) C) G. U. G) U. U) C) C) G) U) A) A) U) A) U) U) U. A.	FALSE
893	random_seq_from_cds__NO_69426	G( C( C( U( G( U. G( U( G( G( C( C. C. C. G( A( G( C( A. C( A( G( U( G( C( U. G. U. U. C. C. U. G. A. C. U. C. C. C. U. G) C) G) C) U) G) G) C) U) C) U. G) C) C) A) C) C. C) C. C. U. G) G) G) C) C. A. G. A. A. G. U. U. U. U. U. C. A. U. G. G.	FALSE
894	random_seq_from_cds__NO_41306	A. G( G( A. G( G( U( A( G( A( G( G. U. G( A( C. C. A. C. C. C( U( G( G( C( C. A( G( C. A. C. G( C. G( G( C( U( C( U( G( G( A. C. C. C. A. C. C. C) C) A) G) C. G. A. C. C. U. A. A. C. U. A. U. A) G) C) C) C) U. C) U) C. A. G) C) C) A) G) C. A. C. U) C) C. A. C) U) C) U) A) C) C) C. G. C) C) C. G. G. C. C. G. C. A. U. C. A. U. C.	FALSE
895	random_seq_from_cds__NO_72613	U( U( G( U( U. C( U( A( A( G( U( C( G. C( C( A. U. A. U( U( C( U( C( U( C( A. G. U( U( C( A( C( A. C. A( A( A( G( G( A( U. C. U. U) C) C) A. U) U) U) A. G. G) U) G) U. A) A) G. A. G) A) U. G) U. A) G) A) A) A. G) G) G) A) U) U) U) A) G) G) C) A) A)	FALSE
896	random_seq_from_cds__NO_36701	C. C. U. G( U( C( C( C. A( U( U( C( C( U( C( A. A. A. G. A. G( C( U( C( A( G( G( G( U. U. A. G( A. G( A( G( G. G( U( G( C. U. G. G. C. C) A) C) A. A. U) U) C) G. U) G. C. U. C) C) C) U) G) G) G) C) G. G) G) G) G) G) A) U) U. G) G) A) C) C.	FALSE
897	random_seq_from_cds__NO_35144	G. U. C. G( C( U( U( C( A. U. G. G. A. G( A( U( A( U( A. A( G( U( A( G( C( C( U( G. A. A( A( A. C. A. A. C. U. U. U. A. C. U) U) G. A. G) G) G) C) U) U. U. G) C) U) G. G) U) G) U) U) G. A. G. G) A) A) G) C) C. A. G.	FALSE
898	random_seq_from_cds__NO_57788	C. A. C. A. G( C( U( G( A. G( U( G( U. C. G. C. U. U. U. A. A. G( G( A( G( U. G( U( G( U( C. U. U. U. G( A( G. A. A. U. U. A. C. U. A. C. G. U) C) C. U. G. U. A) C) G) C) C) U) C) U) G. C. U. C. U. C. U. A. C. C) G) C) C) A) G) C) G. U. C. G. U. U. C.	FALSE
899	random_seq_from_cds__NO_54344	C. C( A( A( G( G( A. A( A( C( G( G( U( C( C( G. A( C. A( G( C. A. G( C( A( U( C( U( G( C( A. C. C. C( U( C. U( C( A( U( A. G. U. G) U) G) A) A) G) G) C) A) G) G) U) A. G) C) C. C) U) U) G. G) G) G) U) U) G) U) U) G. C. C) C) U) U) G) U. C. U. G. U. G. U. U. C.	FALSE
900	random_seq_from_cds__NO_11702	A( U( A( G( U. U. G( A( G( G. U. U. G( U. A( G( G( C. G( A( G( G( A( C( A( G( U( G( G( U( G. U. A. G( U( G( A( U( U( G. A. A. C. C. C. A. A. A. A. A. A) G) U) C) A) U) A. G. G. U. G) C) C) G) U) U) G) A. U) C) C) U) C) C. U) C) U) U. C) U. C. A. C) U) C) U. C) U) G) U) A. A. A. U. U. C. U. G. G.	FALSE
901	random_seq_from_cds__NO_24047	C. A. A. G( A( G( U. U. C( C( A. U. G( G( C( C( U( C. C. A. C. U. U. C( C( C. G( C( C( G( C( C( A. A. C. G( C( C( G( A( G( A( A( C( G( U. C( G( C. U. U. U. C) G) U. C) G) U) U) A. C) U) U) G) U. C. U. G) C) A. G) G) A. C) G) G) C) U. G) G) U. C. C. G) G) G) C) C) C. A. G) G) C. C. C) U) C) C. U. C. C. A. G. C. G. A. C. A. C. C.	FALSE
902	random_seq_from_cds__NO_51868	C( G( G( U( G. C. G( C( A. G( A( G( A. G( G( C( U( G( A. U( G( U. A. G. A. C. C. C( C( G( G( G( C( C( U. G. U. U. G) C. G) C) U) C) G) G) C) A) C) A) G) C) C) C) U) C) G) C) C. C. C. A. G) C) U) G) A. U. G. A. U.	FALSE
903	random_seq_from_cds__NO_41785	U. C. G. U. C. A. A. A. A. C. C. U. C( A( G( U( C( U. C( A( U. U. C( A( C. U. G. A. G( U( A( C( C( U( C( U( G( G( G. A. A. A. U) C) A) G) A) G) G) U) A) C) G. U. G. A. U. C. U) G) U. U. U) G) U. G) G) C) U) G)	FALSE
904	random_seq_from_cds__NO_12348	G. A. G( C( C( U( U( C( G( U( C. C. G( C( G. C( G( G( G( G( A. G( C( C( G( C( U. U. U. G. G) U) G) G) C) A. C. G. C( C( G( G( G( A. G. C. U( C( G. C. C. C. A. G) A) C) C) C) G) G) C) C) C) C) G) G) C) C. A) C) G) A) G) G) G) C) C. C. C. G. A. A. C( C( C( G. G. U. G. G) G) G) C. A. G. U. C. C.	FALSE
905	random_seq_from_cds__NO_28039	G. A. C. U. G. U. C. G. C. C. A. U( G( G( C( U( G( G( C( C. U( G( G( U( G( G( U( G( U( G( G. C( G( C. A. G( C( A. A. A. C. G) C) A. C. C) G) A. C) A) C) G) C) U) G) C) U) G) U. G) A. U. U) C) A) G) C) C) A) C.	FALSE
906	random_seq_from_cds__NO_3572	G. U. C. C. G( G( C( A. C. C. C. A. U. C. C. U. C. A. A. U. A. U. U. A. A. C. U. C. A. G) C) C) A. G( C( U. U( C( U( C( C. C. A. G. G( G( C( C( U( G( G( A( G( C( U( A( A. U. G. A. G. U) G) G) U) U) U) C) A) G) U. G. U. G) C) C) A. A. A. A. G) A) G) A) C. C. C. G) C)	FALSE
907	random_seq_from_cds__NO_64910	A. G( C( C( A. C( A( G( C( A. C( C( G( U. U( C( U( G( G( C( A. A. G. A. G. A. G) C) U( G( C( A. G. G( A( G( A( G. G. G. A( C( C( A. G. G. A. G) G) U) G. A. A. G. U) C) U) C) A. G) C) G) A. G. A. A. C) A) G) A) U. C) G) A. G) G. A. G) C) U) G) C. A. G. A. G) G) C) A. G. A. A. A. G. A. G. C. A. U. C.	FALSE
908	random_seq_from_cds__NO_14427	G( G( U. G. A( C( U( G. U. G. G( C( C( C( U( G. G. C. A. U. C. U( G( C( U( C( A( U( C( A( U. G. G. U) G) G) U) G) A) G) C) A) C. U. U. U. G. A. A) G) G) G) C) G. A. G. A. A. G) G) U) G. U. U. C) C) G. U. G. U.	FALSE
909	random_seq_from_cds__NO_18526	U. C. A. G. U( U( U( U( C( U( U. C( C( A( G. C. A. A. G( U( U( C. A. A. U. C. A) A) U) G. A. C. A. U) G) G) A) G) A) A) A) A) G( G( G( U( U( U( G. G( U( U. G( C( U( U( C( U( U. G. A. A. A) G) A) U. A) G) U) G. U. U. A) C) A. G. G) A) A) C) C) C) U. G. C. C. A. A. A. A. G. U. A. C( A( U( C( G. A. A. C. A. G) G) U) G) C. A. G. U.	FALSE
910	random_seq_from_cds__NO_68116	C( G( A( A. A( G( U( A( A. A. A. C. A. A( G( U( G( A( A. G. A. A. C( U( A( C( A( G( C( A( G( G. A. C. U. U( U( G( U( A( U( G. A. C. A) U) G) C) G) A) C. C. G. A. C. G. C) U) G) C) U) G) U) G) G) U) C) G) C) U) G. C. U. G. C. U) G) C) U) G. C. U) C) G) G. A. G.	FALSE
911	random_seq_from_cds__NO_61125	G. A. G( G( U( U. G( A. A. C. C( C( C( A. C. A. G( U( C( A. C. C( U( A. U( G( G( C( A( A( C( G( A( C( U( C. C. U. U. C. U. C. G( G( C( C. A. A. G. G) C) C) U. C. A) G) U) C) A. G) U) G. U) G) A. C) C) G) C. A) G) A. G. G) A) C) G. A. G) G) G) C) A) C) C) C.	FALSE
912	random_seq_from_cds__NO_18005	C( G( C( C( C( U. A. A( G( U( C. G. A( G( A. C( C( G( G. A. A. G( U( A. C( U( G( U. G( A( A( G( G. A( U( G( U( U( A. A. U. G. A) A) U) G) U) G. C) U) U) U) U. U) G) G) A. A) U) C. A. U) G) G) C) U) G. U. A) C) U) C. U. U. G) G) G) U) G) U. A. A. A. A.	FALSE
913	random_seq_from_cds__NO_198	G. A. U( A( A( U( A. G( A( G( G( U. C( C( C( A( G( G( C. U. U( G( G( G( U( G( A( G( G( U( C. C( U. U( G( A( C. A( U( U( C. C. C. U. G) A) U) U. U) C) A) U. G) U. A) C) U) U) C) C. U. G) C) A. C) C) A) C. U. C) U) U) G) G) G) C) C) U) C) C. A) U) U) A)	FALSE
914	random_seq_from_cds__NO_27972	G( C( U( U( G( U( U( C( C( U. G. U. G( A. G( G( A( C( U( C( A. G. A. A. G. G. G. C. C( G( G( A. G. C( U( G( A( C( C( U( G. G. A. C. G. G) G) G) U. U) C) A) G) A. A. C) C) G) U. A. G) G) G) A. U) C) C) C) U. G) G) A) A) U) A) G) G) C) C. U. C. U. G. U. G. U. U. G. G. A.	FALSE
915	random_seq_from_cds__NO_65694	C. C( G( A( U. G( A( C( C( A. C( G( A( U( G. U. U( G( A( U. G( U( G( G( G( U. C( U. U. C. U. C. C. U. U. G) C) C) C) A) U) C. U) C) A) G. G) U) C) G) G) G) U) U) C. U) C) G) U. A. G. C. U. G. G. U. G. A.	FALSE
916	random_seq_from_cds__NO_25011	G. A. A( C( A. C( C( U( G( G( U. G. U. C. C( C( U( G( C. A. A. U. U. C( C( C( U( G( A. U( A( U( C( C( C. A. G( G( C( U. U. A( C( C( A. U. C. U. U. G. A. C. C. A. G) G) U) U. G) U) C) C. A. G) G) G) U) A) G. C. C) A) G) G) G) U. U. C. C. C) A) G) G) C. A. G. U. C) C) A) G) G) G) U) C.	FALSE
917	random_seq_from_cds__NO_15936	C( C( C( U. C. G( G( A( A( C( A. A. C( U( G. U. A. U. U. G( C( U( G. U. G. G. A) G) C) C. U. C. U. U. G. A) G) G. A. G) U) U) C) U) C. C. G) G) G) C. G. U( G( G( A( A. C( G( G( G( U( C( U( G( U. U. U. C. C) G) G) G) C) U) C) G) A. A. U) C) C) A)	FALSE
918	random_seq_from_cds__NO_36696	G. G. U. C. G( G( C( A( G( G( G. A. U. G( U( C( A. A. G. G( C( A. C. U. G( C( G( G( C( G. G( C( U( U( G. G. A. G. U. A. G. G) A) G) C) G. G) C) C) G) U) G) C) A. G. C. G) G) C) U. C. G. G. C) C) U) G) C) C) A. G.	FALSE
919	random_seq_from_cds__NO_49419	U. U. C. G. A. G( C( G. C( U( U( C( G( A. C. G( C( G( G( A. G. U. A. U. C. G. C. C( A( G( C( U( G( U( U( C( C. U. G. U. U. C. G) A) G) C) A) G) C) U) G) C) C) G) C) A. G. G. G. C) G) A) G) G) G) C) G. G.	FALSE
920	random_seq_from_cds__NO_16552	A. G( G( C( C( A( C( G( C. A( G( A( U( A. G( U( G( C. G. G( A( G( C( C( C( A( U( C. G. C. A. A. G. C. C. A) U) G) G) G) C) U) C) A. A. U. C. A. C. C. U. U. C. U. U. U) A) C) C. A) U) C) U) C) G) U) C. C. C. G) G) U) C) G. C.	FALSE
921	random_seq_from_cds__NO_33447	C( C( U( G( G( G. A( C. A. C. C( U( G( C( C( C( G( C( C. G( C( U. G( C. C. G( C( U( C( A. C. U. A. C. C. C. U. C. A. U. C. C. C. C. C. G) A) G) C) U. C. C) C. C. C. G) C) C. G) U) A. U. G) G) A. G) A. C) A) G) C. A. C. U) G. C) C) A) G) G) U. C. C. U.	FALSE
922	random_seq_from_cds__NO_65095	C. G( G( G( A( C( A( A( G( C( U( C( U( U( C( G. G( C( U( U. C. U( G( C( C( C( G. A. C( C( C( G( A. G. G( C( U( G( A. C. U. C. G. A. C) G) G) U) G. A. U) G) G) G) G) G) G) C) A) A. C. U. C. G) G) C) G. G) G) G) G) A) G) C) U) G. U) G) C. G. U. C. U. U) C) C) C)	FALSE
923	random_seq_from_cds__NO_46823	G. C. C. C. C. A. U. G. U. C. U. C( C( A( G( G( U. A. A( G( C. C( G( U( C. A. A. C. A. C. C. C. U. U. U( G( G( G( G( C( C( G( G( G. G( G( G( C( C. C. U( G( G( A. A. A. U. C) C) A) A. U. G) C) C) U) G. G. C) U) G) G) C) C) C) A. C) A) G) C) G) C. C. C. U. U. C) U) C. U. C) C) U) G) G)	FALSE
924	random_seq_from_cds__NO_66437	G( G( C( A. C. A. C. U. G. C( C( A( C. U( C( U( G. U( U( G( C. A( U( G( G. G. C( A( U( U( C( U( C( U( G( G( G. A. G. U. C. G( G( G( G( U( U( C( A. G. G. G) G) G) C) C) C) C) U) U) G) G) A) G) G) A) U) G) G. A. C) A) U) U. U. U) G) A) G. A) G) A) C. U) G) G) A. A. G) C) C) U. A. A.	FALSE
925	random_seq_from_cds__NO_7039	G. A. U. C. C( U( G. U( C( U( G( G( C. U. C( G( C( U( U( A( G( G. A. U. U. C. U. G( C( A( G( G( U( C( A( C( C( A. G. G. U. G) G) U) G) A) G. G. C. C) U) U) G) C) U. U. G. C) U) G) A) G) A. U) G) C. U. C) C) G) G) A) G. A) G) A. A. U. G.	FALSE
926	random_seq_from_cds__NO_52029	U. C. A. C( A( G( U( G( U( G( C( C. A. C. C. A. U. G( G( A( G( U( U( G( G( G( G( C( C( C( C( U( A. G. A. A) G) G) U. G) G) C) U) A. C) C) U. G. G. A) G) C) U) U) C) U. U. A. A. C. A. G) C) G. A) U) G) C) U) G) A.	FALSE
927	random_seq_from_cds__NO_5793	A. A. U( U( G( G( G( A( G( C( C( A( G( G. U. C( C( U( G( A( U( U. C. C. U. C( U( U( C( A. G. C. A. A( G( G. C. C. U. C. A. C) U) G. A. A. G. G) A) A) G) U. U. U. C. A) U) C) A) G) G) U. G. C) U) G) G) C) U) U. G. A. C) C) C) G) G) G. G.	FALSE
928	random_seq_from_cds__NO_30915	C. A. G( A( G( G( U. C. C. U. G( U( U( G( U. A. C. U( G( G( C( C. G. A. A. G( A( C( U( U. C( C( U. U( G( A. U. A. U. C) A) U. G) G) G) G) U) C) A. G) C) C) A) A. U. C) A) A) C) C) C) U) C) A. A. U. G. U. C. G. A. A. U.	FALSE
929	random_seq_from_cds__NO_67372	G. G. A. G. G( C( U( C( A. G. A. G( G( G( A( G. C( C( C. G. A( G( G( A. C( U( C( U( G( C( G. G( C( C( C. C( C( G. A. G. A. G. G. C. A. G. G. A. G) G) A. G) G) C) G. G. A. G) C) A) G) A) G) G. C) C) U) G. A. G) G) U) C) C) C) G. G. A. A. G. G) U. A) G) C) G.	FALSE
930	random_seq_from_cds__NO_30828	G( A( C( U( G( U( C. C( U( C( A. A. A. G. U. A. G) A) G) U. A. G. C( U( U( G( C( C( G( C( U. C. U. C. A. U. G) C) A. G) G) U) A) G) G) A( G( A( G( G. G. C. A. C) U) C) U) G) C) A) G) U) C) G( G( U( C( C. U. C. G. G. U. C. A. G) A) C) C) C. G. C. C. U. G.	FALSE
931	random_seq_from_cds__NO_69589	G. C. U. G. A. A. C. U. G( G( G( G. G( U( A( G( U( U( G. U. C( G( U. U. C( U( C( G( U. C. C. U. C. C. A. C. C( U( C( G( A. U( G( U( A. C( A( C( G( G( U. G. G. C) C) G) U) G) G) C) A) C. U) G) A) G) C) G) G) G) C. C. C) G) G) A) U) U) G) C) G. C) C) C) C.	FALSE
932	random_seq_from_cds__NO_65693	G. A. A. C. U. U. C. U. C. A. A( U( G( G( U. C( C( U. U. U. U. G. U. C. A. A. U. A( C( C( U( C( C. G. C( A. U. U. U. G. U. A. G) A. U. G) A) G) G) U) G) G) C. C) C) G) U) G. G. U. G. G( U( G( G( A( C( U( U( U. C. C. G. G) A) G) U) C) C) A) C) G. U. G. G.	FALSE
933	random_seq_from_cds__NO_10164	U. U. C. A( G( A( A( U( G( G. U( C. C( A( C( C( C. A. G( G( U( G( A( A( A( G( U( U( A( U( U( C. C. U. C. C. G. A. G) A) U) G) G) C) U) U) U) C) A) C) U) G. A. A. U. C. U. U. A. A. U. A. A. A. A. A. G) G) U) G) C. C. A. G) G. C) A) U) U) U) U) A. U. C. C. U. U. U. A. G. C. A. A.	FALSE
934	random_seq_from_cds__NO_48928	U. U. U. U. U. U. G( G( A. G. C( A( G( U. U. U. G. G( A( C( C. A. G( G( U( U( U( U. C. U( G( A( U( G( U. C. A( U( C( U( C. C. C. C. A. G. C. C. U. C. C. G) G) A) U) C) A) U) C) A) C. A) A) A) C) C) A. U. G) U) C) A. U. C. U. C. C. C) U) G) G. G. C) C) U. C.	FALSE
935	random_seq_from_cds__NO_36163	C( U. C( A( G( G( C. A( A( C( U( C( U( G. G. G( G( C( C( A. C( C( C( C( U( G( G. U( G( A( G( U( C( U. U. C. G) G) C) U) G. C) A) G. C) G) U. C. G) G) G) C. G) C. G. G) G) C) C) A. A. G. A. A. G) G) A) G) U) U) U) C) U) G) U. G) G.	FALSE
936	random_seq_from_cds__NO_7997	G. G. A. G. C( U( C. U( G( G( G( A. G. C. C( U( C( U( G( U. U. U. A. C. U. U) G) G) A) G) A. C) C) C) A) U. G) G) A. C. C( C( U( C. C( G( G( G( G( G( U( C. A. A. A. G. A( U( G( A( G. A. G( G( U. C. A. C) C) C. A. U) C) A) U) G. G. C. G) C) C) C) C) C) G) C. A) G) G)	FALSE
937	random_seq_from_cds__NO_3274	G. G. C. U. C. U. A. U. U. C. C. C. U. G( U( C( C( U( U( C( A( U. G( G( G( C( C( U( G. C. U( G( G( C( C( A. U. G( U( A( C. A. C. C. U) A) C) U. U. C. C. A. G) G) C) C) A) A. G. A. U. A. A. G) G) G) C) C) C) U) G) A) A) G) G) G) C) C. A. U.	FALSE
938	random_seq_from_cds__NO_52711	U. A. G( U( A( U( C( C( G( G( A. G. G( G( A( G( A. C. A. C. U. U( G( C( A. G. A. G) C) A) C. A. A. U. C. C) U) C) C) A. A. C) C) U. U. G. A. G( C( G( G( C. G( C( U. C( C( C. A. G. C. A. G. G. C. G) G) U. G) C) A. C) C) G) C) G) G) G) U) A) U) C. U. G.	FALSE
939	random_seq_from_cds__NO_16389	U( U( U( G( U. C. C. C. U( U( C( A( U( C( A( A( G( C( A( G. C. C. A. G( C( A( A. A. C( A( C. A( A( G( G( A. A. G. C) C) U) U) U. U) G) A. A. U) G) C) A. G. A. U) G) C) U) U) G) G. C. C. A. A) U) G) A) G) A. A. C. C. C) A) A) A) U. C. C. A.	FALSE
940	random_seq_from_cds__NO_52595	A. U( G( C( G( U( C( C( G( U( G( C( C. U( G( A( G( U. C. G( U( C. G( G( C( U( G( U. G( G( G. G. G. A. C) C) U. C) A) G) U) C) A) U) C. U. C) U) G. U. G. A. C) A) G) C) A) G. U) G) G) A) U) G) C) A) G. A. C. G. A. C. C. C. C. A. C.	FALSE
941	random_seq_from_cds__NO_53945	C. U( G( C( A( A. G( C( C. A. A. C( G( A. G( G( U( C( A( C( C( A. G. G. G. A. G. C( A( U( G( A( G( G( A. C. A. U. C) C) U) G. G. C. C) G) U) G) G. A. G. G) G) U) G) A) C) C) C) G) A. G) U) A. C. U) G) C) G) C.	FALSE
942	random_seq_from_cds__NO_25475	C. U( U( G( A( A. G. U. G( A( U( U( G. C( C( A( A. U. G. C( C( U( C( A. G. G. G. U. A. U. A. U( G( U( A( U( G( A( A. A. C. U. U) C) A) U) A) C) A) G. G. A. G) A) G) G) A. U) G) G) G. G) A) U) U) U) C) A) A) U. A. C. C. U. G.	FALSE
943	random_seq_from_cds__NO_4474	U. C. A( C( C( C. U. C( C( U( G( U( U. C. C. U( G( A( C( G( G( C( U. G( U( G( G( U( C. C. A. G. C. G. C. A) U) C) A) C) C. G. U. G) C) A. C) G) U) C) A) C. C. C. G) C) A) G) G) C. C. G) G) U) C. C. U. C. U. A. C. U. U. C. C. A. C. A. U. C. C.	FALSE
944	random_seq_from_cds__NO_55667	G( G( G( A( G. C( U( U. C. C( U. C( A( G( U( G( G( G( C( A. U. C. C. U( C( G( G( C( A( U( G( G( U( G( G( A( G. C( U( G( G( G. C. G. C. U) C) A) G) U) C) C) A) U) C) G) U) G) U) A. U) G) A) A. C. U. G. G) C) C) A. U. C) A) U) U) G) U. G) U. A. C. A. U. G) G) G. U) C) C) C) U. G. C. A. G. G. C. U. U.	FALSE
945	random_seq_from_cds__NO_35216	A. G( G. C( A( G( U( C( U( C( U. C( C( A( U( G. G. G. C( C( C( C( G( A( C( G. G. C. U. U. G) U) C) G) G) U. G) G) A. A. G. A) U) G) G) G) A) G) G) C) U) G) G. U) G. A. G. A. G. U. G. G. G( C( A. U. A. G. U. G. G. G) C) A. G. A. G. G. G. G. G. U.	FALSE
946	random_seq_from_cds__NO_40071	C( C( U( G( G( A. A. G. G( C( U( C( C( U( G( G( C( U( G. G. A. G. G. A. A( G( C( U. G. A. U( C( U( C( A( U( U( G( G( U. G( C( U. C. A. G. G) U) C) C) A) G. G) U) G) A) C. G) A) A. G. U. G) C) U) G. U. G. U. A. G. A. A) G) C. C) C) A) G) G) G) G) U) G. A. G. G. C) C) A) G) G) A. U. A. C. U. C( C( G. C. A. G. C. U. G) G) U. U. C.	FALSE
947	random_seq_from_cds__NO_61651	U. C. U. U. C. A. C. C( A( G( C( U( U( U( G( A( G. A( G( C( U( C. U. G. C. G( U. G( G( A( U( C( G. U( C( C( U. U. G. U. U. G) G) A) A. G) G) U) U) C) C) A) G) C) U) U) C) A) G) G) G) C) U) G) C. C. C. U. C. A.	FALSE
948	random_seq_from_cds__NO_60931	G. A. A. G( C( C( C( U. A. U. G. U. C. C. A. U. G) G) G) C) C. C( U( C( C. U( C( A. G( G. A. C( C( U( G( U( C( U( G( U( U( C( A. U. C. U. C. U. G( G( G( U( A. C. G. C. A. G. G) C) C) C) C. A. U. G. G) A) G) C) G) G) G) C) A) G) G) G. G. C) A. G) A) G) A) G) C. A. U. C.	FALSE
949	random_seq_from_cds__NO_25152	C. C. A. U. C. C. U. U. A. C. G. G( G( U( G( A( C( U. U. U. C. C( A( U( C. C. C( U( U. G( A( A. C( C( A( A( G( G( C( A. U. C. G. U. U. A. G) C) A. C) U) U) G) G) C. U) C) C. A) G) C. A) U) G) U. U. G) U) C) A) C) C) A. U. U. C. C. A. A. C. C. A. G. A. A. A. U.	FALSE
950	random_seq_from_cds__NO_23895	G. A. C. G. C. U. G. C( G( C. G( G( C( U( A. C. U. A. C. A. A. U( C( A( G( A. G. C( G( A. G( G( C( C( G( G( G. G( U( C( U. C( A( C( A. C. C. C. U. G. C. A. G) U) G) G) A) U) G. C) A. U) G) G) C) U) G. C) G) A. G. C) U) G) G) G) G) C) C) C) G)	FALSE
951	random_seq_from_cds__NO_38600	A. G( U( G( G( A( G( G( U. G( A( G( C. C. U. G( A( G( U( C( U( G( U( G( G( C( U( G. U. A. A. C. C. C. U. C. A. A) G) U) U) A) U) A) G) G) C) A. U) C) C. C) U) C) U. C) C) U) C( U( C( G( A. U. C. C. A. G. C. C. G. C. C) G) A) G) C) C) A) C) A. C.	FALSE
952	random_seq_from_cds__NO_43946	C( A( C. C. U( C( C( A( U( A( U( U( U( C( U( G( A( G. C. A. A. A. U. U) U) A) G) A) A) G) U) G) U. U. U) G) G) A) U. U. U) G) U. U( G( U( A. G( G( C( C( U( G. U. G. A) G) G) C) U) G. A. A) C) A) C. C. U. C. U. C. U. G.	FALSE
953	random_seq_from_cds__NO_72016	G. C( A( G( A( G( U( U( A( C( C( C( C( A( A( A. G. G. A. A( U. G. G( A( G( G. A. A. U. C( A( G( U( A( A. G. C. U) A) C) U) G) C) U) C) A. U. U) G. G. G. G. U) U) G) G) G) G) U. U) G) G) C) A. U) C) U) G) G. G. U. A. C. U. U. G. G.	FALSE
954	random_seq_from_cds__NO_35091	G( G( A( G( G. A( G( C. U( G( G( G( C( U. A. C( U. G( G( G( G( C( G( U( G( C. G. G( C( U. C. A. A. G) U) A. C) A) C) G) C) C) A. C) G. C) U. G) C. U. G) C) C) G. C) A) U. C) U) G. C) U) U) C) G. A. G. G.	FALSE
955	random_seq_from_cds__NO_57181	U. U. A. U. G. G( A( A( G( U( G. A( G( U( U. A( G( G( U. C( A( G( G( C( G( A. A( U( U( C. C( C( A( G( C. A. C. C. U( G( U( U. C. C( A( G( U( U. C. C. U. G. C. C. U. U. C. G) C) U) G) C. U. G) C) A) C. C. C. U) U) G) G) C. A. A. A. G) A) U) G. U) G) C) C) U) G) C) C) U) A) C) U) G) C) U) U) C)	FALSE
956	random_seq_from_cds__NO_32348	G( C( U( G( C( A. G. C( C( U( C( A( G( C( U( G( C( A( C. G( G( U( A( U. G( G( A. G. A. U. G. C. U. G. C. A. A. G. A. C) C) U) G) C) C) U. C. C. U) G) C) A) G) C) U) G) G) G) G) A. C. G) C) U. G. G) G) C) C. U. G.	FALSE
957	random_seq_from_cds__NO_11806	C. C. C. U. C. C. U. A. U. G. U. G( C( U( G( A. G. C. G. G( U( G( C( U( G( C( U( A. U. G( A( A( U. G( U( G( G. C. C( U( A( C. A. C. G( G( A. U. G. G. A. G. A. C) C) U) G) G) A. G. C) G) C) U) U) C) C. U. G. A) G) C) A) G) C) G) C) A. G. C) A) G) C) C.	FALSE
958	random_seq_from_cds__NO_29014	A. G( U( G( A( A( U. A. A( G( G( U. A( G( A. G. G. U. C( C( A( G( G( U. A( G( U. C. C. A. G( C( U( U. C( A( G( G. U. C. G. C) U) G) A) G) U) G. U. C) U) U) C) U) G) G) C. A. G. G. C) U) C) C) U) U) U) C) A) C) C. A. G. G( C( C( C. U. U. C. U. C. A. U. G) G) U) A.	FALSE
959	random_seq_from_cds__NO_24058	U. C. C. G. A. A. G( C( C. A. G( A( U( U( G. A( G( A. C( C( U( G( G( G( A( G( C. U. G( G( G( C( C. G( U( G. U. G. A. U( G( G. G. A. G. C) A) G. U. G. A) C) A. G) C) C) C) U. U) U) C) U) C) A) G) G) C. C. C) U) G. A) A) U) C) G) C) C. A. U. G. C. A. G.	FALSE
960	random_seq_from_cds__NO_60462	A. C. A. C( G( U( C( U. U. G. G( G( C( A. G( G( U( U. C( A( G( C( U( C. G( U( U. U. A. U. G( U( C( C( C. U. U. C. U. G) G) A) U) C. C. G) C) A) G) C) U) G) C. G) C) C) G) C) C) G) A) C) G) C.	FALSE
961	random_seq_from_cds__NO_44434	G( G( C( C( C. C. C. C. A. A. G. A( C( U. G( U( G( G( C( C( G( A. A. G( C( C( G( G( U. G( C( U( G( G( G( G( G( C( A( G( G. G( C. U. G. G( C( G( G. C. G. C. U. G. A. U) G) U) A. A. C. U) G. C) U) G) A. C) C) C) C) C) G. A) G) U) C. C) U) G) G) U) U) G) G) C) C) G) C) C. C. C. G) U) A. G. A. G. C. U. C. G) G) C) C) A. U. G. G. G.	FALSE
962	random_seq_from_cds__NO_57356	G( C( C( A. G( C( C( A( C( U. U. C( C. G. G( G( U( C( A( A( C( U. A. U. U( C( U( G( C( A( U( G. A. A. A( G( C( A( A( G. A. U. G. U) U) G) C) U) C. A. A. A) U) G) C) C. A. A) G) G) U. G. U. G) U) C. U) G) A) C) C) A. A. G) C. U. G) U) G) G) C) C. G. A. G) G) C) C. C.	FALSE
963	random_seq_from_cds__NO_56623	C( U( A( G( G( U. U. A. A. A. A. U. U. C. A. U. C. A. C. U. U. U. C. A( G( C( U. G( C( A( U( G( A( A( G( U. U( G( U( G( U. G( U. C. A. U. C) C) G) C) A) U. C) U) G. U) C) A) U) G) C) U. G) C) U) C. U. C) C) U) G) G) G. A. U. U. C. A. U. C. U. G.	FALSE
964	random_seq_from_cds__NO_54630	G. A. U( U( A( C( G. U( U( G. U( C( U( G( A( U( G. U( U( A( A( C. A( G( C( A( C( U( A. C( G( U( G( G( G. G. A( U( C( C( A( G( G( A. U. U. U. C. A. C) U) U) G) G) A) U) A. C) C) A) U) G) C. A) G) C. A. U) G) C) U) U) U) A) G) A. G) U) C) A) G) A) G. A) G) G) U) G) G) A. A. C. U.	FALSE
965	random_seq_from_cds__NO_12027	U. U. C. U( G( G( C. A( C( U( U( C( U. C( G( G( C( C. A. C. C. U. C. G( U( C. G( C( G( G( A( C. C. U. C( C( A. G( G( U( G( C( U( G( G( C. U. G. C) C) G) G) C) G) C) C) C. G) G) C. U) C) C) G) C) U. G) C) C. G) C) C) G) C. G) A) G) G) U) C) C) A) U. U. U. C. A. G. C. A. U. A. U. G. G.	FALSE
966	random_seq_from_cds__NO_2221	U. A. A. U. U. C. G. U. U. C. U. A. A. U. U( G( G( U( U. C. A. G( G( U( A. G( C( U. A( A( G( A. U( G( C( G( G( A( G( U. C. A. U. U. A. A( G( C( U( G( G. U. A. U. U. C. U. G. C) A) G) C) U) C) U) C) U) C. G. A. A. G) C) A) G. G. C) U) U) G) C) A) C) C) C. C. A) C) C) A) U. C. C. U. U. C. C. A. C. A. A. C.	FALSE
967	random_seq_from_cds__NO_24124	C. U( C( C( C( A. A. G( U( A. G. A. C( A( U( C( A( C( A. G. A. G( C( U( C( A( U( A( G. A( G( C( C. A. G. A. A. G) C) U) G. U) A) C. U) G) G) G) C) A. G) U) G) G) U) G) A. C. G. G) C) C. G) G) G) A) A. G. U. C. G. U. A.	FALSE
968	random_seq_from_cds__NO_68439	U. C. U. G( A( U( G( U( G( A( G( U( G( C( U( G( G( G( A. A. C. A. U. C. C. U( C( C( A. G( C( U( U( U( U( U. C. A. U. G. G. C. A) A) G) A) G) C) C. G) G) A) U) C) C) A) G) C) G) U. C) U) U) A. A) C) A) U) C) C. U. C. A. A. C. G. C. C. A. A. G.	FALSE
969	random_seq_from_cds__NO_52016	G. C. A. A. G. G. U. G. U( G( C( A( U( C( G. G. G. A. C( C( U( C. U. G( G( C( C( U. C. U. C( C( A( U. C( U( G( C( C. C. G. U. A. G) C) A) G) C. U) G) G) C. C. U. U. G) G) C) C) U. C. G) G) G) G) A) U) G) U) A) G. G. A. G. A. A. C. U.	FALSE
970	random_seq_from_cds__NO_70592	G( G( G( A. C. A. A. U. A. C. A. U. U. U. U. U( G( U( C( A( A. G( U( G( C. C. C. A. A. A. G( G( U( G( U. C( C( A( A. G. C. U. G. G. A. G. U) G) G) C) A) C) C) C. U. U. U. U. A. C) A) C) U) G) A) C) A) U. C. C. G. C) C) C) C. U. G. A.	FALSE
971	random_seq_from_cds__NO_53383	G. U. C. A. U. G. C. C. U. U. A( C( G( U. G( G( G( A. A. G( G( A( C( A( A( C( A. G. U( U( C( C( A( G. G. G( G( A. A. A. G. C. U. G. C) C) A. U. U. G. U) G) G) A) G) A. A. G) U) U) G) U) C) U) G. A. G. C) C) U) U. C. C) G) U) U. C. C.	FALSE
972	random_seq_from_cds__NO_15103	G. G. A. C. U. G. G. C. A. G. C( U( G( A( U. G( A( G( G( G( U( C. U. C. U. G( G( G( U( G( C( A( A. G. G( C( C( U( G( G( A( U. G( A. C. U. U. C. C) C. U) C) U) G) G) G) U) G. G. G. G. G. U) G) C) A) C) U) C) G) C) C) C) U) C) U) C) A) G) G. U. U.	FALSE
973	random_seq_from_cds__NO_2834	A( G( G( G( G( C( A( U( A. G( U( G( G( G( G( U( G( G( A( A. G( G( C. A. G. C. C) C) A. G. U) U) U) A) C) U) C) C) A) C) G. A. U. C. G) U) G) A. C) C) C) C) U) C. U. A. G. U. A. C. A. U. G. C. U. U. C. A. C. C.	FALSE
974	random_seq_from_cds__NO_4470	G( C( U. U( C( C( U( G. G( U( G( C. U. G( G( G( C( U. A. C. U. U. G( C( U( C( U( A( C( C( U. G( G( U. C. U. U. C. G( G( C( G. C. A. G. U. G. G) U) C) U. U. C. U. C) C) U. C. G) G) U) G) G) A) G) C) U. G) C) C) C) U) A) U) G. A) G) G) A) C. C. U. G) C)	FALSE
975	random_seq_from_cds__NO_52837	C. A. G. C( U( U( U( G( C( C( A( U. G( G( G. G( U( G( A( G( A. U( G( G( G( U( C. A. A. U( U( G( U. G( U( U( C( A( G. G. A. A. A. A. U) G) G) G) U) U. U) A) A) A) C) C) U) G) G. U) U) C) A) U) G. C) C) U. G. C. A. U. U) G) G) C) A) A) A) G) A. G.	FALSE
976	random_seq_from_cds__NO_62810	G. U. U. C. U. G( U( G( G( G( U. C( U( G. U. G( C( C( A( U( C( G( G( G. G. A. C. C( U( C( C( C( A. G. C. U. C. A. G) G) G) A) G) A. U. G. G. A. G. C) U) G) G) U) G) G) U) C. U. G. A) G) C. C) U. C) C) A) C) U.	FALSE
977	random_seq_from_cds__NO_55511	A. U( C( G( C( A( U. C( U( G. A. G. G( A( G( C( A. G( U( U( C. A. A. G. G. G( U( G( U( U( C( A( C( A. C( U( G. C. C. C. A. A) G) G) U) G) A) G) C) G) C) G. A. A. G) A) C) C. A. A. G) U) U) C) A. A) G) C. U) G) A. C) G) G) C. C. C. A. U. G. A.	FALSE
978	random_seq_from_cds__NO_24800	A. G. A. A. U. G. A. A. G. G( C( C. A. G( G( A( A. A. U. C. A. U. G( U( G( C( A. A. U( C( A. C. A( G( C. A( G( C( C( A( G( G( U( C. C. C. A) C) U) U) G) A. G) C) U) U. C. C. C) U) A. G. G) A) C. C. A. G) C) A) C) C. U. C. C. C. A. G. U) C) C) C. C. G) C) A. A. C. U.	FALSE
979	random_seq_from_cds__NO_47968	G. A. U. U( U( U( G( U( A( G( U( A. C( A( G( G. A. A( G( A( C( U( U( C( A( U. G( A( A( A. G. C( A( G( U( C( A( G. A. A. A. A. G. U) G) G) C) U) G) A. U) U) C) U. A. A. G. A. A. G. C. U) G) G) A) G) U) C) U) A. A. A. U) U) G) G. A) C) U) A) C) A) A) A) C. C. U. G. U. G.	FALSE
980	random_seq_from_cds__NO_70849	U( C( U( G( G( G( A( U. G. A. C. A. G. G. C. U. U) C) C) C) G) G) A) A( G( G( C( C( C( U( G. A( G( C. G. G( C( U( C( C( A. U( G( C. C. A. U. C) A) A. G) G) A) G) C) A. A. C) U) G. A) U. C. C. A. G. G. A. G) G) G) C) C) U) C. C. U. A. G. A. U.	FALSE
981	random_seq_from_cds__NO_54335	C( A( G( A. G. U. C. G. C) U) G) U. C. C. U. G( U( U( C( C( U( C( C. G( U. C. U. C. C. C( U( G. C. C. A. A) G) C. U. U. C. U. C) C. G) A) G) G) A) G) C) C( C( A( C. G( U( C( C( U. C. U. U. C. U. U. C. C. A. C. U. G) G) G) C) U) G) G) C. U. G. A. C( C( C( A( G( A. A. U. C) U) G) G) G) C. U. G.	FALSE
982	random_seq_from_cds__NO_65043	U. U. C. C. C( A( G( G( G( C( A. A( G( C( A( G( C. A. C. C. A( G( G. A( A( G( G. G( G( A. A. G. A. G( G( C( C( G( C( U( G( G. A. C( U. U. C. A. U. C. A. U. G) G. C) G) G) C) G) G) C) U) A. U. G. C) C) G. C) U) U) G. C) U) C) U) G) C) U) C. G) U) C) C) U) G) U. U. G.	FALSE
983	random_seq_from_cds__NO_40262	G. U. G. A. A. U. G. A. G. U. U. G. U. A. G. A. G. U. G( G( G( U( A( C( A. U. C. A. A. A. G. C( U( U( C( A. G. U( G( U( U( G( G. C( U( G. A. G( U( G( A( A( A. G. A. G( C( C( C. C( A. G. G. G. A. G) U. G) G) C) C. A. A. G. U) U) C) A) U) G. A) G) C) A) G) C) A) A. C. G) A) G) G) A. A. U. A. A. A. U. U. G. G) U) G) C) C) C) U. G.	FALSE
984	random_seq_from_cds__NO_11208	G. G. U. A. U. U( C( C( U( G. G. G. U( G( G( U( G( C( A. G. U. U( C( U( A. G( C( G( G( A. U( A( U( C( A. U. G( A( A( A( G( A. C. A. A. A. G. A. C. A. A. C) U) U) U) U) G. G) A) U) G) A. C. C) C) G) A. C) A. A) G) A) G) U) A) C) C) A) A. G. A. A. A. A) G) G) G)	FALSE
985	random_seq_from_cds__NO_31575	C. A. A. C. C. U. G. A( U( G( G( A( C( U( G( G( C( C( G( U( U( C. U. A. G( G( U( A( U. U( U( U( U( U( U( G( A( A( G( G( G. U( U( G( G( C. A. G. C. G. C. U. A. A. A. C) C) G) G) G. C) C) U) U) C) A) G) A) A) A) G) U. U) G) U) U) G) A) U) G) U. G) C) U) G) G) A. U. U) C) C) A) U)	FALSE
986	random_seq_from_cds__NO_28027	C( G( G( G. G. C( C( A. C. U( C( A( G. U. G( C( A. A. C. U. U( C( A. U( C( C( U( G( G( C. U( C( G( C( U( C( C( A. A. C. U. G) G) A. A) G) C) G) C. A) U. C) C) G) G) G) A) G) A) U. C. A. U. G. G) C) C. A. U) G) A) A. C. G. G) G) A. A. C) C) G) G. C. C.	FALSE
987	random_seq_from_cds__NO_18632	U. C. C. C. C. A. U. C. C. G. U. A. G. U. U. U. U. C. A. C. C. U( C( C( A. U( C( A( C. C. A. G( G( G( U( A( U( G( U. A( G( G( G( G( A( G( C( G. U. U. U. U. C. A. G. C. U. A. G) U) U) C) C) A. C) U) U) C) A) U) A) U) U) C) G. U. U. C. U) G) A) A. G) G) A) A. A. G. C.	FALSE
988	random_seq_from_cds__NO_55658	G( C( U. G( C( U( U. G. C( G( G( C( U( G( U. C. C. G( C( C( U. U. C. C. G. A. G. A( A( G( A( G( C( U( G( C( G( G( G( C. G( C( U( C. U. U. G( G( U( C. C. U. G. G) C) U) G) G) C) C) C) C) G) C) G) G) U) U) C) U) U) G) G) U) U. C) A) G) C) U) G) A. U. G) G) U) G) U) U. C. C. U. G. A. U.	FALSE
989	random_seq_from_cds__NO_26997	U. G( C( U( G( U( C. G. C. C. C( A( G( C( U. U. G( A. G( C( A( A. A. C. A( G( U( C. C( G( A( A. A. A. G( C( C. C. U. U. G. A. A. G. A. C. C. G) C) A. U) C) G) C. A) C) U) U) G) C) C) C. G) C) U) G) C. U. C. U. C. A) C) G) G) C) C. U. G. C. A. C. C. A.	FALSE
990	random_seq_from_cds__NO_58354	G( G( A. G( A( U. C( U. C( G( G. A. G( U( U. G( U( G( C. A. U. C. U. U( G( G( G( G( U( U( C( U( G( C( U( G( C( G( C( C( A. U. C. U. G. G. C. G) G) C) G) C) U. G. A) G) C) G) G) A) G) C) U) C) C) A) C) A) C) C. A) U) G. A. A. C) G) C. G) U. U) C) A. U) C) G. G.	FALSE
991	random_seq_from_cds__NO_5346	C. A. C. A. G( U( C( G. U. C. U( C( C( U( C. U( G( G( C( C. U. U. U. U( G( C( C( C. A. C. U. U. C. A. G( G( C( U( C( C. C. C. A. G) A) G) C) C) C. G) G) C) A) U. G) C) C) A) C. A) G) G) G) C. A. G) A) U) A. U. C.	FALSE
992	random_seq_from_cds__NO_9774	C( C( G( C( C( G( U. G. A. U. G. G. U) G) G) U) G) G) U. G. G. U. G. A. U( G( C( G( G( C( U( G( C( G( G( G. G( U( C( U( G( A. G. U( G( G. G. G. U. G. C) A) G. C) A) G) C. G. G) C) G. C) C) G) U) G) G) C) C) U. G) C) A) G. G. U. G. U. G. A. G.	FALSE
993	random_seq_from_cds__NO_63575	G( G( A( G( U( G( G. G. C. C. C( A( U( G( C( C. A. C. A. A. U. C. A. U. C. C. C. C. A. A. G( G( U( C( U( U( G. G( C. C. A. U. G. U. C. C) G. G) A) G) A) C) C) C. C. A. A. C. U. A. C. C. U. G. C. A. C. C. G) C) A) U) G) A. C. U. A. C) G) C) U) C) U) U. C. U. G. C.	FALSE
994	random_seq_from_cds__NO_70697	A. A. C. A. G( C( A( G( U( C. C. C. C. A( A( G( A( A( G( G( C. A. U. A( G( G( C( C( A. G. U. A. U( A( G( A( U. C. C. A. A. G. A. U. U. U) C) U) G) A. A. A. A. A. G) U. G) U) C) U) C) C) U) U) C) U) U) U. A. A. G) C) U) G) U) A. U. C. C. A. G.	FALSE
995	random_seq_from_cds__NO_20324	G( U( U( C( U. U. C( U( A( C( U( U. C. C. U( G( G. C( A( G( A. A. G( G( U( A( G. C. A. U. U. G. G. G. U. C. C. A. U) A) U) U) G. U. A. G. C) U) G) G. C) A) C. U. G) G) U) G) G) U. G) A) A) C) A. U. C. A. U. A.	FALSE
996	random_seq_from_cds__NO_11774	U. A. C. C. A. G( A( G( G( U( C( U( C( C( A( U. U( A( A( G( G( A( C. U( C( C( A. C. G( G( G( U( A( U( U( C( A. A. U. A. C. A. G. G. G) G) G) U) G) C) C) C) C. U. C. G) G) A) U) C) C) U) U) G) C. U. U. U) G) G) A) C. U. G. U. G) G) C) C) U) C) A. A. G. U.	FALSE
997	random_seq_from_cds__NO_66515	A. C. A. A. U. G. C. C. U. A. A. U. A. C. C. A. U. C. A. A. A. C. A. U. U. A. U. G. U( C( C( A( C( C( G( G( G( U. G. G( G( G( C( G( A. A. C( A( G( C( A. C( G. U( G( C. U. G. G. C) A) G. G) G) C) U) G) G. G. C) G) C) U) C) A. G. U. C. U. C) U. C) U) G) G) U) G) G) G) A. G. A. A. G. A.	FALSE
998	random_seq_from_cds__NO_44296	C. U. G( A( G( G( C( A( G( U( C. C. U. U. U. G. U. U. A) C) U) G) U) U) U) C) G( A( C( C( U( C( C( U. G( C( C. C. A. G( G( C( C. G( G( G( C. C. U. C) C) C) G) C) C) G) C) C. G) G) A) G) G) U) C) G. C( C( G. C( G( A. C. C. A. C. C) G) A. G) G) A. G.	FALSE
999	random_seq_from_cds__NO_23810	U. G. A( G( C. G( C( U( U( G( C( G( G( G( C( C( C( C( U( G. G( G( C( C. G. C( G( C( U( G. A. A. A. A. C. C. A. G) G) C) G) G. A. G) C) U) G. U. U. G) G) G) G) G) C) G. C) U) G) C) A) G) G) C) A. C) U) G. G.	FALSE
1000	random_seq_from_cds__NO_35385	A. G( U( G( U( G( A. G. A. C. C. C. G. A. A. C. C) A) U) G) C) U( G( C( U( G( C( A. G. C( C( C( G( C( G( G( G( G( U. C( C( C( U. C. G( G( C( U( C. C. U. A. C. A) G) C) U) A. C. C. G) G) A. G) U. C) C) C) C) G) A. C) U. G) G) G) G) C) A) G) C) A) C. C. U. A. C. U. C. C. G. U.	FALSE
1001	random_seq_from_cds__NO_29018	C( A( C( G. U( U( U( G( U( G. G( A( G( C. U. C. A( G( U. A( C( C( A. A. A. G. C( C( A( A( G( A. U( G( C( C( C( A( U. U. G. U. G. G. G. C. C. U) G) G) G) C) A) C) U) U) G) G) A. A. G) G) U) C) U) C. C. U. C) U) U) G. G) C) A) A) A) G) U) G) A. A. A. G. A. A. G. C. A. G. U. G. A. A. G. G. U. G.	FALSE
1002	random_seq_from_cds__NO_62464	U( C( C( C. C( C. C. A. C( C( A. A. G( U( G( C( C( U( U( C( C( U( G. A. A. G( G( C( C( U. G. G. G. U. G. U. A. U. U. G) G) C) C) A) G) G) A) G. A) G) G) A. C) A) C) A. G. A. G) G) A. A. G) A. G) G) A) A. G. A. U. G. A. G.	FALSE
1003	random_seq_from_cds__NO_31320	A. U. G. A. A. C. A. G. U. G( U( C( C( A( U( A. U. C. U. A. U( U( G( G( G( C. A. U( G( U( C( A. U. U. C. C( C( A( A( A( G( G( U( A. A. A. G. U. U. G. U. G. A) U) C) A. U) U) U) G) G) U. G. G) G) C) A) G. A. U. C) C) C) G) A) G. C. U. C. U. G. C. A) U) G) G) A) C) U. G. A. A. A. U.	FALSE
1004	random_seq_from_cds__NO_54329	G( U( U( G( G. C. C. U. G( G( C( U( C( A( G( C. G( C( A. G. C. U. U( G( C( U( C( C. U( U( C( U( C. C. U. C. U. A. A) G) A) A) G) A) G) C) A) U. C. A. C. A. U. U. G. G) C) C) U) G) G) G) C) C) U. U. C. C. U. C. A. C) A) G) C) A. G.	FALSE
1005	random_seq_from_cds__NO_55325	C( A( G( C( U( C. A. A. G. G( G( C( G( G( A. A( G( C( C. U. G( G. G( G( C( C( U( G. C( U. G( C( U( G. G. U. G( C( C( C( U( G( G( G. C. U. G. C) U) G) G) G) G) C) C. G. G. G) G) C) C. G) G. G) G) G) C) U) G. C) U. G) C) U) G. C) C) G) C) C) A. C. A. G) G) C) U) G) G. U. G. C. G. C. A. C. C. A.	FALSE
1006	random_seq_from_cds__NO_18023	C. A. G. G. A. U( C( A( A( G( A. U( G( A( C( U( G( U( G( C( U( C( C( U( G. U( G( G( G( A( U( G( C( A( G. C( A. U. G. U. A. U. G. C. U. C. G) G. U) G) U) A) U) U) U) C) A) G. A. G) G) G) A) G) A. G. G. A. U. G. C. C) A) C) A) U. G) U) C) A) G. U. G. U) U) U) G) A) A. A.	FALSE
1007	random_seq_from_cds__NO_48658	A. A. G. C. U. A. C. U. A. G. A. A. U. A. C( U( G( C( A. A. G( U( C( U( A( A. G( G( A. A. A. A. A. U. U. G( A( U( U( A( A. C. A( G( C( U( U( G. A. A. A. G. A. A) G) G) C) U) C. U) G) G) U) U) U. U. G. A. A. G. G. C) C) U) A) G) A) U) A. G) C) A) G) C.	FALSE
1008	random_seq_from_cds__NO_53915	G. G. A. G( C( G( G. A. A. G( G( U( G( U( A. A. G. A. G( A( U( G. G( U( A. G( G. A( C( C. C( C( C( A( G. G. G. A. U) G) G) G) C. G) U) G. C) A. G) C) G. G) U) C) A. C. A. G. A. G) C) A) C) C) C. A. G. G. A. A. U. A. G. C) G) C) A. C. A. U. C. A. C. U.	FALSE
1009	random_seq_from_cds__NO_18847	U. C. U. U. C( C( U( G( A. G. C. C) A) G) G) C( A( U. C. U( G( C( A( G. A. U( G( U. G( A( U. U. A. U. U) C) C) A) C. A. U) G) U) A) A. U. U) G) G( U( G. G( G( G( C( A( G( G. U. C. U. U. G. U. U. C. G. C) U) G) C) C) U) G. A) C) A. C. C. U. G. U.	FALSE
1010	random_seq_from_cds__NO_43523	U. U. C. C( C( A( G( G( U( A( C( G. A. G( A( U( C( A. C. A( G( U( C( A( C. U( C( U( G. C( A( G( U. G( U( G( C. C( G( G( C. A. A. C) C) G) A. C) G) C) U. C) U) G) A) G) A) U) G) A) C) U) C. A. G) G) U) C) A. A. A. G. A. A. G) U) A) A. A. A. G. G. U) C) U) G) G) A. G. U. G. G. A.	FALSE
1011	random_seq_from_cds__NO_54857	C( C( C( U. G. G. A. G. G( G( C( A. C. C( U( G. G( U( A. G( G( U( C( A( U. C. A. U( G( A( C( G. C. G. C. U. G. G) U) C) A) G. C. A. U. U) G) G) C) C) A) U) G. A) G) C. A. G) C) C) A. A. A. U. G) G) G) A. U. C. C. U. G. G. A. G. C. A.	FALSE
1012	random_seq_from_cds__NO_27866	U. C. G( C( C( C. U. U. C. A. G( C( G( G( C. U. C. G( C( U( G( C( G( C. C. C. G( C( U. C. G( A. C( A( C( G( U( U. C. C. G) C) G) U) G) C) U. G) U) C) G) C) A) G) C) C. C. U. A. C. C) C) G) C) G) G) C) C. C. G. A. A. C. U.	FALSE
1013	random_seq_from_cds__NO_65167	A. G. A. U. A. A. U. C( U. G( G( G( A( A. U. C( G( G( A( U. G( C( A( C( A( A( G( G( A( C( A( U( C( A. A. G. U. G. G. C( U( G( C( C. A( G( G( U. U. C. U. C. C. C. A. C. G. U. U) C) U) G) C) A) G) A. A. G. G) A) U) G) C. C. U. U) C) C) U) U) G) U) G) U) U) C) C) G) C. U) C) C) C) U. G) U. G. C. A.	FALSE
1014	random_seq_from_cds__NO_55866	A. U( G( C( A( A( G. A( U. U. A( C( A( A. U. U. A. U. G( U( G( U( G( G. G. C( C( A( A( C. U. G. U. U. U) U) G) A. G) A. U. C) A) C) A) U) U. A. G. A. A. C. U) G) U) C. U. U) G. U) U) G) C) A) A. G. U. A. C.	FALSE
1015	random_seq_from_cds__NO_30422	C. A. G. U. U. A. C. C. G. U. G. A. A. G. A. U( C( C( C( A( U. U. G. U. C. U. A. U. G. A. A. A. U. U. C. A. U( C( C( A. A( C( C( A( A. A. U( C( U( U. U. U. A. U. U. A) G) G) U) G) G) U) G. G) G) A) G( C( A( C( A. A. U. A. A. C. A. G. G) U) G) U) U) G) G) G) A) A. A.	FALSE
1016	random_seq_from_cds__NO_69927	U( G( C( C( G. A. G( C( G( C. G( G( G( G( A. C. U( U( C( U. C( A( G( A. G. G( G( U( G. C( G( G( C( G. G. G. U. G) C) U) G) A. A. A) C) U) A. C) U) G) G) A) G) A. C) C) C) C) U. U. A. C. C. A. C. U) G) C) G. A. G) G) C) G) G.	FALSE
1017	random_seq_from_cds__NO_14830	U( G( U( U( U( U. C. U( G( A. G( A( G( A( A( A( A( C. C. G. C( A( U( C. C( U. G( G( A. U( G( G( A. U. A. G( C( C( C( U( G( U( G. C. A. G) C) A) G) A. G) G) U) C. U. U. G. G. C) C) A) C) U) U. G) A. A) U) G) A. U) U) U) U) C) U) C) C) A) U. A) G) A) U) A) G. G. U. A.	FALSE
1018	random_seq_from_cds__NO_28628	A. U. G. U. U. U. U. U. C. A. G( U( G( G( C. U. C. U. G( C( U( G( C. G. G( G( G( C( U( C( U. G( C. G( C. C. A( G( G( A( U. G( U( C( U. U. U. U. A. U. C. U. C. G. C. U. G) A) C) U. U. U) C) C) U) C. U. C. C) A. C) C. G) A) G) U) C) C) A. C) A) G) U) C. U) C) A) C) G. G. U. A. A. G. G.	FALSE
1019	random_seq_from_cds__NO_3594	U. U. C. C. A. A. G. U. G. U. U. C. A. A. G( G( G( A. C( U( A( U( A. U. U. U. C. U. A. A. A. A) U) G) G) A. C) C) C) A( G( C( C( U. C. U. A. C. C. C. U. G. G( G( A( C( U( A. A. G. C. A. C. U. G. A) G) U) C) C) A. U. C. C. A. U. G) G) C) U) A. C. A.	FALSE
1020	random_seq_from_cds__NO_64944	G( A( G. A( U( G( C( C( U. C. C( C( C( C( G( C( G( G( G( U( G. U( U( C. A. A( G( A( G. C. U. U. U) C) U) G) A) G. G) C) C) U) G) C) U. C. U. U. C. C. A. G) G) G) G) C. U. G) A. G) C) G) U) G. U) U) G. U. U. A. U. C. C.	FALSE
1021	random_seq_from_cds__NO_16641	G. G. U. U. G. C. A. A. C. G. G( G. A. U( C( C( C( G( G( G( C( G( C( U( G( C( A. G. C( U( U. G( G( G( A( G( G. C. G. G. C. U. C) U) C) C) C) C. A) G) G) C) G) G) C) G) U) C) C) G) C. G) G) A) G. A. C) A.	FALSE
1022	random_seq_from_cds__NO_40132	G( C( C( U( A. G. G( A( A( U. C( A( A( U( A. A. G. C( U( G( G( G( A. U( C( U( G( G( A( A( G( U( G( A( C( U( U. U. G. A. A) G) C. U) U) A) U) U) U) U) C) A) G) A) G. A. C) U) U) G) G) A. A) U) U) G) C. U) U) C) A) G) G) C) A. G. A. G. C. C. C. G. U. U. A. C.	FALSE
1023	random_seq_from_cds__NO_49386	G. C( U( C( A( U( G. G. A( G( U( U. C( C( U( G( C( A. G( G( G( A( G( G( A. G( C. C. C. U( C( A. C. A. G) A) C. A. U. C) G. U) C) U) C) C) C) A. A. G) U. C) A) G) G) G) C) U) G. A. A) U) G) A) G) G.	FALSE
1024	random_seq_from_cds__NO_42380	G. U. G. A. C. A. G. U. C. A. U( G( A( U( C( G( G( G( G( A. C. A( C( C( U( U. G. C. U( G( C( C( C( C. G( C( U. U. U( A( C( C. C. G. U. C. C. G) U) A) U. U. U. G) C) U. C. A. G) G) G) C) A) A. U. G. U. A) G) G) U) C. C) C) U) U) G) G) U) A. C) A) A. G.	FALSE
1025	random_seq_from_cds__NO_3821	A. U. C. U. C. G( U( G( G( A. U. G( A( U. A. U. U( G( G. A. C( U( U( U( U( A. A. G. A. U. G( G( G( U( G( A( A. G. G( G. A. A( U( C( G( A. A. A. C. C. U. C. U) G) G) U) C. A. C) A. G. U) C) G) C) C) U) G) A) A) A) G) A. A. C) A) U) C) C) C) A) C) U. G.	FALSE
1026	random_seq_from_cds__NO_46524	C( C( G( C( C( C( G( C( U. G. G( A. C( C( G( C( G( A( G. A. C( A( C( A. A. G. A. C. G. A. G. U. A. C. A. A. C. G) U) G) A. C. C. A. U) C) G) U) G) G) C) G) C) G) G) G) A. C) G) G) G( G( G( C. U. C. U. C. C. U. C. C) C) C) U.	FALSE
1027	random_seq_from_cds__NO_68041	C( G( U( C( U( C. C( G( C( G( G( C( C( A. C. G( U( G( C( A. G( G( G. G( U( G( U( C( U( G( U( G( C( C( A. G. C. A. G) G) C) U. G) C) A) G) A) C) G. U. U. G. A) C) G. U) C) G. G. A. G) C) A) C) A. G) G) U) C) G) A. U) G) A. G) G) A) U) G) C. G. G. G. C. C. A. C. G.	FALSE
1028	random_seq_from_cds__NO_48632	G( G( U( G( C( A. C( U( G. A. C( A( G( U( G( C( U( U( A( U( G( A( A. G. G. A. C. G( C( A. A. U. C. A. A. G) C) C. C. A. A. U. C. U) C) A) U) G) C. A) G) A. C) A) C) U) G) G. A. G) G) G. G) C) A) C) U) C. C. A. G. U. G.	FALSE
1029	random_seq_from_cds__NO_30048	C. A. C. U. C. C. U. C. U. G( C( A. C( A( G( C( U( U( U( U( A( U( U( U( U( G( G( C( A( U. G( A( A( U( A. A( C( C. A. U. A. G. C. U. G) U) A. G) U) U) U) U. U) G) C) U) G) A) G) A) U) A) C. G. U. U. G. C. C. A) A) A) G) U) U) G) G) C) U. U. C.	FALSE
1030	random_seq_from_cds__NO_35531	C. C. U. C. C. A( C( C( U( U. G( A( U. G( A( U( G( U( C( C. U. C( G( U. A. G. A. U( G( U. C( G( U( C( C( C( C. U. C. C. A. U. C. C. U. C. A. C. A. C. G) G) G) A) C) G) C) A) G. U. C) G) U. A. G) A) U) G) U) C) C. U) C) C. C. C. C. A) G) G) U) C. A. U.	FALSE
1031	random_seq_from_cds__NO_45959	A. U( C( C( U( G( A. A( G( A. U( G( G( A( U. C. C( U( C( A. C( G. C( G( G( U( G. G. A. G. A. U. C. A. G) C) C) G) G. G) A. G) A) G) C. C. U. U) C) U) G) C) U) G. C) A) G) G) A) C. A. G. C. G. A. C. U. G.	FALSE
1032	random_seq_from_cds__NO_44480	G( U( C( U( G( U. G( U. C( U( C( C( C. A. C. G( G( C( G( C( A( G( C. C. C. G( A( G( G. A. G. C. C) U) C) C. C. C) U) G) C) U. G) C) C) G) G) A) G) C) C. C. C. C) A) G) A) C) A. A. C. C. G. G. U. C. C. A. G.	FALSE
1033	random_seq_from_cds__NO_22254	C. A. A. A. A. U. G. G. U( U( G( G( G( A. C. A. A( U( U( G( G. C( U( G( A( G. A. C. G. U. U. G. A. U) C) A. A) G) G. C) A) G) U) G. A. U. G. C) C) C) A) A) G. G( C( A. U( C( C( A. G( C( A( U. G. U. C. C. U. U) G) C) G. G) G) A) A. G) C) G. U. G. A. U. A. C. G.	FALSE
1034	random_seq_from_cds__NO_27452	A. C. A. A. G. G. A. G. A. A. A. A. A. G. G. A. G. A. U. C( C( A( G( C( U. C. U. G. G) C) U) G) G) C( C( U( U( A. A. U. G. G. A. G. A. A. A. A. U( G( G( G( U( U( U. G. A. A. A( G( G( U( G( A( C( U( U( G( G( G. U. C. C. U) C) A) U. G) G) U) C. C) A) C) C) U) G) G) C) C) C) A) A. A. A. G. G. A. G. A. A. A. A. G) G) G) G) A. G. A.	FALSE
1035	random_seq_from_cds__NO_10296	C. C( A( U( U( C( A. G( C( A( A( A. C( C( U( U( A( C( A. G. G. C. C. C. U. A. U. A( C( A( G( G( U. A( C( U. U. C. A. U. G) U) C) C) U) G) U) G) U) G) A) G) G) U) U) G) U) A. G) A) G) U) G) U.	FALSE
1036	random_seq_from_cds__NO_14522	A. U. C. U. U. U. U. G( G( A( G( C( A( U. C. A. A. U( G( U. G( G( G( A( A( U( G( G( U( A( A( A. U. C. C. U. A. G. U. C. A. C. A. C. A. A. U) U) G) C) C) A) U) C. U. C. C. U. U) C) C) C) C) A) G. G. A. C. U. U. U) G) U) U) C) U) U. C. A. G. U. G. G. C. A. A. G.	FALSE
1037	random_seq_from_cds__NO_31770	U. C. U( U( C( U( U( U. A( G( A( C( U( C. U( G. A. G. U. G. A) C. A) G) U) U) U) U. G) G) G) A) A) A( G( U( G( G( U( A( C( G( U. C( U( U( U( G( A( G( U. G( C( U( U( U. A( G( U( G( C. G. U. G. C) A) U) U) A) G) G) C) C. C) U. U) C) A) A) G) G) U) G) U) C. U. U. G. G. U. C. G) C) C) A) U) U) U. U. U. U. A. U. U. C. G.	FALSE
1038	random_seq_from_cds__NO_59213	G( C( C. G( C( C. G( A( A. A. C. U. U) C) C. G) C) C. G) C) C. G( C( G. U( C( C( G( C( C. G( C( C( U( C( C. G( G( A( A( C. C. U. U. C. C. C. U. C. U. C. C. U) U) C) U) A. G) C. A) G) G) C) U. G) C) G) G) U. A) G. G) U) U. U. G. A. A. U. U. U.	FALSE
1039	random_seq_from_cds__NO_50934	U. C. C. C. C. C( U( G( C( U( G. A. U( G( C( U. G( G( U( G. U. G( G( A( A. G. C. U( G( G( C. A. C( C( C( G( C( C. C. U. C. U. G. C. U. G) U) G) G) G) A. A. C. A. C) C) A) U. G. G. U) C) C) U. G. A. A. G) C) C) U. G) C) G) G. A) G) C) A) G) A. C. A. C. C.	FALSE
1040	random_seq_from_cds__NO_27687	A. U. G( G( U( G. G( U( G. A. U( G( G. U( G( G( U( G. G( U. G. G( U( G. G( U( G( G( U. G( G( U. G( G( U( G. G. U. G) C) C) C) C) C) U) G) U) G. A) U) G. C. U) G. G) C) U) G) G. C) A) A. A) C) A. U. G) C) C) C. U.	FALSE
1041	random_seq_from_cds__NO_9117	G. A. U. G. A. U. G( C( U( G( G( U( C( C( U( G. C( A. G( G( U( G. C( C( C( U. G. G. C. U. C( U( G( C( U. C( C( A. A. G( U( G( G( C( U( G. G. C( C( U( U( G. G( U. G( C( U. G. U. U. G) C) U) G. A) A) G) G) A. G) G) C) C) A) C) G. G. G) G) U. G) C) A) G) U. G) G) G) A. A) C) U) C. A. C. G) G. A) G) G) U. G) C) C) A) U. U. G) C) U.	FALSE
1042	random_seq_from_cds__NO_62316	U. C. C. G. C. U. A. C. G( G( C( C( C( C( G( C. G( G( A( G( C( U. G( G( G( C( C( U( G( G( U. G. U. A( C( C( C( G( C. A. C( C( U( G. C. A. G. A) G) G) C. U) G) G) G) U) C) C) G) G) G) C) C) C) C. G. C. G) C) U) C) C) C) G) G) A. G) G) C) C) U. U.	FALSE
1043	random_seq_from_cds__NO_33802	U( C( G( G( G( G( C( A. A. G( G( C( A( G( C. A. C. C) U) G) C) C) G. G) U) U) C) C) G) G) A. U. C. A. U. C( U( C( C( A( C( C( A( C. A. U. C. C. U) G) G) U. U) G) G) A) G) U. A. C( C( C. G( C( A( G( U( A. G. G. G) C) U) G) C) A. G) G) C. C. G. U. A. G. C. U.	FALSE
1044	random_seq_from_cds__NO_14096	A. C. G( G( C( U( C. G( C( U. G( A( A. A. G( C( U( C. A. A( A( G( G. A( U( G( A( A( A. G. A. G. A. U) U) C) A) U) G. C) U) U) C. A. A) G) U) C. A. U) C) G) C) C. C. A. A. A. A) G) C) C) U. G. A. U. U. U. U. C. U. G.	FALSE
1045	random_seq_from_cds__NO_46020	G. G. G. C( C( G( A( C( A. C( C( C( A( C( G( C( C( G( C( C. C( U( C( G( C. U. G( C( U( U. U. U( C( C( U( G( A. G( A( G( A( G. A. C. A. U. U) U) U) C) C) A) C. G) G) A) G) G) C) C) G) A) G) U. U. G) U) G) G) C) G) C. U. U) G) G) G) G) U) U) G) U. G) G.	FALSE
1046	random_seq_from_cds__NO_12478	U. C. C. U. C. U. G. G( A. A. C( A( C( C( U. A. G. A. A. U( G( G( C( U( U( C( U( G. U( U( U( G( G( C. A( G( A( G( A( U. U. G. G( G( U( U. U. U. U. A. U. G) C) C) U) C) U) C) U) U. C) U) G) A) A) A. A) G) A) C. A) G) C) U) A) A. A. U. G) G) U) G) G. G. C)	FALSE
1047	random_seq_from_cds__NO_34581	C. A. C. C. A. A. G. A. A. C( C( C( G( G( C( A( C( C. A. G( U( U. G( U( U( C( U( G( C. A. A. A. C. U. C. A. C. C. C. U. G. C. G( G( C( A( C( A. U. C. A. A. C. A. A. G) U) G) C) C) C) A) G) A) A) C) A) C) G) U) G) C) U) G) A. G) G) C. A. C. A. C. C. C. A.	FALSE
1048	random_seq_from_cds__NO_28312	U. G. G. C. C. C. A. G. C. A. C( C( G( A. C. C( C( A( C( C. C. G. C. C( U( G( C. A( G( C( A( A. G( C( C. C. A. G( C( A. G( C( A. G( C( A. U. C. C. C. A. G) C) C. G) C) C. G) C) C. G) C) C. A. U. C. A. U) G) C) U) C) A) G) C. U. U. U. G) U) G) G) A. U. A. C. G. C) G) G)	FALSE
1049	random_seq_from_cds__NO_3122	C. A. G. A. A. G( C( C. A. A( G( C( A. U( U( C( C( A( G( C( U( U( G( C. U( G( G( G( C. C( C( A( U. U. U. A. C. U. U) G) G) U. A. C) C) C) G) U. C) A) G) U. G) C) A. G. U) G) G) A) A) G) C) U) G) C)	FALSE
1050	random_seq_from_cds__NO_62472	C. C. C. U. G. A( G( A( C( U. C. C. C. C. U. A. A. A. G( G( C( C( A( G( A( A( A( G( G( G( U( G( C. G. C( U( U( C( U( C. C. G. A) G) A) A) G) G. U. C) A) C) U. G. U. C) C) A. U) U) U) C. C) U) G) G) C) U) G) U) C) U) G.	FALSE
1051	random_seq_from_cds__NO_24191	G. C. U. C. G. C. C. G. U. U. C. A. G( G( G( A( A. U( G( A( A. U. C. C( G( A( C. C. C( U( G( C. G( G( A( A( A. G( G( A( C( C. C. U. C. U( C( G( G( U. C. U. C( G( G( U. C. U. C. G. A. U. C. C) C) G) C. U. C. C) C) G) A) U. C. C. C. U. G) U) C) C) C. G. U) U) C) C) C) G) G) U. C. U) C) G) A. U. C. U) C) G) A. U) C) C) C) G. A.	FALSE
1052	random_seq_from_cds__NO_24431	G. G( A( G( A( G. G( G( A( G( A( G( C( U( G( G. G. G( A( G( C( C( C( U( A. G. G. G. G. A. G( C( G. G. G. A. A. G) C) A) G) G) G) C) U) U) G. G. C) A) G) C) U) G. C. C) U) C) C) A. U) U) U) U) G. G. C.	FALSE
1053	random_seq_from_cds__NO_31565	U. G. A. G( A( A( U. G( G( C( G( A. G. U. U. C. C. A. G. A. U. U( U( U( C( C( U( U( G( A. U( G. C( A. U( U( G( G. A. C. A. A. G. A. U. U. A. A. G. A. C) A) A) A. G) G. G) G. C) A) A) G) G) A) G) G) C) G) C) C) C. U) U) C)	FALSE
1054	random_seq_from_cds__NO_40733	C. C. C. A. A. G. U. U. U. G( U( U( G( U. C. A. C) A) G) C) C. A. A. G. A. A( U( G( A( G( G( A. C( C( G( G( G( A( C. C. C. G. U) C) A. C) U) G) G) C) C) U) U) G) U) G. G( G( U( U( A( A( G( C( A( G( G( U( G. G. A. C. G. U. G. A) C) C) G. U) G) U) U) U) G) G) C) U) A. C.	FALSE
1055	random_seq_from_cds__NO_24279	G. A. U. C. C. A. U. U. G( G( A( C. A. C. U. U. U. A( G( G. C( U( C( U. G( A( G( G( G( G( G( C( C( U. U( G( U( C( A. C. C. A. G. G. A. G) G) C) G) U. G) G) C) C) U. C) C) C) U) C) U. U. G) A) G) G. C) U) U) C) C) U.	FALSE
1056	random_seq_from_cds__NO_24752	C. A. G( C( A. C( U( U( C( G. A. A. G. A. U( C( G( C( C( G. C( C. C. C. G. A. U. G( G( C( C( A( G. G. U. A. G. A. A. G. A. U. G. A. U) G) G) C) C) G) A. G) G) U) G) A) G. C. A. G) A) G) G) G) C) C. C. C.	FALSE
1057	random_seq_from_cds__NO_70600	A. A. C. A. A. A. G. C. A. U( C( U( C( C( A( A. C( U( C( U( G. A. G( U. C. U. G. G( C( C( C. U. C. G. G( G( G( A( G( U( G. C. A. U( U( U( C( A. U. U. U. U. C. A. A. C. A. A. G) G) A) A) A. A) C) U) U) C) U) A. A. U. A. U. G) G) C) A. U. C) G. A. G) G) A) G) A. A. U) G) G) A) G) A) C. C. A. A. A. C. C. U. G. U. G. A. U. A. A. C.	FALSE
1058	random_seq_from_cds__NO_12747	C. C( U( G( U( A( U. G. U. G. C. U. C( C( A( U( C( C. U. A. C. U. C. A. U. U. U. U. C. U. U. C. A. C( U( G( C( G. C( A( G( C( C. U( G( G( C( A( U( U( G( G( G( G( U( U( G. G. U. G) A) C) U) C) U) G) A) U) G. G) C) C) A) G) U) U) G) G. G) C) A) G) C. U. C. U. U. U. C. C. A. C. G) A) U) G) G) C. U. U. U) G) C) G) G) U. U. C. U. U.	FALSE
1059	random_seq_from_cds__NO_32640	A. G. G. G( G( A( U( G( G( C( A( G. A. A. G. A. A( C( A. A. G. C( C( C( G( U. G( U( A( G( U( C( C. U. U. G) G) C) U) A. G) C) C. U) G) G) G) A. G. G. G) U) U) G) U) C) A) U) U) C) A. C.	FALSE
1060	random_seq_from_cds__NO_71207	C. A. U. G. G. C. A. G. U. U. A. A. A. G. A. U( U( C( U( U( C( U( C( A. A. G. A. A. G. A. A. G. A. U. G. A. U. A. U( C( A( G. G. U( U( G( C( G. C. U. G. A. A. A. U. A. G) C) A) G) A. U) G) A) A. G. U. U( U( A( C( A( U. G. G( A. A. G. U. C) A. U. U) G) U) A) G) G) G) G) A) A) G) A) G) G.	FALSE
1061	random_seq_from_cds__NO_18836	A. C( C( C( A. A. A. G( G( A. G. U. U. U. C. U. G( U( G( G( A( C( C( G( C( A( A. U. G. G. G( C( A( C( A. U. U. A. U( U( G( U( U( G( U. G. G. A. C) A) A) C) A) A) G. G. C. G) U) G) C) U) G) C) G) U. G) U) U) U) A) U) C. U. U. C. C. A. G. C) C) A. A. A. C. G) G) G) A. A. A. A. U. A. G. U. C.	FALSE
1062	random_seq_from_cds__NO_14449	G. G. A. C. C. G. A. A. U. G. A. A. U( U( U( U( U( A( C( A( U( U. C( U( U( C( C( U( G. U( G( U( U( C( A( A. U. G. U. U( G( A( U( G. G( A( U. A. U. A. U. U) U) G. G) U) C) A) U) G) G) A) C) A) A. A) G) G) A) A) C. C. G) C. A) U) G) U) G) G) A) G) A) A. A. A. A. A.	FALSE
1063	random_seq_from_cds__NO_66828	U( U( G( A( U( G( G( A. U( U( U( G. G( U( C( C. U. C( U( U. G( G( U( G( G( A( C. U. U. C. U. U. G. C. U( C( C( C. G( G( U. G. A. C. C. C) C) U. G) G) A) U. U. U) C) C) G) C) U) U. G. C. A) G) U. A. G) A) C) G. A) G) A) A. G. G. U) U) G) U) C) G) A) A.	FALSE
1064	random_seq_from_cds__NO_72483	G( G( U. G( A( U( G( C( A. A. C. U. C( U( G( A( C( A( U( C( U( G( U( G. G. U. G. G. C( C( C( C( A( G( C. U( G( C( U. U. U. U. G) U) A) C. C) U) G) C. G) A. G) G) A. G. G. G) C) A) G) G) C. U) G) U) G. C) A) G) U. A. G. G) C) A) U) C) U. C) C) A. C. C. C. U. C. U.	FALSE
1065	random_seq_from_cds__NO_61500	A. C. A. U. A. G. A. C. U. U. C. C( U( G( U( A. U. U. A. U( C( U. C( A( C( C( C. C. U. G. A. U. G( G( G( C( A. G( C( G( U. U. U. C( C( G. C. A. G. G) G) C. C. U) G) C) C. G) C) C) U) G) G) U) G) C. A. C. G) A) C. U. U. C. A) C) A) G) A. U. G. C. C. G.	FALSE
1066	random_seq_from_cds__NO_26255	U. U. U( C( C( U( G( C( A( A( G( G. C. U. U. U. A. U. G( A( U( G. C( G( U. C( C( C( A( A. A. U. U. U) G) G) G) U) G) G. A) U) U) U. C. U. G. A. C) U) U) G) U) C. G. A) G) G) A) U. C( U( U. C. G( G( U( U( G( A( C( A( U( U. U. U. A( C( U. C. A. U. G) U) U. A) U) G) C. U) C) A) G) C) C) U. U. A) G) C. A. G.	FALSE
1067	random_seq_from_cds__NO_30963	C( C( C( U. U( G( A( C. U. G. U. G. U. U) C) A) U. G) G) G) G( C( A( U( A( U( A( G( G( U( G( G( G( C( A( C( A( G( U. U. U. G. U. U. U. U. C. U) U) G) U) G) A. A. C) C) U) A. U. U. A) C) C) U) U. G. A. G. G. A) U) G) U) G) C) C. A. A. G. A. U. U. U. G.	FALSE
1068	random_seq_from_cds__NO_10499	C. C. U. G. U( C( C( A( U( U( G( A( A( G( A( U. U. U. C. A. C. U. C. A( G( G( C( C. U. U( U( G( G( G( A. U. G. A. C. U) C) C) A) G) C. U. G) C) C) U) U. C. U. C. U. G. C. U) C) U) G. C. C. U) C) G) A) U) G) G) A) A. G. C. A. A. C. A. A. A. A. C. C. U. C. A. A. G. A. A. A. G. A. A. A. A. A. G. G.	FALSE
1069	random_seq_from_cds__NO_24247	C. U. C. A. G( A( A. A. G( A( G( A. C. U. U( C( G( C( A( C( U( C( C. U( C( A. G( U( C( U( C. C( A( G( G( G( U. G. C. C) C) U) U) G) A. A. A) G) A) U) G. C. G) A) A. G) A) G) C. U) G) U) G) G) C. C) U) C) C. A. U) C) A. A. C. U. C. C. U. C. A.	FALSE
1070	random_seq_from_cds__NO_4885	G. G. A. G. C. G( U( G( U. U( G( C( G( G( C. G( A. G( C( C. A( U( G( G( G( G( A. G. G( U( G( G( A. G( C( G. A. C. U. U. G. A. G) C) G. U) C) A) U) G. G. C) C) U. C) C) A) U) G) C) C) C) C) G) C) A) C. C) A) U)	FALSE
1071	random_seq_from_cds__NO_41257	U. G. C( G( C( C( C( G. G( A( C. G( G( C( A. G. C( A( G( G( U( G( C( G( G( A. G( C( U( C( U( G. G. A. C( U( G. G. G. A. U. U. A. A) G) A. A. G) G) G) G) C) C. C) C) C. A. C. G) C) A) A. A. C. U. C. A. A. A. U. U. C. C) C) U) G) A. G) C) C) U) C) A. A. G) A. G) G) U) G) G. U.	FALSE
1072	random_seq_from_cds__NO_20535	C. A. G. U. A. A. C. G( C( U. G( A( A( A( A( A( U( A( A( A. A. G. G( G( A( A( A( G( U( G. C( A( U. A( C( A( A( C( A( C. U. G. G. A. A. U. U) G) U) U) G) U) U) G) A) U) U) U) U) U) C) A. G. A. A. A. A. C. U) U) G) U) U) U) U) U) U) G) C) A. U. C.	FALSE
1073	random_seq_from_cds__NO_45320	G. C. U. C. A. G( G( G( U( G( A( A. G. A. A. G. A. U. G( G( G( C( G( G. G( C( U( U. G. G( G( C( U( U. C. U. G) G) C) C) A. U. G) G) A. C) G. U) G) C) C) C) G( A( G( G( A( G( C( U. U. G. G. C. G. G. U. G) C) U) G. G. C) C) U) C) G. A. U) U) A) C) C) U) G.	FALSE
1074	random_seq_from_cds__NO_39375	G. C( A( C( U( G( U( C( A( G( G( C( C( A( A( A. A. G. G( C( U( G. G( U( G( G( A. U( G( A. G. C( U( G( C( A( A. C. U. G. A( G( G. U. A. C. C. A. C) U) G. C. U) G) C) G) G) G. C) G) C) C) A) C) G. G) G) U) A. C. A. A. G. G. A. U) U) G) G) U) U) U) G) G) G. G. U. C. C) A) G) U) G) G. G.	FALSE
1075	random_seq_from_cds__NO_29199	G. A. A( G( C( U( G( G( C( U( G. A( C( U( G( C( G. A. G. A. A( G( A. U( G( G( C( C( G( U. G. G. A. G. U. U. C) G) G) G. A. A. C) C) A) G. C) U) G. G. A. G. G. G) C) A. A) G) U) G. G) G) C) C) G) U. G) C) U) G. G. G. G.	FALSE
1076	random_seq_from_cds__NO_69204	A. U. G( A( A. U( G( C( U( U( U( C. U. U. C. U. C( C( U( C( C( A( U( G( G( U( C( U( G( G( A. A. G. C. G. G. C) C) A) U. G) G) C) C) A) A. A. C. U. U) G) G) A) G) G) U. G( G( U( G. U. C. A. A. U. G. A. A) C) U) U. A) A) G) G) U. C) A) A. U) C) U. U. C.	FALSE
1077	random_seq_from_cds__NO_24179	A( G( G( G( U( U( U. G. A( U( G( U( C( U. U( U( G( C( C( A( A. A. A. A( G( A( A( C( C( A( G( G( G. A. A. U. C) C) U) G) G) A. G. U) U) C) U) A. U) G) G) U) G) A) U. G) A) C) A) U) A) G) C) U) C) U) G. C. U. G. A. A. G.	FALSE
1078	random_seq_from_cds__NO_58938	C( G( G. A. U( G( A( A. G( A( U( G( G( C( G( A. U. G. G( G( G. U( G( C( A( G( G( U( G( G. G. C. C) G) C) C) U) G) C) A) G. C) C) G. C. C) G) C) A. C( G( G( C( A. U. U. G. G) C) C) G) A. G. A. C) A) U) C) G( A( G( G( A. U. G( C( A( G( U. G( C( U. U. C. C. C. C. C. U. G) C) U. C) U) G) C) C. A. C) C) U) C) U) C) G) C. A. C) G) G.	FALSE
1079	random_seq_from_cds__NO_64044	C. A. G( C( C. A. U. G( C( C( G. C. A. A. U( G( G( G( C( G( G( A. C. U. C) U) G) C) C) U) G) G. A. C. C. U. G. G) G) C) C. A. C. G) C) C( C( U. G( C( G( C( U. G( C( C. G. C. U. G) C) C. G) C) G) C) C. G) G)	FALSE
1080	random_seq_from_cds__NO_12764	U. G( G( G( C( A. A. G( G( C( U( G. C. U. C( U( C. G( U( C( C( C( A. A. C. U. C. A. G( G( C( C( G. U. G. C. C. U. G) G) C) U) C. U. C. C. C. A. G) G) G) A) C) C. C. A) G) U. C. A. A) G) C) C) C. A. G) C) C) C) C. C. A. C. A. A. C. A. U. C. C. U. G. U.	FALSE
1081	random_seq_from_cds__NO_72314	G. A. C. C. G( G( G( G( A( C. U( U( G( U( G( G( G( C. U( C( C( U( G( C. G( G( C( C( G. A. C( A( C. U. C. A. U) G) A. A. G) G) C) C) A. C. A. U. C. A. C. C) A) G) C. G) A) C) U) U) G) C) A) G) C. U) C) U) C) U) A. C. C. U. A. C. U. U. A.	FALSE
1082	random_seq_from_cds__NO_31995	G. G. A. A. G. A. C. U. U. U. G. G. U. G( C( C. G( C( A( G( G( U( G( C( U( G. U. G( C( G( C( U( C. G. C( U( C( U( C( C. C. G. G. G( C( C. C. A. G) C) G. A. G. U. A. G) A) G) G) G) G. C. A) G) C) G) C) C. G. A) G) U. C) G) C) C) U) G) A. C) A. G) C)	FALSE
1083	random_seq_from_cds__NO_24759	G. U. U. U. A. C. U. C. C. C. U. G. C. U( G( C( A( U( G. A. G. A. U( G( C( C( C( C. A. G( U( C. G( G( U. U. G( A( G. C. A. C( C( A( C( G. A. G. G. U. U. G. A. G) U) G) G) G. A. U) C) C. C) C) A) C) A. A. G) G) G) C) A) A. A. G. A. A. G. A) U) G) C) A)	FALSE
1084	random_seq_from_cds__NO_38802	A. A. U. C( U( G( U. U( C( A( G. G. A. U. G( C( U( C( C( C( A( A. G( G( G( G( C. G( U( G. G. U. C. U. C. A. A. A. A. A. A) C) C) C) U) C) A. U) G) G) G) G) G) C) U. A. G. G. A. U) G) A) U. C. C) G) G) U.	FALSE
1085	random_seq_from_cds__NO_53114	C. A. C( G. A. A( G( U( G( G. A. G( G( A. G( A( G( G. A. A. G. A. A. U. G( G( C( C( A. G. A. U( C( C. A. C. A. C( G( C( U( G( A. U. G. C) A) G) C) G) C. C. A. C. G) A) G. G. A. G) G) C) C) U) U) C) A. C) C) G. A. C) A) U) U) A. A. G) A. A. C. U. A. C.	FALSE
1086	random_seq_from_cds__NO_21232	G. C( A( G( G( U( U( C. A. C( U( C. G( U( U. C( A( U( C( U( U( U( G( G( C( C. A. U( U( G( C. U. G( U( G( C. C. C( A( A. U. A. U. C. U) G) C. U. C. C) A) C) C. A. C) A) A) G) U) C) A) A) G) G) A) A. C. A. A. A. U. U) G) C. A) C) C. A) G) G. C. A) G) C) U) U) G)	FALSE
1087	random_seq_from_cds__NO_39834	A. C. C( A( U( C( C. U( G( C. G. U( C( A( C( C( U. G( G( G( C( C. G( C( A. C. C( C( U( U( G( G( G. G. C( U( C( U( A. U. G. G) G) A. A) G) G. A. C) C) A) G. C. A) G) G) A. G. G) C) A. G) C) C) C) U. G) G) U) G) G) A. C) A) U. G) G) U) G) A. A.	FALSE
1088	random_seq_from_cds__NO_4757	G. A. U. G. A. A. A. A. U. U. U. U. A. A. A. C. U. U. A. G. A. C. A. C. U. C. A( G( C( U( C. C. A. G( G( C( C( U. G. C. U. U. U. C. C. A. U( G( G( G( C( G. A. A. C. A. G. U. G. G) U) C) C) A) A. G. U. A. C. A. A. A. U. G) G) C) U) G. U. C. A) G) U) U) C. U.	FALSE
1089	random_seq_from_cds__NO_53347	C. C. U. C( G( A. A. G( C( A( C( U( G( G. C( G( G( C. G( C( C( A( G( A. C. C. G( A( G( C( G( C( C. U. U. U. C. G) C) G) C) U) C) U) U) G) G) C) U. C) U) G) C) G) G) U) G) C) G. C) G) U. G.	FALSE
1090	random_seq_from_cds__NO_43635	U. U. C. U. U. G. A. G. C. A. G( U( G( A( C. U. C( C( U( C( C. A. C( C( A. A( G( G( G( U( U( C( C. A. G( G( A( G( G( A( C. A. A. G. A. U) C) C) U) C) C) A. C. C. C. C. C. A. C. A. G) A) A) C) C) U) U) C. C. A. G) G) A. G) A) G) G) C. A. U. A. U) C) A) C) C. A.	FALSE
1091	random_seq_from_cds__NO_64249	G. A. C. C( A( G. A. G( G( U( A. C. C. A. C( U( G( A. A. G( C( G( U( G( G( G( C. U. G. U. G. A( U( C( A. C( U( G( U. C( C( C( C( G( G. A. G. G. U) G) G) A. G) G) C. C) A) G) G) A) U) A. U. G. A. C. C. C) C) C) A) U) G) U) G. A. C) A) G) C. A) C) C) A. G. U) G)	FALSE
1092	random_seq_from_cds__NO_52295	A. A( G( A. C( C( U. C. A. U. U. C. C. U. G) G) C) U) G. C. C. C( U( G( G( G( G( A. C. C. C. U. G. C) C) C) C) A) G) U. C. C. C. U. G( U( C( C( C. C. U. U. G. U. U. C. A. C. C. U. U. U. G) G) A) C) U. G.	FALSE
1093	random_seq_from_cds__NO_40755	U. C. G. A. G. C. C. A. C. C. C. C. C. C. U( A( U( G( G( A( A. A. U. A. G. A( C( U( C. A. C( A( U( G. A. C. A. U. U. A. U. C( G. A. U( G( C( A( G( A. G( G. U. G. A. C) C) U) G) C) A) A. A. G) C. A. G. C. C. C. A. A. A) U) G) G. A. A) G) U) G. U) C) C) A) U) A) U.	FALSE
1094	random_seq_from_cds__NO_66569	G. A. C. C( U( G( C( U( G( G( G( U. G. U. C. C( C( U( C( U( A. G( U( C( U( A( U( G( A. A. G( C( U( C( U( C( A( G. C. U. G( G( C( A. A. C. A. U. G. G. A. G) U) C) U. U. U. G. U) G) G) G) G) G) C) G. G. C. C) A) U) G. A) G) A) U) C. A) G) A) G) G) C) C) A. C) A) G) C) G) G) C. U. G. C. A. G.	FALSE
1095	random_seq_from_cds__NO_29215	C. U. C. A. C. C. A. G. C. C( C( G( C( U( G( C( A. C( C( C( U. G( A( G( G( C( A. C( U( G( G( G( U( C( U( C. C( U. G( G( U. G( C( U( C. C. U. C. A) G) C) C. U. C. C) C) C. G) C. A) G) A. A) C) U) U) G) G) G) U) C) U) C) U. A. U. G) G) G) G) C) A) G) U) G) G) A. C. C. A.	FALSE
1096	random_seq_from_cds__NO_13349	C. G( C( U( C. U. C. C( C( C( U( G( C. U. G( C( C( A( G( G( G( G( G( C. C( C( C( C( G( U. G. A. G. U. C. C. U. C) G) G) G) G) U. C) C) C) U. C) C) U) G) G) C) C) G) G) G) G) C. G) G) C) C. A. U. C. U. U. C. A.	FALSE
1097	random_seq_from_cds__NO_33421	C. A. A. U. G( A( G( A. A. A. C( U( G( C( G( G( G( G( C( U( U( U( G( G( A( A. C( U( G. C. A. U. G. G) G) A. C. A. U) U) C) A) A) G) G) C) C) C) U) C. A. A. C. U. A. G) C) A) G) C) U) C) C. A. G. A. C. U. C. U. C.	FALSE
1098	random_seq_from_cds__NO_7934	A( U( C( A. U( C( U( U( C( U( G( G. G( U( C. C. G( G( U( G( A( U. U( C( C( U( G. C. A. U. C. A. U. U. U( C( U( U( C( A( A. U. U. U. C. U. U( C( A( A. U. A. A. C. C. C. U) G) G) U. C. U. G. C. C. G. U) G) A) A) G) A) G) G) G) G) U. U) C) A) U) C) A. U. U. A. A) C) A. C) A) G) G) A) G) A) C. G) A) U) G. A. U. U. G. A. G. U. G.	FALSE
1099	random_seq_from_cds__NO_69484	G( U( G( G( A. C( A. C. G. G. A. A. A. G) C. C) C) A) C) U. C. U( G( C( C( C. C( C( U( C( U. C. C. C. C. A. C. U. C. G) A) G) G) C. C. G) G) C) G) A. U( C( U( A. G. A( G( A( G. C. C. C. G. U. U. A. U) C) U) G. A. A) G) A) G. U. U. C. C. U. G. C. A. A.	FALSE
1100	random_seq_from_cds__NO_22549	A. U. U. C. U. G. U. G. G( C( U( U. U. C. U. G. U. A. U( U( C( C( U. G. A. G. G. U. G) G) A) G) C. U( G( C( U( U( U( G( C. U( G( U. C. U. G. C) A) C) A) A) A) G) C) A) A( G( A( C( U. G. A. U. C. U. G) U) C) U) C. C. U. U. U. A) G) C) A.	FALSE
1101	random_seq_from_cds__NO_20271	A. A. A. U. G( A( G( A( C. A. G( C( A( G( A( G( G( U( C. G( G( A( U. G( C( A( U( U. C. U. C. C. U. C. C. U. A. A. A. A. G. A. A( G( A( A( C( A( U. U. C. A. U) G) U) U) U) U) G) U) G) C) U. U) C) C) A. U. A) C) A. U) U) C) U) G) U) A. A. U) C) U) C) U. A. U.	FALSE
1102	random_seq_from_cds__NO_43281	G( G( A( U. U. U. C. C. U. C. U. U( G( G( G( C( C. A. U. C. U. U. U. G( C( U( G( C( C. U. G( C. A( G( A( U( U( U( C( U( C. C. U. A. U. A) G) A. A) A) A) U) C) U) U. C) U. U. G) U) A) G) C) U. G) U) C) C) A) U) C) C) A.	FALSE
1103	random_seq_from_cds__NO_42024	G( G( C( U( G( C( U( G. C. A. G( G( A( G. C( U( G( U( C( C( U( C. C( A. U( C( C( G( G( C. A. A. U. U. C. C) U) G) G) A) A. A. A. G) C. G) G) G) A) U) G. A) G) A. U) C) C) G. A. G. A. G) G) U) G) G) C) C) C. G. A. G. A. C. U. G. G. C. U.	FALSE
1104	random_seq_from_cds__NO_63061	A. A. G. A. A. G. C( C( A. U( C( A. A. U. G. A. G) A) G) G) A. U( C( C( A( G( G( A. G( G( U( C. G( C( C. G. G( C( U( C( C( C( U( A( A( G. U. A. U. U) U) A) G) G) G) C. A. A. U. A. A) G) C) A. G) C) A) U) U) G. G. C) C) U) G) G) A) G. U. G. C. C.	FALSE
1105	random_seq_from_cds__NO_42369	U. G. A. G( G( A. A. G. U( G( A( G( C( U. C. G. C( U( C( A( C( U( U( G( U( G( A. U( G( C. C. C. U( G( A( C( U( G. A( G( C( U( G. C. U. G) G) C) U) A. A) G) A. U) C) A) C. C) A) A. C) A) C) A) G) A. C. G) U) G) G) G) A. U. U. G) U. C) U) C) A) A. A. G. C) U) U.	FALSE
1106	random_seq_from_cds__NO_22847	C( G( G. C( G. C( C( G( C( C( G. G. G. G( C( C( C( C( A. G. A. G. G. G( C( A. G( C( G. G( C( A. G( C( A. A. C. A. G. C. A. G) C) A. G) C) A. G) C) A. G) C) A. G. C. G. G) G) G) G) C) G) G) U) G) G) A. G) G. C) G) G.	FALSE
1107	random_seq_from_cds__NO_5209	A. A. C. A( U( C( U. G. A. U. G) A) U) U. C. U( G( G( G( C. U. A( G( A. G( C( U( U( G( A( U. A. A. U( A( A( C( A( A( U( G. C. A. G. C( A( A. U( G( G( C( A( A. U. U. G. A( U( C( C( A( G. U. A. A. U) G) G) A) U) G. G. U) G) C) U) A) G. U) G) A. A. A) U) U) G) A. A. U) U) A) G. U. A. U. U) C) A) G) G) C) C) U) C. A. U. C) C) C) A)	FALSE
1108	random_seq_from_cds__NO_48004	G( G( G. C( A( G( C( A. G. C( C( G( C( U( C( G. C. C. C. C. C( U( U( C( C( G( A( G( A( A. G. G. A. G. C. G. G. U) C) U) C) G) G) A) A) G) C. G( G( C( U( G. U. C. U. C. G. C. G. A) G) C) U) C. A. G) A) G) C) G) G) G. G. G) C) U) G) G. C) U) C. A. C. C. C.	FALSE
1109	random_seq_from_cds__NO_36389	G. U. U. U. C. A( G( C( C( G( U. U( U( G( A. C. A. U( C( A( U( U( G( A. U. A. U. C( C( A( U( U( A( U. A. A. U. U( G( G( C. U( G( C. A( U( C. A. G. G. A) U) C) A) U. C) C) A) C. A. U. U) A) A) U) G) G) C) A) A) U) G) A) C. U. U. U. C. C) A) G) U. C) G) G) U) U) U. C. C. C. C. U. U. C. G. U. C. A. A. U. C. A. U. A. G. C. C. A. A.	FALSE
1110	random_seq_from_cds__NO_2424	U. U. U. U. C. C. U( G( C( A( U( G( C( U( C( A( C( A( A( G( G( A. U( U( G( C( U. A. U. U. G( G( C( C. C. A( U( G. G( C( A( C( A( U. U. C. A. U. C. C. A. C. A. U. C. U. U. C. U) G) U) G) C) A. G) U) C. A. G) C) C) C. C. U. U. U. G) U) A) G) C) C) U) U) G) U) G) G) G) C) A) G. G. U) G) C) A)	FALSE
1111	random_seq_from_cds__NO_28050	A. U( G. G( U( A( A. C. G. A. A. G. C( C( G( U( C( G. G( A( G( G( A( U( U( C( U( U( C. U( C( U( C( A( G( A( U. U( G( G( G( C( A( G. C( U. G. U. A. C. A. U. G) G. U) G) C) A. C) C) A) U. C. U) U) U) G) G) G) G) C. U. U. A. C. A) G) G) G) A) U) C) U) U) C) A. G) A) C) C. A. G. G) G) A. A. G. A. C. A. U) A) C) G. G) A. A. U. G. C.	FALSE
1112	random_seq_from_cds__NO_62610	U. G. C( U( G( C. A. G( G( G. A. C( U( C( C( G( U. A( G( A. C( A( A( C( U( G( C. G( A. C( C( C( C( U( G( G( C( C. U. G. G) C) A. C) A) G) C. G) G) G) C) A. C) A) G) U) U) G) C. C) U) U) G) G) U. G) G) G. A. C) C) G. A. U. C. C) A) G) G. U. U. C.	FALSE
1113	random_seq_from_cds__NO_56422	C. G. G( A( G. G. A( G( G( A( G( C( C. A. C. C. C. C. U. U. U. G. C( U( G. U( G( A( A( G. U. U. G. C( U( U( G( C. G. C. U( C( U( G. U. A. A. G. A. A. A) G) A) A. A. U. C) A) A) G) A. A. U) U) C) A) A. A. A) G) A. U. A. U. C. C. A. G. A. A. G) C) U) C) C) U) G. U) C) A. G. G. C. A. U. C. G.	FALSE
1114	random_seq_from_cds__NO_31581	A. C. C. A. C. C. U. A. A. U. A. G. U. U. U. U. C. A. A. G( G( A( A( A. A( G( U( G. G( C( A( U( U( C( A. U( U( A( C( U( G( G( G( G( G. A. G. G. U. A. C. U. G. G. C) C) U) U) G) G) U) A) A) A. G. G) A) A) U) G) A. C) A. A) C) U) C. U) U) C) U) G. U. C. C. A. G.	FALSE
1115	random_seq_from_cds__NO_2975	U. U. U. C. A( A( G( U( G. C. A. U. G. G) C) U) U) U. U. C. U( C( U( G( G. U( C( C( U( U( G( A( G( C( C. A( C( A( G( C( U( C. G. U. A. G) G) C) U) G) U) U. U. U. C. U. G) C) A. U) C) A) U. A) G) G) G) U. U. A. C) A) G) A) A. U. C. G. A. A. U.	FALSE
1116	random_seq_from_cds__NO_57202	C( C( A( G( G( G( G( C( U( C. C. A. C. G. G( U( G( G( G( C( A( C. C( C( U( G. C( A( C( U( C. A. A. U. G) G) U) G) A. A) G) G) A. C. U. U) G) C) C) C) A) C) A) G) C) C) A. C) C) A. A. A. G. U) G) G) G. U.	FALSE
1117	random_seq_from_cds__NO_4284	A. C( C( C( G( A. U. C. U( G( G. U( G( G( G. U. C( G( C( U. G( G( C( U( G( U( U. G( G( G( C( C( A. C( A( G( U. A. U. U. C. C. U. C. C. C) U) G) G) G) C) U) C) G) C) A) G) C) C) C. A. U. C. C. U. G) U) G) U. G. C) C) A) G. C) A) U. C. C. C) G) G) G) C. C. U. G. G.	FALSE
1118	random_seq_from_cds__NO_13574	U( G( G( G( G( A( U. G( U( C( A( U( G( C. U( G( U( A. C. A. G. G( G( C( U( C. U. G( G( G( U( G( G. C. U. G. C) A) C) C) C) G) G) C) C) A) C) A) C) G) U) G) A) U) U) C) U) C) C) G) G. G. A. G. G. G. U. C. U. G. C.	FALSE
1119	random_seq_from_cds__NO_1787	A. U. U. G. A. A. A. A. G( C. U. C( A( C( U( G( G( U. A. A. C. U. U( U( G( A( A( U( A. A( C( A( A( U( G( G. A. U. A. U. G. A. U. G. G. C) A) U) U) G) U) C. A) U) U) G. C) A) A) U. U. A. A. U. C. C) C) A) G) U) G) U. A. C) C. A. G. A. A. G. A. U. G. A. A. A. A.	FALSE
1120	random_seq_from_cds__NO_33526	G( C( A( C( C( A( G( C( A( G( U( G( G( A. A. U( C( U( G( C( U( C( U( G( C( C( A. C( U( G( C( C( C( U( U( G. C( A( G( C( U( C( U( G( C( A. C. C. A. G) C) A) G. G) G) G) C) U) G) G. G) G) G) C. C. G) G) C) A) G) A. G) G) C) C. U. U. G. G) G) G) G) U) A) G) A) G. G. C) U) G) C) G. U) G) C) U) G) A. G) C. U) G) C) A. G. C. G. A. U.	FALSE
1121	random_seq_from_cds__NO_52899	G. A. C. A. A. U( G( G( U( A( C. A( G( G( G( U( C( C( C. A. A. A. A( U( G( C. G( C( U( G( A. C. U. C. A. G. C. U. U. C. A. C. C) A) G) C) C. C) A) U) C. U. C. G) G) A) U) C) C) U) C. A. U. U) G) C) C) A) A. A. A. A. U. G. U.	FALSE
1122	random_seq_from_cds__NO_29436	C. U. C. C. U. C. C. U. G( C( A( G( C( A( G. C. U. U( C( U. G( G( A. G( C( U( C( A( C. G( C. A( G( C( A( U. C. A. A. G( G( C( A. U. G. G) U) C) A. C. U. C. U) G) C) U) C) U. U) G) G) G) C) C) C) G) A) U. C. A. U) G) C) U) G) C) U.	FALSE
1123	random_seq_from_cds__NO_7612	C. U. G( A( G( A( A. U. C( U( G( G( G( G( C( A. G( G( C( C( C( A( U( U. U. C. C( A( U( G( A( C( C. C( U( U( U( U. C. C. A. G) A) A) G) A. A. G) U) C. C) A) U) G) C. U. A) U) G) U. G) G) C) C) A. G) C) U) U) U. C. A. A. C) A) G) U. G. U) C) U) U) G. A. U. C. U.	FALSE
1124	random_seq_from_cds__NO_54599	U. C( C( A. G. C( C( C( G( C( U( G. C( U( C( C. A( G( U. C. C. U. G. U( C( A( G( G( A( G( G( A( G( G( A. U( A( G. C. A. G. U) G) C) C) U) C) C) U) C) U) U) G) A) A. G. A. A. C. C. C. C. C) U) C. G) A) G) A. A) G) U) G) G) G) A. G. G) G) C. U. A. G. G. U. C.	FALSE
1125	random_seq_from_cds__NO_70255	C. A. C( A( G( C. U( A. C( C( G( A( G( G( C( A( C( U( G( G. C( G( G( C. A. U( C( U. U( C( G( A. G( G( U( G( U( G( C( U( G( G( A. A. C( G( C( C( C( G( A. G. G. A. G. A. C. A. A. A. G. U) G) G) G) U) G) C) C) A) G) C) G) C) G) U) C) C) G) A) C. G) G) C. U. C) U) G) G. U) G) U. G) U) G) U) U) U) U) G) G) A) U. C) U) G)	FALSE
1126	random_seq_from_cds__NO_43919	U. U. C( U( C( C. U. G. U. G) A) G) U( G( G( A( U. C. A( A( G( U( U( C( A( A( A( U. A. A. U. U. U. G( C( A( A( G( A. C( C( A( C. U. C. U. U( C( A. U. U. U. U. U. U. G. U. U. U. U. C. C. G) A) U. C. C. C. U) G) G) C. A. G. C) U) U) G) U) C. U) U) U) G) A) G) C) U) U) C. U. U) C) C) A) A. A. A. C. A. U. A. C. U. U. C. U. C. U. U.	FALSE
1127	random_seq_from_cds__NO_62867	C. A. C. C. A. G. G. U. A. C. C. A. G( U( U( C( U( U. A. G( A( G( G( A. U( G( C( A( G( U( G( A( G( G( A. A. C( C( A( G( C. G( C. A. A. G. C. U. C) C) U) G) G) C) C) U) C) A) C) U) G. G. U. G. A. A. G) C) G) C) C) U) U) G. G) G) G) A) C) A. A. A. C. A.	FALSE
1128	random_seq_from_cds__NO_11902	G. G( C( C( U. C( G( G( G( G( U( G( G( C( U( G( C. U( C( C( A( G( G( C( G( C( G. C. A. G. U. G) U) G) U. C) C) U) G) G) A) U. C. A. C. C) A) G) C) U) G. G. A) U) C) U) U) G) G) G) C) A. G. G. U. A. A. C. U. C. U.	FALSE
1129	random_seq_from_cds__NO_15061	U. C. A. G( A( C. G( A( C( U( G. U. A. C. A. U. C. U. C. C. C. U. C( U( U( G( C. U. C. U. U. C. U. C. C. C. C( U( G( C( C( C( A( G( G( U. C. C. G. G. C. U. C) U) U) G) G) U. G) C) G) G) A. A. C. U. U. C. U. U. C) A) G) G) U. C. U. U. C. U. U. U. A. A. A) G) U) C) C. U) C) G. U. G.	FALSE
1130	random_seq_from_cds__NO_33871	U( C( U( C( A( U( A( C. A( C( C. U( U( C( A. G. G. A. A( C( U( C. G( A( G( C. A. C. G( U. C( G( U( C( G( G( G. G. G( A( U( C( C. C. A. A. G) A) U) C) A. C) C) G) G) C) G) C) C. C) U) C) U. G) G) U) G) A) A) U. G) U) C. U) G) U) G) G) G) A) A. U. G. A.	FALSE
1131	random_seq_from_cds__NO_53375	G( C( G( G( C. C( A( U( G. U. U. G( A( U( G( C( C. A. G( G( G( C( A( C. G( U( G( G( C( C( A( C. A. U( C( C( A. A. C. A. C. C. C. G) G) A) G. C. U) G) C. C. U. G) C) A. C) G) C) C. U) G) C) C) C) A. A. U. A. G) C) A) U) C) C. A. G) U) G) U. C) C) U. G) C) U. C. U. A. U.	FALSE
1132	random_seq_from_cds__NO_27963	U. C. C( U( G( C( U( G( C( U( C( A. C( C( A. A( G( G( G( C. U( C( C( C. U. G. A( G( U( C( G( G. U. C( G( G( C( C( A( G( G( C. G. A. C) C) U) G) G) A. C) U) G) U. G. A. A. U) G) G) C) U) G. C. C. G) G) A) A. U. C) U) C) U) C. G) G) G) G) G) U) G) G) C) G) G) C.	FALSE
1133	random_seq_from_cds__NO_22599	U. U. U. G. G. U. C. U. G. G. G( U( C( G( G( C( C( U( C( U( A. C( C( U. U. U( G( C( A. C( U( U( C( C. U. U. C. G) G) A) G) A. G) C) A) U. C. U. A. A. G. A. U. U. G) G) A) G) A) G. G) G) U) U) G) A) U)	FALSE
1134	random_seq_from_cds__NO_34404	G( C( U( G( U( G( A. C( G( G( G( C( C( C( C( G. U. U. G. G( G. A. A. C. U( C( C( A. G. G( A( A( G( A. G. G. A. C. A. U. G. G. A. C) U) U) C) A. A. G) G) A) U. G. G. C) A. U. U. G. G) G) G) G) C) C) U) G) A. G. C. C. A. C) G) C) A) G) C) C. C. U. U. C. G.	FALSE
1135	random_seq_from_cds__NO_23220	C. A. G. A. C( C( U. C. U( C( A( C( U( G( C. C. A. G. A. C. C. U. C) A) G) U) G) A) A. A. A. U. G) G) C. C( U( U( G( G( A( G( G( C( A( G( G. A. A. U. U) U) G) C) U) U) C) C) A) G) G) U( G( U. G( C( C( U. G( G( C( A. U. G. G. G) C) C) U. G) G) C) C. C) A)	FALSE
1136	random_seq_from_cds__NO_47850	A. G. G( G( A( A( U( C( A( C. U( A( U( C( U( U( C( U( C( U( G( U. U. G( G( U( G( U( G. G. C. U. U. G. G. G) C) A) C) C) U. C. U) G) G) A) U. G) A) C. C. U. G. A. A. A) G) A) U) A) U) G) G) C. U) U) C) U) A. A. A.	FALSE
1137	random_seq_from_cds__NO_65060	A. U. C. C. U. A. A. C. C. A. U( G( G( C( U( U( C( U( A( U( G( U( C. A. G( G( C( C. C( A( U. C. U. G( U( C. C. U. C. A. G. C. G) C) C. C. U. U) G) U. G) C) C) C. A. G) C) A) U) G) G) U. A. G. C. A. G. C. C. A) A) G) C) C) A) G. U. G.	FALSE
1138	random_seq_from_cds__NO_6016	A. U. U. U. U. G. U. A. U. U. U. U. U. C. A. U. C. A. A. U. A. A( A( G( A. A. C( U( U( G( A( G( U( U( U( G( C( C. A. A. U. C. A. U. A. G( G( G( C( G( G( U( A. U. A. U. U( C( U( G( U. G( G( A. G. A. U. C) C) U. U. C) A) G) G) G) C) U) G) C) C) C) C. C. C. A. G. U. G) U) G) A) G) C) U) C) U. G) A) G) G. C) U) U) C. C.	FALSE
1139	random_seq_from_cds__NO_21696	U. C. A. G. G. G( G( C( U( G( G. G( G( G( G( C. C. U( G( G( G. C( C( C( G. G. C( G( C. U( G( A( G. C( A( C( A. G. G. A. A. G. A. G. G) U) G) G. U) C) A) C. C. A. C) G) A. A. G) G) A. G) G. C) C) A) A. A. C) C) C) U) G. A. C) A) G) C) C) A. G. A. G. A.	FALSE
1140	random_seq_from_cds__NO_18820	G( C( C( A( U( G( U( G. U( C( G. G. G( A( G( U( G( C. A( C( G. G. A. G( G( G( G( G. A. G( C( A. C. G. C. A. G. A. G) C) A. C) C) C) C) A. C. A. G) U) U. C. C) A) C) U) C) A. A. G) G) A) U) G) U) G) G) U) G. G. A. A. C.	FALSE
1141	random_seq_from_cds__NO_68407	G. U. C. C. A. C( G( G( G( G( U. G( C( C( G( C( A. G( C( A. U( G( G( C( C. A. G( C. A. C( C( U( C. A( G( G. C. A. G. C) U) C. A) G) G) G. U. C) C. C. G) C) C) A) G) C) G) C) G) G) C) U. C) C) U) U) G) C. G.	FALSE
1142	random_seq_from_cds__NO_40720	G( A( A( G( C( C( C( G( A( U( G( C( A. G. G( A( C( C( U( G. C( U( U( G( G( C( U( G( C( G. G( G( G( A( C( U. U. C. G. G) A. U) C) C) U) G. G) U) G) G) C) C) G) A. C. C. A) G) G. A) G) G) U) C) A. A. G. A. U. A. G. G. A. G. G) C) A) U) C) G. G) G) G) C) U) U) C) G. G. A.	FALSE
1143	random_seq_from_cds__NO_11917	G( G( U( U( G. G( G. G. A. G( A( G. G. A. A( G( G. A( C( C( U( G( G( G. A. U. U. C( C( U( G( G( A. A. C. A. C) U) A) G) G) C. A. C) C) A) U. G) G) U) G. A. C) U) G. G. U) C) G. A. A. C) G. A) G) C) U) G.	FALSE
1144	random_seq_from_cds__NO_16674	G. A. G( C( C( U( C. A. U( C( C( A. A. U( G( U. C. U. U. C( U( C( C( A. A. C. U( U( U( G( A( G( C. A. G. A. C) U) C) A) G) A) U. C. C. A. G) G) A) G) U. U. C) A) A. G) G) A) G) G) G) C) A. U. U. C. A. C. A. C. U. C.	FALSE
1145	random_seq_from_cds__NO_35428	U. U. C. A. C( A( G( G( G( U( G( U( G( G( G. A. A( C( A( G( C( A. G. U( U( G( G( U( A( G( G( U( G( C. A. C. A. U( G( G( G. A. G. G. C. G. G. A. A. C) C) A) C) A) G. U) C) U) G) C) C) G) G) A. A. G) A. C) U) G) U) C. A. C) C) A. A) C) A) C) C) C) U) G)	FALSE
1146	random_seq_from_cds__NO_24455	C( A( C( U( C( C( A( C( G( G. U. G. A. U( G( G( G( G( C( U( C( U( G. G. A. G. G. C. U. G. G) G) G) U. G) C) U) C) C) A) C) G) U) G) G) C. A. G) G) U) G) U. A. G. A. C. G. U. C. U. C. C.	FALSE
1147	random_seq_from_cds__NO_65046	A. G( C( C. C. U. G( G( G( G( C. A. G( C( U. G. A. U. C( U( C( C( A( A. G( U( A( U( U. C. U. C. U. A. C( G( G( G( A. G. C( U( G. C( A( C. C. U. G( U( C( A. U. U. C. A. C. A. C. A. A. G) G) C) U. U. U. U) G) G. A) G) G. A. C) C) C) G) A) U) A) C) U) G) G) G) G) G) C) C. A. C) C) C) U) U. C. C. U. G) C) A.	FALSE
1148	random_seq_from_cds__NO_5535	G. A. A. G. C. A. G. U( C( C( A. A( C( U( U( G. U( A( C( C. A. U. C. U. U( A( U. U. C( C( U( C. A. G( U( C( C( U( G. U. G. U. C. A. A. A) G) G) A) U) A) G) G) U. U. U) A) G) U) A) A. A) A) G) U) C. G) G) A) G. G( G. U( G( A( U. A. U. U) C) A) G. C) A. G.	FALSE
1149	random_seq_from_cds__NO_37830	G( A( A( G( G( C( G( C( U( U( U. C( U( C( U. A. A. U. U. U. U. C( C( C( A. U. A. U. C. U. G( A( A( G( A. A. A. C. U. A. U. U. A. A. A. C) U) U) C) U. C. A. A. A. G) G) G) C. C. G) A) G) G) A) G) U) G) A. C) C) U) U) C) C. U. A. U. U. U. C. C. U. A. U. A. C. A. A. G. C. A. A. A. G.	FALSE
1150	random_seq_from_cds__NO_24015	U. C. A. G( G( G( C( G( A( U( G( U. A. A. U. C( C( U( U. G. C( C( G. U( C( G( U( A. G( G( C( G( U( A( C. U. G. G. U. U) A) U) G) C) C) C. G) C) G) G) A. G) G) A) G) G) C. G. C. C. C) G) U) C) C. G. G) C) C) C)	FALSE
1151	random_seq_from_cds__NO_65689	C. C. C. A. G( C( G( U. G( U( A( G( G( C( C. A. G. C. A. G( G( G( C( A( U( G. C( U( C( C( C. G( C( G. U. C. U. G) C) C. C. A. U. U. C. U. U. G) G) A) G) A) U) G) C) C) C) G) C) C) U) C. G. A. A) C) U. C) G) C) C. C. A. C. G.	FALSE
1152	random_seq_from_cds__NO_15611	G. A. G. A. A. G. G. A. G. A. U. A. G. G. A. C( C( U( G( G( G( G( C( U( G. G. A. C. A. G. C. A. G) G) C) U) C) C) G) G) G) C( A. C. C( C( A( G( U. G( C( C( C( U( C( A( G. G( A( G( G. C. C. C. A. U) U) U) G. U) G) C. A) G) A. G) G) C) C) U) G) G) A. G. G) C.	FALSE
1153	random_seq_from_cds__NO_11071	G. A. A. U. C. G. G( A( G( G( U. C( A( G. U( U. U. A. G. U. U( G. G( U( G( U( G. G. C. A. A. A) U) A) U) G. A) U. A. G. G. U. G) G. U) G) C) U) U) C) U( G( U( G( G( A. A. A. C) C) A) C) A) G( G( C( U( U( U. A. A. U. C( C( C( C. U. G. C. G) G) G) C. U. A. U. A) G) G) C) C) U.	FALSE
1154	random_seq_from_cds__NO_61289	C. A. G( C( U( C( U( G( U( C( U( C( U( U. G. C. U. U. G) G) A) G) A) U( G( C( U( G( G( U. A. C. U( A( A( A( G( G( C( A. C. U. G) C) C) U) U) U) G) C. U. C. A. C. C) C) A) G) U) A) G. G. U. C. U. U. C) A) G) A) G) U) C. C. A. C. U. U. C. A( G( C( C. A. A. C. A. G) C) U) U. C. C. U. C. U. U.	FALSE
1155	random_seq_from_cds__NO_65044	C. U. C. C. U. G( G( G( G( C( C. C. G( G( C( G( G( C. U. G( G( U( G( C. C. U. U. G( C( A( G( A. A. C. C( C( C( C( A. C( G( C( G( A. C. A. G. C. C. U) G) C) G) G) G) A. G) G) A. A. C. U) U) G) U) C. A. U. C) A) C) C) C) C) G) C) U) G) C) C) U) U) C. C.	FALSE
1156	random_seq_from_cds__NO_40217	G. A. G. U. U. U. G( G( C( U( U( C. U. A. A. A( C( U( G( U( U( G. G. C( A( U. U. U( U( U( U( G( U( U( U( C( U( G( A. G. U. C. A. U) A) G) A) G) A) U) A) A) A) A) U. C. U. C. U. U) G) A. G) A) U) A) G) U) C. C. C. U. G) A) G) C) C) U.	FALSE
1157	random_seq_from_cds__NO_27041	C. U. G. C. C. A. A. U. G. C. C. A. A. A. G. U( C( A( G( G( A( U. G( A( C( A( A( U( C( A. G. U. A( C( A( G. C( U( G( A( C. C( C. A. C. C. A. U. G) A. U) C) A) G) U) G) U) G) G) U) U) G) U) C) U) C) U) U) G) G)	FALSE
1158	random_seq_from_cds__NO_9234	C. C( C( C( U( C( U( G( C( A( C( A( U( G. C. C( G( C( C( A. C( U( C. G( C( U( C. A. G. G. U. A. G( C( G( G( G( A( C( A. C. G. G. G. G) U) C) U) C) G) U) A) G) C) A) G) G) G) U) G) A) U) G) U) A. G) U) A) G) A) A. C. U. U. C. C. C. U. G) G) G) C. G. U. G.	FALSE
1159	random_seq_from_cds__NO_13428	G( C( U( U( G( G( C( U. C. A. G. A. C. A. G. C. A( C( C( A. G( G( U( C( U( C( G( U( G( G( A( G. C. A. G( A( G. G. U. C. G. A. G. U) C) A. U) C) C) G) C) G) A) G) G) U) C) G. G) G) U) C. A. C. A. G. G. C. A. C. G) C) C) A) C. C. A) G) C) A. G. U. C. G. U.	FALSE
1160	random_seq_from_cds__NO_8743	G( U( G( A. U. G( A( U( G( A. A. G( A( U. U. U. G( G( A( U( G( A( C. U. U. A. U. U. U. G( U( G( G( G( A( C. C. U. G( U( U( G( G( G. A. A. C. U. C) U) G) A) C) C. U) C) U) C) A) C) C. U) U) A) U) C) C) U) U) G. C. C) A) U) C) C) A) C) C. U. A.	FALSE
1161	random_seq_from_cds__NO_6218	C. U. A. C. A( A( G( A( G( A( A( U( U( U. A. U. U. C. U. C. A. C( U( G( U. A. A. A. U. G( G( U( U( C( C( U( C( C. A. A. A. C. A. U. A. A. A. G) G) G) G) G) G) C) C) C. C. C) A) G) A. G. C. C. U. U. G. U. A) A) U) U) C) U) U) U) U) A. A. A. U. A.	FALSE
1162	random_seq_from_cds__NO_36283	U. C. A. U. G. G. C. U. U( C( A( C( U( A( A( U. U. U( C( A( A( G( G( C( U( A. U. A. C( A. U( C( A. G( C( U( G. U. G. G. G. A. A) G) C) G) A) G) G. A. G. G) G) C) U) U) U) G) A) U. U. A. U. U) U) G) G) U) G) G)	FALSE
1163	random_seq_from_cds__NO_30212	U. A. A( G( C( U( G. U( C( A( G( C. U( G( A. A. A. U. A. U( C( U. A. C( G. G( G( A. C. U( G( U( C( G. A( G( G( G. A. A. C) C) U) G) G) C) A) A. A. C) U) G. G) G. U. G) A) A. A. C. U. G. C) A) U. C) U) G) A) A. A) G) C) U) G. C. A. G. G. C. A.	FALSE
1164	random_seq_from_cds__NO_43159	A( C( A( G( G( C( U( C( U( C( A( A( A. A. U( C( C. U( U( G( C( A( G( C( A. G( U( U( C. C( C( A( A( A. C. U. C. U) U) G) G) C. A) G) C) G. G. G) C) A. U. U) G) C) A) G) U. G) A) C. A. U) U) G) G) U. G) G) U. G) C) U) U) G) U) C. A. A. A. G. G. C. U. U. C. G. U. A. G.	FALSE
1165	random_seq_from_cds__NO_61095	U. U. A. A. A( G( G( C( G. U. U( C( U( C( C( U. U. G( U( C( U( U( C( U. C. U( G( U. C. A. U. C. C( U( U( U( U( C. A. A. U( U( U( G( C( U. C. U. G) C) G) A) A) G) A) A) A) G) U) A) U. C. G) A) A) G) A) U) C. U. G) G) U. A) G) A) C. C. A. G) C) U) U) G. G. U.	FALSE
1166	random_seq_from_cds__NO_4432	U( U( G( C( U( G( A( U( G. G( U( G( U. G. G( U( U( G. G( A. G. U. U. U. A. U) G. A) A) U) G. U. C) A) C) A. A. U( G. C( U( G( G( G. G. G. A. A. A. C) C) A) G) G. G) A. A. U. G. G. G. C( C( U( U( G. A. C. G. A) A) G) G) A. G. A. A. G) U) C) G) G) U) G) A) A. G. C. A. C. A. U. G. G. A.	FALSE
1167	random_seq_from_cds__NO_69490	G( C( C( A( A( G( A( U( C. U( G( A( G( A( A. A. G( C( A( A. A. A. C. U. G. A. A. A. G. C( A( G( A( A( A. U. U( C( U( U( A. C. C( U( G( U( G( A. A. C. A. U. G. A. C) A) U) A) G) A) A) G) A) U) U) C) U) G) A. A. A. C. U) G) C) A. G. A. U) C) U) C) A) A. A) U) C) U) C. U) G) G) C) C. A. A. G. A.	FALSE
1168	random_seq_from_cds__NO_10506	G( G( U( G. A. U. U. G. A. U. G. A) C) U) U. U. A. U( G( A( C( U. C. G. A. C( U( G( G( A. C. C. A. G. C( U( G. C( G( G( G( C( A( G. A. G. A. G. U) G) C) U. U) C) G) G. G) G) A. A. C) C) A) G) G. U. G) U) C) G)	FALSE
1169	random_seq_from_cds__NO_18267	U. C. A. U( U( C( A( A. C( C( U( G. A. C( A( G. U( U( C( U( G( U( C. A. A. A. C. C. G. U( A( U( A( G( A. G. U. A. U. A. C) U) G) U) G) A. C. A. U. G. A. A. U. A) C) A) G) A) A) A. A. U) G) G. A. G) G) G) A. U) G) G) A) C. A. G. U. G. A. U. U. C. A. G.	FALSE
1170	random_seq_from_cds__NO_63069	G. U. C. U. U. C. C. G( G( G( C( C( A. G( G( A. G( G. U( G( C( C( C( C( G( C( U( G( G( A. U. G( G( U( G. C. U. G. A) C) C) C. C) C) A) G) G. C. C. U. U) G) G) G) G) C) A) G. C) A. G. A. A. C) C) G. G. G) G) C) C) C) A. A. C. C. C. C. A. U. U. U. A. A. C. C. A. G. A.	FALSE
1171	random_seq_from_cds__NO_6050	U( G( C( C( C. A. U( G( G( G( G( G( C( C( C( U( G( C. U. U( G( C( C. U( G( G( G( U( A( C. C. C. A. G( G( G( G. G. C( C( C( A( G( G( A. G. G. U. C) C) U) G) G) A. G) G. A. C) C) C) A. U. C. A. U) G) C) C) C) A) C. C. G) C) A) C. C. C) A) G) G) G) C) U. U) C) C) C) G) C. U. U. G) G) C) A) C. U. C. A. C. G. G. C. G. A. C. C. U. C.	FALSE
1172	random_seq_from_cds__NO_71041	U. U. G. A. G. G( G( U( U( A( U( A( A. C. U. C. C. U. A. U. U( U( C( A( G( C. U. U( C. A( G( C( C( G( C( A. A. C. C. G. U. A. G) C) G) G) C) U) A) U. U. C) U) G) G) G) U) G) U) A) G) C) C) A. C( C( U( U( C. U. G. U. A) A) G) G) A. C. A. A. U. G. C. U.	FALSE
1173	random_seq_from_cds__NO_53641	G. G. A. A. A. G. A. G. G. G. G( C( A. G. A. G( U( C( U( C( C( U( G. U( G. G. C( U( C( A( A( U( C( A( A( C( G( G( G. A. A. G. A. G. C) C) G) C. C. C. U. A. U. G. A. C. A. A. G. A. U) U) G) A) U) U) G) G) G) A. A) G. A) G) G) A) U. G) A) C) A. G) C) A. G. U. A. U. G.	FALSE
1174	random_seq_from_cds__NO_68320	G. G. G. G. A. U. G. G. C. A. G( G. A. G( G. A. U( G( G( G( A( G( A( G( A( G( G( A( G. A. C. G. G( C( G. A. C. C. A. C. A. G( G( U( G( G. A. G. A. A. C) A) C) U) G. A. C. A. G) C) A. U) C) C) U) U) U) U) U) U) C) A. C) A) G. G. C) G. A. C) A. C. A. C.	FALSE
1175	random_seq_from_cds__NO_17451	C. A. C. U( G. U( U( G( C. A. G( A( G( G( A( G. A( U( G( U( G( C. U. G( G( A( U( U. G. U( C( U( G. C( A. G. G. A. U. G. G) G. G) G) A) A. A. A. A. A. U. C. A. U. G) U) C) C) U. A. C) A) U) A) U) G. U) U) C) U) C) A. A. C) A) A) G. A) C. A. C. U. C. U.	FALSE
1176	random_seq_from_cds__NO_31357	G. C. A. C. A( C( C( A. C. A. U( A( A( U. U( U( G. G( G( G( A( G( A( G( G( C( G. G( A( C( A. U( C( C( A. A. C. A. G. C. G. A. G) G) G) G) U) C) A. U. A. C. C. U. A. G) C) C) U) C) U) C) U) U) G. A) G) U. U) U) A) G) G) U) U.	FALSE
1177	random_seq_from_cds__NO_65452	A. U. C( C( G( G( U( U( G. U( G( A( G( G( C( U( G. C( C( G( C( A( G( G( G. C. G( A( C( C. A. U( G( G( G( U( G. U. C. U. G) C) G. U) C) A) A. C. G) U) C) A. C) C) U) G) C) G) G) G. G) G) C) C) G. G. A. U) C) A) G. G) G) C) U) C. C. U. G) G) C. U. U. C. G.	FALSE
1178	random_seq_from_cds__NO_50523	A( G( G( U( A( U( C. C( A. C( A( U( C( C. G( G( G( G( C( A. A. U( U( U( G( C( U. G. U. C. G) U) A) G) A) A. G) U) U) U) C) U. U. G) A) U) G) A. G) A. A) U) A) C) C) U) U. C. A. A. A. U. G. C. A. A. A.	FALSE
1179	random_seq_from_cds__NO_39494	A. G. A. U. G. C. C. A. U. G( G( A. G( C( A( G( U. G( C( C( A( C( A. A. U. U. A. C. A. A. U. G( C( U( C. G( C( C( U( C( U. G. U. G. C. U. G) A) G) C. G) C) A) G) C) G) U) G) C. G) C) C) U) G) C) C) U) U. U. C. U. U.	FALSE
1180	random_seq_from_cds__NO_18403	A. C. G. A. C. C. C. A. A. G. C. C( C( G( C( U( G. A. G( C. A. G( G( A( U( G( A. G( G( G( G. A. A( G( A( C( A( G. A. G. A. U) G) U) C) A. A. U) G. A. C) C) C) C) A) U) G. C) C) C. A. A. C. C) G. A. G) G) C) G) G) C. A.	FALSE
1181	random_seq_from_cds__NO_62522	U. C. C. A. C. A( G( C( C. A. G( G( G( U( G( G( C. A. U. U. G( A( U( G. G( G( G( C( G( G. C. A. C( C( G( U. G( G( C( C( G( A. A. G. C) G) G) C) U) C. C. U. U) G) G) A. U) G) C) C) C) A. U. G) U) C) C) C) G) C) C) C) A. U. G) C) U) C.	FALSE
1182	random_seq_from_cds__NO_67537	C. U. U. A. U. C. C. U. C. U( G( G( G( G( A. C( C( C( C. U. U. C. U. C. C( A( G( G( C( U( C( C( C( C( U( U( C( G( C( C. G. A( G( U. G. U. G. G. C. C. C) U) G. A. G) C) G) G) U. G) G) G) G) G) C. A) G) C) C) U) G) U. G) G) G) C) C) C) C) A) C. U. U. C. U. G. C. C.	FALSE
1183	random_seq_from_cds__NO_19744	G( G( U( U( C. A. G( C( A. G. U( C( U. U( G( G( A( A( C( C( A. C( G( G( G( G( A. A. G( A( C( A. G. U. G. G. G) U) U) G. A. A. G. C. A. C) C) U) U) G) A. G) G) U) C. A. U) C) C) A) U. G) A) G) C) A) G) C) C) U. G.	FALSE
1184	random_seq_from_cds__NO_61282	G. G( U( G( A( G( A( C( C( A. U( G( A. U. C. C( G( C( C( A( C( C( A( C( G. C. C. C. U. C. G. A. U. C( U( G( G( U( G. G. A. A. C. U. C. A. G) C) C) A) G) G) U) G) C. G) U) G) G) C) G) U. C. C) A) G. G) G) U) C) U) C) A) U) U.	FALSE
1185	random_seq_from_cds__NO_56701	A. C( U( U( U( A( U( U. A. U. G. C( A( G( G( U( G. G. U( C( U( G( U( G( A( A( G( C( C. A. C( A( C( A. G( U( G( U( C( C( A. G. A. U. A. C. G. A. G. G) G) G) U) A) C) G. A. G) U) G) G. C. U. G) C) U) U) U) A) C) A) G) A) A) U) C) U) G) G) U) G) A) A) G) A. U. A. A.	FALSE
1186	random_seq_from_cds__NO_28868	G( U( C( U. C. U. G( C( A( G( G( A. C( A( U( G( C. U. G. U( G( G( C( A( G. C( U( G( G( A. C. C. U. C. A. G. C. C. C) U) G) G) G. U) G) C) U) G) A. C) A) U) G) G. A. C) C) U) G) C) G) A) C) A. G. U. U. U. C. U. U. A.	FALSE
1187	random_seq_from_cds__NO_3996	U( A( U( U( G. U( U( U( U( G. C. A. A. U( C( U( U( C( A( G( U( G. A. A. U( G( G( C( C( U( C( A. U( U( C( A. A. G. A. A. G. U. A. G) A) A) G) A) U. G) G) C) A. A. G. C) A) G. A. A. A) C) U) G) G) A) G) A) A) G) A) A) G. G) A) U) G) A.	FALSE
1188	random_seq_from_cds__NO_68762	A. G. G. C( U( U( U( A. C( A. U( U( G( U( G. A. A( C( A( C. U( G( G( A( U( C( U( U( A. U. A. G( A( G( G( U. U( G( C( U( G. G. U. U( U( C( C( U. U( C( U( U( G( G. A. C. A. G. C) A) G) G) G) U. G) G) A) G) U. G. G) G) C) A) U. C) C) U) U) C. C. G. G) G) G) A) U) C) C) A) C. U. U. U) G) U) G. A. A) C) A) A) A. G) A) G) G) G) A. G.	FALSE
1189	random_seq_from_cds__NO_9026	A. A. G. G. A. A. G( G( A( C( A( G. U( G( G( G. A( U. U. G( C( A( G( U( G( U( G( U( G. C. U. U( A( G( U( A( A. G. A. A. A. U. G. A. A. G. C. C. A. G. U) G) C) U) A) C. C. A. A. A) U) G) U) A) U) U) G) C) U. U) G. U) C) A) G. U) G) U) C) C) A. A. G. U. A. A. A. C. A.	FALSE
1190	random_seq_from_cds__NO_45846	U( C( A( C( G( U( A( G( A. A( G( A( G( U( U( U( C( U( U( C( U( U. A. C. U. A. C. A) G) A) A) G) C. A) G) A) C) U) C) U) C. C) U) U. C. A. U. C. A. G. U. C. A) C) G) U) G) G) G. C. A. A. G. G. A. A. U. U. A. C. A. A. A. U. C. U. C. A. A. A. U. U. A. A. U. A.	FALSE
1191	random_seq_from_cds__NO_45334	C. G. C. A( G( A. A. G( G( C( U. C( U( C( C. G( U( A( C( G( G( G( G( C( U( G( C( A( G( C( C( C( U( G( G( C( C( C( A( C. G( U( C. U. U. C. A. G) C) A. U) G) G) U. G) C) C) G) G) G) G) C) U) G) G. A. C. A. G. C. A. G. A. C) A) G) C) U) C) C) G. G) U) A) U) G) A) G) G) C) C) A. G. C) U)	FALSE
1192	random_seq_from_cds__NO_30611	A. G. G. C. A. U. U. C( C( A( G( U( C( C. U( G( U( A( G( A( A. C. A. C( G. C( U( C( C( A( A( U( G( C( A. A. G. C. U. G. G. G) C) A) A. A. U. C. U) U) G) G) A) G) G) C. U) C) U) A) A. A. U. C) A) U. G) A) U. C) U) G) G) C. A. U. A. U. C. U.	FALSE
1193	random_seq_from_cds__NO_27042	C. U. G. G. U. G( G( C( C( C( U( G. G( A( U( U. A. C( A. U( C( U. G( G( U( G. A. A( G( U( A( G( A. C( A( A. C. C. U. U. C. U. C. U. G. A. C. U. C. U) G) C) U) G) C) U) G. G. G) C) C) C. G) G) C. G) C. U. G) U) C) G. A) G) G) G) C) U)	FALSE
1194	random_seq_from_cds__NO_43788	C( C( C( A. G. C. A. G( A( G( G( G( A. C( A( U( U( G( A. C. G( G( U( U. G. G. A. U. C. U. G) C) C) A. U) G) A) U) G) C) C) U) U) U) A. U. C. C. A. G) G) G) A. G. C. G( C( A( A. G( G( A. C( A( G( G( A. A. U. U. C. A( U( A( G. A. A. G. U) A) U) U. C. U. G. C. C) C) U) G) C) C) C. U) G) C) A.	FALSE
1195	random_seq_from_cds__NO_32282	G( C( G( U. C( U( C( C( G( U. C( C. U. U. G( U( U. G( G( G( G( G( C( C( G( G( G( G( C. U. G( G( C. G. C. G. U. C) C) C) C) C) G. C) G) G) C) U) C) C) C) A) C) G) U. C) G) G) G) G) C. C. C) G) C)	FALSE
1196	random_seq_from_cds__NO_56731	A. A. G. A. C. A. A. A. U. G. U. G. A. A. A. U( U( G( U( G( G( G. G. C. A. U( C( G. A. C. C. G. A. G) A) C. A. G. C) U) A) U) A) G) A. A. G( A( A( U( C( C( U( C( A( U( G( G. G( G. A. A. G. C( A. C( A. C( U( G. A. G. A. A. A) G) C. G) G) A. A. G. A. U) G. U) A) U) G) A) G) G) A. A) U) U) C) C.	FALSE
1197	random_seq_from_cds__NO_55645	G. C. U. G. A. A( G( G( A. U. A. C( A( G( A( C( C( U( G( G( A( C( U( A( U( C( U( G. G( A. G. G( A( U( G( U( U( U( G( U( C( C( A( C. G. U( G. G( C( C. G. A. G. G) U) G. A) U) G) G) G) C) A) A) G) C) A) U) U) A. U) G. G) G) A) U) G) G) U. G. C. C. A. A. U) C) C) A) G) G) C. A. U) C) U) G) G. A. C) C) U) C.	FALSE
1198	random_seq_from_cds__NO_57156	A. U. G. U. C. C( A( G( U. G( C( C. U. U. U. G) C) U) U) G) U. U. C. U. U. U. C. A( G( C( U( U( C( U. U. G( G( C( C. A. C. A. U. A. U. C. G) C) C) G) A) A) G) U) U) U. U. G. U. U. C. U. C. C. A( G( U( U( U( A( G( U. A. G. C. G. A. C. C. C) U) G) A) G) C) U) C. C. U.	FALSE
1199	random_seq_from_cds__NO_12781	A. A. C( C( C( G( C. U( G. A( U( C( U. G( C( G. C. G( C( G( C. G( G( C. U. A. C) C) A. C) G) C) C. A. G) C) G) A) U) G. A) U) G) G) G) A( C( C( A. A. G. U( G( U( G. U( G. G( G. A( C( G. U. G. A. A. U. G. A. G) U) G. U) G. A) G. A) C) A) G) G) U) G. U.	FALSE
1200	random_seq_from_cds__NO_63411	G. C. U. G( G( G( C( C( C( A. G( G( G( U( G( C. C. C. C. U( G( A( G( C( U( G( G( A. G( C( A( G. G( A( A. C( G( C( C( G( G. C. A. C. C) G) G) C) A. G) A. U) U) G. U) G) U) C. C) U) G) G) U) U) C) G) C. C. G. A. C. C) A) C) C) C) C. C. G) G) G) C) C) C)	FALSE
1201	random_seq_from_cds__NO_10429	U. G. U. G. U. A. G. U( G( G( G( G( C( A. G. C( A( G( C( G. G. A. G. G) C) U) G) G) C) U) C) C) A) G( G( U( C( C( A( G. C. A. U. C. A( G( C( A( U( A. U. U. G. A. G) U) G) U) U) U. C. G. A. U) G) G) A) C) U) G. U. U. C. A. A. U. C. U( C( C( U( G( C( U( G( G. G( A( G( G. C. U. G. C) U) C) G. C) G) G) G. A. A. C. U. C) A) G) G) G)	FALSE
1202	random_seq_from_cds__NO_50756	A. A. G( G( C( A( C( A( U( G. A( G( G( C( G( C( A( G( G( C. U. U. U( C( U. A. U. A. G. G. C. G) A) C. A. C. C) C) U) G) C) C. G. G) U) C) U) A) U) G) U) G) U) U) C. C. U. C. A. A. U. G. U. A( G( C( U. G. G. U. G) C) U) C. U.	FALSE
1203	random_seq_from_cds__NO_35396	C( U( U. C( U( G( U( U. G( A( U( C. U. U. U( G. G( U( G( G( U( A( U( A. A. A. A. A. G. C. U( C( A( G( C( A( U. C. C. A. A. G. A. A( C( A( G( G( A( A( C( C. G. A. A. G) U) C. U) U) C) U) G) U) U) G) C) U) G) A) U. A. A. G. A) U) G) C) C) A) U) G. A) U. A. C. U. A) U) U) U. G) C) A) G) U. A) G) A. A. U. U.	FALSE
1204	random_seq_from_cds__NO_20441	C. G( G( C( C( U( G( U. U( G( G( U. C. G. G( G. C( U( G( A( C( C. A. U. U( G( G( U. U. G( C( A. C. U. U. G) U) U. U. C) U) A) C. U. U. C. G) U) U) A) G) A. C) A. U. U. U) C) A) U. C) G) G) G) C) U) U. U. G. A. U. A. A. A. A. A. C. A. G. A.	FALSE
1205	random_seq_from_cds__NO_18367	U. G( C( U( C. G( U( G( U( G( G( C( U( G. G( U( G( G( C( C( U( C( G. G( G( G( A( U. U. G. U. U. U. U) C) U) A. C) G. G) G) G) A. G) C) U) A) U) G. G) G) U) C) U. G) C) G) C) U. G) G) C) C. U. C. G. A. U. U. A. U. G. A. U. U. A. C. A. C. U. U.	FALSE
1206	random_seq_from_cds__NO_2842	C. U. U. C( U( G( A( G( U( U. U( U( C( C( U. U. G( G( C. U. G. C. U. G( G( C( U. U. C. U. C( A( U( C( U. U( C( U( C( C. C. A. U. G) A) G) A) C. G) A. A) U) G) U. U. G. U. G) C) U) U. U. U. C. C) C) G) G) A) A) U. U. C. A) U) U) U) A) G) U.	FALSE
1207	random_seq_from_cds__NO_1675	C. A. C. C( A( G( G. C( C( C( G( G( G( G( U. C. C. A. G( C( A( U( A. C( C( A( C. A. A( A( C. G( C( C. C. C. C. U. A( A( G( A( C( A. G( U( C. A. U. C. A) C) C. G) U) C) U) U) C. A. U. U. A. G) C) U) U) C. A. U) G) G) G) U) G) U) C. C) U) C) C) G) G) C. G) G. C) U) G)	FALSE
1208	random_seq_from_cds__NO_53349	G( G( G( C( U. G( G( C( A. G( U( G( G( A. G( C( U( G. G. A. G. C. U. G. G. A) G) C) C) C) G) C) G) C) U) G) C) C) C) G( C( U( G( A( G( A. G( C( G( U( G( A. C. G. C) G) C) G) U) C. C) U) G. C) A) G) C) C( A( G( C( C( G( U. C. C. C. C. G. U) G) G) C) U) G) C. G. C. U.	FALSE
1209	random_seq_from_cds__NO_66438	C. U. G. A. U. U. U. G( G( G. A. U( C( C. U. G( C( U. G( C( A( U. C( A( U. G. A( G( C( A( U. C( A( U. C( A( U. C. A. U. U. U. G. U. U) G) C. U) G) C. U) G) C) U) G. C. U) G) C. U) G) C) U. G) C) U. G) A) G. A. C) U)	FALSE
1210	random_seq_from_cds__NO_53285	C. U. U. C. U. U. U. C. U. U. C. U. G. C. U. U( G( G( C( A( G. C( U( U. C. U. G( C( U( U( U( U( G. C( U( C( A( C( C. A. C. U. A( G( G( G( U( C( A. C. U. G) A) C) C) C) U) G) U) G) G) G) G. A) A) A) A) U. G) U) U. C. U. U. G) G) G. U) G) U) C) A) U. C. U. G. U.	FALSE
1211	random_seq_from_cds__NO_35675	G( G( C( C( A. G. A. C( U( G( U( G( A. A( U( C( C( A. G. G. G( C( A. G. A. U( G( A( G( G( G( A( C( C( A( A. A. G. A. G. C. A. G. G. U) G) G) U) A. G. A. C) C) C) U) C) G) G. G) C) G) G) G) U) C. C. A. C) A) C) G) G) G. C. G) G) C) C) A. A. G. A.	FALSE
1212	random_seq_from_cds__NO_6209	U. A. C( U. G( A( U( G( G( A. A. C. C. C. C. A( G( C( U. C( C( C( A( G( U. A. U. G( G( C( C. U( G( G( C( U( U. A. G. A. G. A. U. G) G) C) C) A) G) C) C) U. C) U) G) G) G) G) C) U) U. G. A. U. G. C. C) C) A) U) C) U. G) A. C. A. G. U. C. A.	FALSE
1213	random_seq_from_cds__NO_63493	A. C. A. G. C. C. A. A. U. A. U. C. C. U. C. C. C. G( G( G( U( C( U( C( A. A. A. U. U( U( G( G. A. G( C( U. G( A( U( G( G( C( C( A. C. C. U. G) G) U) C) A) U) U) G) C) C. A. C) G) G) C. C. G) A) U. G) A) U) C) C) A.	FALSE
1214	random_seq_from_cds__NO_7026	U. G( U( C( U( A. C. A. C. A. G( A. G( A( A. G. G( A( U( G( C( C( A( G. U( C( U( G. G( U( G( A. U. C. C. A. G. C. A( G( G( U( C. U. U. G. U( C( G( G. C. A. G. U) G) A) A. A. U. A) C) C) U) A. C) A) U) G. A) G) A) A. U) G) G) C) A) U) C) G. U) C) C) A. C. A. G. A) G) A) C) U. U. A.	FALSE
1215	random_seq_from_cds__NO_65873	A. C. C( C( A( U( A. C( G( U( U( C( G( U. G( G. U( C( A( U( C. A. U. C( U( G( G( U. U. C. U. U. C. U. C. A. U. C. C) C) A) C. G) U. C. A. A) U) G) A) G. C) U) G) A) G) C) G) A) U) G) G) A. C. A. G. G. C. C. G. A. A. G.	FALSE
1216	random_seq_from_cds__NO_30409	C. A. U. U. C. U. U. U. U. C. G( G( G( G( U. G( U( U. C( G( C( A( C( A( A. A. G( C( A( A. G( C. C. A. G( A( U( U( C( U. G. C. C. G. A. A. C. C. A. A. U. G) G) A) U) C) G. A. U. C) U) G) C) C. A. U) G) U) G) U) G) C. A) U) U. C) C) C) U) A.	FALSE
1217	random_seq_from_cds__NO_48918	G. A. C. G( G( U( U( C( A( G( C. A. U. C. C. U. C( U( G( C( U( G( U( U( U( C. U( G( C. G( U( G( G( A( C. A. U. U) C) C) A) C) C) A) A. C. C. A. A) A) A) U) A) G) C) A) G) U. U. U. U. A. A. U. U. C. C. C) U) G) U. A. A) A) C) C) U. G. G.	FALSE
1218	random_seq_from_cds__NO_16739	A. A. G. A. A. G. C( C( G( U( G( C( A. C. C. C. C. C( G( C( G( C. C. U. G( C( C( C. C. U( C( C( C( C( U. G( C( C. U. G( G( G( C( A. C. C. G) C) C) C) G) C) C. G) G) G) G) A) C. G) G) C) C. C) G) C) G) A. C. C. G) C) A) G. C) G) G) A. G. A. C. A. A. G.	FALSE
1219	random_seq_from_cds__NO_64832	G( G( C( G. G( C( U. G( C( C. C. C( A( G( G( A( C. G( A. C( G. U( G( G( A( C( A( U( C( A( U( G( G( U. G. A. C) C) A) U) C. A. A. C. G) A) U) G) U) G. C) C) G) G. G) C) U) C) C) G. U) G) A. A. C. G) C) C. G) U) G. G) C) C) G. U. G. G. U. C. A. U.	FALSE
1220	random_seq_from_cds__NO_44065	G( C( A. C( C( C( A( G( A( G. A. G( G( C( A. A. G. G( C( C( A. A. U( U( U( C( C( C. U. G. G) G) A) A) A) A. C. U. G. G) G) C) A. A. A. G) C) U) G. C. G. A. U) C) U) G) A. A. A. A. C. A. A. G) G) G) C) A. C.	FALSE
1221	random_seq_from_cds__NO_64474	C. G. A. A. G. C. U. U. G. G. C( C( A( G. C. U( C( U( G( C( G( U. U. C. U( G( C( C( U( U( G( C. U. C. U. C. C. A( C( C( U. G( G( C( U( C. G. U. G) G) C) C) U. G) G) U) U. C) A) A) G) G) C) A) U. C. C. C) G) C) A) G) G) A. U) G) G) A.	FALSE
1222	random_seq_from_cds__NO_54500	C. A. C. G. U. A. C. A. U. U. A. U. G. G. A. U( G( G( U( C( U( U( G( G( A. C( A. G. A. A. C. U. G. C( A( A( C( G( A( A( G. C( C( A( U( G( C( C( U( G. A. A. U. U. G. A. A. G) G) G) U) G) U) G) G) G. U) C. U) C) G) U) U) G) G) C) C) A. A) A) G) A) C) C) G)	FALSE
1223	random_seq_from_cds__NO_763	U. G. G. A. C. C. A. G( G( C( A( G. G( C( C. C. C. G( C( U( C( A. C( C( U( U( U( C. C. C( U( C( C( C. C. U. U. G) G) G) G) C. C. A) G) A) G) G) G) A) G) C) A. A. G) U) G. U) G) A. C) C) A. U. U. G. C. U.	FALSE
1224	random_seq_from_cds__NO_58957	G. A. U. G. A. A. A. A. U( G( G( A( U. G( G( G( U. C. G( U( C. A( C( C. G. A( U. G( U( G. U( G( G( G( U( U( G. U( C( A( G( U( G( C( C. A. C. C. U. G) C) G. A. U. G) C) U) G) A) A) G) C) C) C) A) G. A) C) C. U) G. A. G) U) U. A) C) C. C. C) C) U) U. U) C) C) A) A. U. G.	FALSE
1225	random_seq_from_cds__NO_56327	U. U( G( C( A( C( U( G( G( C( U( C( U( G( G( C. C. G( C( C( U( U( C( U( C. U. G( A( A. G. C. U. U) C) U. U. G) G) A) A) G) C. C. C. C. G) C) U. C. C) C) A) G) C. A) G) C) C) A) G) A. U) G) C) A) C( C( C. U. U. A. G) G) U. A. C. A. G. G.	FALSE
1226	random_seq_from_cds__NO_59233	A. A( U( G( A. U( G( G( G( A. A. U. U. U. U. G. A. C. G. U. G. G. C. U. C. U. G( G( A( C( A( U( U( A( G. C. G. U. C. G. U) G) G) U) G) U) C) C) U. C( C( G( A( C( G( G. C. U. C. C. G. U. G. C) G) U) U) G) G) C. A. A. C. C. C) C) C) G) G. G. C) A) U) C.	FALSE
1227	random_seq_from_cds__NO_55027	U. U. G. G. A. U( C( U( G. U. A. U( G( G( A( A( C. U. C. A. U. G. U. C. U. A( C( C. U( C( G( U( U( U( G( A( U( A( A. G. U. U. U. U( A( C( A( A. A. U. A. U) G) U) A) U. A. U. A. G. U. G. U) A) U) U) A) G) A) U) G) A) U. G) U) U. A. U) U) C) C) A) G. A. A) G) A)	FALSE
1228	random_seq_from_cds__NO_50034	G. G. A( A( G( U( U. U( U( U( U. G( U( U. A( G( A. G( G( U( A( U( U( U( C( C. A. A( G( A( C. C. C( A( G( A( C( G. A. C. C. A. U. A. G. U( C( A( C( C( A. U. U. C. C. C. A. A. A. G) G) U) G) A) A. C. A. G) U) U) U) G) C. C. A. U) C) U) G) A) A) G) U) G. A) C) C) A. C) U) G) C) U. G) A) G) U. G) C) U) U) G. A. A. G. C. C. A. C. A.	FALSE
1229	random_seq_from_cds__NO_25789	G. G. A. U( U( C( U( C( C( U. G( G( G( U. G. A. C. U( C( C( C. U( G( U( A. U. A. U( C( U. G( C( C( A( A( G. G. A( U( A( U( U. G. U. G) U) A) U) A. U) U) G) G) C) U. U. G) A) G. A. G. A) C) G) U. G) G) A) C) C) C) U. G) G) G) G) A) A) C. A. G. C. U. A. C. A. U. U.	FALSE
1230	random_seq_from_cds__NO_2465	C. C( A( G( C( C( A. A. U. C. C( C( A( G( C( C. A. U( C( C( C( C( C( U( G( U. G( A. C. U. C( C( A( A. G( A( G( U( G( G( G( G( G( C. C. A. U. A. C) C) C) C) U. A. A. A. G. C) A) C) U) C) C. C. U) G) G) C. C) C) A) G) G) U. G) G) G) A) G) C) A. U) G) G) G) G) C) U) G) A. A. G. A. A. U. G.	FALSE
1231	random_seq_from_cds__NO_4423	U. G( A( U( C( G. C. U( G( A( G( G. A. C( G( G( G( G( C( U( C( U( C( U( U( G( G. G. G( A( A. A. A( U( U( G( A( G( A( A( A. G. U. G. C. G. A. G. U) U) C) U) U) A) G. A. A. A) U) G. A. U) C) G. A. C) G) A) G) A. A) G) G) G) C) C) U) C) A. U. G) C. G. C) U) C) A) C. G. G) G) U) U) C.	FALSE
1232	random_seq_from_cds__NO_489	C( C( C. U( G( U( G( A. A. G( C( U. C( U( A( U( U. C. U. G( A( C( U. G. G. C. U. G) U) C) C. G) U) G) G) G) C) C) A) C) G) U. G) G) A. C( G( A. G( U( U. C. C( U( G( A. G( C( U. U. U. G. U. G) C) C) A) G) C. A) C) C. C) G) A. C. A.	FALSE
1233	random_seq_from_cds__NO_5874	U. C( A( G( U( G( G( G( U( C. G( G( A( G( A( G( G( C( A. U( C( C. U( C( C. A. A( G( C( C. C. A. G. C. A. G) C) U) C. U. C. U. G) A) C. G) A) G) U) C) U) C) U) C) U) C. C. A. A. A. C. U. G. C. G) C) C) C) G. G) C) U) G) U. A.	FALSE
1234	random_seq_from_cds__NO_51685	A. U. G. C. A. U. U. G. U. U. C. U. U. C( A( C( C. A( G( C( U( U( C( C( C( G( U( C. C( U. C. C. A. U. G) U. G) C) G) G) G) C. C. C. C( U( G( C( C. G. A. U. G) C) G) G) A( A( G( A( U. C. C. U. U) C) U) U) G. U. U. G) A) G) C) U) C. C. G) U) G)	FALSE
1235	random_seq_from_cds__NO_56577	A. C. A. G. C. A. G. C( U( G( C( U. C. C( A( G( A( C. A( U( C( C( A( C( C. U. U( G( G( C( G. U( C( G( C. A( G( C. U. C. C. U( G( C( C. C. A. G) C) A) C. C. A. C. C) U) C. C) G) G) A. G) C) C) A) U. G) U) G) G) G) U) C. U) C) U) G) U. G) C. C) A) G) G.	FALSE
1236	random_seq_from_cds__NO_18887	U. A. U. C. G. A. A. A. U( G( A( A( G( A. G. G( A. G( G. A. A. G. A. G( G( C( C. A. U. U. U. A( C( U( U( C( U( C( U( G( C( U( G. A. A. A. A) G) C) A. A. U. G) G) G) G) A) A) G) U) G) C) C) A. G. A. C) A. C) A. G. C) U) U) C) A) G. A. A. U. G. U. G.	FALSE
1237	random_seq_from_cds__NO_21345	C. G. G. U. A( G( C( U( U. G. A( G( A( C( A( G( U( U. G( G( U( A( U( A. C. A( G( C( G( U( C( C. A. U. U. U. A. A( A( C( A. A. A. G. G) U) U) A. G. C. A. U. G) A) U) G) C) U) U. A. C. A. G. A) U) A) U) C) U. A) U) U) G) U) C) U) G) G) U) U) C.	FALSE
1238	random_seq_from_cds__NO_38194	A. A. A. G( A( C( U( C( C( G( G( G( U. G( U( U( G( U. A. G( A( A( A. A. U. C. A( U( G( G( C. U. A. C( U. U. U. U. U. G) A. A. U. C) C) A) U) C. U. C. G. U) U) C) C) A) G) C) C. C) C) C) A. G) G) A) G) A. U) C) A. A. A. G. U. A. C. A.	FALSE
1239	random_seq_from_cds__NO_2796	G. C( U( C( U( C( U( G( U. G( U( C. U( G( U. G( C( C. U. C. G( A( C( U( U. U. C. U. G( U( G( C. U( G( G( U( G( C( G. G. U. U. G. G. G. G) C. C) A) C) C) A) U. C) A) U) C. C. C. C. A) G) U) C) A. A. G) C) U. C) A) A. A) C) U. C) A) G) G) U. C. U. G) A) G) G.	FALSE
1240	random_seq_from_cds__NO_36173	C( C( G( C( A( G( G( U( A. G. C( C( C( A( C( A( U( U( A. C. C. C. U. C( C( A( G( A. A. C( C( U( C( A. U( G( G( C. G( G( A( G( G( C. C. C. C. U( U( U( G( C( A. G. C. C. A. G. G) C) A) A) G) C. A. G. U. U. C) C) U) C) U) U. C) U) G) A. G) A) G) G) C) U) G) G) U. G. A) G) U) G) C. U) G) G) G) A) C) U) U) G) U) G) G) G. G. G. A. G.	FALSE
1241	random_seq_from_cds__NO_36982	A. G. A( U( C( C( A. G( G( G( G( G( A( U( G( A( C( U( G( G( G( A( G( C( C( C( C( G. G( C( C. C. C. U. G) C) G. G) G) C. G) G) C) A. U) C) C) C) C. G. U. U. C. A. G) G) U) C) A) U) C) U) G. U) C) C) A. G) G) G) U) G.	FALSE
1242	random_seq_from_cds__NO_53493	U( C( C( A( G( C( U. C. C. U. C. C( U( G( C( A( G( C( A. G( C( U( G( G( U( U. C. U. U. G. U. G. C. U. G. C. U. C. C. U. C. U. G) C) C) A) G) C) G. U. C. C. G) C) U) G) C) A) G) C. U. G) C) U) G) G) A) A. G. C. U.	FALSE
1243	random_seq_from_cds__NO_4102	C( U( G( A( U( A( G. C( C( G( A( C( U( G( G( C( C( G( G( U( G( G( U( G( G( U. C. U. U( G( G( G( C( A. U. G. U. G) C) A. C) C) A) U. G. U. U) C) A) U) C) G) U. A. G. U. C) U) G) U. G) C) C) U. U. G) G) U) U) G) G) A. G. U) A) U) U) A) G) U. G. C. C. A. G. A. G. C. U.	FALSE
1244	random_seq_from_cds__NO_68459	A. A. G. G( A( C( A. U. A. G. C( C( C( U( G. G. G( G( A. U( G( C( A( G( A. C. A. G. A. A. A. U. U. G. A. G( G( A. G. C( A( A( G( A( U. G. A. C. A. U. U) C) U) U) G) A. C) C) G. G. C) U) G) A. C) A) A. C) C) A. A. A) G) U. G) G) A. C. A. A. G) U) U) A. G. A. U.	FALSE
1245	random_seq_from_cds__NO_41519	A. U. G. A. C. U. U. A. C( G( U( G( U. U. U. U. A( C( A( G( A( G( A( A. A. A. U. C. U( C( A( G( A( A. G. G. C. U( U( G( G( G( U. U. A. A. C) U) C) A) A) U) C) U) G) A) U. G. U) C) U) C) U) A. G) U) U. U. U) A) U) G) G. A. C.	FALSE
1246	random_seq_from_cds__NO_58371	U. G( G( U. A( G( C( U( G( G( A( G( U( A( G( A( U. C. G( U( A. C( G( C( G( G( C. U. U. U. C. G( G( A( C( C( U( U. C. U. U. G) G) G) C. U. U) C) C) C. A. U. U. C. A. C) C) A. U. G) C) G) C. A) C) C. U) C) U) G) C) U. U) C) C) G) G) C) U) C) C) U. C. C.	FALSE
1247	random_seq_from_cds__NO_63695	A( G( A( C( A( C( U( C. U. A. A. U. U. U. A( C( A( G( U( G. A. G. G( A. U( G( C( U. G( C( A. A. A. G) C) U. G) C) A) C) A. U. A. A) C) U) G) U) C. U. G. A. C. A. C. C. A) G) U) G) U) C) U) C. C. U. A. U. U. U. C. A. U. U. A. U. G. C. C. C. A. A. G. U. U.	FALSE
1248	random_seq_from_cds__NO_50092	A. C. A. G. C( U( G. G( A( C( U. G. C. U( C( U. G( A( U( U. U. C( U. G( A( C. U. G( G( G( C. U. A. C. A. U. C. A. U. G( G( U( U( U. U. U( G( G( A( C( A. U. G. U. G) U) U) C) A) U. G) A) U) U) U. U. U. U. C. U. U. U. U. C) C) C) U. U) C) U. G) U. U. A) U) U) U. G) A) U. G) U) U) G. G) G) A. U.	FALSE
1249	random_seq_from_cds__NO_17736	A. C. C. A. A. G. A. A. U( A( G. C( U( C( C( C. U( U( C( C( A( G( G( U. A( C( G. U( C( C. A. G. U( C( A( G( U( A( G( C( A. G. C. A. U. A. G. G. G) U) U) C. A) U) U) G) A) G) A) G. G) U) U) U) U) G) G) G) A) A. U. C. A. G) G) A) G) G. U) A) C. C. C. C. U. A. C. G. A. U. G. A. C. A.	FALSE
1250	random_seq_from_cds__NO_5149	A. A. C. G. A. G. A. A. A. G. G( C( G. A( G( G( G( U( A. G( A. G( C( A. A. G. A. A. A. A( G( C. U. G( G( A( C. A( A( G( A( U( C( U. G. G( C( C( U. A. A. G( C( U( U. C. G. G) G) U) C. C. U. G) G) C) G. C. G) A) U) C) U) U) C. U) C) C) C. A. C) U) G. A. C. A. A. G) C) A. C) A) C) C) C) U) G. G) U) G. A. A. A. G. G. G. C. A. U. A.	FALSE
1251	random_seq_from_cds__NO_35975	U. C( C( A. A. G. U( G( A( A. A. G( U( C( U( U( U. G. A. A( U( U( C. C( A( G( U( U( C( A. A( A( U( G( C( G( C( U( G( C. C. G( U( G( G( C. U. A. G. A. U. U. U. C. A. A. C) C) A) C) C) A) G) U) A. G) C) A) U) U) C. A. G) A) G) C) U) G) U. G) G) U) A. A. U. A) G) G) G) C) A. U) C) G) G) G) U.	FALSE
1252	random_seq_from_cds__NO_6832	U. A. C. C. A( G( U. G( C( U( G. A. U. C. A. U. U. U( A( U( A( U. G( U( C( A( A( C( G( U. A. U( C( U( G( A( G( C. U( C( U. C( U( C( U. G. G. U. C. A. A. U. U. U. U. G) A) G) G) A) A. U. C) U) C) A) G) A) C) G) U) U) U. U. U. C. G) G) C) U. U) A) U) A) U. A. A) G) C) U. C) U) A. A. C. U. C. A.	FALSE
1253	random_seq_from_cds__NO_1112	U. G. U. C. A. U. U. A. A. G( G( C( U( C( U. G. G( A( G( C. A. U. U( C( U( G( C( A( C( U( G( G( C( C( A. U. C. A. A. C( C( A( C. A. A. A. U. U) G) G) A. A. A. U. C. A. A. G) G) U) A. C. A. U) A) G) A. U. U. C. U) G) C) G) G) A) C) U) U) G. G) A) G) C) C) C. A. U. C.	FALSE
1254	random_seq_from_cds__NO_65808	C. C. C. C. U. C. G. U. A. C. G( G( U( G( G( A. U. G( G( C( A. G. G( U( G( U( U( G( G( A( U. G( C( U. A( C( C( C( C( G. C. A. G( G( A. A. A. G. A. A. G. C) C) A. A. G. G) G) G) G) U) G) U) U) C) C) A) G) U) G) C) G. G) C) C) C) C) G) C) U) U.	FALSE
1255	random_seq_from_cds__NO_45710	C( C( A( G( C. A. A. U. U. G. C. G. U. C. C) U) G) G) A. G. A. U. C( U. G( U( G( C( U( G. A( G( C. A. G. C. G( A( A( A. C( C( U( G( A. G. C. G. A. G. C) A) G) G) C. U) U) C) U. A. C. C) U) A. A) G) C) A) C) U. G) U.	FALSE
1256	random_seq_from_cds__NO_23560	A. U. A. C. A. G( G( C. A. A( G( U. G( U( C( C. A. G. G( A( U( G( C. C( A( U( C( U. U. C. A. A. A. C. C. U. G( A( C( C( A( U. A( G( C( U. C. C. A. G) C) U) U. C. U) G) G) U) C) U. U. G) A) U) G) U. C) A) U) U) G) A) C) C) U) C. U. C) C) A. U. A. A. A. A. A. A. U. U. A. C. C. C. C. G. A. U. G. U. C. A.	FALSE
1257	random_seq_from_cds__NO_62762	C. G. G( C( G( G( C. C. U. C. A( C( G( C( A. C( U( C( G. G. G( C( C( U( C( U( G. G. A( G( G( A. U. C. U. G. C. U. G. C) C) U) G. G. A. A) G) G) G) G) U) U. G. A. A. A. A. G) A) G) G) C) G) U) C) U) G) C) G.	FALSE
1258	random_seq_from_cds__NO_20245	A. G. A. G( G( A. C( A. U( C( A( G( A. G( A( U( A. A. C. A. U( U( G. U( C( A( G( U. U. A. C. A. A. C( G( A( C( G( A( A( G( G( U( G( G( U( G( G. A. G. A. G. G. A. G. G. A. C) A) C) C) C. A. G. G) C) U) U) U) U) G) A. U. A. U) C) G) G. C. A. C. C. C) U) G) A) G. G) A) A) U) C) C) U) G) A) A. G) C) C) A. U. A. G. A. G. G. A. C. A.	FALSE
1259	random_seq_from_cds__NO_52236	U. G( U( C( U. U. A. A. G( G( C( A( G( C( A. C. U. G) U) U) G) U) U) C. A. U. G) A) C) U. C. U. G. A. U. G( G( U( C. A( U( C( U( G( G. U( G( U. C. C. A( C( C. A. U( G( C( C( A( C. U. C. U. C. C. U) G) G) U) A) C. A. G) U) U. A. U. C) A) U) A) G) G) U) A. G) C) C) C. U.	FALSE
1260	random_seq_from_cds__NO_55403	G. C. C( G( G( A( G( C( A( G( G( U( G( C( A( G( C( A( G( U( A( C. A. A. C. G( G( A( C. G( G( G( C( C( C. U. G( G( G( A( G. A. G. A. A. U) C) C) C) C. C. G) G) C) A. C) C) U) C) U) U. U) G) C) U) G) U) U) G) C) A) A. A. U) C) U) C. G) C. C) U) U) C) G) C. C. A.	FALSE
1261	random_seq_from_cds__NO_64499	C. U. A. G. U. U. C. C( U( G( U( U( C( C( U( U( U( U( U( U( G( C( U( A. G. C( A( G. C( U( U. G. C. C. A) G) A. U) G) G) G) U) A) G) A) A) G) A) G) G) C. C. A) A) C) A) G) U. C. U. G. U. G. U. U. C. C. U. A. U. G. U. C. C. C. U. C. U.	FALSE
1262	random_seq_from_cds__NO_50182	C. A. G( G( A. A. A. G( G( G( G( A. U( G( C( U( C. C. A. C. U. U. A. A) G) C) A) G( G( A( U( G( U( A( G( G( U( G( A. U. G. A. C) G) C) C) U) A) U) G) C. U) C) C) C. A. C. A. U. G. U. C. A. G. C. C) U) C) C) A. G. A. C) C) C. A. G. G.	FALSE
1263	random_seq_from_cds__NO_56682	C. G. A. G. C. U( G( G( A. A. U( C( A( U( U( A. G( C( A( C. U. G. U. A( G( A( G( G. U( U( C( U( A( A. A. A. G. U. C. A. U) G) G) A) G) G. C) U) U) U) U) G) U) G. A) A) U) G) A) G. C. C) C) A) A. U. U. A. U. A.	FALSE
1264	random_seq_from_cds__NO_13149	G( G. U( G( G( G( C( C( U( G. A. A( G( C( C( A( C. U. G( C( A. G( C( U( G. C( U( G. G( A( G( A. U. C. A. A. G. G. C) U) C) G. G) G) G) G) C) G) C) U. U. U) G) G) C) U) G. U. G. U. C. U. G. G. A. A) G) G) C) C) C) A) G. C) U. C. A. U. G. A. A. U. G. A.	FALSE
1265	random_seq_from_cds__NO_27178	U. C. A. U( C( A( G( G( G( U( C. A( C( A. G. G. C. G) U) C. G) C) C) C) U) G) G) C. C( G( U( C( U( C( U( G( U. C. A. U. G. G( U( C( A( G( C( C. U. G. G) U) U) G) G) C) G. U. U) G) G) A) G) A) U) G) U. A.	FALSE
1266	random_seq_from_cds__NO_43101	U. C( C( A( G( A( G( G( C( C. A( G( U( A. A. A. U. U. U. C( G( A. G( C( A( G( U. G( G( U( A. A. A. G. G) C) U) U. C) U) G) U) C. C) G) U. U. C. A. C. U. A. A. C. C. A. U. A. A) C) U) U. G) C) U) U) U) U) G) G) C. C. A. U. C. C. U. C. C. A. C.	FALSE
1267	random_seq_from_cds__NO_65420	G. C( G( G( U( A. C( C( G( G( A. U. C. G. U. G. A. C. C( C( A( G( A. C( C( C( C( A( C( A. G( A( G. C. C. C. G( U( C( C( C( A( G( A. A. U. A. U( G( U( U( C. A. C. C. A. U. C. A) A) C) A) G. C. G. A. G. A. C) U) G) G) A. G) A) U) A. U. C. G. U) C) A. C. A. G) U) G) G) C. G) G) C) U) G) G) C. C) U) G) G) A) C) C) G) A. G. A. G. G.	FALSE
1268	random_seq_from_cds__NO_30184	U. G( A( C( U. G( U( U( G( G( G. A( U( G. C( A( G( A( A( U( C( C( A( A( A. A. C( A( U. C( C( U. A. C. G. G) G) U. U) G) G. A. U) U) G) A. G) A) U) U) G. U) U) G) G. A. U. G) U) G. C) U) G) A) U) C. G) U) U) C.	FALSE
1269	random_seq_from_cds__NO_48330	A. U. G( C( U( G( G( U( G. A. G( C( A( U. C( G( A. C( C( G( C( U( A( C. C( U( G( G( C( C( C( U( G( G( U. G. A. A. A. A. C. C. A. U. G. U. C) C) A) U. G) G) G) C) C) G) G) A. U) G) C. G) C) G) G) C) G) U) G) C) G. C. U. G. G. G) C) C) A. A) G) C)	FALSE
1270	random_seq_from_cds__NO_20566	C( G( A( U. G( A( G( A( U( U( U. U. C( U( G( A( G. G. U. A. G( G( A( C( C( U. A( G( A( G( C( U( U( C. C. A. A) G) G) A. U) U) C) U) G) G) U) U) C) A. U) C) A) G) U. U. G) G) U) C) U) C) U) U) G) U. A. A. U. G. A.	FALSE
1271	random_seq_from_cds__NO_35699	G. G. A. G( C( U( G( A( A( G. U( C( U( G( U. G( C( C( C( U( U( G( C. G. C. A. G. C( C( C( C( G( G. C( G( G. G. U. C) G) G. C) G) G) G) G) A. U. C) A) G) G) U. U. G) G) U) C) A) G) G) U) U) C) A) G) C) A. U. G. U. A. G. C.	FALSE
1272	random_seq_from_cds__NO_40977	U. C. A. G( C( U( G. C( U( C( G( U( G( G. U( G( C( A( A. G( C( A( G( G( C( A( G( U( A( C( C( A. C. A. G. C. A. A. G) G) U) G) U. C. C) U) G) C) U) U. C. A. U) G) C) U) G) C) A) G. C) A) G. A. U. C) G) A) G) G. A) G) C) C. G. U. G. C. U. C. G.	FALSE
1273	random_seq_from_cds__NO_39488	C. A. G. G. G. G( A( G( G( G. A. C( A. U( G( G( A. G. A. U. C( A( G( C. G( U( G. A. A. G( G. A. G( U( U( G( C( G. G( A( C. A. A( U( C( C( U( C. A. A. U. A) G) G) A) U) C. A. U) C) A. G) C) A. A) A) C) G. A. C) A. A. A. G. A) C) C) U) G) C. G. G. A. C) C) A) A. G) G. G. C) U) U) C)	FALSE
1274	random_seq_from_cds__NO_23144	G( G( A. C( C( U( A. A. U. U. G( A. A. C( A. A. G( G( G( G( C( A( C( U( C( C( U. G. C. A. A. G( C. C( C( A( C. C( G( G( A. A. G. C) U) G) A. U) G) G) A. C) C. U. G) G) A) G) U) G) C) U) C) C) C. G. G) G. A. C) G) G) G) C) U) G. A. U. G. U. A.	FALSE
1275	random_seq_from_cds__NO_23268	G. A. A. A. A. A. G. U. U. G. A. A. A. U. U. G( C( U( G( G( U( C( C. U. G. G. G( U( U( U( U( A( U( U( A( A( U. G( U( C( C( A. C. U. U. A. A. G. A. A. A. G) G) A) U) U. U) U) G) U. A) U) C. A) G) A) A) C) A. A. U. U. G) A) C) C) A) G) U) C. U. U. C. U. A. G. U. G. A.	FALSE
1276	random_seq_from_cds__NO_65998	C. C( U( C( U. U( C( A( G( A( G( U. A( C( U. U. C. C. C. U. G( G( A( U( A( A( U. C. C. U. U( G( A( C. U( A( U( G( G( C. A( G( U. U. U. C. C. G. U. C. U. C) U) A. U) C) A) U) A) A. U) C) A) U. C. U. U) U) A) U) U) C) U. C. A. A. A. A. U. C. C. A. U. G) U) C. U) U) C) U) G) A) U. U. U. G) A) G) C.	FALSE
1277	random_seq_from_cds__NO_4694	C. A. A( G( C( C( A( G. A. C( A. G( G( A( G( C( U. U. G( G. A( U( C( U( A( G. G( A( G( G. C. A. G. U( A( U( G. G. U. A. A) U) A) A. A. A. U) U) U) G. U) G) G) A) U) G. C) G) C) U) U) C) A. G) G. A. G. C. G. U) G) G) U) U) U.	FALSE
1278	random_seq_from_cds__NO_56629	C. C. A. U. A. C. C. C. A. U. G( C( A( U( U. A. U. A. A. U( G( U( C( U( A. G. G( A( U( U( G( A( C. U. C. U. G( A( U( A( G( C( A( U( U( U. C( G. A. A. A. A. C. A. A. G) C. U. A) A) U) G) C) U) U. U. G) U) C) C. A. A. U. U. C. U. U) C) A) G) U) U) A. A) G) A) C) A) A. A. C. U. C. A) U) G) C) C.	FALSE
1279	random_seq_from_cds__NO_42516	C. C. U. C. C. A. G( G( C( A. G( C( C. C. A. G( C. A( G( G( U. C( C( A( U( G( U( C. G. C. G( G( A( G( C( A. C. G( C( G. U. C. C. C. A. G) C) A. G) C) U) C) C) A. G) C) G) U) G) G) C) C) U) C) G) C) G) C) C) G.	FALSE
1280	random_seq_from_cds__NO_9503	U. U. U. G. U. A. U. U. C. A. A. C. C. A. U. C( G( C( U. C. U( G( C( A( G( C( G. C. A. U. A. U( G( C( C( U( U( C( U( U( G( G( C. A. A. G. G( U( C( C. A. C. A. U. U. G) A) U) G. C. U. A. U) C) A) G) G) G) G) G) G) U) A) G) C) U) G) U) A) A. C. U. G) U) G) U. A. A. G.	FALSE
1281	random_seq_from_cds__NO_70565	C( G( G( G( C( G( G. G( G. A( C. C. G( C( A( U. G( U( G( G( C( A( G( G( C. G( C( U. G. A. C. G. U. U. G) C) U. U. U. U) C) U) C. G) C) U) A) C) U) G) C) C. U. U) G. C) G. C) G) C) U) C) G) U.	FALSE
1282	random_seq_from_cds__NO_18830	C. C. C. U. G. U. C. U. C. U. G( A( G( A( C( U. C. U( A( U( G. A. C. C( A( G( C( A. C. A( U( C( C. G( A( G. G. C( A( G( C( C. C. G. U. U. U. A. A. G) C) U) G) A. A. A. G. U. G. A. U) C) C. G) A) U) C. C. G) C) U) G) A) U) G) U. G) U) C) U) C) C. C. A. C. C. A.	FALSE
1283	random_seq_from_cds__NO_69274	U( G( G( A. C. A. A. C. A. G( A( G( A. G( U( G( G( G. A. A. U( U( C( C( A( A. A. A( G. G( U( A. U( G. G( G( C( A. C( U. A. G. A. A. U. G) G) C) C) G. A) G. A. A) U) G. U) G. G. U) G) G) A) A) C. C. G. G. G. G. C) C) G) C) C) U) U) C. A. G. C) C) A) A. G. C.	FALSE
1284	random_seq_from_cds__NO_43441	C( C( A. U( C( C( A( G( G( U( C( U( C( G( G( C( C( U. C( C( U( C. G. A. A. G( G( G( C( A( G( A( G( C( C( A( A. A. G. A. A. G. U. C. U. G. G. G. G. U. G. U) G) G) C) U) G. G. C) U) G) C) C) C) A. C. A) G) G) G) G) C) U) G) C. A) G) A. A) C) C) U) G) G) G) A. A. G) G) C.	FALSE
1285	random_seq_from_cds__NO_41795	U( C( U( G( G( U( C( C( A( G( C( A. G. C. G) C) U) G) G) G) G( A( G( C( U. A. U. G( G( A( G. U. A. U. U) C) C) U. G) U) U) U) U. G. A. G. A. U. C) C) A) G) A) G. U. C. C. C. U. C. C. U. C.	FALSE
1286	random_seq_from_cds__NO_13704	C. U. G. A. G. A. A. G. A( G( C( A( G( U( G( A( G( G. A( U. G( A( U( G( U. C( U( A( C( C( U. G( C( A. C( A( C( A. G( U( C( A. U. U. C. C. G) G) C) C. G) U) G) G) U) G) G) U) C. G. C. A) G) C. C) A) U) C) C. U) G. C) U) C) A) U) U) G) C) U) G.	FALSE
1287	random_seq_from_cds__NO_51526	G. A. C. A. G. A. G. G. A. G. C. U. U. G. G. C. C. G( G( G( G( A( G( U( C( G. A( A( C. A( U( C( U( G. G( U( U( G( C( A. C( A( G( C( U( U. A( C( A( C. U. C. G. U( G( G( U. U. G( A( U. G. C. C. U. U) C) C. U. C) C) A) A. U. C. A. U) G) U) G) G) U) U) G) G) C) A) A) C) G. U. G) G) A) U) U) U) G. G) A) U. C) U) C) U) C) U) C. U. C.	FALSE
1288	random_seq_from_cds__NO_59141	C. A. A. U( G( A( G( G( U( A. C( A( U( G. U( U( G( G( G( G( C. A. G. C. A. C. C. A. U. G( A( U. G( C( U. C( U( U( G( C( U. C. C. U. G. C. C. G) U) A) A) G) C. G) C) U) C) U. U. C. G. A. A. C) U) C) C) A) A) G. G) U) G) G. C. U. C. G) C) C) U) C) A) C. A. G. A. C.	FALSE
1289	random_seq_from_cds__NO_30131	U. C. C( C( C( U. C. U. A. C( C( A( C( G( C. G( G( C( C( G( U( C( G( G( C( C( U( C. A. G. U. C. U. U. A. C. A) G) G) C) C) U. U. G) A) U) G) A. C. C. U. G) C) C) C. U. U. U) G) U) G) G) C. U. G) G) G) A. U.	FALSE
1290	random_seq_from_cds__NO_48175	C( G. U( U( G. C. U. C( U( G( G( U( A. G( C( C( A. C( U( U. C. C( U( U( U( C( C( U( U( C. A. U( C( A( G( G( C( A. G. A. G. G) C) A. C) U) C. G) A) G. A. U. A) G) G) G) A) G) A) G) U. C. C. A. U. U. U. A) G) G) G) C) A. G) C) C) A) G) U. U. U. A. A. G) A) G. G) A. C. C. A. A. U. U. U.	FALSE
1291	random_seq_from_cds__NO_54720	A. U( G( C( A( C( G( G( C. C. A( G( A( G( U( G( G( A. U. G( A. U. U. G. U. C( A( C( A( G( U. G. C. U. G. C. C) U) G) U) G) C) C. C. C) C) G) C) U) C) U) C) C) G) U) G) C) G) G. C. C. U. G. C. U. G. U. U. G. U. G. A. U. G. C.	FALSE
1292	random_seq_from_cds__NO_7733	G. C( G( C( A. G( C( C( U. C. C. G) G) C) G) U) G) G. G( U( U( G( G( G( G( A( A( U( G( A( G( G( G( G( U( U. G. U. C. G. G( C( C( C. U. G. G) G) C) A. U. C. C. U. G) C) U) C) C) U) C) G) G. G. C. U) U) C) U) C) C) G) A) C) G. U. G. G. A. C. C. C.	FALSE
1293	random_seq_from_cds__NO_67699	C. C. U. G. A. G. A. U( C( C( A( G( C( U( G. G. C( U( C( A( G. C( G( C( C( U( G( G( C( G( G( G( G. A. A( U( G. A. G. C. A. G. G) U) G. A. C) C) C) G) G. G. A. C) C) G) G) G) C) G) G. U) G) A) G) G. A. A) G) C) U) C. C. G) G) A) A. A. U. A. C. A. U. C. G. U. C. G. C.	FALSE
1294	random_seq_from_cds__NO_18455	A. G. U. G( C( A( U( U( U( G( G( C. A( A( G( A( A( C( U( G( A( U. U. U( C( U( A( A. A. A. U. U. A( U( G( C. A. A. U. G. U. U. A. C. A. A. G. G( U( C( A. U. C. C. A. A. G) A) C) A. U. C. U. C. U. C. C. C. U. U. U. C) A) U) C. A. A. G. A. U) A) G) A) U. U. C. U) C) A) G) U) U) U) U) U) U. C) C) A) A) U. U. U. A. G) U) G) U) U.	FALSE
1295	random_seq_from_cds__NO_67231	C. C. G. C. U. C. C. C. G( C( G( C. G( U( U. G( G( C( C. G( C( C. U. G( C( C. G( C( U. G( U. C( G( C( A. C( C( A. C( C( A. C. C. A. C. G) G) G) G) C. C. C. G) C) G) C) C. G) C) C. G) C) C. G) C) C. G) C) C) C. G) C) C. C) G) C) C. G.	FALSE
1296	random_seq_from_cds__NO_50365	G. A. G. A. A. G. A. A. G. G. C. A. U( C( G( A. G. G( C( U( G( U( C( U( G( A( G( G( A( G( G( A. G. C. A. G( C( G( C( C. U( G( G( U. G( C( A. G. C. A. G. G) C) C. U. U. C) C) A) G) C) G) C) A. A. C) U) U) U) U) U) C) A) G) C. A) U) G) G) C) A. C) G) G)	FALSE
1297	random_seq_from_cds__NO_9644	C. U. U. U. G( G( C( U( U. G. C. U. U. C. G. U. G) G) C) C) C. C. U. C. C( A( A( C. A( C( C( A( G( G. U( G( A( A. G. C( U( G. U( U( A. G. U( C( C( C( A( G( U. A. U. C) U) G) A. G) G) A) A) G) G. G) G) A. A. U) C) A) C) U) G) G) U) U) U) G) U. U. U. U. C. U. U. U.	FALSE
1298	random_seq_from_cds__NO_19610	C. A( G( C. C. U( U( U( C( C( C. A( C( G( A( G( C. C. U( C( C( A. G. U. A. C. A. G) G) A) C. U. U. C. A. U. C. A( G( U( G. C( C( G( U. U. C. A. U. C) G) G) A. A) C) U) C. U. G( C( U( G( C. C. A. G. C. G. G( C( C( U( G( U. U. C. A. U. C. C) A) G) G) C) A. A. U. U. C) A) G) U) C) U) C) G) U) U. G) U. G) A) A) A) A. C. C) U) U. U.	FALSE
1299	random_seq_from_cds__NO_57174	G( G( A( C( U. G( U( A. C( C( U( U( U( A( U( U( C( G. U( G( U( C( U( C( U( G. G. C( U( C( U( G( A( A( C( U( G( G. U. A. C) A) G) A. A. A. U) U) C) A. U. A. G) G) G) G) A. A. G) G) G) G) G) C) A) A. G) A) A) U) G) G. U. G) A) G) G) G. A. G) C) U. G) U) U) U) G. U. C. A. U. G. G. C. A. C. G.	FALSE
1300	random_seq_from_cds__NO_8436	C. C. U. A. C. C. U( G( G. A( G( A( A( G( G. A. U. U. U. U. G( A( C( A( C( C( C( U( G. A( A( G( G( G( U( C( U( A. U. G. A. C( A. C( A( C( A( G. C. U. G. G. A. G. A. A. U) G) U) G) G) A) G) G) C) C) U) U) U) G. A) G) G) G) C. C. U) G) U) C) U. G. A. C) U) U) U) U) G. U) A) A. C. A. C. C. U.	FALSE
1301	random_seq_from_cds__NO_48412	U. G. G. A. G( C. G( G( U( A( C( C( G( G( G( C( G( C( G( G( A. U( A( C( U( G. G( A. C( A( C( C( U( U. C. C. U( G( G( G. U. C( U( G( G. C. C. U. C) A) G) U. A. C) C) A) C. G) G) G) C. U) G) C) A. G) G) U) G) G. C) C) G) U) G) U) C) C) A. A. G) G) U) G) C) C) A. C) G. C.	FALSE
1302	random_seq_from_cds__NO_57041	U. G. G. A. G. G. U. U. G. C. G. U. A. G. U( C( U( G. G( U. U. U( G( G( U( G. C. C( U( G( G( A( G( G( G. U( G( A( A. U( G( G( A. A. G. U. C) U) G) U) C) G) G. U) U) U) C) C) A) G) A. G) C) U) A) U. U) G. G) G) A) G.	FALSE
1303	random_seq_from_cds__NO_2856	U. G. U. U. C. C. A. U. U. U. C. C. A. G( C( C( C( U. G( G( U. G( G. A( U( G. A( C( A. U. A. G( A. U( G( C( C( A. U. A. A. G( C( A. A. G( C( U( G( C( U( G. G( C( G( C( U( G. C( A. A. G. A. A. G) G. G) G) U) G) C) A. G) G) U) G) G) U) A. G. A. G) C) A. G. C. A. G) G) C) G) C) A. G. G) U) G. G) U) G. C) U. C) C) C. G) G) G) C) A.	FALSE
1304	random_seq_from_cds__NO_35787	A. G. G. U. A. A. G( G( U( G( U( G. A. U. G( C( G( U( G( A( G( G( G( G. U( C. G. A. U. G. A. C( C( G( A. G( G( U( G( A( G. C. G. U) C) A) C) C) C) G) G) A. A) G. C) C) C) U) C) C. A. G. G. A) C) G) C) U. C. C. A. G) C) A) C) U) C.	FALSE
1305	random_seq_from_cds__NO_36386	G. U. A. A. C. A. G( C( A( U( C. C. A( C( A( A( U( G. G. C. U( C( U( G( G( C. A( G( C( A. U( C( A( G( G( A. U. C. A. C. A. C) U) U) G) A) A. G. G. G. G) C) U) C. U) C) A) G) A) C. A. A. A. G) U) U) G) U) A. U. U. C. A) U) G) C) C. A. A. C. U. G. A. U. U. C.	FALSE
1306	random_seq_from_cds__NO_5152	C. A. C. C. A. G. C. A. U( U( G( U. G( A( A( G. G( C( A( G( U. G( A( U( G. U( G( G( G( G( A( C. G. A. A. A. U( G( U( C( U. A. U. G) A) C) A) G. C. A. U) C) U) C) C) A) A. G) U) U) C. C) U) G) C) A. G. U) U) C) C) A) G)	FALSE
1307	random_seq_from_cds__NO_40767	A. C. G( C( U. U. C( U. U. C. U. C. A. U. C( A( U. G( A( U( C( C( A( G. A. U. U. U( C( A. U( U( A( U( G( G( C. A. U( U( U. U( G( U( C( U( A. U. A. A. A. U. C. A) G) G) C) A) C. G) A) C. C. U) C) A) U) A) A) G) A) U) G) G) A) U) C) U. U) G) U. A. C. U. C. C. G. U. G) U. U. G) C) A. G. A. U. U. A. C. U. A. U. U. U. U. U. U. U. A.	FALSE
1308	random_seq_from_cds__NO_30438	A. G. C. C. A. A. A( G( G. C( A( U( G( A. A. A. U. A. U( C( U( U( G( C( A( A. G( C( A. A. A. A( A( G( U( U( U( G. U. C. C. A. C. A. G. A) G) A) C) U) U) G. G) C) U) G) C) A) A) G) A) A. A. C. U. G. U) A) U) G) G. C) U) G. G.	FALSE
1309	random_seq_from_cds__NO_2396	A. G( G( G( G( U( U( G( G( A( G( A( G( G( C( A( C( U. C. G. U. U. G) A. U) G) U) C) U) C) C. C. U. C. A. C. A. A. C. G( C( U( C. C. C. C. A) G) C) A. A. A. G. C. C. A. G( G( C( A. A. G( C( A( G( C. G. A. C. A. A. C) U) G) U) A. G) C) C) U) C) C) A) A) U) C) C) U) A. U. C. C. A. U. G. C. A. C.	FALSE
1310	random_seq_from_cds__NO_35440	C. A( G( G( G( U. C. U. A. C. U. U( C( U( A. U( C( A( G( G( C( C. A. U. G. U( U( C( U( G( A( A( C( C. A. A. U( G( A( G( C( A( C. C. G. U. C. C. C. C. U) G) U) U) C) A) G) U) U) C) G) G) A) G) A. G. A. G. A. A. G) C) A. C) U) G) A) G) G) A) U. U. C) C) C) U)	FALSE
1311	random_seq_from_cds__NO_6315	C( C( G( U. C( A( G( C( U. C. C( A( G( G( C( G( G( U( C. C. U( G( G( U( G( G( C( C. G. C. U. G) C) C) A) C) U) G) C. U. G) C) U) G) C) U. G. C) U) G) C. U. G) C) U) G) C. U. C. C. U) G) G) G. U. C. C.	FALSE
1312	random_seq_from_cds__NO_58967	C( U( G( A. U. C( C( U. U( G( U( U. U. C. U( C( U( G( G( G( U( U( G( G. G( U( U( G( U( C. C( A( A( U( G. A. U. G. U. G) U) U) G) C. A) C) A) A) U) G. U) G) G) U) C) C) A) G) G) U. G) C) A) U. G) G) U. G. U) A) G)	FALSE
1313	random_seq_from_cds__NO_4274	C. U. U( C( A( U. U. G( G( U( G( G( U. G. C. U. G. C. C) C) A) C) C) U. U) G) A) G( U( G( C( C( G. U( C( U. C( A( U( A. C. U. U( G( U. G( C( U. U. C. A. G. A. U. G. C. U. U. G) C) C. C) A) C. C. U. C. A) U) G) G) A) A. A. G) G) C) G) C) C. A. A.	FALSE
1314	random_seq_from_cds__NO_33459	U. U. G( G( C. G( C( U( A. U. G( G( A( G( G( G. C( G( A. C( C( C( G( C( C. C( U. G( G( C( C. C. C. G( G( G( U. G. U. C. C) C) C) A. G) C) C) U. G) C. G) C) G) G) G) C. C) G) C) U) U) C) C) A) G) U) C. C) C) C.	FALSE
1315	random_seq_from_cds__NO_52844	U. C. G. G. A. U. C. U. G. C. C( C( C( G( U( G. G( A( C( A. A. G( G( C( G( C( U( G( G( C. G( A. U( C( C( A. C. A. G. A( A( G( G( U( C( C. A. G. G) A) C) C) U) U) G. A. A. G) G) G) C) A. C) C) A) G) C) A. C. G. A. A. G) C) U) G. A. C. G) U) U) G. G) C) G) G) G) C.	FALSE
1316	random_seq_from_cds__NO_49653	G. C. A. G( A( G( C( C. A( C( A( U. U. C. A. U. U( G( A. U( G( U( C( U( U( G( G. C( A. U. C( C. U( C( C( A( C. U( G( A( A( C. U. G. U) U) C) A) U. A. C. U) G) G) A) A. G) C. C. G) G. C) G) G) G) A) C) A) C) A) U. G. C. A. C. U. U) G) U) A. G) C) U) C) C.	FALSE
1317	random_seq_from_cds__NO_65370	G. A. G. A. G. G. G. G( C( C( U( G( A( U( U. G( U( C. U. A. U( C( A( G( C. U. A. G( A( G( A( A. U( C( A. A. C( C( U( U( C( U( G( A. A. U. U. C) A) G) G) A) G) G) A. U. A. G) A) A. U) C) U) C) C. A. C) U) G) A) A. A) C) A) U) C) A) G) G) C) A. U. C. G. G.	FALSE
1318	random_seq_from_cds__NO_72165	A. G. G. C. U. U( G( A( A( C( U. G( C( G( A. C. U. C. C( C( G( A. A( G( U( G. A. C. C. A( G( U( G( C. C. A. C. C. A( U( C( C( A( U( A( U. A. A. U. U) A) U) G) G) G) U) U. U. G. A. C. U) A) C) U) A) C) U) A. U) G) G) C. A. U) G) C) C. G) U) U) C) A) C.	FALSE
1319	random_seq_from_cds__NO_67509	G. A. C. G. U. G. C( A( G( G( C. U. G. A. C) C) U) G) C( C( A( G( G( G( C( C. A( G( G( C. C. C. C. C. G. G( G( A. G( C( G( C. G( C( U. C. U. C. G) C) C) G) C) C) C) A. C. A. A. U. C) C) U) G) C) U) C) U) G) G) C( G( G( C( U( U( G( A. G. U. U. C) A) A) G) U) U) G) A. C.	FALSE
1320	random_seq_from_cds__NO_59056	A( A( G( A( A. U. U. U. C. U( C( C( A( U( C( C. A( A( G( U( G( C( G. G( C( A( G( G( U. G( G. A. G. G. A. U. U. A. C) C) C) U) G) U) G. G) A. C. A. U. C. U. A. C. U) A) C) U) U) G) A) U) G) G) A) C. C. U. G. U) C) U) U) A. C. U. C. C. A. U. G.	FALSE
1321	random_seq_from_cds__NO_50932	U. U. U. U. U. U. C. A. U. C. G. A. C( C( U( G( G( A( G. G. G( C( U( G( U( A. U. U. A. G. A. A( C( C( C( U( C( A( G( A( U. A. C. U) U) U) G) C. A) G) G) G) U) G. G. G) C) A) G) A. C) A. A. A. A. U) C) C) A) G) G) G. C. A. A. G. A.	FALSE
1322	random_seq_from_cds__NO_67090	C. C. C( A( G( C( C. C. U( G( C( C. U( A( G( U. C. C. C. C. U. G( C( G( G( C. C. G( C( C. U. G( C( C. C. C. G) C) C. C. C. U. G) C) C. C. C) C) G) C) C. C. C. C. U. G. U. C. C) U) G) A. G) C) A) C. C. G) U) U) G) C.	FALSE
1323	random_seq_from_cds__NO_8237	U. U. C. C. C. C. U. C( C( U( G. A. A( A( G( G( A( U( G( U. C. A. U( C( G( C( A( A. C( A( G( A. U. A. A. A. G( A( A( G( A. C. G. U. U. G. C. C) U) U) C) A. A. A. G. A. C. C) U) G) G. A. U) G) U) G) G) C. C) A) U) U) C) U) U) G. U. G) G) G) C. U. C. C. A. U. G.	FALSE
1324	random_seq_from_cds__NO_45384	C. A. A. U. U. U( G( U( G( A( C. C. U. G( A( U. G( A( A( G( A. A. A( C( C( U( C. C. U( U( G( G( C( A( U( U( U. A. U. G. U. G. U. C. G) A) U) G) U) C) G) A) A. A. A) G) G) U) G. C) U) U) G. C) C. U) C) U. A. U. U) C) A) C) A) C. C. A. C. A. A. A. A. C. C. U.	FALSE
1325	random_seq_from_cds__NO_51128	A. A. G( U( C( U( A. G( U( C( U( C. C. U. G. A) G) A) C) A. A) G) A) U) C( U( G( G( G( G. C( U( U. G. G. G. A) G) C) C) C) A) G) C. A. C. A. G( C( U( A. U( C( U( U. C. U. U. C( A( G( G( A. A. A. A. C) C) U) G) G) G) A) C. A) G) C) A. U. A. C. U.	FALSE
1326	random_seq_from_cds__NO_14433	U( G( G( U. U. U( C( C( A( U( G( C. C( A( G( A( G( A. G( U( G( G( A( U. U. U. C. U) C) C) U. G) C) A. U) U) C) U) G) C( C( A( G. U. G( G( U( U. U( G( U. A( A( G. A( G( A. G. G. G. C) U) G. U) U) C) G) U. A) C) C) U. A. U) G) G) A. C) G) U) G) A. G) A) U. C) C) A) A. G. U. G. A. C. A. G. A. G.	FALSE
1327	random_seq_from_cds__NO_13912	G. G. G. A. G. A. A. G( U( G( A( A( A( G( U( A. A( U( C( U( G( U( C. A. U( C( A( G( U( C( U( G( C( U( A( U( A( U( A( U( U( U( G. A. G. U( C( A. A. A. C( A. A. U. G. A. G) G. G. G. G) A) A. A. A. G) G) A) U) A) U) G) U) G) A. U. U. C. U. G) U. U) G) G) A) C) U) G) G) C. A. A. A. A) C) A) G) A) U) A. G) C) U) U) U) G. C) A) U) G.	FALSE
1328	random_seq_from_cds__NO_53979	C. C. U( U( G( U( C( C( U( C. U( G. G( C( A( C( U( A( C( G( A. C. C. C. G( C( A. G. C( G( G( G( G( C. G( G( C( U. G. C. A. U. G) A. C) C) U. U) C) C) C) G) G) C) C. C) G) U) G) G) C. U) G) U) G. A) U. G) G) G) G) C) G) G) C.	FALSE
1329	random_seq_from_cds__NO_56162	U. U( C( U( U( U. C. C. C. U. A. A. G( U( C( C. C. C( A( G( U( G( G( U( C. A( G( U( A. A. A( G( G. A. C. C. C) U) G. A) C) U) A) C) C) A) C) U) G) U. G) A) U) G. C. U. C. C. A. U. A) A) G) A) U. C. U. G. C. A. G. G.	FALSE
1330	random_seq_from_cds__NO_14905	C. G. G. U. G. C. A. G. C( C( C( C( A. G( C( A( G. U( C( U( C( C. A. G. C. G. G( C( G. G( C( C. C( C( C. G. G( C( G. G( C( A. C( G( G( A. C( G. A. G. A. A. G) C) C) G) A. G) C) G. G) C) A. A. G) G) A. G) C) G. G) C) G) G) G) A) U) G) C) C. G) G) G) G) A. C. A. A. G.	FALSE
1331	random_seq_from_cds__NO_26417	C. C( C( U( C( U. G( U( U( G( G( A. G. U( C( U( A. C( A( G( A( C. U. G( A( G( U( C( A( U. U. A. G. C. U. G. C. U. U) G) C. A) C) A. U) C) U) C) U) G) G. A) G) A) A. C. C) U) G) G) C) U. G) A) G) G) C. U.	FALSE
1332	random_seq_from_cds__NO_22215	A. C. A. C. U. C. C( U( U( G( C( A. U. U. A. U. G( A( C( A. G( U. C( A. U( U( C( U( U( U. C. C( C( A( G( G( U. G. U. C. U. U. U) C) U) G) G) A. U. U. A. A. U. A) A) G) G) A) G) U. C) C. G) U) C) C. C. A. G) C) A) A) G) A. A.	FALSE
1333	random_seq_from_cds__NO_67081	C. A. C. A. G. G. A. A. A. U. A. A. C( A( U( G( G. A. G( C( G( C( C( C. C. C. C( G( C. C( C( C( G( C( G( C. C( G( C( C. G. G( C( C. G( G( G. A. C. C. C) C) A. G) U) G) C) G) C. U) G) C) G) G) G) C. C) G) A. G) G) C) G) C) C) G) U) G)	FALSE
1334	random_seq_from_cds__NO_64737	C. U. C. C. C. G( C( A. C. A. U. G( C( U( C( C( A. G( G( A( G. C( G( A( G( U. C. G( G( C( C( G( C( C( A. C( C( A. G. C. G. G. G) G) A. C. A. G) G) C) G) G) U) C) C) U) C) G) U) C) C) A. C. G. G) G) A) G) C) C. C. G) C) A. G.	FALSE
1335	random_seq_from_cds__NO_35227	C( G( G( A. G( A. G( A. C. C( C( G( C( G( G( G( C( C( G( G. C( C( G( A. C. C. C. C. C. G( C( G( C( C. C. C. G( C( C( G( C. C. G. G. C. C. C) G) G) C) C. A. C. C. U. G) C) G) C) C. A. C. C. C) G) G) G. C) G) G) C) C) C) G) C) G) G) C) C) G. C) C) G) C. G. C. C. U.	FALSE
1336	random_seq_from_cds__NO_35911	G( U( G( G( G. C. G( C( U( U( G( G( A. A. C. C. G. C. A. G( A( A. U. U. U( G( C( C( A( A( G. A. A. G. G( G( G. A. U. C. G. C) U) G. G. U. A. U) U) G) G) C) A) C. C. A. U) C) G. U. A. A. A. U. U. G. C) C) A) G) G) U) A. G. U) C) A) U) G. G. G. A. G. C. A. G. G.	FALSE
1337	random_seq_from_cds__NO_54433	A. U. G. G. G( U( C. G. U( A( G( C. A. A. C. A. A. A( G( G( A( A( U( G( C. A. A. G( G( C( U( G( A( G( C( U( C( C. G( A( G( A( G( C( A( U( G. A. G( C( A. U. G. U. G. G) U) A. G. A. A) U) G) C) A. U) U) U) C) C. U. G) G) G) C) U) C) C. A. G. A. A. A) G) C) U) C. A. U) A) U) U) C) C) U) C. C. A. U. C. U. C) U) G) A. A. G) C) A.	FALSE
1338	random_seq_from_cds__NO_33557	C. G. A. A( U( G( A( U( G( C( G( G( C. A( G( G. C( G( U( C( G. U( A( C( A. C. C. A. U. G. G) U) A) G) A) C) G) G. C) U) C. A. A. A. C) U) G) C) A) U) C) G) U) C. U. U. C. A. C. C. A. C. A. U. U. C. C. C. A. A. U. G. C. U. G. A. U.	FALSE
1339	random_seq_from_cds__NO_41909	G. C( U( U( A( A. U( U( G( C( U. C. G. A. U. C. A( U( A( G( G( U( U. U. U( C( U( U. G( G( C( U. U. G. U. U. C. C. U. C. U. G) U) U) A) G) A) C. G) C) U) U) A) U) U. C( A( U( C( U( C. C. C( A( U( A( A( G( A( G. G. U. U( C( C( A( G( A. G. A. C. C) U) G) G) G) U) U) U) U) A) U) G) A. A) G) A) U) G) G) C) A) A) U) G) G) G) A. U. A.	FALSE
1340	random_seq_from_cds__NO_29531	U. U. U. C. U. G. G. G. U( C( C( A. C( U( U. C. C. A( A( A( G( G( G( U( G. U. G( U( A( U. A. U. G. U( A( A( G( G( A( U( C. U. A. U. G. U. U. G) U) C) C) U) U) G) U. U. C. U. U. C. U. U) G) C) U. G. A. A) U) C) C) U) U) U) C. A) G) G) G) A)	FALSE
1341	random_seq_from_cds__NO_58656	C. C. U. C( A( C( C. G( G( G( A. G( U( G( G( G. U. C. C. C( A( G( G( A( G( A. A. C( G( G( U. G( C( U( C( C( A( G( G. A. U. G. C) U) G) G) C. C. U. G) G) C) C) U) G) C. C. C) U) C. C) C) U) G) C) U) G) C) C) C) C) U. G) U) G) U. C.	FALSE
1342	random_seq_from_cds__NO_21800	A. U. U. A. A. G. G. A. A. G. A. U. C. C( U( C( G( A( U( G( U( A( U( U( A( A( G( U( U( C( U( C( C. U( C( C( A. G. U. G. A. C. A. G. G) G) A) A. A. A. A. A. C. A. A. A. G) A) G) A) A) U) U) U) G) A) A. G. A. A. U) A) U) A) U) C) A. G) A) G) A. C. A. A. A. U. A. U. A. U. C. A. C. A. G. C. C. A.	FALSE
1343	random_seq_from_cds__NO_68188	C. G. A. A. C. C. U. C. C. U. G( G( G( C( A( A( G. G( A. G. C( A( C( A. U. C. A. A( G( U. C( C( A. U( C( A( A( G( C( A. C. A. G) C) U. U) U) G) A) A. G) G) U. C) U) C. C. A. G. G) U) G) A. A. G. A. U) G. U) U) G) U) C) C) C. U. U. C.	FALSE
1344	random_seq_from_cds__NO_45198	U. C. U. A. U. C. U. C. C. A. G( U. G( C( C( A( G( U( G( G( G( A. C( C( A. G( C( A. G. G( C( U. C. U( C( A( U( U( G. A. U( G( G. U. G. A. C) A) G. G. G) G) U) G) A) U. G) C) A. G. G) C) A. G. A. A. G) G) C) C) C) A) C) A. G. G. U) G) G) C) U. C) C. C. A. G. U. C.	FALSE
1345	random_seq_from_cds__NO_68745	G( C( C. C. C. C( C( A( G( U. G( U( G( G( A( A. A( G( C( C( G( G( G( G( C( C( U. U. A. A. A( G. U( G( G( G( U( G. U. U. C. A. U. G) C) U) C) A) G. U) C. C. G) G) U) C) U) C) G) U. U. A. A. A. G) U) U) C. C. U) C) U. C) G) C) C. C) U) G) G) C. C. A. G) C) G. U. U. C. C.	FALSE
1346	random_seq_from_cds__NO_1280	U. G. A. A. G. G( G( G( U( G( C( C( G( G( C. G( G( A. G( U( G( C( G( A. C( A( G. C( G( U( A( G( U( G. G. U. G( C( A. U. G. U. G) C) U. G. A. A. G) C) U) G) C) A. G. G) G. U) G) C. C) G) U) G) C) C) C) U. U) C) G) U. G) C) A) C) A. C) C) A. A. U.	FALSE
[truncated: 534 more rows]
